# Supplementary material for: A Clustering Framework for Monitoring Circadian Rhythm in Structural Dynamics in Plants From Terrestrial Laser Scanning Time Series
Source: Front Plant Sci. 2019 Apr 17;10:486. doi: 10.3389/fpls.2019.00486 (PMC6499199; doi:10.3389/fpls.2019.00486)
Supplement: Supplementary Datasheet 2 — Cluster movement tables for all presented objects in ASCII format, zip compressed (.txt). Scan times.txt contains scan DAIs in format “DD-MMM(txt)-YYYY hh:mm:ss”, with one DAI in each line. Ref_sphere_ii_center.txt files contain the center point locations fitted to the reference sphere point clouds. Each sphere has its own file, labeled “ii” in the file name. The file format is that each row corresponds with the DAIs, and the column order of the coordinates is x, y, and z. For all three monitored targets, there are three files named “TT_cluster_centers_x.txt,” where “TT” is the target name and the cluster coordinate axis is at the end. The file format for the target cluster centers is as follows: Row numbers label the ID of corresponding individual cluster centers. Each column corresponds with the DAIs listed in Scan_times.txt in the same order. If a cluster center has the value “NaN,” then that cluster has been occluded over time. All coordinate values are reported in the georeferenced coordinate system. [file Data_Sheet_2.zip › Lamp_post_x.txt]

16.7890	16.7898	16.7893	16.7882	16.7870	16.7887	16.7882	16.7872	16.7866	16.7883	16.7870	16.7864	16.7856	16.7869	16.7867	16.7867	16.7871	16.7871	16.7868	16.7875	16.7874	16.7852	16.7862	16.7862	16.7848	16.7873	16.7862	16.7881	16.7846	16.7841	16.7860	16.7838	16.7848	16.7850	16.7835	16.7835	16.7853	16.7843	16.7844	16.7848	16.7846
16.8090	16.8088	16.8091	16.8088	16.8090	16.8090	16.8087	16.8082	16.8086	16.8078	16.8081	16.8082	16.8081	16.8087	16.8073	16.8080	16.8083	16.8085	16.8089	16.8082	16.8086	16.8089	16.8076	16.8079	16.8083	16.8079	16.8074	16.8081	16.8079	16.8066	16.8086	16.8081	16.8079	16.8085	16.8076	16.8086	16.8083	16.8090	16.8082	16.8085	16.8089
16.7856	16.7863	16.7858	16.7858	16.7859	16.7856	16.7858	16.7843	16.7860	16.7860	16.7854	16.7848	16.7855	16.7860	16.7857	16.7856	16.7859	16.7862	16.7861	16.7852	16.7852	16.7858	16.7854	16.7854	16.7860	16.7858	16.7850	16.7870	16.7866	16.7864	16.7871	16.7872	16.7866	16.7869	16.7872	16.7873	16.7871	16.7880	16.7870	16.7882	16.7886
16.7900	16.7897	16.7897	16.7895	16.7899	16.7900	16.7898	16.7900	16.7902	16.7894	16.7901	16.7902	16.7895	16.7898	16.7890	16.7897	16.7895	16.7899	16.7890	16.7891	16.7898	16.7906	16.7897	16.7905	16.7899	16.7898	16.7900	16.7899	16.7899	16.7891	16.7900	16.7905	16.7895	16.7901	16.7888	16.7894	16.7894	16.7901	16.7891	16.7897	16.7898
16.7696	16.7692	16.7696	16.7695	16.7703	16.7696	16.7695	16.7694	16.7695	16.7696	16.7695	16.7686	16.7693	16.7704	16.7690	16.7695	16.7696	16.7693	16.7704	16.7698	16.7705	16.7701	16.7701	16.7708	16.7704	16.7707	16.7704	16.7706	16.7698	16.7697	16.7712	16.7709	16.7701	16.7704	16.7699	16.7709	16.7706	16.7705	16.7698	16.7699	16.7699
16.7174	16.7160	16.7159	16.7161	16.7151	16.7152	16.7155	16.7104	16.7135	16.7164	16.7150	16.7169	16.7167	16.7164	16.7183	16.7171	16.7170	16.7185	16.7191	16.7177	16.7161	16.7168	16.7157	16.7184	16.7141	16.7168	16.7143	16.7155	16.7168	16.7167	16.7153	16.7164	16.7166	16.7157	16.7146	16.7137	16.7114	16.7147	16.7130	16.7131	16.7126
16.7671	16.7671	16.7666	16.7668	16.7673	16.7669	16.7673	16.7670	16.7666	16.7663	16.7665	16.7669	16.7669	16.7673	16.7667	16.7669	16.7669	16.7669	16.7663	16.7664	16.7669	16.7674	16.7662	16.7666	16.7664	16.7660	16.7668	16.7664	16.7660	16.7658	16.7662	16.7661	16.7660	16.7664	16.7657	16.7661	16.7663	16.7665	16.7663	16.7664	16.7669
16.7295	16.7302	16.7297	16.7300	16.7300	16.7305	16.7305	16.7296	16.7296	16.7292	16.7309	16.7316	16.7315	16.7307	16.7304	16.7313	16.7306	16.7297	16.7310	16.7302	16.7315	16.7305	16.7293	16.7311	16.7281	16.7286	16.7286	16.7289	16.7283	16.7278	16.7274	16.7285	16.7279	16.7269	16.7279	16.7281	16.7281	16.7273	16.7279	16.7293	16.7297
16.7542	16.7539	16.7538	16.7538	16.7535	16.7532	16.7541	16.7535	16.7535	16.7536	16.7535	16.7539	16.7537	16.7541	16.7533	16.7539	16.7540	16.7536	16.7535	16.7536	16.7533	16.7537	16.7533	16.7535	16.7529	16.7530	16.7530	16.7539	16.7529	16.7521	16.7529	16.7533	16.7528	16.7529	16.7525	16.7527	16.7527	16.7535	16.7532	16.7533	16.7529
16.7321	16.7324	16.7326	16.7319	16.7313	16.7310	16.7316	16.7315	16.7317	16.7325	16.7321	16.7321	16.7321	16.7324	16.7314	16.7327	16.7326	16.7326	16.7327	16.7332	16.7336	16.7338	16.7341	16.7340	16.7334	16.7334	16.7323	16.7336	16.7327	16.7318	16.7325	16.7327	16.7312	16.7327	16.7325	16.7329	16.7341	16.7324	16.7334	16.7315	16.7332
16.7356	16.7355	16.7356	16.7357	16.7356	16.7353	16.7356	16.7355	16.7346	16.7345	16.7346	16.7350	16.7349	16.7352	16.7349	16.7348	16.7349	16.7349	16.7344	16.7342	16.7350	16.7355	16.7354	16.7355	16.7350	16.7352	16.7355	16.7352	16.7354	16.7340	16.7354	16.7357	16.7355	16.7354	16.7349	16.7345	16.7355	16.7355	16.7346	16.7354	16.7355
16.6964	16.6960	16.6951	16.6955	16.6953	16.6954	16.6945	16.6941	16.6944	16.6941	16.6942	16.6939	16.6944	16.6941	16.6941	16.6942	16.6939	16.6932	16.6944	16.6934	16.6941	16.6949	16.6933	16.6939	16.6940	16.6942	16.6940	16.6944	16.6942	16.6938	16.6945	16.6947	16.6943	16.6943	16.6942	16.6943	16.6944	16.6942	16.6947	16.6935	16.6942
16.7216	16.7217	16.7214	16.7213	16.7211	16.7212	16.7209	16.7209	16.7208	16.7205	16.7209	16.7209	16.7211	16.7212	16.7211	16.7213	16.7209	16.7206	16.7208	16.7207	16.7208	16.7214	16.7208	16.7209	16.7210	16.7207	16.7211	16.7215	16.7209	16.7205	16.7208	16.7205	16.7215	16.7210	16.7207	16.7215	16.7210	16.7210	16.7214	16.7215	16.7212
16.6922	16.6929	16.6920	16.6923	16.6921	16.6922	16.6916	16.6921	16.6927	16.6922	16.6931	16.6927	16.6935	16.6932	16.6927	16.6929	16.6925	16.6933	16.6920	16.6926	16.6933	16.6934	16.6925	16.6925	16.6938	16.6930	16.6934	16.6933	16.6929	16.6933	16.6932	16.6930	16.6932	16.6933	16.6941	16.6940	16.6940	16.6944	16.6937	16.6944	16.6949
16.7105	16.7099	16.7107	16.7104	16.7105	16.7100	16.7102	16.7102	16.7101	16.7100	16.7102	16.7099	16.7098	16.7103	16.7095	16.7099	16.7097	16.7098	16.7101	16.7094	16.7095	16.7101	16.7097	16.7099	16.7100	16.7094	16.7093	16.7095	16.7098	16.7090	16.7093	16.7101	16.7098	16.7101	16.7094	16.7093	16.7101	16.7101	16.7099	16.7100	16.7103
16.6864	16.6861	16.6861	16.6866	16.6861	16.6880	16.6855	16.6853	16.6857	16.6851	16.6852	16.6857	16.6850	16.6851	16.6848	16.6855	16.6851	16.6853	16.6847	16.6853	16.6840	16.6856	16.6840	16.6854	16.6839	16.6848	16.6841	16.6846	16.6854	16.6857	16.6859	16.6872	16.6859	16.6859	16.6854	16.6858	16.6881	16.6861	16.6865	16.6867	16.6855
16.6720	16.6713	16.6718	16.6720	16.6711	16.6716	16.6711	16.6713	16.6702	16.6713	16.6711	16.6716	16.6727	16.6725	16.6723	16.6716	16.6713	16.6709	16.6718	16.6711	16.6722	16.6732	16.6730	16.6734	16.6733	16.6735	16.6733	16.6724	16.6720	16.6718	16.6729	16.6730	16.6724	16.6726	16.6735	16.6732	16.6737	16.6727	16.6726	16.6736	16.6737
16.6953	16.6949	16.6953	16.6955	16.6951	16.6953	16.6954	16.6955	16.6949	16.6951	16.6952	16.6949	16.6952	16.6949	16.6949	16.6955	16.6951	16.6947	16.6949	16.6947	16.6950	16.6958	16.6953	16.6951	16.6953	16.6951	16.6956	16.6953	16.6956	16.6946	16.6952	16.6949	16.6950	16.6949	16.6942	16.6947	16.6953	16.6951	16.6951	16.6950	16.6959
16.5996	16.5995	16.5997	16.5990	16.5994	16.6000	16.5998	16.5988	16.5994	16.5989	16.5986	16.5988	16.5996	16.5994	16.6000	16.5993	16.5995	16.5998	16.5996	16.5998	16.6003	16.6005	16.6009	16.6007	16.6008	16.6010	16.6009	16.6011	16.6015	16.6015	16.6010	16.6018	16.6022	16.6016	16.6027	16.6016	16.6012	16.6007	16.6002	16.5990	16.5988
16.6552	16.6542	16.6544	16.6542	16.6557	16.6557	16.6542	16.6534	16.6519	16.6525	16.6530	16.6537	16.6537	16.6532	16.6545	16.6550	16.6536	16.6555	16.6542	16.6547	16.6544	16.6568	16.6549	16.6555	16.6551	16.6550	16.6552	16.6548	16.6540	16.6537	16.6542	16.6555	16.6543	16.6537	16.6533	16.6533	16.6527	16.6538	16.6528	16.6511	16.6530
16.6769	16.6767	16.6770	16.6763	16.6772	16.6773	16.6770	16.6765	16.6770	16.6769	16.6774	16.6771	16.6771	16.6766	16.6769	16.6767	16.6767	16.6767	16.6774	16.6769	16.6766	16.6772	16.6765	16.6769	16.6769	16.6770	16.6770	16.6777	16.6773	16.6771	16.6778	16.6776	16.6774	16.6778	16.6771	16.6770	16.6781	16.6777	16.6778	16.6775	16.6774
16.5856	16.5858	16.5860	16.5852	16.5855	16.5858	16.5856	16.5848	16.5852	16.5849	16.5846	16.5843	16.5854	16.5852	16.5854	16.5849	16.5850	16.5851	16.5848	16.5853	16.5861	16.5852	16.5856	16.5857	16.5855	16.5855	16.5855	16.5856	16.5852	16.5848	16.5852	16.5855	16.5863	16.5858	16.5862	16.5858	16.5857	16.5855	16.5850	16.5845	16.5850
16.6495	16.6493	16.6500	16.6495	16.6493	16.6489	16.6491	16.6485	16.6486	16.6484	16.6491	16.6480	16.6486	16.6487	16.6480	16.6488	16.6484	16.6488	16.6486	16.6484	16.6499	16.6502	16.6497	16.6510	16.6503	16.6510	16.6506	16.6504	16.6512	16.6509	16.6514	16.6513	16.6520	16.6515	16.6514	16.6510	16.6508	16.6506	16.6492	16.6482	16.6502
16.6622	16.6621	16.6619	16.6621	16.6619	16.6621	16.6623	16.6622	16.6618	16.6617	16.6620	16.6617	16.6619	16.6622	16.6614	16.6620	16.6619	16.6613	16.6615	16.6615	16.6622	16.6623	16.6620	16.6618	16.6620	16.6619	16.6617	16.6621	16.6619	16.6615	16.6619	16.6625	16.6619	16.6619	16.6611	16.6613	16.6617	16.6618	16.6618	16.6615	16.6617
16.5737	16.5740	16.5741	16.5731	16.5731	16.5738	16.5739	16.5730	16.5734	16.5731	16.5728	16.5729	16.5739	16.5737	16.5740	16.5728	16.5732	16.5730	16.5729	16.5733	16.5737	16.5737	16.5738	16.5739	16.5742	16.5740	16.5738	16.5736	16.5738	16.5738	16.5737	16.5744	16.5747	16.5745	16.5752	16.5748	16.5744	16.5740	16.5741	16.5735	16.5739
16.6430	16.6421	16.6424	16.6423	16.6427	16.6435	16.6419	16.6426	16.6418	16.6423	16.6412	16.6421	16.6423	16.6421	16.6416	16.6408	16.6416	16.6424	16.6423	16.6423	16.6434	16.6432	16.6438	16.6441	16.6432	16.6421	16.6425	16.6434	16.6428	16.6432	16.6438	16.6439	16.6436	16.6430	16.6430	16.6431	16.6432	16.6425	16.6437	16.6428	16.6416
16.5698	16.5691	16.5692	16.5685	16.5685	16.5696	16.5682	16.5677	16.5690	16.5682	16.5682	16.5679	16.5686	16.5680	16.5684	16.5681	16.5688	16.5696	16.5692	16.5691	16.5697	16.5700	16.5705	16.5715	16.5709	16.5696	16.5701	16.5701	16.5697	16.5703	16.5703	16.5699	16.5701	16.5701	16.5707	16.5697	16.5688	16.5705	16.5690	16.5685	16.5692
16.6415	16.6412	16.6416	16.6414	16.6416	16.6416	16.6414	16.6416	16.6411	16.6414	16.6411	16.6409	16.6412	16.6410	16.6408	16.6409	16.6411	16.6410	16.6411	16.6414	16.6414	16.6415	16.6416	16.6414	16.6418	16.6411	16.6414	16.6415	16.6410	16.6401	16.6414	16.6411	16.6409	16.6411	16.6407	16.6410	16.6411	16.6414	16.6413	16.6416	16.6418
16.5507	16.5509	16.5502	16.5499	16.5498	16.5504	16.5502	16.5504	16.5499	16.5498	16.5494	16.5497	16.5499	16.5502	16.5502	16.5499	16.5494	16.5497	16.5494	16.5498	16.5503	16.5502	16.5507	16.5508	16.5504	16.5502	16.5502	16.5498	16.5500	16.5498	16.5500	16.5508	16.5510	16.5509	16.5516	16.5511	16.5510	16.5506	16.5501	16.5500	16.5503
16.6283	16.6279	16.6279	16.6280	16.6277	16.6285	16.6278	16.6285	16.6275	16.6271	16.6275	16.6277	16.6276	16.6276	16.6280	16.6279	16.6276	16.6274	16.6278	16.6275	16.6280	16.6283	16.6277	16.6280	16.6282	16.6279	16.6278	16.6286	16.6284	16.6275	16.6281	16.6276	16.6279	16.6281	16.6275	16.6281	16.6278	16.6272	16.6268	16.6276	16.6279
16.5977	16.5975	16.5980	16.5970	16.5947	16.5958	16.5947	16.5951	16.5943	16.5954	16.5952	16.5953	16.5961	16.5954	16.5948	16.5944	16.5951	16.5941	16.5947	16.5939	16.5935	16.5954	16.5930	16.5949	16.5936	16.5948	16.5922	16.5949	16.5940	16.5917	16.5927	16.5939	16.5919	16.5926	16.5931	16.5934	16.5928	16.5939	16.5933	16.5937	16.5932
16.6247	16.6246	16.6248	16.6245	16.6245	16.6243	16.6243	16.6243	16.6250	16.6245	16.6247	16.6246	16.6245	16.6251	16.6243	16.6237	16.6241	16.6238	16.6244	16.6241	16.6245	16.6245	16.6242	16.6238	16.6234	16.6240	16.6243	16.6251	16.6246	16.6240	16.6255	16.6245	16.6243	16.6247	16.6239	16.6249	16.6243	16.6254	16.6243	16.6249	16.6248
16.6095	16.6095	16.6097	16.6095	16.6098	16.6095	16.6093	16.6087	16.6088	16.6089	16.6089	16.6088	16.6090	16.6090	16.6085	16.6089	16.6087	16.6089	16.6090	16.6083	16.6096	16.6096	16.6088	16.6093	16.6095	16.6084	16.6086	16.6093	16.6091	16.6083	16.6093	16.6092	16.6091	16.6090	16.6089	16.6086	16.6094	16.6099	16.6094	16.6091	16.6095
16.5390	16.5429	16.5434	16.5415	16.5415	16.5394	16.5393	16.5418	16.5380	16.5401	16.5393	16.5402	16.5393	16.5444	16.5400	16.5463	16.5396	16.5414	16.5406	16.5418	16.5434	16.5397	16.5379	16.5434	16.5412	16.5395	16.5389	16.5405	16.5379	16.5363	16.5388	16.5352	16.5377	16.5446	16.5513	16.5457	16.5437	16.5431	16.5448	16.5484	16.5500
16.6058	16.6052	16.6054	16.6049	16.6052	16.6055	16.6054	16.6053	16.6048	16.6053	16.6051	16.6051	16.6050	16.6053	16.6045	16.6044	16.6050	16.6049	16.6051	16.6047	16.6045	16.6052	16.6050	16.6048	16.6048	16.6044	16.6050	16.6054	16.6049	16.6045	16.6051	16.6045	16.6053	16.6044	16.6040	16.6044	16.6042	16.6048	16.6052	16.6040	16.6046
16.5205	16.5210	16.5203	16.5200	16.5198	16.5200	16.5202	16.5203	16.5199	16.5198	16.5195	16.5196	16.5206	16.5205	16.5202	16.5198	16.5195	16.5195	16.5197	16.5196	16.5204	16.5199	16.5201	16.5202	16.5204	16.5203	16.5197	16.5198	16.5198	16.5198	16.5197	16.5208	16.5204	16.5204	16.5207	16.5208	16.5211	16.5201	16.5204	16.5208	16.5204
16.5885	16.5878	16.5881	16.5890	16.5885	16.5879	16.5875	16.5877	16.5870	16.5867	16.5869	16.5870	16.5877	16.5874	16.5872	16.5878	16.5868	16.5870	16.5872	16.5873	16.5863	16.5872	16.5876	16.5864	16.5874	16.5865	16.5859	16.5870	16.5870	16.5864	16.5874	16.5868	16.5861	16.5871	16.5856	16.5861	16.5861	16.5863	16.5852	16.5859	16.5848
16.5223	16.5220	16.5213	16.5210	16.5210	16.5211	16.5205	16.5189	16.5200	16.5173	16.5199	16.5226	16.5219	16.5201	16.5263	16.5181	16.5224	16.5257	16.5211	16.5256	16.5234	16.5268	16.5243	16.5232	16.5237	16.5242	16.5218	16.5245	16.5224	16.5228	16.5231	16.5260	16.5258	16.5215	16.5180	16.5246	16.5185	16.5169	16.5169	16.5132	16.5161
16.5881	16.5876	16.5878	16.5879	16.5876	16.5876	16.5879	16.5883	16.5880	16.5872	16.5876	16.5877	16.5878	16.5881	16.5875	16.5879	16.5878	16.5879	16.5877	16.5875	16.5879	16.5884	16.5881	16.5880	16.5875	16.5872	16.5873	16.5881	16.5875	16.5870	16.5883	16.5879	16.5880	16.5879	16.5874	16.5874	16.5880	16.5884	16.5879	16.5872	16.5874
16.5594	16.5592	16.5603	16.5596	16.5594	16.5592	16.5597	16.5595	16.5590	16.5590	16.5577	16.5582	16.5577	16.5589	16.5576	16.5590	16.5583	16.5580	16.5581	16.5588	16.5594	16.5590	16.5602	16.5599	16.5590	16.5589	16.5596	16.5596	16.5609	16.5599	16.5605	16.5606	16.5601	16.5613	16.5619	16.5604	16.5598	16.5612	16.5628	16.5628	16.5619
16.5772	16.5768	16.5770	16.5769	16.5770	16.5770	16.5771	16.5772	16.5775	16.5773	16.5774	16.5771	16.5772	16.5775	16.5765	16.5778	16.5776	16.5774	16.5773	16.5770	16.5776	16.5774	16.5773	16.5772	16.5774	16.5769	16.5772	16.5775	16.5771	16.5769	16.5776	16.5773	16.5768	16.5769	16.5770	16.5767	16.5769	16.5772	16.5776	16.5768	16.5770
16.4943	16.4946	16.4941	16.4939	16.4935	16.4938	16.4938	16.4934	16.4931	16.4930	16.4920	16.4930	16.4933	16.4929	16.4934	16.4925	16.4935	16.4926	16.4926	16.4929	16.4930	16.4928	16.4928	16.4933	16.4933	16.4929	16.4926	16.4928	16.4921	16.4931	16.4924	16.4933	16.4937	16.4927	16.4925	16.4938	16.4943	16.4952	16.4959	16.4953	16.4962
16.5624	16.5615	16.5614	16.5620	16.5619	16.5618	16.5623	16.5622	16.5620	16.5614	16.5624	16.5615	16.5617	16.5617	16.5615	16.5613	16.5612	16.5613	16.5611	16.5610	16.5611	16.5617	16.5611	16.5612	16.5608	16.5609	16.5614	16.5614	16.5608	16.5608	16.5613	16.5608	16.5608	16.5613	16.5606	16.5607	16.5613	16.5613	16.5618	16.5611	16.5615
16.5560	16.5560	16.5561	16.5560	16.5564	16.5562	16.5564	16.5556	16.5566	16.5563	16.5562	16.5560	16.5559	16.5563	16.5554	16.5560	16.5558	16.5557	16.5557	16.5559	16.5559	16.5556	16.5559	16.5556	16.5554	16.5557	16.5555	16.5566	16.5551	16.5557	16.5559	16.5555	16.5555	16.5555	16.5551	16.5555	16.5559	16.5561	16.5563	16.5561	16.5566
16.5313	16.5299	16.5294	16.5302	16.5308	16.5304	16.5296	16.5299	16.5300	16.5295	16.5295	16.5301	16.5290	16.5299	16.5272	16.5291	16.5298	16.5277	16.5286	16.5297	16.5277	16.5299	16.5285	16.5298	16.5289	16.5286	16.5271	16.5285	16.5279	16.5291	16.5284	16.5288	16.5271	16.5291	16.5280	16.5274	16.5274	16.5303	16.5284	16.5310	16.5303
16.5417	16.5411	16.5411	16.5414	16.5413	16.5414	16.5415	16.5414	16.5413	16.5414	16.5416	16.5411	16.5409	16.5412	16.5407	16.5409	16.5404	16.5406	16.5411	16.5407	16.5408	16.5414	16.5408	16.5406	16.5406	16.5405	16.5403	16.5408	16.5405	16.5403	16.5403	16.5402	16.5406	16.5408	16.5396	16.5409	16.5410	16.5408	16.5412	16.5406	16.5407
16.4706	16.4716	16.4704	16.4699	16.4700	16.4699	16.4704	16.4714	16.4701	16.4699	16.4702	16.4690	16.4710	16.4721	16.4694	16.4710	16.4692	16.4697	16.4700	16.4695	16.4697	16.4695	16.4695	16.4699	16.4690	16.4700	16.4692	16.4694	16.4689	16.4686	16.4691	16.4698	16.4695	16.4699	16.4701	16.4710	16.4694	16.4693	16.4701	16.4701	16.4708
16.5310	16.5304	16.5306	16.5312	16.5305	16.5307	16.5312	16.5307	16.5310	16.5308	16.5309	16.5313	16.5310	16.5310	16.5302	16.5310	16.5307	16.5305	16.5311	16.5307	16.5309	16.5312	16.5307	16.5309	16.5305	16.5303	16.5305	16.5311	16.5307	16.5300	16.5311	16.5309	16.5304	16.5309	16.5304	16.5305	16.5306	16.5314	16.5315	16.5306	16.5308
16.5016	16.5018	16.5004	16.5018	16.5020	16.5020	16.5016	16.5024	16.5017	16.5018	16.5001	16.5004	16.5001	16.4998	16.4999	16.5011	16.4994	16.5008	16.5012	16.5014	16.5009	16.5019	16.4999	16.5018	16.5003	16.5010	16.5013	16.5018	16.4998	16.5000	16.5009	16.5010	16.5014	16.5018	16.5005	16.5012	16.5003	16.5022	16.5036	16.5017	16.5035
16.5108	16.5108	16.5104	16.5109	16.5106	16.5108	16.5111	16.5111	16.5106	16.5110	16.5109	16.5105	16.5104	16.5106	16.5104	16.5108	16.5107	16.5105	16.5105	16.5107	16.5111	16.5110	16.5106	16.5110	16.5104	16.5106	16.5102	16.5103	16.5106	16.5099	16.5104	16.5103	16.5099	16.5102	16.5093	16.5101	16.5108	16.5105	16.5107	16.5095	16.5102
16.4381	16.4379	16.4377	16.4385	16.4385	16.4376	16.4377	16.4379	16.4373	16.4369	16.4361	16.4369	16.4378	16.4375	16.4370	16.4376	16.4366	16.4371	16.4366	16.4371	16.4378	16.4367	16.4378	16.4377	16.4378	16.4373	16.4372	16.4370	16.4369	16.4371	16.4374	16.4373	16.4377	16.4379	16.4381	16.4380	16.4375	16.4375	16.4365	16.4360	16.4375
16.4885	16.4877	16.4885	16.4863	16.4857	16.4864	16.4871	16.4858	16.4860	16.4857	16.4855	16.4858	16.4857	16.4865	16.4857	16.4862	16.4866	16.4862	16.4857	16.4862	16.4863	16.4877	16.4874	16.4867	16.4878	16.4878	16.4869	16.4866	16.4877	16.4858	16.4870	16.4881	16.4878	16.4866	16.4887	16.4887	16.4872	16.4877	16.4888	16.4868	16.4887
16.4238	16.4243	16.4234	16.4233	16.4235	16.4237	16.4241	16.4234	16.4232	16.4227	16.4221	16.4224	16.4237	16.4239	16.4242	16.4232	16.4233	16.4233	16.4229	16.4230	16.4240	16.4243	16.4244	16.4245	16.4240	16.4244	16.4235	16.4236	16.4246	16.4243	16.4234	16.4243	16.4250	16.4254	16.4256	16.4254	16.4253	16.4243	16.4244	16.4242	16.4246
16.4969	16.4968	16.4971	16.4968	16.4966	16.4967	16.4967	16.4966	16.4968	16.4966	16.4970	16.4969	16.4964	16.4965	16.4959	16.4969	16.4964	16.4970	16.4962	16.4967	16.4968	16.4975	16.4968	16.4969	16.4965	16.4964	16.4960	16.4969	16.4966	16.4964	16.4969	16.4967	16.4963	16.4966	16.4961	16.4964	16.4962	16.4969	16.4971	16.4960	16.4959
16.4807	16.4799	16.4801	16.4807	16.4800	16.4805	16.4808	16.4808	16.4804	16.4802	16.4804	16.4803	16.4803	16.4805	16.4797	16.4803	16.4805	16.4795	16.4803	16.4803	16.4801	16.4811	16.4804	16.4808	16.4805	16.4804	16.4801	16.4805	16.4808	16.4805	16.4808	16.4811	16.4806	16.4809	16.4801	16.4807	16.4804	16.4809	16.4808	16.4800	16.4796
16.4133	16.4132	16.4132	16.4120	16.4122	16.4132	16.4130	16.4127	16.4133	16.4128	16.4123	16.4125	16.4127	16.4129	16.4132	16.4127	16.4125	16.4126	16.4121	16.4125	16.4121	16.4120	16.4130	16.4124	16.4117	16.4110	16.4103	16.4109	16.4110	16.4110	16.4105	16.4112	16.4111	16.4107	16.4111	16.4112	16.4118	16.4136	16.4126	16.4121	16.4131
16.4617	16.4613	16.4620	16.4614	16.4618	16.4617	16.4609	16.4621	16.4609	16.4620	16.4618	16.4610	16.4611	16.4613	16.4608	16.4612	16.4614	16.4608	16.4606	16.4609	16.4611	16.4606	16.4608	16.4605	16.4598	16.4600	16.4596	16.4597	16.4588	16.4593	16.4597	16.4600	16.4588	16.4586	16.4586	16.4594	16.4602	16.4601	16.4612	16.4589	16.4606
16.4688	16.4686	16.4686	16.4683	16.4684	16.4684	16.4686	16.4683	16.4685	16.4682	16.4688	16.4686	16.4684	16.4689	16.4682	16.4684	16.4686	16.4682	16.4682	16.4676	16.4681	16.4687	16.4684	16.4684	16.4681	16.4679	16.4684	16.4682	16.4679	16.4685	16.4684	16.4688	16.4683	16.4691	16.4677	16.4686	16.4686	16.4686	16.4697	16.4685	16.4693
16.4492	16.4485	16.4481	16.4495	16.4491	16.4491	16.4485	16.4487	16.4490	16.4494	16.4484	16.4490	16.4496	16.4483	16.4489	16.4497	16.4490	16.4491	16.4494	16.4486	16.4500	16.4504	16.4511	16.4503	16.4515	16.4520	16.4516	16.4523	16.4506	16.4514	16.4515	16.4515	16.4517	16.4517	16.4511	16.4520	16.4515	16.4513	16.4515	16.4499	16.4505
16.3890	16.3902	16.3893	16.3888	16.3891	16.3893	16.3888	16.3886	16.3882	16.3877	16.3873	16.3875	16.3886	16.3891	16.3895	16.3875	16.3880	16.3886	16.3882	16.3882	16.3892	16.3887	16.3886	16.3892	16.3886	16.3897	16.3888	16.3885	16.3890	16.3891	16.3886	16.3897	16.3899	16.3891	16.3895	16.3899	16.3893	16.3889	16.3890	16.3893	16.3901
16.4459	16.4453	16.4458	16.4459	16.4458	16.4456	16.4458	16.4453	16.4457	16.4455	16.4455	16.4455	16.4457	16.4459	16.4451	16.4458	16.4455	16.4453	16.4458	16.4456	16.4459	16.4457	16.4458	16.4459	16.4455	16.4453	16.4458	16.4458	16.4459	16.4449	16.4453	16.4455	16.4450	16.4456	16.4451	16.4454	16.4460	16.4458	16.4464	16.4455	16.4458
16.3769	16.3773	16.3775	16.3764	16.3768	16.3779	16.3772	16.3772	16.3776	16.3768	16.3749	16.3756	16.3738	16.3738	16.3749	16.3755	16.3750	16.3762	16.3755	16.3748	16.3753	16.3742	16.3749	16.3752	16.3764	16.3760	16.3762	16.3773	16.3784	16.3782	16.3780	16.3784	16.3788	16.3782	16.3779	16.3779	16.3772	16.3760	16.3760	16.3756	16.3777
16.4307	16.4313	16.4312	16.4315	16.4309	16.4316	16.4312	16.4317	16.4312	16.4312	16.4309	16.4317	16.4312	16.4312	16.4309	16.4308	16.4308	16.4311	16.4317	16.4309	16.4319	16.4320	16.4311	16.4314	16.4313	16.4306	16.4305	16.4308	16.4303	16.4299	16.4302	16.4303	16.4297	16.4295	16.4307	16.4306	16.4312	16.4307	16.4308	16.4307	16.4308
16.4217	16.4216	16.4218	16.4216	16.4221	16.4223	16.4216	16.4212	16.4216	16.4219	16.4216	16.4218	16.4222	16.4222	16.4216	16.4218	16.4221	16.4215	16.4224	16.4222	16.4218	16.4222	16.4221	16.4216	16.4221	16.4209	16.4215	16.4217	16.4217	16.4212	16.4221	16.4216	16.4217	16.4215	16.4207	16.4212	16.4215	16.4219	16.4232	16.4215	16.4225
16.4058	16.4066	16.4064	16.4062	16.4062	16.4072	16.4071	16.4066	16.4074	16.4066	16.4074	16.4059	16.4072	16.4068	16.4064	16.4066	16.4066	16.4065	16.4061	16.4065	16.4066	16.4072	16.4061	16.4072	16.4068	16.4063	16.4062	16.4069	16.4061	16.4064	16.4071	16.4068	16.4072	16.4065	16.4055	16.4061	16.4060	16.4060	16.4073	16.4064	16.4060
16.4025	16.4024	16.4028	16.4028	16.4029	16.4026	16.4033	16.4028	16.4028	16.4031	16.4031	16.4031	16.4032	16.4033	16.4029	16.4029	16.4028	16.4033	16.4030	16.4031	16.4033	16.4038	16.4028	16.4034	16.4029	16.4031	16.4029	16.4032	16.4029	16.4027	16.4035	16.4028	16.4022	16.4026	16.4026	16.4025	16.4027	16.4027	16.4042	16.4026	16.4027
16.3837	16.3839	16.3839	16.3834	16.3854	16.3847	16.3853	16.3854	16.3852	16.3864	16.3848	16.3852	16.3854	16.3859	16.3848	16.3852	16.3856	16.3852	16.3859	16.3852	16.3860	16.3856	16.3853	16.3856	16.3858	16.3857	16.3859	16.3860	16.3863	16.3865	16.3866	16.3870	16.3872	16.3876	16.3867	16.3864	16.3863	16.3868	16.3862	16.3862	16.3868
16.3837	16.3836	16.3830	16.3836	16.3835	16.3832	16.3835	16.3834	16.3839	16.3833	16.3833	16.3833	16.3833	16.3837	16.3827	16.3833	16.3836	16.3830	16.3827	16.3828	16.3834	16.3835	16.3828	16.3834	16.3830	16.3829	16.3829	16.3834	16.3831	16.3820	16.3833	16.3832	16.3832	16.3830	16.3822	16.3829	16.3826	16.3833	16.3843	16.3826	16.3828
16.3704	16.3702	16.3702	16.3701	16.3704	16.3705	16.3704	16.3707	16.3708	16.3711	16.3711	16.3720	16.3714	16.3721	16.3716	16.3717	16.3715	16.3715	16.3717	16.3717	16.3720	16.3716	16.3714	16.3717	16.3721	16.3716	16.3715	16.3715	16.3715	16.3713	16.3715	16.3711	16.3712	16.3709	16.3702	16.3709	16.3715	16.3711	16.3726	16.3706	16.3712
16.3596	16.3597	16.3593	16.3591	16.3593	16.3595	16.3591	16.3596	16.3596	16.3595	16.3597	16.3594	16.3594	16.3597	16.3591	16.3597	16.3593	16.3593	16.3599	16.3589	16.3592	16.3599	16.3593	16.3594	16.3595	16.3597	16.3598	16.3602	16.3605	16.3595	16.3600	16.3598	16.3601	16.3603	16.3590	16.3605	16.3600	16.3602	16.3611	16.3596	16.3596
16.3476	16.3471	16.3476	16.3474	16.3476	16.3477	16.3478	16.3482	16.3475	16.3477	16.3477	16.3478	16.3476	16.3477	16.3475	16.3472	16.3477	16.3474	16.3478	16.3470	16.3480	16.3483	16.3482	16.3481	16.3477	16.3476	16.3476	16.3479	16.3477	16.3475	16.3480	16.3479	16.3479	16.3482	16.3476	16.3477	16.3483	16.3481	16.3496	16.3477	16.3478
16.3332	16.3321	16.3321	16.3319	16.3319	16.3327	16.3322	16.3319	16.3315	16.3320	16.3320	16.3312	16.3310	16.3316	16.3308	16.3313	16.3317	16.3314	16.3315	16.3307	16.3310	16.3320	16.3313	16.3314	16.3317	16.3314	16.3316	16.3315	16.3308	16.3312	16.3317	16.3307	16.3309	16.3308	16.3298	16.3310	16.3302	16.3311	16.3317	16.3297	16.3315
16.3262	16.3262	16.3264	16.3263	16.3264	16.3265	16.3267	16.3264	16.3263	16.3265	16.3263	16.3265	16.3270	16.3271	16.3262	16.3262	16.3263	16.3265	16.3263	16.3263	16.3267	16.3270	16.3264	16.3265	16.3262	16.3261	16.3263	16.3261	16.3265	16.3257	16.3267	16.3260	16.3265	16.3257	16.3258	16.3266	16.3269	16.3270	16.3289	16.3258	16.3262
16.3145	16.3143	16.3140	16.3141	16.3143	16.3142	16.3145	16.3141	16.3140	16.3141	16.3142	16.3144	16.3138	16.3143	16.3137	16.3143	16.3141	16.3140	16.3146	16.3139	16.3142	16.3146	16.3139	16.3144	16.3143	16.3139	16.3139	16.3138	16.3140	16.3135	16.3139	16.3140	16.3137	16.3139	16.3141	16.3134	16.3144	16.3146	16.3162	16.3143	16.3146
16.3008	16.3006	16.3011	16.3005	16.3010	16.3013	16.3009	16.3011	16.3010	16.3008	16.3011	16.3005	16.3013	16.3011	16.3007	16.3006	16.3012	16.3008	16.3011	16.3002	16.3010	16.3014	16.3010	16.3006	16.3012	16.3011	16.3009	16.3009	16.3010	16.3008	16.3011	16.3007	16.3008	16.3009	16.3005	16.3006	16.3013	16.3011	16.3028	16.3006	16.3010
16.2854	16.2851	16.2848	16.2851	16.2853	16.2857	16.2855	16.2851	16.2851	16.2851	16.2849	16.2853	16.2851	16.2852	16.2848	16.2848	16.2850	16.2854	16.2854	16.2846	16.2851	16.2857	16.2854	16.2851	16.2853	16.2853	16.2858	16.2857	16.2856	16.2847	16.2853	16.2854	16.2853	16.2850	16.2848	16.2850	16.2856	16.2854	16.2882	16.2850	16.2851
16.2961	16.2970	16.2954	16.2958	16.2959	16.2957	16.2958	16.2965	16.2958	16.2958	16.2966	16.2958	16.2970	16.2971	16.2967	16.2964	16.2966	16.2962	16.2964	16.2970	16.2969	16.2969	16.2968	16.2975	16.2967	16.2973	16.2953	16.2966	16.2976	16.2960	16.2973	16.2954	16.2956	16.2962	16.2950	16.2954	16.2964	16.2967	16.2992	16.2966	16.2968
16.2845	16.2847	16.2851	16.2844	16.2855	16.2857	16.2850	16.2859	16.2861	16.2863	16.2857	16.2860	16.2863	16.2863	16.2859	16.2854	16.2850	16.2852	16.2860	16.2843	16.2858	16.2859	16.2860	16.2865	16.2865	16.2863	16.2861	16.2872	16.2856	16.2852	16.2874	16.2867	16.2855	16.2864	16.2841	16.2854	16.2863	16.2866	16.2878	16.2840	16.2836
16.3358	16.3357	16.3363	16.3361	16.3361	16.3365	16.3373	16.3374	16.3375	16.3374	16.3375	16.3369	16.3376	16.3377	16.3369	16.3376	16.3373	16.3370	16.3376	16.3375	16.3377	16.3378	16.3381	16.3378	16.3379	16.3379	16.3381	16.3379	16.3382	16.3377	16.3383	16.3375	16.3372	16.3372	16.3376	16.3374	16.3377	16.3375	16.3392	16.3369	16.3380
16.2630	16.2632	16.2632	16.2631	16.2636	16.2641	16.2632	16.2637	16.2640	16.2641	16.2636	16.2638	16.2636	16.2643	16.2638	16.2644	16.2640	16.2637	16.2640	16.2633	16.2645	16.2645	16.2644	16.2645	16.2637	16.2634	16.2644	16.2642	16.2645	16.2638	16.2638	16.2634	16.2637	16.2635	16.2639	16.2634	16.2641	16.2634	16.2659	16.2634	16.2629
16.3114	16.3109	16.3119	16.3112	16.3105	16.3111	16.3107	16.3104	16.3100	16.3099	16.3109	16.3105	16.3101	16.3101	16.3098	16.3096	16.3094	16.3094	16.3097	16.3096	16.3099	16.3102	16.3101	16.3098	16.3102	16.3097	16.3098	16.3099	16.3094	16.3094	16.3102	16.3092	16.3096	16.3100	16.3099	16.3101	16.3107	16.3103	16.3129	16.3096	16.3105
16.2972	16.2970	16.2970	16.2973	16.2975	16.2970	16.2974	16.2974	16.2977	16.2975	16.2974	16.2981	16.2978	16.2986	16.2979	16.2983	16.2982	16.2983	16.2982	16.2981	16.2987	16.2992	16.2987	16.2987	16.2983	16.2983	16.2987	16.2988	16.2988	16.2980	16.2984	16.2978	16.2977	16.2981	16.2980	16.2982	16.2978	16.2979	16.2997	16.2978	16.2982
16.2849	16.2850	16.2843	16.2837	16.2840	16.2854	16.2849	16.2848	16.2839	16.2858	16.2844	16.2843	16.2848	16.2845	16.2842	16.2845	16.2858	16.2845	16.2848	16.2848	16.2861	16.2839	16.2852	16.2846	16.2850	16.2841	16.2837	16.2840	16.2824	16.2804	16.2811	16.2805	16.2809	16.2804	16.2805	16.2810	16.2821	16.2812	16.2859	16.2825	16.2837
16.2558	16.2557	16.2565	16.2563	16.2561	16.2562	16.2562	16.2559	16.2556	16.2557	16.2562	16.2558	16.2564	16.2561	16.2558	16.2558	16.2557	16.2561	16.2557	16.2557	16.2558	16.2567	16.2565	16.2564	16.2564	16.2567	16.2564	16.2565	16.2563	16.2568	16.2567	16.2566	16.2565	16.2568	16.2563	16.2565	16.2567	16.2572	16.2593	16.2564	16.2565
16.2972	16.2975	16.2973	16.2972	16.2971	16.2968	16.2971	16.2972	16.2966	16.2972	16.2973	16.2963	16.2966	16.2968	16.2965	16.2962	16.2968	16.2963	16.2962	16.2959	16.2969	16.2968	16.2972	16.2963	16.2968	16.2965	16.2959	16.2967	16.2966	16.2961	16.2968	16.2972	16.2970	16.2971	16.2964	16.2959	16.2967	16.2978	16.2993	16.2972	16.2973
16.2694	16.2695	16.2721	16.2692	16.2709	16.2701	16.2715	16.2727	16.2721	16.2717	16.2724	16.2718	16.2732	16.2726	16.2719	16.2696	16.2728	16.2732	16.2728	16.2709	16.2738	16.2738	16.2704	16.2704	16.2747	16.2739	16.2742	16.2725	16.2737	16.2741	16.2741	16.2711	16.2725	16.2715	16.2720	16.2732	16.2723	16.2724	16.2760	16.2746	16.2719
16.3047	16.3053	16.3046	16.3054	16.3045	16.3043	16.3056	16.3046	16.3061	16.3065	16.3060	16.3051	16.3064	16.3065	16.3061	16.3067	16.3063	16.3068	16.3071	16.3061	16.3066	16.3074	16.3067	16.3064	16.3082	16.3075	16.3100	16.3087	16.3087	16.3075	16.3078	16.3085	16.3083	16.3080	16.3082	16.3070	16.3075	16.3080	16.3081	16.3050	16.3056
16.0780	16.0767	16.0758	16.0772	16.0761	16.0770	16.0773	16.0763	16.0740	16.0774	16.0784	16.0802	16.0774	16.0757	16.0772	16.0772	16.0757	16.0763	16.0749	16.0739	16.0762	16.0759	16.0746	16.0739	16.0755	16.0746	16.0739	16.0744	16.0766	16.0776	16.0801	16.0781	16.0784	16.0792	16.0808	16.0775	16.0763	16.0786	16.0806	16.0827	16.0830
16.1509	16.1486	16.1479	16.1473	16.1500	16.1498	16.1492	16.1524	16.1496	16.1476	16.1500	16.1525	16.1511	16.1523	16.1511	16.1497	16.1521	16.1498	16.1502	16.1509	16.1523	16.1506	16.1519	16.1504	16.1494	16.1506	16.1497	16.1495	16.1502	16.1503	16.1523	16.1533	16.1500	16.1519	16.1531	16.1527	16.1532	16.1533	16.1519	16.1543	16.1546
15.9908	15.9919	15.9822	15.9869	15.9871	15.9868	15.9863	15.9800	15.9779	15.9868	15.9848	15.9763	15.9761	15.9746	15.9855	15.9755	15.9767	15.9767	15.9771	15.9808	15.9817	15.9772	15.9812	15.9822	15.9722	15.9969	15.9874	16.0050	16.0072	15.9588	16.0120	16.0120	16.0131	16.0125	16.0098	16.0033	15.9747	15.9729	15.9662	15.9841	15.9882
16.2334	16.2331	16.2323	16.2328	16.2317	16.2320	16.2330	16.2328	16.2328	16.2322	16.2329	16.2331	16.2336	16.2322	16.2330	16.2304	16.2323	16.2317	16.2324	16.2307	16.2319	16.2313	16.2311	16.2303	16.2290	16.2298	16.2298	16.2302	16.2288	16.2303	16.2304	16.2289	16.2298	16.2307	16.2297	16.2310	16.2290	16.2294	16.2318	16.2302	16.2300
16.3161	16.3169	16.3170	16.3170	16.3173	16.3176	16.3174	16.3168	16.3168	16.3178	16.3171	16.3177	16.3164	16.3164	16.3165	16.3162	16.3165	16.3172	16.3167	16.3161	16.3171	16.3162	16.3161	16.3155	16.3156	16.3149	16.3147	16.3153	16.3146	16.3153	16.3161	16.3146	16.3147	16.3155	16.3147	16.3150	16.3138	16.3143	16.3144	16.3139	16.3136
16.1860	16.1858	16.1856	16.1851	16.1855	16.1857	16.1849	16.1855	16.1839	16.1847	16.1852	16.1842	16.1839	16.1829	16.1827	16.1819	16.1823	16.1826	16.1820	16.1839	16.1827	16.1834	16.1835	16.1826	16.1820	16.1812	16.1813	16.1812	16.1816	16.1823	16.1827	16.1826	16.1823	16.1841	16.1826	16.1816	16.1821	16.1832	16.1830	16.1822	16.1836
15.9535	15.9563	15.9452	15.9530	15.9574	15.9560	15.9552	15.9500	15.9530	15.9511	15.9551	15.9495	15.9488	15.9547	15.9429	15.9464	15.9466	15.9438	15.9424	15.9449	15.9437	15.9387	15.9450	15.9373	15.9399	15.9395	15.9364	15.9405	15.9324	15.9386	15.9377	15.9352	15.9333	15.9365	15.9381	15.9305	15.9332	15.9371	15.9345	15.9481	15.9486
16.1143	16.1134	16.1125	16.1117	16.1127	16.1118	16.1129	16.1124	16.1128	16.1126	16.1132	16.1129	16.1128	16.1137	16.1142	16.1140	16.1118	16.1133	16.1125	16.1123	16.1134	16.1127	16.1133	16.1117	16.1116	16.1110	16.1095	16.1105	16.1096	16.1099	16.1109	16.1118	16.1139	16.1119	16.1116	16.1116	16.1090	16.1069	16.1060	16.1083	16.1084
16.4591	16.4596	16.4594	16.4593	16.4596	16.4593	16.4606	16.4601	16.4608	16.4601	16.4597	16.4594	16.4592	16.4605	16.4602	16.4598	16.4597	16.4590	16.4591	16.4589	16.4597	16.4602	16.4583	16.4579	16.4586	16.4593	16.4597	16.4600	16.4596	16.4571	16.4590	16.4584	16.4577	16.4579	16.4590	16.4579	16.4586	16.4583	16.4596	16.4595	16.4598
16.3912	16.3918	16.3921	16.3924	16.3929	16.3927	16.3931	16.3933	16.3931	16.3936	16.3938	16.3932	16.3930	16.3935	16.3931	16.3926	16.3933	16.3932	16.3925	16.3925	16.3930	16.3921	16.3930	16.3924	16.3917	16.3919	16.3917	16.3918	16.3917	16.3915	16.3921	16.3917	16.3907	16.3914	16.3909	16.3914	16.3909	16.3914	16.3926	16.3917	16.3917
16.5088	16.5085	16.5088	16.5087	16.5084	16.5083	16.5091	16.5087	16.5096	16.5091	16.5090	16.5093	16.5098	16.5104	16.5104	16.5094	16.5105	16.5105	16.5104	16.5102	16.5102	16.5104	16.5099	16.5101	16.5106	16.5107	16.5110	16.5105	16.5106	16.5102	16.5097	16.5104	16.5099	16.5102	16.5103	16.5107	16.5115	16.5113	16.5132	16.5111	16.5114
16.2510	16.2514	16.2515	16.2524	16.2516	16.2521	16.2523	16.2511	16.2517	16.2509	16.2514	16.2515	16.2503	16.2503	16.2502	16.2505	16.2507	16.2507	16.2503	16.2511	16.2500	16.2508	16.2510	16.2506	16.2506	16.2500	16.2509	16.2512	16.2512	16.2520	16.2516	16.2516	16.2504	16.2516	16.2503	16.2501	16.2499	16.2508	16.2487	16.2492	16.2510
16.5263	16.5263	16.5261	16.5265	16.5268	16.5264	16.5265	16.5265	16.5267	16.5267	16.5260	16.5266	16.5265	16.5266	16.5265	16.5256	16.5262	16.5258	16.5257	16.5253	16.5252	16.5255	16.5261	16.5251	16.5250	16.5250	16.5246	16.5251	16.5245	16.5248	16.5240	16.5242	16.5247	16.5250	16.5242	16.5253	16.5260	16.5256	16.5276	16.5270	16.5273
16.3102	16.3131	16.3101	16.3097	16.3093	16.3098	16.3110	16.3083	16.3077	16.3071	16.3100	16.3077	16.3095	16.3099	16.3085	16.3089	16.3072	16.3062	16.3084	16.3030	16.3081	16.3105	16.3089	16.3080	16.3092	16.3094	16.3097	16.3060	16.3103	16.3083	16.3097	16.3086	16.3098	16.3086	16.3082	16.3076	16.3086	16.3076	16.3055	16.3103	16.3101
16.3221	16.3228	16.3225	16.3235	16.3235	16.3235	16.3244	16.3236	16.3234	16.3237	16.3241	16.3237	16.3227	16.3236	16.3227	16.3233	16.3237	16.3229	16.3231	16.3229	16.3231	16.3230	16.3238	16.3239	16.3235	16.3238	16.3236	16.3240	16.3229	16.3231	16.3238	16.3236	16.3230	16.3226	16.3219	16.3216	16.3221	16.3223	16.3226	16.3224	16.3225
16.1461	16.1469	16.1465	16.1481	16.1478	16.1480	16.1484	16.1477	16.1482	16.1478	16.1472	16.1467	16.1455	16.1459	16.1456	16.1461	16.1472	16.1482	16.1463	16.1464	16.1464	16.1463	16.1459	16.1451	16.1446	16.1447	16.1444	16.1445	16.1437	16.1445	16.1452	16.1454	16.1455	16.1461	16.1457	16.1448	16.1451	16.1456	16.1453	16.1444	16.1447
16.4978	16.4972	16.4976	16.4965	16.4969	16.4967	16.4971	16.4969	16.4958	16.4962	16.4967	16.4969	16.4963	16.4956	16.4952	16.4970	16.4952	16.4963	16.4964	16.4961	16.4943	16.4954	16.4953	16.4950	16.4950	16.4944	16.4947	16.4947	16.4948	16.4955	16.4954	16.4953	16.4954	16.4960	16.4959	16.4962	16.4960	16.4954	16.4962	16.4972	16.4970
16.3968	16.3968	16.3960	16.3951	16.3961	16.3958	16.3961	16.3953	16.3958	16.3949	16.3959	16.3949	16.3947	16.3949	16.3946	16.3946	16.3929	16.3927	16.3925	16.3937	16.3923	16.3933	16.3935	16.3933	16.3930	16.3932	16.3934	16.3944	16.3931	16.3933	16.3942	16.3952	16.3933	16.3931	16.3931	16.3938	16.3925	16.3933	16.3933	16.3938	16.3944
16.5238	16.5234	16.5235	16.5236	16.5234	16.5237	16.5230	16.5233	16.5229	16.5219	16.5223	16.5220	16.5221	16.5214	16.5210	16.5217	16.5218	16.5209	16.5211	16.5218	16.5221	16.5228	16.5226	16.5224	16.5221	16.5222	16.5226	16.5228	16.5230	16.5227	16.5224	16.5228	16.5221	16.5229	16.5223	16.5223	16.5222	16.5221	16.5237	16.5225	16.5232
16.4453	16.4447	16.4445	16.4445	16.4453	16.4447	16.4448	16.4452	16.4470	16.4470	16.4468	16.4470	16.4477	16.4477	16.4466	16.4463	16.4466	16.4462	16.4464	16.4470	16.4469	16.4468	16.4467	16.4463	16.4468	16.4470	16.4470	16.4466	16.4468	16.4461	16.4469	16.4460	16.4462	16.4465	16.4464	16.4462	16.4458	16.4458	16.4474	16.4463	16.4471
16.2404	16.2407	16.2417	16.2420	16.2419	16.2421	16.2422	16.2416	16.2428	16.2423	16.2413	16.2410	16.2415	16.2406	16.2386	16.2404	16.2402	16.2402	16.2390	16.2391	16.2386	16.2385	16.2387	16.2389	16.2373	16.2374	16.2370	16.2368	16.2362	16.2368	16.2375	16.2373	16.2365	16.2369	16.2365	16.2373	16.2366	16.2355	16.2343	16.2363	16.2367
16.4198	16.4200	16.4198	16.4198	16.4195	16.4184	16.4199	16.4186	16.4184	16.4183	16.4193	16.4189	16.4189	16.4190	16.4193	16.4181	16.4190	16.4190	16.4186	16.4185	16.4176	16.4204	16.4182	16.4183	16.4184	16.4189	16.4185	16.4194	16.4193	16.4187	16.4176	16.4199	16.4197	16.4206	16.4191	16.4198	16.4196	16.4192	16.4211	16.4190	16.4194
16.0950	16.0970	16.0943	16.0966	16.0946	16.0974	16.0962	16.0978	16.0941	16.0970	16.0966	16.0973	16.0967	16.0951	16.0970	16.0964	16.0976	16.0968	16.0973	16.0952	16.0951	16.0958	16.0934	16.0962	16.0932	16.0953	16.0947	16.0945	16.0937	16.0954	16.0972	16.0943	16.0938	16.0954	16.0910	16.0923	16.0871	16.0900	16.0913	16.0906	16.0883
16.3087	16.3090	16.3083	16.3055	16.3074	16.3087	16.3058	16.3079	16.3065	16.3063	16.3043	16.3072	16.3068	16.3079	16.3074	16.3066	16.3070	16.3062	16.3059	16.3069	16.3073	16.3069	16.3064	16.3068	16.3049	16.3041	16.3047	16.3045	16.3057	16.3042	16.3055	16.3042	16.3075	16.3043	16.3047	16.3075	16.3051	16.3076	16.3096	16.3070	16.3087
16.4250	16.4247	16.4247	16.4240	16.4256	16.4250	16.4253	16.4249	16.4261	16.4265	16.4267	16.4268	16.4271	16.4267	16.4268	16.4270	16.4274	16.4277	16.4277	16.4271	16.4277	16.4285	16.4286	16.4281	16.4284	16.4286	16.4292	16.4291	16.4286	16.4290	16.4289	16.4290	16.4286	16.4287	16.4290	16.4284	16.4283	16.4292	16.4298	16.4280	16.4259
16.3372	16.3370	16.3374	16.3376	16.3379	16.3370	16.3377	16.3378	16.3383	16.3370	16.3374	16.3372	16.3376	16.3370	16.3358	16.3357	16.3350	16.3357	16.3350	16.3349	16.3355	16.3352	16.3348	16.3348	16.3351	16.3353	16.3348	16.3347	16.3344	16.3336	16.3338	16.3332	16.3342	16.3341	16.3342	16.3348	16.3341	16.3341	16.3347	16.3345	16.3356
16.4441	16.4432	16.4433	16.4420	16.4429	16.4423	16.4423	16.4416	16.4426	16.4425	16.4423	16.4429	16.4437	16.4430	16.4434	16.4446	16.4440	16.4444	16.4448	16.4454	16.4453	16.4460	16.4452	16.4461	16.4464	16.4458	16.4464	16.4468	16.4466	16.4452	16.4457	16.4448	16.4456	16.4459	16.4465	16.4457	16.4463	16.4470	16.4461	16.4450	16.4446
16.4464	16.4455	16.4465	16.4453	16.4453	16.4455	16.4458	16.4458	16.4456	16.4446	16.4443	16.4447	16.4450	16.4455	16.4453	16.4458	16.4457	16.4452	16.4460	16.4459	16.4460	16.4468	16.4472	16.4471	16.4464	16.4467	16.4467	16.4477	16.4481	16.4481	16.4480	16.4481	16.4477	16.4488	16.4481	16.4483	16.4487	16.4489	16.4494	16.4472	16.4480
16.2229	16.2229	16.2238	16.2234	16.2237	16.2231	16.2240	16.2240	16.2234	16.2244	16.2241	16.2243	16.2255	16.2250	16.2242	16.2243	16.2253	16.2255	16.2250	16.2250	16.2254	16.2261	16.2250	16.2248	16.2262	16.2264	16.2251	16.2259	16.2265	16.2267	16.2270	16.2259	16.2256	16.2258	16.2269	16.2276	16.2260	16.2259	16.2263	16.2235	16.2243
16.2113	16.2181	16.2165	16.2161	16.2128	16.2131	16.2131	16.2152	16.2150	16.2179	16.2163	16.2149	16.2176	16.2169	16.2148	16.2169	16.2139	16.2141	16.2173	16.2170	16.2141	16.2158	16.2184	16.2174	16.2165	16.2159	16.2162	16.2169	16.2163	16.2147	16.2164	16.2173	16.2153	16.2167	16.2154	16.2186	16.2183	16.2194	16.2212	16.2212	16.2203
16.3009	16.3026	16.3047	16.3038	16.3040	16.3026	16.3036	16.3041	16.3012	16.3011	16.3035	16.2995	16.2993	16.3001	16.3000	16.3006	16.3023	16.2983	16.3027	16.3008	16.2998	16.3028	16.2985	16.2983	16.2974	16.3017	16.2993	16.2992	16.3021	16.2984	16.2991	16.3001	16.3000	16.2997	16.2994	16.3003	16.2993	16.2989	16.3015	16.3032	16.3028
16.3675	16.3661	16.3656	16.3672	16.3661	16.3662	16.3638	16.3648	16.3658	16.3657	16.3653	16.3648	16.3643	16.3637	16.3636	16.3648	16.3641	16.3648	16.3647	16.3649	16.3646	16.3650	16.3657	16.3654	16.3649	16.3642	16.3646	16.3652	16.3640	16.3642	16.3652	16.3637	16.3647	16.3639	16.3649	16.3648	16.3648	16.3659	16.3660	16.3649	16.3654
16.1765	16.1765	16.1804	16.1796	16.1780	16.1796	16.1795	16.1800	16.1800	16.1814	16.1802	16.1796	16.1782	16.1775	16.1769	16.1777	16.1792	16.1781	16.1791	16.1780	16.1779	16.1791	16.1800	16.1771	16.1773	16.1801	16.1765	16.1779	16.1773	16.1775	16.1772	16.1761	16.1750	16.1742	16.1755	16.1741	16.1782	16.1745	16.1765	16.1780	16.1747
16.3017	16.3025	16.3016	16.3019	16.3026	16.3011	16.3019	16.3021	16.3029	16.3028	16.3028	16.3031	16.3030	16.3023	16.3022	16.3027	16.3024	16.3021	16.3028	16.3026	16.3030	16.3022	16.3022	16.3029	16.3023	16.3022	16.3034	16.3021	16.3034	16.3030	16.3030	16.3009	16.3017	16.3023	16.3018	16.3026	16.3030	16.3031	16.3044	16.3037	16.3035
16.3593	16.3586	16.3584	16.3575	16.3586	16.3581	16.3582	16.3585	16.3582	16.3586	16.3583	16.3587	16.3582	16.3593	16.3591	16.3580	16.3583	16.3580	16.3579	16.3577	16.3578	16.3579	16.3581	16.3582	16.3584	16.3584	16.3582	16.3585	16.3585	16.3587	16.3581	16.3580	16.3581	16.3584	16.3578	16.3586	16.3572	16.3588	16.3583	16.3586	16.3590
16.1920	16.1936	16.1909	16.1967	16.1879	16.1906	16.1906	16.1898	16.1900	16.1904	16.1904	16.1890	16.1898	16.1896	16.1876	16.1884	16.1890	16.1897	16.1875	16.1885	16.1883	16.1851	16.1874	16.1856	16.1869	16.1893	16.1905	16.1883	16.1893	16.1881	16.1894	16.1887	16.1878	16.1892	16.1881	16.1898	16.1886	16.1884	16.1906	16.1859	16.1889
16.2779	16.2776	16.2781	16.2774	16.2769	16.2769	16.2769	16.2777	16.2767	16.2766	16.2778	16.2764	16.2771	16.2768	16.2768	16.2760	16.2761	16.2760	16.2767	16.2763	16.2761	16.2774	16.2771	16.2763	16.2764	16.2758	16.2763	16.2755	16.2766	16.2760	16.2771	16.2771	16.2769	16.2760	16.2766	16.2773	16.2781	16.2777	16.2781	16.2783	16.2793
