# Supplementary material for: A Clustering Framework for Monitoring Circadian Rhythm in Structural Dynamics in Plants From Terrestrial Laser Scanning Time Series
Source: Front Plant Sci. 2019 Apr 17;10:486. doi: 10.3389/fpls.2019.00486 (PMC6499199; doi:10.3389/fpls.2019.00486)
Supplement: Supplementary Datasheet 2 — Cluster movement tables for all presented objects in ASCII format, zip compressed (.txt). Scan times.txt contains scan DAIs in format “DD-MMM(txt)-YYYY hh:mm:ss”, with one DAI in each line. Ref_sphere_ii_center.txt files contain the center point locations fitted to the reference sphere point clouds. Each sphere has its own file, labeled “ii” in the file name. The file format is that each row corresponds with the DAIs, and the column order of the coordinates is x, y, and z. For all three monitored targets, there are three files named “TT_cluster_centers_x.txt,” where “TT” is the target name and the cluster coordinate axis is at the end. The file format for the target cluster centers is as follows: Row numbers label the ID of corresponding individual cluster centers. Each column corresponds with the DAIs listed in Scan_times.txt in the same order. If a cluster center has the value “NaN,” then that cluster has been occluded over time. All coordinate values are reported in the georeferenced coordinate system. [file Data_Sheet_2.zip › Lamp_post_y.txt]

-7.7161	-7.7164	-7.7165	-7.7164	-7.7164	-7.7164	-7.7155	-7.7157	-7.7167	-7.7154	-7.7158	-7.7155	-7.7163	-7.7161	-7.7161	-7.7167	-7.7165	-7.7157	-7.7167	-7.7162	-7.7164	-7.7170	-7.7170	-7.7163	-7.7167	-7.7175	-7.7175	-7.7156	-7.7166	-7.7157	-7.7156	-7.7162	-7.7160	-7.7164	-7.7166	-7.7163	-7.7162	-7.7162	-7.7160	-7.7154	-7.7159
-7.7676	-7.7680	-7.7666	-7.7674	-7.7662	-7.7662	-7.7658	-7.7664	-7.7649	-7.7657	-7.7651	-7.7664	-7.7664	-7.7650	-7.7657	-7.7664	-7.7660	-7.7661	-7.7666	-7.7671	-7.7659	-7.7660	-7.7653	-7.7652	-7.7665	-7.7663	-7.7668	-7.7668	-7.7670	-7.7671	-7.7655	-7.7660	-7.7663	-7.7651	-7.7671	-7.7660	-7.7655	-7.7667	-7.7656	-7.7651	-7.7651
-7.7176	-7.7184	-7.7180	-7.7180	-7.7187	-7.7180	-7.7179	-7.7175	-7.7184	-7.7184	-7.7180	-7.7179	-7.7183	-7.7186	-7.7176	-7.7186	-7.7192	-7.7192	-7.7193	-7.7189	-7.7188	-7.7193	-7.7189	-7.7184	-7.7186	-7.7184	-7.7190	-7.7193	-7.7197	-7.7198	-7.7205	-7.7208	-7.7203	-7.7201	-7.7201	-7.7209	-7.7204	-7.7199	-7.7206	-7.7204	-7.7216
-7.7586	-7.7583	-7.7583	-7.7581	-7.7581	-7.7579	-7.7593	-7.7591	-7.7582	-7.7597	-7.7585	-7.7592	-7.7594	-7.7584	-7.7598	-7.7595	-7.7598	-7.7592	-7.7590	-7.7590	-7.7578	-7.7585	-7.7582	-7.7590	-7.7587	-7.7593	-7.7590	-7.7573	-7.7578	-7.7573	-7.7574	-7.7565	-7.7565	-7.7561	-7.7580	-7.7572	-7.7580	-7.7574	-7.7592	-7.7580	-7.7578
-7.7107	-7.7107	-7.7102	-7.7104	-7.7105	-7.7105	-7.7103	-7.7101	-7.7109	-7.7111	-7.7106	-7.7115	-7.7100	-7.7113	-7.7102	-7.7105	-7.7113	-7.7107	-7.7118	-7.7120	-7.7114	-7.7118	-7.7116	-7.7119	-7.7119	-7.7123	-7.7117	-7.7116	-7.7120	-7.7117	-7.7122	-7.7119	-7.7117	-7.7111	-7.7113	-7.7115	-7.7113	-7.7114	-7.7114	-7.7108	-7.7108
-7.6974	-7.6974	-7.6977	-7.6972	-7.6979	-7.6975	-7.6977	-7.6981	-7.6970	-7.6970	-7.6978	-7.6968	-7.6963	-7.6963	-7.6964	-7.6966	-7.6964	-7.6967	-7.6963	-7.6974	-7.6974	-7.6973	-7.6978	-7.6971	-7.6977	-7.6968	-7.6981	-7.6992	-7.6980	-7.6972	-7.6986	-7.6983	-7.6994	-7.6982	-7.6985	-7.6989	-7.6995	-7.6989	-7.6994	-7.6995	-7.6991
-7.7298	-7.7311	-7.7299	-7.7306	-7.7308	-7.7301	-7.7299	-7.7303	-7.7308	-7.7303	-7.7306	-7.7307	-7.7315	-7.7312	-7.7311	-7.7317	-7.7317	-7.7315	-7.7312	-7.7321	-7.7316	-7.7319	-7.7325	-7.7322	-7.7322	-7.7315	-7.7315	-7.7317	-7.7313	-7.7312	-7.7310	-7.7310	-7.7309	-7.7304	-7.7308	-7.7307	-7.7305	-7.7303	-7.7304	-7.7312	-7.7323
-7.6942	-7.6940	-7.6943	-7.6940	-7.6940	-7.6939	-7.6942	-7.6942	-7.6943	-7.6943	-7.6944	-7.6950	-7.6950	-7.6959	-7.6948	-7.6954	-7.6953	-7.6957	-7.6953	-7.6958	-7.6953	-7.6957	-7.6960	-7.6957	-7.6958	-7.6961	-7.6961	-7.6958	-7.6959	-7.6960	-7.6954	-7.6955	-7.6951	-7.6952	-7.6951	-7.6950	-7.6945	-7.6947	-7.6951	-7.6947	-7.6941
-7.7381	-7.7385	-7.7378	-7.7379	-7.7373	-7.7381	-7.7372	-7.7384	-7.7386	-7.7383	-7.7384	-7.7388	-7.7389	-7.7396	-7.7387	-7.7385	-7.7388	-7.7393	-7.7397	-7.7410	-7.7393	-7.7401	-7.7402	-7.7406	-7.7389	-7.7388	-7.7393	-7.7386	-7.7377	-7.7388	-7.7378	-7.7375	-7.7387	-7.7388	-7.7375	-7.7385	-7.7378	-7.7361	-7.7369	-7.7374	-7.7378
-7.6948	-7.6949	-7.6949	-7.6949	-7.6946	-7.6950	-7.6947	-7.6952	-7.6950	-7.6953	-7.6949	-7.6954	-7.6954	-7.6954	-7.6959	-7.6955	-7.6959	-7.6960	-7.6963	-7.6966	-7.6964	-7.6959	-7.6959	-7.6958	-7.6961	-7.6965	-7.6964	-7.6960	-7.6958	-7.6954	-7.6954	-7.6959	-7.6957	-7.6956	-7.6950	-7.6953	-7.6962	-7.6955	-7.6963	-7.6951	-7.6950
-7.7310	-7.7314	-7.7305	-7.7305	-7.7302	-7.7302	-7.7316	-7.7311	-7.7312	-7.7311	-7.7313	-7.7317	-7.7304	-7.7312	-7.7313	-7.7311	-7.7314	-7.7317	-7.7310	-7.7306	-7.7313	-7.7306	-7.7315	-7.7308	-7.7310	-7.7310	-7.7303	-7.7314	-7.7312	-7.7313	-7.7313	-7.7308	-7.7316	-7.7310	-7.7319	-7.7315	-7.7322	-7.7312	-7.7310	-7.7326	-7.7304
-7.6840	-7.6839	-7.6834	-7.6838	-7.6835	-7.6839	-7.6832	-7.6835	-7.6832	-7.6830	-7.6828	-7.6834	-7.6829	-7.6833	-7.6829	-7.6833	-7.6833	-7.6836	-7.6826	-7.6829	-7.6833	-7.6834	-7.6831	-7.6828	-7.6837	-7.6833	-7.6836	-7.6829	-7.6835	-7.6831	-7.6839	-7.6830	-7.6836	-7.6831	-7.6833	-7.6833	-7.6836	-7.6834	-7.6840	-7.6833	-7.6834
-7.7179	-7.7180	-7.7178	-7.7174	-7.7171	-7.7172	-7.7178	-7.7179	-7.7177	-7.7177	-7.7177	-7.7181	-7.7180	-7.7183	-7.7172	-7.7179	-7.7171	-7.7178	-7.7169	-7.7169	-7.7172	-7.7174	-7.7166	-7.7163	-7.7172	-7.7176	-7.7178	-7.7161	-7.7171	-7.7172	-7.7164	-7.7165	-7.7175	-7.7176	-7.7168	-7.7170	-7.7167	-7.7162	-7.7167	-7.7177	-7.7165
-7.6717	-7.6704	-7.6707	-7.6707	-7.6707	-7.6709	-7.6716	-7.6709	-7.6712	-7.6720	-7.6719	-7.6719	-7.6717	-7.6718	-7.6719	-7.6719	-7.6721	-7.6711	-7.6716	-7.6720	-7.6717	-7.6712	-7.6720	-7.6721	-7.6721	-7.6723	-7.6723	-7.6724	-7.6723	-7.6711	-7.6719	-7.6725	-7.6724	-7.6723	-7.6721	-7.6730	-7.6739	-7.6729	-7.6740	-7.6740	-7.6730
-7.7117	-7.7129	-7.7124	-7.7116	-7.7114	-7.7124	-7.7117	-7.7125	-7.7118	-7.7129	-7.7127	-7.7131	-7.7138	-7.7131	-7.7135	-7.7134	-7.7136	-7.7135	-7.7133	-7.7130	-7.7138	-7.7136	-7.7143	-7.7132	-7.7141	-7.7147	-7.7136	-7.7145	-7.7148	-7.7148	-7.7152	-7.7153	-7.7144	-7.7151	-7.7149	-7.7154	-7.7160	-7.7151	-7.7161	-7.7158	-7.7149
-7.6673	-7.6680	-7.6675	-7.6670	-7.6673	-7.6666	-7.6676	-7.6669	-7.6672	-7.6676	-7.6677	-7.6676	-7.6676	-7.6673	-7.6675	-7.6679	-7.6682	-7.6677	-7.6676	-7.6677	-7.6678	-7.6683	-7.6679	-7.6681	-7.6683	-7.6685	-7.6678	-7.6683	-7.6677	-7.6675	-7.6683	-7.6677	-7.6687	-7.6679	-7.6680	-7.6677	-7.6672	-7.6677	-7.6674	-7.6671	-7.6665
-7.6540	-7.6549	-7.6551	-7.6549	-7.6546	-7.6553	-7.6552	-7.6548	-7.6553	-7.6556	-7.6554	-7.6553	-7.6554	-7.6560	-7.6557	-7.6563	-7.6555	-7.6553	-7.6554	-7.6561	-7.6559	-7.6554	-7.6565	-7.6561	-7.6562	-7.6561	-7.6563	-7.6562	-7.6567	-7.6565	-7.6564	-7.6558	-7.6559	-7.6561	-7.6559	-7.6562	-7.6570	-7.6562	-7.6559	-7.6558	-7.6563
-7.6965	-7.6965	-7.6974	-7.6970	-7.6961	-7.6966	-7.6964	-7.6965	-7.6959	-7.6957	-7.6955	-7.6967	-7.6960	-7.6960	-7.6963	-7.6959	-7.6962	-7.6956	-7.6954	-7.6958	-7.6967	-7.6969	-7.6968	-7.6978	-7.6976	-7.6972	-7.6978	-7.6973	-7.6978	-7.6973	-7.6973	-7.6971	-7.6974	-7.6968	-7.6964	-7.6973	-7.6974	-7.6969	-7.6970	-7.6982	-7.6972
-7.6824	-7.6847	-7.6830	-7.6847	-7.6848	-7.6840	-7.6843	-7.6867	-7.6860	-7.6862	-7.6857	-7.6864	-7.6862	-7.6856	-7.6838	-7.6851	-7.6858	-7.6863	-7.6860	-7.6859	-7.6861	-7.6847	-7.6844	-7.6854	-7.6852	-7.6854	-7.6861	-7.6862	-7.6852	-7.6843	-7.6838	-7.6846	-7.6830	-7.6843	-7.6829	-7.6844	-7.6843	-7.6844	-7.6854	-7.6877	-7.6866
-7.6509	-7.6506	-7.6505	-7.6506	-7.6511	-7.6504	-7.6507	-7.6508	-7.6510	-7.6507	-7.6512	-7.6514	-7.6511	-7.6507	-7.6506	-7.6505	-7.6512	-7.6511	-7.6511	-7.6507	-7.6505	-7.6505	-7.6508	-7.6507	-7.6507	-7.6506	-7.6508	-7.6507	-7.6511	-7.6512	-7.6506	-7.6510	-7.6508	-7.6505	-7.6505	-7.6503	-7.6512	-7.6506	-7.6509	-7.6509	-7.6506
-7.6902	-7.6895	-7.6903	-7.6900	-7.6902	-7.6898	-7.6904	-7.6900	-7.6909	-7.6903	-7.6909	-7.6901	-7.6913	-7.6911	-7.6913	-7.6912	-7.6916	-7.6916	-7.6915	-7.6908	-7.6903	-7.6905	-7.6911	-7.6908	-7.6913	-7.6916	-7.6928	-7.6923	-7.6929	-7.6929	-7.6923	-7.6925	-7.6926	-7.6925	-7.6929	-7.6920	-7.6917	-7.6916	-7.6913	-7.6917	-7.6928
-7.6882	-7.6895	-7.6873	-7.6876	-7.6876	-7.6889	-7.6901	-7.6895	-7.6909	-7.6912	-7.6915	-7.6924	-7.6892	-7.6908	-7.6892	-7.6880	-7.6900	-7.6895	-7.6901	-7.6885	-7.6864	-7.6873	-7.6877	-7.6867	-7.6866	-7.6874	-7.6860	-7.6879	-7.6904	-7.6897	-7.6875	-7.6863	-7.6865	-7.6878	-7.6865	-7.6881	-7.6872	-7.6886	-7.6908	-7.6914	-7.6908
-7.6461	-7.6464	-7.6461	-7.6459	-7.6466	-7.6460	-7.6465	-7.6470	-7.6469	-7.6467	-7.6472	-7.6473	-7.6470	-7.6465	-7.6467	-7.6469	-7.6472	-7.6475	-7.6472	-7.6471	-7.6469	-7.6467	-7.6472	-7.6467	-7.6476	-7.6475	-7.6478	-7.6476	-7.6482	-7.6484	-7.6480	-7.6480	-7.6482	-7.6481	-7.6480	-7.6480	-7.6485	-7.6481	-7.6474	-7.6475	-7.6480
-7.6844	-7.6844	-7.6851	-7.6859	-7.6850	-7.6840	-7.6842	-7.6838	-7.6835	-7.6836	-7.6830	-7.6831	-7.6814	-7.6826	-7.6827	-7.6829	-7.6833	-7.6838	-7.6832	-7.6836	-7.6827	-7.6838	-7.6829	-7.6831	-7.6825	-7.6829	-7.6826	-7.6815	-7.6827	-7.6834	-7.6813	-7.6819	-7.6822	-7.6809	-7.6812	-7.6812	-7.6812	-7.6802	-7.6787	-7.6803	-7.6805
-7.6684	-7.6699	-7.6689	-7.6708	-7.6708	-7.6716	-7.6716	-7.6733	-7.6735	-7.6740	-7.6746	-7.6741	-7.6732	-7.6724	-7.6708	-7.6740	-7.6734	-7.6739	-7.6734	-7.6743	-7.6725	-7.6711	-7.6728	-7.6726	-7.6719	-7.6715	-7.6719	-7.6740	-7.6720	-7.6712	-7.6714	-7.6705	-7.6697	-7.6706	-7.6687	-7.6697	-7.6708	-7.6723	-7.6706	-7.6721	-7.6713
-7.6394	-7.6403	-7.6399	-7.6400	-7.6401	-7.6405	-7.6400	-7.6409	-7.6406	-7.6408	-7.6411	-7.6410	-7.6408	-7.6408	-7.6407	-7.6404	-7.6406	-7.6407	-7.6410	-7.6414	-7.6409	-7.6407	-7.6414	-7.6410	-7.6409	-7.6410	-7.6412	-7.6417	-7.6416	-7.6422	-7.6411	-7.6415	-7.6415	-7.6407	-7.6408	-7.6412	-7.6417	-7.6412	-7.6401	-7.6414	-7.6410
-7.6409	-7.6422	-7.6417	-7.6424	-7.6427	-7.6417	-7.6432	-7.6437	-7.6420	-7.6430	-7.6426	-7.6433	-7.6427	-7.6439	-7.6427	-7.6429	-7.6413	-7.6409	-7.6413	-7.6410	-7.6407	-7.6409	-7.6401	-7.6397	-7.6400	-7.6412	-7.6408	-7.6409	-7.6420	-7.6411	-7.6407	-7.6414	-7.6417	-7.6423	-7.6410	-7.6420	-7.6430	-7.6411	-7.6422	-7.6425	-7.6426
-7.6593	-7.6593	-7.6589	-7.6593	-7.6582	-7.6573	-7.6582	-7.6601	-7.6578	-7.6581	-7.6594	-7.6589	-7.6599	-7.6586	-7.6592	-7.6582	-7.6576	-7.6589	-7.6585	-7.6588	-7.6584	-7.6592	-7.6582	-7.6590	-7.6595	-7.6600	-7.6587	-7.6580	-7.6582	-7.6580	-7.6581	-7.6582	-7.6582	-7.6585	-7.6586	-7.6578	-7.6592	-7.6575	-7.6552	-7.6581	-7.6573
-7.6418	-7.6437	-7.6433	-7.6447	-7.6432	-7.6465	-7.6460	-7.6476	-7.6503	-7.6496	-7.6522	-7.6494	-7.6469	-7.6493	-7.6462	-7.6494	-7.6502	-7.6497	-7.6508	-7.6489	-7.6472	-7.6456	-7.6448	-7.6445	-7.6449	-7.6452	-7.6459	-7.6475	-7.6452	-7.6457	-7.6438	-7.6425	-7.6438	-7.6444	-7.6436	-7.6440	-7.6454	-7.6470	-7.6487	-7.6492	-7.6485
-7.6369	-7.6370	-7.6364	-7.6370	-7.6362	-7.6370	-7.6368	-7.6379	-7.6368	-7.6363	-7.6369	-7.6366	-7.6372	-7.6368	-7.6375	-7.6371	-7.6368	-7.6372	-7.6376	-7.6370	-7.6368	-7.6375	-7.6389	-7.6383	-7.6382	-7.6382	-7.6384	-7.6387	-7.6379	-7.6380	-7.6376	-7.6373	-7.6386	-7.6385	-7.6378	-7.6385	-7.6388	-7.6384	-7.6354	-7.6378	-7.6376
-7.6170	-7.6173	-7.6173	-7.6168	-7.6171	-7.6171	-7.6178	-7.6172	-7.6176	-7.6173	-7.6176	-7.6179	-7.6172	-7.6174	-7.6177	-7.6176	-7.6180	-7.6174	-7.6175	-7.6175	-7.6172	-7.6178	-7.6168	-7.6168	-7.6171	-7.6173	-7.6169	-7.6171	-7.6176	-7.6170	-7.6168	-7.6169	-7.6174	-7.6178	-7.6172	-7.6173	-7.6169	-7.6173	-7.6173	-7.6170	-7.6164
-7.6641	-7.6646	-7.6643	-7.6646	-7.6646	-7.6647	-7.6637	-7.6643	-7.6654	-7.6645	-7.6645	-7.6646	-7.6646	-7.6646	-7.6643	-7.6641	-7.6638	-7.6637	-7.6640	-7.6631	-7.6631	-7.6627	-7.6630	-7.6641	-7.6639	-7.6635	-7.6643	-7.6638	-7.6648	-7.6636	-7.6630	-7.6626	-7.6631	-7.6630	-7.6631	-7.6631	-7.6625	-7.6629	-7.6628	-7.6627	-7.6627
-7.6249	-7.6256	-7.6242	-7.6254	-7.6254	-7.6251	-7.6257	-7.6257	-7.6246	-7.6250	-7.6264	-7.6255	-7.6256	-7.6256	-7.6261	-7.6259	-7.6266	-7.6254	-7.6256	-7.6262	-7.6254	-7.6250	-7.6265	-7.6258	-7.6256	-7.6259	-7.6260	-7.6259	-7.6263	-7.6265	-7.6265	-7.6265	-7.6270	-7.6267	-7.6270	-7.6263	-7.6274	-7.6270	-7.6258	-7.6271	-7.6258
-7.6162	-7.6156	-7.6149	-7.6141	-7.6159	-7.6163	-7.6171	-7.6140	-7.6161	-7.6145	-7.6174	-7.6168	-7.6171	-7.6139	-7.6170	-7.6141	-7.6173	-7.6159	-7.6170	-7.6161	-7.6182	-7.6192	-7.6195	-7.6151	-7.6192	-7.6185	-7.6195	-7.6158	-7.6196	-7.6216	-7.6202	-7.6226	-7.6215	-7.6145	-7.6100	-7.6145	-7.6146	-7.6153	-7.6133	-7.6098	-7.6109
-7.6488	-7.6472	-7.6480	-7.6490	-7.6488	-7.6478	-7.6480	-7.6476	-7.6467	-7.6470	-7.6469	-7.6469	-7.6470	-7.6462	-7.6459	-7.6463	-7.6457	-7.6455	-7.6450	-7.6452	-7.6452	-7.6449	-7.6465	-7.6444	-7.6462	-7.6459	-7.6459	-7.6456	-7.6462	-7.6452	-7.6452	-7.6446	-7.6448	-7.6448	-7.6437	-7.6430	-7.6423	-7.6429	-7.6415	-7.6439	-7.6432
-7.6244	-7.6239	-7.6250	-7.6245	-7.6257	-7.6271	-7.6265	-7.6257	-7.6276	-7.6268	-7.6278	-7.6278	-7.6257	-7.6262	-7.6267	-7.6265	-7.6283	-7.6282	-7.6266	-7.6275	-7.6254	-7.6259	-7.6263	-7.6258	-7.6260	-7.6260	-7.6268	-7.6282	-7.6284	-7.6265	-7.6260	-7.6239	-7.6261	-7.6264	-7.6267	-7.6258	-7.6255	-7.6281	-7.6264	-7.6259	-7.6271
-7.6064	-7.6069	-7.6064	-7.6073	-7.6061	-7.6067	-7.6074	-7.6066	-7.6069	-7.6066	-7.6072	-7.6065	-7.6068	-7.6064	-7.6070	-7.6068	-7.6067	-7.6063	-7.6066	-7.6074	-7.6071	-7.6059	-7.6069	-7.6069	-7.6070	-7.6064	-7.6076	-7.6065	-7.6072	-7.6060	-7.6062	-7.6068	-7.6066	-7.6065	-7.6067	-7.6061	-7.6065	-7.6061	-7.6059	-7.6052	-7.6055
-7.6065	-7.6082	-7.6073	-7.6059	-7.6066	-7.6075	-7.6085	-7.6104	-7.6106	-7.6114	-7.6095	-7.6073	-7.6096	-7.6094	-7.6045	-7.6112	-7.6082	-7.6063	-7.6090	-7.6066	-7.6085	-7.6045	-7.6069	-7.6083	-7.6080	-7.6054	-7.6098	-7.6072	-7.6097	-7.6086	-7.6074	-7.6059	-7.6059	-7.6099	-7.6132	-7.6074	-7.6150	-7.6163	-7.6132	-7.6175	-7.6134
-7.6275	-7.6258	-7.6259	-7.6257	-7.6273	-7.6261	-7.6269	-7.6263	-7.6261	-7.6272	-7.6269	-7.6270	-7.6277	-7.6273	-7.6272	-7.6272	-7.6283	-7.6280	-7.6278	-7.6280	-7.6281	-7.6279	-7.6285	-7.6280	-7.6285	-7.6286	-7.6292	-7.6287	-7.6290	-7.6295	-7.6288	-7.6294	-7.6288	-7.6288	-7.6277	-7.6280	-7.6288	-7.6268	-7.6254	-7.6275	-7.6285
-7.5903	-7.5909	-7.5909	-7.5911	-7.5905	-7.5906	-7.5916	-7.5914	-7.5912	-7.5909	-7.5915	-7.5915	-7.5923	-7.5918	-7.5915	-7.5914	-7.5921	-7.5920	-7.5921	-7.5929	-7.5922	-7.5930	-7.5934	-7.5932	-7.5932	-7.5928	-7.5935	-7.5933	-7.5926	-7.5934	-7.5934	-7.5936	-7.5933	-7.5930	-7.5926	-7.5931	-7.5935	-7.5924	-7.5922	-7.5921	-7.5915
-7.6318	-7.6311	-7.6311	-7.6326	-7.6317	-7.6317	-7.6314	-7.6319	-7.6304	-7.6303	-7.6294	-7.6309	-7.6302	-7.6298	-7.6299	-7.6294	-7.6296	-7.6291	-7.6288	-7.6296	-7.6292	-7.6285	-7.6277	-7.6285	-7.6277	-7.6287	-7.6288	-7.6287	-7.6280	-7.6276	-7.6276	-7.6287	-7.6273	-7.6282	-7.6271	-7.6277	-7.6259	-7.6283	-7.6262	-7.6277	-7.6278
-7.6046	-7.6060	-7.6061	-7.6062	-7.6075	-7.6084	-7.6077	-7.6079	-7.6102	-7.6099	-7.6108	-7.6104	-7.6099	-7.6087	-7.6093	-7.6101	-7.6088	-7.6113	-7.6116	-7.6101	-7.6112	-7.6117	-7.6128	-7.6109	-7.6113	-7.6134	-7.6138	-7.6129	-7.6184	-7.6119	-7.6125	-7.6132	-7.6126	-7.6134	-7.6181	-7.6114	-7.6080	-7.6071	-7.6057	-7.6057	-7.6029
-7.5964	-7.5968	-7.5954	-7.5968	-7.5964	-7.5969	-7.5969	-7.5982	-7.5971	-7.5974	-7.5975	-7.5965	-7.5970	-7.5966	-7.5973	-7.5968	-7.5975	-7.5965	-7.5972	-7.5971	-7.5970	-7.5971	-7.5968	-7.5965	-7.5971	-7.5964	-7.5971	-7.5965	-7.5963	-7.5968	-7.5960	-7.5971	-7.5966	-7.5968	-7.5968	-7.5964	-7.5977	-7.5965	-7.5958	-7.5968	-7.5967
-7.6166	-7.6166	-7.6156	-7.6168	-7.6159	-7.6166	-7.6152	-7.6157	-7.6149	-7.6149	-7.6159	-7.6157	-7.6164	-7.6158	-7.6148	-7.6136	-7.6153	-7.6149	-7.6154	-7.6147	-7.6163	-7.6136	-7.6155	-7.6152	-7.6154	-7.6151	-7.6139	-7.6148	-7.6141	-7.6139	-7.6148	-7.6155	-7.6145	-7.6137	-7.6136	-7.6144	-7.6136	-7.6139	-7.6118	-7.6147	-7.6144
-7.5757	-7.5755	-7.5754	-7.5752	-7.5755	-7.5760	-7.5765	-7.5762	-7.5764	-7.5762	-7.5766	-7.5765	-7.5767	-7.5758	-7.5771	-7.5763	-7.5766	-7.5762	-7.5767	-7.5764	-7.5765	-7.5762	-7.5766	-7.5762	-7.5772	-7.5768	-7.5768	-7.5767	-7.5770	-7.5766	-7.5768	-7.5772	-7.5770	-7.5769	-7.5768	-7.5773	-7.5774	-7.5770	-7.5770	-7.5760	-7.5762
-7.5902	-7.5906	-7.5899	-7.5892	-7.5896	-7.5899	-7.5899	-7.5912	-7.5899	-7.5904	-7.5906	-7.5899	-7.5905	-7.5901	-7.5910	-7.5902	-7.5907	-7.5899	-7.5895	-7.5905	-7.5904	-7.5895	-7.5900	-7.5903	-7.5905	-7.5902	-7.5901	-7.5892	-7.5899	-7.5898	-7.5903	-7.5892	-7.5902	-7.5904	-7.5903	-7.5900	-7.5906	-7.5902	-7.5897	-7.5908	-7.5908
-7.5783	-7.5773	-7.5791	-7.5787	-7.5792	-7.5801	-7.5796	-7.5778	-7.5787	-7.5786	-7.5800	-7.5795	-7.5785	-7.5778	-7.5799	-7.5783	-7.5802	-7.5791	-7.5792	-7.5808	-7.5799	-7.5801	-7.5815	-7.5803	-7.5820	-7.5801	-7.5802	-7.5812	-7.5812	-7.5820	-7.5812	-7.5802	-7.5811	-7.5800	-7.5801	-7.5793	-7.5810	-7.5815	-7.5799	-7.5796	-7.5797
-7.5917	-7.5919	-7.5920	-7.5917	-7.5926	-7.5922	-7.5930	-7.5923	-7.5921	-7.5916	-7.5921	-7.5922	-7.5927	-7.5916	-7.5929	-7.5920	-7.5922	-7.5918	-7.5922	-7.5922	-7.5925	-7.5919	-7.5935	-7.5918	-7.5927	-7.5923	-7.5922	-7.5920	-7.5921	-7.5935	-7.5919	-7.5929	-7.5927	-7.5927	-7.5937	-7.5932	-7.5927	-7.5932	-7.5925	-7.5932	-7.5930
-7.5624	-7.5630	-7.5622	-7.5625	-7.5628	-7.5632	-7.5633	-7.5634	-7.5632	-7.5634	-7.5642	-7.5640	-7.5645	-7.5642	-7.5637	-7.5637	-7.5640	-7.5632	-7.5631	-7.5635	-7.5641	-7.5636	-7.5641	-7.5638	-7.5647	-7.5648	-7.5645	-7.5643	-7.5645	-7.5644	-7.5648	-7.5644	-7.5651	-7.5649	-7.5647	-7.5645	-7.5652	-7.5646	-7.5636	-7.5640	-7.5636
-7.5700	-7.5706	-7.5703	-7.5708	-7.5698	-7.5709	-7.5712	-7.5708	-7.5706	-7.5701	-7.5709	-7.5702	-7.5707	-7.5709	-7.5718	-7.5717	-7.5710	-7.5715	-7.5714	-7.5719	-7.5710	-7.5717	-7.5720	-7.5723	-7.5711	-7.5708	-7.5714	-7.5709	-7.5705	-7.5707	-7.5710	-7.5714	-7.5711	-7.5711	-7.5717	-7.5713	-7.5721	-7.5705	-7.5703	-7.5712	-7.5701
-7.5682	-7.5700	-7.5697	-7.5687	-7.5689	-7.5716	-7.5716	-7.5714	-7.5725	-7.5720	-7.5735	-7.5730	-7.5717	-7.5715	-7.5718	-7.5721	-7.5736	-7.5729	-7.5740	-7.5723	-7.5716	-7.5725	-7.5720	-7.5712	-7.5723	-7.5723	-7.5723	-7.5733	-7.5746	-7.5740	-7.5723	-7.5724	-7.5740	-7.5720	-7.5723	-7.5713	-7.5722	-7.5725	-7.5735	-7.5736	-7.5727
-7.5470	-7.5472	-7.5468	-7.5465	-7.5465	-7.5466	-7.5474	-7.5471	-7.5470	-7.5472	-7.5475	-7.5473	-7.5476	-7.5473	-7.5466	-7.5465	-7.5475	-7.5469	-7.5469	-7.5470	-7.5464	-7.5470	-7.5466	-7.5465	-7.5471	-7.5470	-7.5468	-7.5471	-7.5475	-7.5467	-7.5465	-7.5466	-7.5463	-7.5462	-7.5464	-7.5470	-7.5468	-7.5472	-7.5471	-7.5475	-7.5480
-7.5721	-7.5717	-7.5730	-7.5728	-7.5735	-7.5751	-7.5731	-7.5745	-7.5764	-7.5757	-7.5770	-7.5765	-7.5748	-7.5728	-7.5722	-7.5745	-7.5735	-7.5751	-7.5743	-7.5750	-7.5738	-7.5714	-7.5710	-7.5696	-7.5717	-7.5721	-7.5732	-7.5743	-7.5715	-7.5713	-7.5710	-7.5688	-7.5693	-7.5685	-7.5673	-7.5681	-7.5689	-7.5714	-7.5712	-7.5713	-7.5723
-7.5777	-7.5777	-7.5769	-7.5781	-7.5779	-7.5778	-7.5775	-7.5770	-7.5772	-7.5775	-7.5778	-7.5766	-7.5775	-7.5779	-7.5779	-7.5767	-7.5776	-7.5774	-7.5774	-7.5776	-7.5777	-7.5776	-7.5771	-7.5773	-7.5780	-7.5771	-7.5767	-7.5767	-7.5770	-7.5774	-7.5762	-7.5766	-7.5766	-7.5766	-7.5767	-7.5763	-7.5770	-7.5762	-7.5743	-7.5754	-7.5737
-7.5461	-7.5451	-7.5456	-7.5461	-7.5457	-7.5457	-7.5466	-7.5459	-7.5459	-7.5454	-7.5458	-7.5464	-7.5464	-7.5467	-7.5467	-7.5461	-7.5465	-7.5460	-7.5462	-7.5463	-7.5464	-7.5468	-7.5462	-7.5470	-7.5468	-7.5455	-7.5464	-7.5465	-7.5467	-7.5460	-7.5468	-7.5466	-7.5465	-7.5472	-7.5463	-7.5467	-7.5470	-7.5458	-7.5447	-7.5454	-7.5456
-7.5616	-7.5641	-7.5630	-7.5642	-7.5650	-7.5642	-7.5648	-7.5656	-7.5658	-7.5654	-7.5673	-7.5663	-7.5661	-7.5645	-7.5649	-7.5648	-7.5664	-7.5662	-7.5669	-7.5653	-7.5653	-7.5656	-7.5652	-7.5637	-7.5650	-7.5657	-7.5670	-7.5652	-7.5649	-7.5638	-7.5635	-7.5634	-7.5636	-7.5642	-7.5641	-7.5643	-7.5648	-7.5660	-7.5675	-7.5677	-7.5645
-7.5354	-7.5351	-7.5342	-7.5349	-7.5343	-7.5354	-7.5350	-7.5354	-7.5356	-7.5352	-7.5356	-7.5359	-7.5356	-7.5349	-7.5352	-7.5355	-7.5354	-7.5352	-7.5346	-7.5355	-7.5351	-7.5348	-7.5353	-7.5350	-7.5347	-7.5349	-7.5350	-7.5349	-7.5352	-7.5346	-7.5346	-7.5345	-7.5346	-7.5343	-7.5341	-7.5347	-7.5352	-7.5344	-7.5336	-7.5341	-7.5334
-7.5633	-7.5632	-7.5628	-7.5634	-7.5629	-7.5629	-7.5628	-7.5633	-7.5625	-7.5632	-7.5624	-7.5622	-7.5631	-7.5623	-7.5621	-7.5617	-7.5622	-7.5615	-7.5618	-7.5618	-7.5613	-7.5611	-7.5621	-7.5610	-7.5615	-7.5607	-7.5616	-7.5632	-7.5626	-7.5620	-7.5607	-7.5614	-7.5617	-7.5615	-7.5614	-7.5609	-7.5608	-7.5606	-7.5586	-7.5607	-7.5610
-7.5265	-7.5267	-7.5266	-7.5262	-7.5265	-7.5267	-7.5267	-7.5271	-7.5279	-7.5276	-7.5279	-7.5280	-7.5277	-7.5278	-7.5272	-7.5273	-7.5272	-7.5265	-7.5264	-7.5268	-7.5269	-7.5271	-7.5270	-7.5270	-7.5270	-7.5267	-7.5277	-7.5263	-7.5270	-7.5259	-7.5262	-7.5265	-7.5270	-7.5275	-7.5263	-7.5270	-7.5279	-7.5275	-7.5265	-7.5274	-7.5262
-7.5557	-7.5552	-7.5554	-7.5556	-7.5558	-7.5552	-7.5547	-7.5545	-7.5542	-7.5551	-7.5545	-7.5539	-7.5532	-7.5527	-7.5509	-7.5532	-7.5506	-7.5494	-7.5498	-7.5514	-7.5508	-7.5502	-7.5527	-7.5510	-7.5507	-7.5504	-7.5507	-7.5515	-7.5502	-7.5493	-7.5548	-7.5530	-7.5519	-7.5528	-7.5513	-7.5523	-7.5512	-7.5541	-7.5523	-7.5527	-7.5534
-7.5340	-7.5337	-7.5332	-7.5348	-7.5341	-7.5346	-7.5357	-7.5352	-7.5337	-7.5347	-7.5344	-7.5344	-7.5339	-7.5343	-7.5345	-7.5347	-7.5340	-7.5342	-7.5342	-7.5348	-7.5343	-7.5344	-7.5343	-7.5339	-7.5343	-7.5340	-7.5346	-7.5342	-7.5334	-7.5341	-7.5339	-7.5341	-7.5342	-7.5337	-7.5341	-7.5339	-7.5347	-7.5339	-7.5341	-7.5350	-7.5345
-7.5355	-7.5370	-7.5362	-7.5360	-7.5376	-7.5365	-7.5388	-7.5397	-7.5378	-7.5396	-7.5406	-7.5427	-7.5452	-7.5423	-7.5419	-7.5397	-7.5451	-7.5471	-7.5475	-7.5467	-7.5471	-7.5508	-7.5491	-7.5445	-7.5468	-7.5500	-7.5521	-7.5474	-7.5485	-7.5485	-7.5471	-7.5460	-7.5457	-7.5460	-7.5482	-7.5458	-7.5503	-7.5463	-7.5452	-7.5463	-7.5414
-7.5148	-7.5153	-7.5148	-7.5151	-7.5151	-7.5145	-7.5149	-7.5153	-7.5146	-7.5148	-7.5157	-7.5155	-7.5153	-7.5158	-7.5151	-7.5146	-7.5151	-7.5149	-7.5142	-7.5154	-7.5149	-7.5149	-7.5139	-7.5142	-7.5143	-7.5149	-7.5145	-7.5142	-7.5141	-7.5137	-7.5141	-7.5135	-7.5142	-7.5139	-7.5143	-7.5147	-7.5152	-7.5152	-7.5143	-7.5159	-7.5146
-7.5196	-7.5196	-7.5192	-7.5188	-7.5200	-7.5200	-7.5198	-7.5201	-7.5193	-7.5195	-7.5201	-7.5197	-7.5197	-7.5206	-7.5206	-7.5202	-7.5197	-7.5198	-7.5197	-7.5205	-7.5197	-7.5199	-7.5192	-7.5186	-7.5196	-7.5190	-7.5198	-7.5197	-7.5195	-7.5192	-7.5190	-7.5191	-7.5191	-7.5185	-7.5187	-7.5191	-7.5195	-7.5184	-7.5172	-7.5195	-7.5186
-7.5001	-7.5003	-7.5001	-7.4999	-7.4987	-7.4999	-7.5002	-7.4996	-7.4999	-7.4998	-7.5001	-7.4998	-7.4998	-7.4998	-7.4992	-7.4998	-7.5000	-7.4998	-7.4998	-7.4995	-7.4997	-7.5006	-7.4999	-7.4992	-7.5001	-7.5003	-7.4995	-7.4994	-7.4998	-7.5008	-7.5002	-7.5003	-7.5005	-7.5003	-7.5000	-7.5005	-7.5003	-7.5000	-7.4998	-7.5010	-7.5001
-7.5172	-7.5169	-7.5156	-7.5168	-7.5163	-7.5166	-7.5168	-7.5166	-7.5165	-7.5163	-7.5162	-7.5165	-7.5166	-7.5164	-7.5167	-7.5157	-7.5163	-7.5165	-7.5163	-7.5168	-7.5164	-7.5163	-7.5167	-7.5162	-7.5168	-7.5171	-7.5178	-7.5166	-7.5180	-7.5169	-7.5169	-7.5176	-7.5172	-7.5161	-7.5161	-7.5169	-7.5174	-7.5160	-7.5156	-7.5167	-7.5162
-7.4871	-7.4878	-7.4876	-7.4874	-7.4878	-7.4881	-7.4878	-7.4883	-7.4881	-7.4889	-7.4879	-7.4886	-7.4886	-7.4886	-7.4883	-7.4891	-7.4881	-7.4883	-7.4894	-7.4886	-7.4889	-7.4881	-7.4885	-7.4886	-7.4884	-7.4884	-7.4888	-7.4884	-7.4881	-7.4878	-7.4879	-7.4882	-7.4877	-7.4871	-7.4880	-7.4885	-7.4882	-7.4878	-7.4878	-7.4888	-7.4879
-7.4915	-7.4918	-7.4910	-7.4918	-7.4914	-7.4913	-7.4914	-7.4913	-7.4905	-7.4913	-7.4911	-7.4916	-7.4915	-7.4912	-7.4910	-7.4914	-7.4913	-7.4915	-7.4914	-7.4914	-7.4910	-7.4911	-7.4914	-7.4921	-7.4916	-7.4916	-7.4913	-7.4914	-7.4910	-7.4912	-7.4918	-7.4917	-7.4918	-7.4908	-7.4908	-7.4916	-7.4921	-7.4917	-7.4912	-7.4916	-7.4901
-7.4837	-7.4835	-7.4832	-7.4832	-7.4827	-7.4823	-7.4837	-7.4830	-7.4825	-7.4827	-7.4817	-7.4813	-7.4808	-7.4812	-7.4820	-7.4813	-7.4817	-7.4819	-7.4812	-7.4817	-7.4823	-7.4813	-7.4818	-7.4811	-7.4805	-7.4811	-7.4820	-7.4821	-7.4831	-7.4836	-7.4822	-7.4823	-7.4811	-7.4825	-7.4822	-7.4817	-7.4839	-7.4828	-7.4828	-7.4850	-7.4838
-7.4756	-7.4757	-7.4764	-7.4762	-7.4757	-7.4755	-7.4756	-7.4753	-7.4761	-7.4756	-7.4760	-7.4764	-7.4769	-7.4764	-7.4759	-7.4762	-7.4762	-7.4762	-7.4761	-7.4764	-7.4752	-7.4760	-7.4758	-7.4752	-7.4755	-7.4755	-7.4747	-7.4748	-7.4751	-7.4749	-7.4748	-7.4754	-7.4747	-7.4751	-7.4748	-7.4758	-7.4771	-7.4759	-7.4747	-7.4770	-7.4764
-7.4717	-7.4713	-7.4712	-7.4713	-7.4713	-7.4711	-7.4713	-7.4717	-7.4712	-7.4707	-7.4717	-7.4710	-7.4715	-7.4712	-7.4713	-7.4710	-7.4709	-7.4707	-7.4707	-7.4705	-7.4708	-7.4703	-7.4716	-7.4711	-7.4710	-7.4707	-7.4709	-7.4700	-7.4709	-7.4698	-7.4706	-7.4707	-7.4712	-7.4712	-7.4709	-7.4712	-7.4721	-7.4721	-7.4711	-7.4715	-7.4711
-7.4607	-7.4619	-7.4609	-7.4615	-7.4616	-7.4617	-7.4610	-7.4615	-7.4603	-7.4611	-7.4606	-7.4611	-7.4613	-7.4606	-7.4604	-7.4612	-7.4614	-7.4611	-7.4606	-7.4612	-7.4607	-7.4609	-7.4613	-7.4605	-7.4613	-7.4605	-7.4605	-7.4610	-7.4612	-7.4613	-7.4615	-7.4609	-7.4607	-7.4611	-7.4607	-7.4604	-7.4616	-7.4620	-7.4616	-7.4619	-7.4609
-7.4587	-7.4580	-7.4582	-7.4578	-7.4575	-7.4579	-7.4583	-7.4581	-7.4584	-7.4581	-7.4571	-7.4587	-7.4584	-7.4586	-7.4581	-7.4582	-7.4576	-7.4578	-7.4574	-7.4578	-7.4579	-7.4576	-7.4579	-7.4579	-7.4575	-7.4578	-7.4580	-7.4576	-7.4581	-7.4578	-7.4578	-7.4573	-7.4573	-7.4563	-7.4567	-7.4573	-7.4578	-7.4584	-7.4578	-7.4581	-7.4580
-7.4469	-7.4471	-7.4468	-7.4464	-7.4465	-7.4462	-7.4476	-7.4462	-7.4468	-7.4471	-7.4465	-7.4458	-7.4469	-7.4465	-7.4468	-7.4469	-7.4470	-7.4476	-7.4463	-7.4471	-7.4472	-7.4467	-7.4477	-7.4471	-7.4470	-7.4472	-7.4471	-7.4469	-7.4467	-7.4467	-7.4464	-7.4477	-7.4478	-7.4472	-7.4478	-7.4481	-7.4492	-7.4473	-7.4475	-7.4489	-7.4487
-7.4403	-7.4410	-7.4411	-7.4407	-7.4413	-7.4410	-7.4409	-7.4407	-7.4408	-7.4405	-7.4411	-7.4396	-7.4398	-7.4403	-7.4403	-7.4407	-7.4401	-7.4397	-7.4396	-7.4400	-7.4402	-7.4407	-7.4400	-7.4398	-7.4404	-7.4398	-7.4405	-7.4406	-7.4406	-7.4407	-7.4405	-7.4412	-7.4414	-7.4413	-7.4413	-7.4409	-7.4423	-7.4410	-7.4408	-7.4416	-7.4408
-7.4308	-7.4310	-7.4310	-7.4307	-7.4310	-7.4308	-7.4308	-7.4302	-7.4308	-7.4309	-7.4306	-7.4307	-7.4310	-7.4305	-7.4303	-7.4311	-7.4308	-7.4308	-7.4312	-7.4314	-7.4311	-7.4312	-7.4318	-7.4315	-7.4314	-7.4314	-7.4318	-7.4319	-7.4309	-7.4308	-7.4316	-7.4311	-7.4312	-7.4314	-7.4311	-7.4314	-7.4318	-7.4312	-7.4321	-7.4322	-7.4319
-7.4375	-7.4380	-7.4386	-7.4389	-7.4390	-7.4388	-7.4391	-7.4387	-7.4396	-7.4388	-7.4395	-7.4388	-7.4393	-7.4391	-7.4391	-7.4389	-7.4391	-7.4388	-7.4391	-7.4392	-7.4388	-7.4390	-7.4386	-7.4370	-7.4384	-7.4379	-7.4397	-7.4381	-7.4387	-7.4393	-7.4385	-7.4390	-7.4385	-7.4393	-7.4392	-7.4385	-7.4405	-7.4387	-7.4386	-7.4389	-7.4390
-7.3943	-7.3965	-7.3968	-7.3959	-7.3954	-7.3960	-7.3948	-7.3962	-7.3964	-7.3962	-7.3943	-7.3951	-7.3944	-7.3957	-7.3931	-7.3957	-7.3966	-7.3954	-7.3960	-7.3954	-7.3955	-7.3942	-7.3953	-7.3945	-7.3952	-7.3948	-7.3954	-7.3951	-7.3955	-7.3941	-7.3966	-7.3952	-7.3956	-7.3969	-7.3969	-7.3959	-7.3971	-7.3963	-7.3975	-7.3986	-7.3988
-7.4032	-7.4036	-7.4039	-7.4039	-7.4043	-7.4044	-7.4054	-7.4059	-7.4073	-7.4078	-7.4073	-7.4065	-7.4070	-7.4078	-7.4067	-7.4075	-7.4078	-7.4080	-7.4075	-7.4080	-7.4082	-7.4083	-7.4067	-7.4075	-7.4089	-7.4080	-7.4094	-7.4088	-7.4089	-7.4080	-7.4073	-7.4070	-7.4061	-7.4066	-7.4063	-7.4072	-7.4064	-7.4077	-7.4069	-7.4063	-7.4080
-7.3401	-7.3405	-7.3401	-7.3405	-7.3406	-7.3400	-7.3411	-7.3405	-7.3408	-7.3412	-7.3414	-7.3413	-7.3419	-7.3416	-7.3408	-7.3412	-7.3415	-7.3415	-7.3413	-7.3415	-7.3416	-7.3414	-7.3410	-7.3416	-7.3420	-7.3416	-7.3417	-7.3419	-7.3422	-7.3418	-7.3410	-7.3415	-7.3411	-7.3405	-7.3411	-7.3410	-7.3408	-7.3411	-7.3400	-7.3406	-7.3408
-7.4706	-7.4706	-7.4694	-7.4705	-7.4715	-7.4712	-7.4715	-7.4732	-7.4728	-7.4721	-7.4723	-7.4715	-7.4732	-7.4730	-7.4723	-7.4739	-7.4731	-7.4731	-7.4743	-7.4735	-7.4736	-7.4746	-7.4734	-7.4736	-7.4735	-7.4740	-7.4742	-7.4745	-7.4745	-7.4743	-7.4731	-7.4732	-7.4732	-7.4723	-7.4732	-7.4742	-7.4735	-7.4745	-7.4748	-7.4749	-7.4748
-7.3910	-7.3912	-7.3917	-7.3915	-7.3920	-7.3918	-7.3924	-7.3925	-7.3924	-7.3931	-7.3929	-7.3932	-7.3935	-7.3944	-7.3944	-7.3939	-7.3945	-7.3945	-7.3945	-7.3943	-7.3948	-7.3949	-7.3948	-7.3943	-7.3949	-7.3952	-7.3956	-7.3948	-7.3954	-7.3945	-7.3936	-7.3932	-7.3930	-7.3928	-7.3931	-7.3934	-7.3924	-7.3925	-7.3916	-7.3929	-7.3925
-7.4673	-7.4659	-7.4669	-7.4653	-7.4649	-7.4665	-7.4678	-7.4675	-7.4681	-7.4697	-7.4693	-7.4693	-7.4681	-7.4689	-7.4691	-7.4677	-7.4695	-7.4689	-7.4684	-7.4704	-7.4721	-7.4713	-7.4690	-7.4679	-7.4695	-7.4684	-7.4688	-7.4680	-7.4673	-7.4675	-7.4664	-7.4668	-7.4672	-7.4669	-7.4668	-7.4652	-7.4650	-7.4654	-7.4657	-7.4664	-7.4659
-7.3575	-7.3569	-7.3571	-7.3574	-7.3571	-7.3567	-7.3566	-7.3566	-7.3566	-7.3562	-7.3572	-7.3564	-7.3567	-7.3569	-7.3559	-7.3565	-7.3569	-7.3562	-7.3567	-7.3565	-7.3564	-7.3575	-7.3577	-7.3571	-7.3573	-7.3567	-7.3568	-7.3578	-7.3577	-7.3575	-7.3574	-7.3575	-7.3572	-7.3575	-7.3581	-7.3574	-7.3559	-7.3572	-7.3551	-7.3549	-7.3565
-7.4329	-7.4320	-7.4330	-7.4338	-7.4355	-7.4355	-7.4332	-7.4341	-7.4344	-7.4333	-7.4354	-7.4355	-7.4360	-7.4360	-7.4345	-7.4358	-7.4347	-7.4355	-7.4362	-7.4362	-7.4341	-7.4361	-7.4345	-7.4384	-7.4379	-7.4350	-7.4349	-7.4337	-7.4362	-7.4366	-7.4352	-7.4346	-7.4357	-7.4338	-7.4337	-7.4363	-7.4347	-7.4365	-7.4364	-7.4361	-7.4360
-7.3457	-7.3445	-7.3462	-7.3443	-7.3459	-7.3462	-7.3468	-7.3465	-7.3471	-7.3455	-7.3461	-7.3480	-7.3456	-7.3466	-7.3468	-7.3468	-7.3468	-7.3468	-7.3480	-7.3481	-7.3471	-7.3459	-7.3471	-7.3466	-7.3469	-7.3465	-7.3474	-7.3470	-7.3500	-7.3469	-7.3480	-7.3472	-7.3476	-7.3457	-7.3465	-7.3449	-7.3471	-7.3460	-7.3485	-7.3486	-7.3476
-7.3834	-7.3822	-7.3844	-7.3837	-7.3832	-7.3842	-7.3844	-7.3872	-7.3864	-7.3863	-7.3871	-7.3878	-7.3892	-7.3900	-7.3866	-7.3866	-7.3889	-7.3894	-7.3902	-7.3882	-7.3885	-7.3892	-7.3893	-7.3890	-7.3910	-7.3915	-7.3918	-7.3923	-7.3924	-7.3917	-7.3919	-7.3904	-7.3902	-7.3915	-7.3913	-7.3913	-7.3902	-7.3886	-7.3884	-7.3889	-7.3881
-7.0948	-7.0938	-7.0957	-7.0930	-7.0945	-7.0951	-7.0949	-7.0944	-7.0961	-7.0943	-7.0949	-7.0945	-7.0958	-7.0947	-7.0951	-7.0957	-7.0952	-7.0959	-7.0963	-7.0964	-7.0960	-7.0956	-7.0954	-7.0960	-7.0960	-7.0966	-7.0953	-7.0956	-7.0956	-7.0955	-7.0950	-7.0953	-7.0945	-7.0955	-7.0938	-7.0957	-7.0953	-7.0929	-7.0916	-7.0919	-7.0905
-7.0626	-7.0632	-7.0631	-7.0635	-7.0627	-7.0637	-7.0636	-7.0629	-7.0632	-7.0644	-7.0651	-7.0641	-7.0644	-7.0648	-7.0644	-7.0641	-7.0634	-7.0632	-7.0631	-7.0640	-7.0646	-7.0652	-7.0632	-7.0631	-7.0639	-7.0640	-7.0637	-7.0638	-7.0636	-7.0635	-7.0633	-7.0639	-7.0642	-7.0646	-7.0639	-7.0639	-7.0632	-7.0651	-7.0662	-7.0643	-7.0648
-7.1716	-7.1727	-7.1761	-7.1739	-7.1745	-7.1731	-7.1738	-7.1761	-7.1818	-7.1729	-7.1742	-7.1780	-7.1786	-7.1766	-7.1727	-7.1770	-7.1806	-7.1779	-7.1774	-7.1738	-7.1755	-7.1729	-7.1789	-7.1718	-7.1773	-7.1727	-7.1742	-7.1715	-7.1682	-7.1731	-7.1688	-7.1693	-7.1684	-7.1656	-7.1677	-7.1710	-7.1721	-7.1781	-7.1918	-7.1870	-7.1828
-7.0594	-7.0597	-7.0590	-7.0597	-7.0599	-7.0601	-7.0603	-7.0610	-7.0605	-7.0610	-7.0616	-7.0613	-7.0614	-7.0610	-7.0610	-7.0610	-7.0614	-7.0609	-7.0605	-7.0608	-7.0611	-7.0611	-7.0611	-7.0600	-7.0605	-7.0607	-7.0602	-7.0600	-7.0594	-7.0603	-7.0602	-7.0610	-7.0606	-7.0610	-7.0610	-7.0613	-7.0602	-7.0604	-7.0614	-7.0601	-7.0597
-7.0833	-7.0839	-7.0835	-7.0838	-7.0836	-7.0839	-7.0838	-7.0840	-7.0838	-7.0839	-7.0839	-7.0841	-7.0843	-7.0841	-7.0845	-7.0840	-7.0840	-7.0843	-7.0837	-7.0839	-7.0844	-7.0846	-7.0846	-7.0840	-7.0836	-7.0833	-7.0839	-7.0837	-7.0833	-7.0837	-7.0838	-7.0835	-7.0834	-7.0833	-7.0828	-7.0829	-7.0824	-7.0830	-7.0813	-7.0824	-7.0821
-7.1014	-7.1012	-7.1008	-7.1019	-7.1009	-7.1015	-7.1017	-7.1024	-7.1011	-7.1024	-7.1019	-7.1019	-7.1018	-7.1015	-7.1020	-7.1015	-7.1011	-7.1017	-7.1017	-7.1017	-7.1027	-7.1027	-7.1023	-7.1019	-7.1019	-7.1018	-7.1026	-7.1022	-7.1015	-7.1020	-7.1018	-7.1022	-7.1019	-7.1016	-7.1013	-7.1015	-7.1018	-7.1026	-7.1017	-7.1001	-7.1004
-7.2870	-7.2879	-7.2946	-7.2879	-7.2846	-7.2921	-7.2884	-7.2948	-7.2956	-7.2956	-7.2924	-7.2972	-7.3014	-7.2933	-7.3033	-7.2974	-7.3007	-7.3017	-7.3028	-7.3005	-7.3010	-7.3024	-7.2987	-7.3061	-7.3042	-7.3048	-7.3083	-7.3069	-7.3111	-7.3067	-7.3047	-7.3081	-7.3092	-7.3059	-7.3069	-7.3133	-7.3136	-7.3124	-7.3146	-7.3079	-7.3014
-7.1339	-7.1342	-7.1337	-7.1343	-7.1346	-7.1347	-7.1349	-7.1349	-7.1356	-7.1361	-7.1362	-7.1360	-7.1362	-7.1357	-7.1360	-7.1356	-7.1357	-7.1351	-7.1356	-7.1361	-7.1356	-7.1355	-7.1358	-7.1361	-7.1359	-7.1360	-7.1360	-7.1361	-7.1354	-7.1361	-7.1359	-7.1366	-7.1362	-7.1358	-7.1353	-7.1360	-7.1357	-7.1372	-7.1357	-7.1365	-7.1356
-7.1757	-7.1759	-7.1761	-7.1757	-7.1765	-7.1770	-7.1767	-7.1771	-7.1772	-7.1779	-7.1769	-7.1778	-7.1776	-7.1781	-7.1779	-7.1777	-7.1782	-7.1782	-7.1779	-7.1781	-7.1781	-7.1782	-7.1768	-7.1766	-7.1782	-7.1791	-7.1778	-7.1785	-7.1788	-7.1789	-7.1781	-7.1781	-7.1777	-7.1774	-7.1780	-7.1771	-7.1764	-7.1771	-7.1759	-7.1781	-7.1772
-7.1417	-7.1419	-7.1421	-7.1423	-7.1430	-7.1430	-7.1433	-7.1429	-7.1432	-7.1436	-7.1434	-7.1440	-7.1443	-7.1444	-7.1444	-7.1437	-7.1432	-7.1445	-7.1436	-7.1438	-7.1445	-7.1442	-7.1443	-7.1441	-7.1446	-7.1437	-7.1426	-7.1429	-7.1423	-7.1427	-7.1429	-7.1437	-7.1425	-7.1430	-7.1430	-7.1435	-7.1407	-7.1424	-7.1407	-7.1429	-7.1425
-7.2591	-7.2592	-7.2592	-7.2588	-7.2593	-7.2592	-7.2602	-7.2599	-7.2616	-7.2608	-7.2605	-7.2603	-7.2602	-7.2621	-7.2606	-7.2616	-7.2607	-7.2624	-7.2618	-7.2622	-7.2630	-7.2634	-7.2650	-7.2649	-7.2664	-7.2660	-7.2665	-7.2663	-7.2663	-7.2655	-7.2650	-7.2640	-7.2630	-7.2627	-7.2641	-7.2633	-7.2630	-7.2616	-7.2615	-7.2618	-7.2615
-7.1310	-7.1311	-7.1304	-7.1314	-7.1304	-7.1313	-7.1315	-7.1323	-7.1316	-7.1324	-7.1326	-7.1324	-7.1323	-7.1315	-7.1314	-7.1318	-7.1320	-7.1319	-7.1311	-7.1324	-7.1318	-7.1328	-7.1324	-7.1327	-7.1323	-7.1320	-7.1329	-7.1324	-7.1318	-7.1329	-7.1328	-7.1322	-7.1318	-7.1326	-7.1318	-7.1309	-7.1305	-7.1312	-7.1302	-7.1301	-7.1293
-7.3395	-7.3393	-7.3395	-7.3402	-7.3405	-7.3401	-7.3412	-7.3410	-7.3413	-7.3420	-7.3421	-7.3429	-7.3428	-7.3435	-7.3428	-7.3432	-7.3439	-7.3435	-7.3433	-7.3423	-7.3436	-7.3439	-7.3418	-7.3420	-7.3424	-7.3429	-7.3421	-7.3418	-7.3422	-7.3411	-7.3410	-7.3399	-7.3396	-7.3397	-7.3393	-7.3399	-7.3394	-7.3387	-7.3391	-7.3401	-7.3407
-7.7015	-7.7014	-7.7019	-7.7026	-7.7026	-7.7015	-7.7011	-7.7019	-7.7024	-7.7019	-7.7012	-7.7016	-7.7009	-7.7013	-7.7009	-7.7011	-7.7017	-7.7013	-7.7012	-7.7025	-7.7012	-7.7012	-7.7012	-7.7007	-7.7008	-7.7000	-7.7004	-7.7006	-7.7007	-7.7008	-7.7002	-7.6990	-7.6997	-7.7008	-7.7002	-7.6996	-7.7003	-7.7011	-7.7003	-7.6997	-7.7003
-7.1707	-7.1704	-7.1709	-7.1708	-7.1705	-7.1714	-7.1719	-7.1715	-7.1709	-7.1715	-7.1721	-7.1735	-7.1726	-7.1726	-7.1727	-7.1727	-7.1726	-7.1728	-7.1720	-7.1722	-7.1723	-7.1726	-7.1732	-7.1735	-7.1734	-7.1731	-7.1735	-7.1734	-7.1730	-7.1734	-7.1731	-7.1734	-7.1724	-7.1725	-7.1724	-7.1721	-7.1722	-7.1717	-7.1709	-7.1721	-7.1714
-7.1994	-7.1999	-7.2001	-7.2005	-7.1997	-7.2003	-7.2003	-7.2006	-7.2014	-7.2025	-7.2022	-7.2022	-7.2027	-7.2016	-7.2019	-7.2024	-7.2017	-7.2019	-7.2024	-7.2015	-7.2021	-7.2024	-7.2017	-7.2008	-7.2009	-7.2005	-7.2002	-7.2005	-7.1996	-7.2001	-7.2008	-7.2020	-7.2014	-7.2006	-7.1997	-7.2008	-7.1993	-7.2008	-7.1987	-7.1996	-7.1986
-7.5433	-7.5437	-7.5431	-7.5443	-7.5422	-7.5434	-7.5435	-7.5426	-7.5433	-7.5435	-7.5433	-7.5425	-7.5422	-7.5426	-7.5428	-7.5418	-7.5428	-7.5418	-7.5408	-7.5414	-7.5407	-7.5407	-7.5404	-7.5407	-7.5400	-7.5402	-7.5410	-7.5394	-7.5384	-7.5381	-7.5393	-7.5379	-7.5377	-7.5385	-7.5378	-7.5379	-7.5386	-7.5383	-7.5395	-7.5381	-7.5393
-7.6543	-7.6542	-7.6544	-7.6540	-7.6547	-7.6547	-7.6541	-7.6545	-7.6555	-7.6542	-7.6553	-7.6559	-7.6550	-7.6550	-7.6557	-7.6557	-7.6572	-7.6560	-7.6568	-7.6567	-7.6565	-7.6547	-7.6543	-7.6553	-7.6545	-7.6545	-7.6546	-7.6543	-7.6546	-7.6548	-7.6548	-7.6544	-7.6551	-7.6543	-7.6540	-7.6540	-7.6549	-7.6540	-7.6530	-7.6537	-7.6531
-7.4372	-7.4377	-7.4385	-7.4378	-7.4389	-7.4386	-7.4399	-7.4399	-7.4392	-7.4400	-7.4399	-7.4393	-7.4389	-7.4397	-7.4400	-7.4398	-7.4398	-7.4399	-7.4389	-7.4406	-7.4388	-7.4392	-7.4387	-7.4383	-7.4383	-7.4387	-7.4400	-7.4397	-7.4392	-7.4388	-7.4380	-7.4382	-7.4379	-7.4377	-7.4377	-7.4372	-7.4351	-7.4357	-7.4350	-7.4350	-7.4333
-7.2390	-7.2385	-7.2393	-7.2393	-7.2404	-7.2405	-7.2413	-7.2416	-7.2422	-7.2422	-7.2420	-7.2422	-7.2437	-7.2433	-7.2438	-7.2428	-7.2433	-7.2428	-7.2435	-7.2433	-7.2443	-7.2435	-7.2430	-7.2432	-7.2443	-7.2431	-7.2440	-7.2435	-7.2436	-7.2435	-7.2429	-7.2429	-7.2429	-7.2425	-7.2431	-7.2418	-7.2421	-7.2420	-7.2423	-7.2414	-7.2416
-7.2096	-7.2104	-7.2107	-7.2114	-7.2102	-7.2105	-7.2109	-7.2114	-7.2113	-7.2123	-7.2117	-7.2117	-7.2120	-7.2119	-7.2119	-7.2119	-7.2120	-7.2114	-7.2108	-7.2109	-7.2111	-7.2112	-7.2117	-7.2113	-7.2107	-7.2106	-7.2107	-7.2102	-7.2099	-7.2104	-7.2109	-7.2105	-7.2098	-7.2105	-7.2104	-7.2106	-7.2102	-7.2102	-7.2100	-7.2098	-7.2080
-7.5940	-7.5934	-7.5933	-7.5940	-7.5942	-7.5944	-7.5944	-7.5953	-7.5951	-7.5948	-7.5954	-7.5957	-7.5960	-7.5962	-7.5958	-7.5950	-7.5964	-7.5959	-7.5959	-7.5957	-7.5954	-7.5959	-7.5954	-7.5947	-7.5938	-7.5944	-7.5942	-7.5944	-7.5946	-7.5944	-7.5931	-7.5939	-7.5939	-7.5938	-7.5929	-7.5938	-7.5936	-7.5928	-7.5936	-7.5935	-7.5942
-7.3063	-7.3063	-7.3089	-7.3120	-7.3126	-7.3120	-7.3113	-7.3080	-7.3071	-7.3084	-7.3090	-7.3113	-7.3063	-7.3123	-7.3073	-7.3117	-7.3091	-7.3085	-7.3099	-7.3074	-7.3135	-7.3145	-7.3138	-7.3110	-7.3139	-7.3127	-7.3131	-7.3125	-7.3146	-7.3102	-7.3119	-7.3132	-7.3134	-7.3082	-7.3119	-7.3064	-7.3140	-7.3120	-7.3133	-7.3103	-7.3117
-7.6317	-7.6310	-7.6311	-7.6321	-7.6321	-7.6302	-7.6315	-7.6322	-7.6311	-7.6303	-7.6321	-7.6308	-7.6296	-7.6295	-7.6294	-7.6300	-7.6304	-7.6310	-7.6308	-7.6309	-7.6296	-7.6300	-7.6310	-7.6307	-7.6314	-7.6307	-7.6301	-7.6307	-7.6313	-7.6318	-7.6306	-7.6312	-7.6304	-7.6307	-7.6294	-7.6294	-7.6297	-7.6288	-7.6288	-7.6293	-7.6285
-7.3213	-7.3221	-7.3221	-7.3227	-7.3233	-7.3227	-7.3231	-7.3238	-7.3240	-7.3251	-7.3246	-7.3251	-7.3254	-7.3254	-7.3248	-7.3247	-7.3253	-7.3247	-7.3248	-7.3256	-7.3257	-7.3255	-7.3253	-7.3258	-7.3257	-7.3260	-7.3265	-7.3259	-7.3259	-7.3250	-7.3250	-7.3248	-7.3252	-7.3243	-7.3246	-7.3245	-7.3237	-7.3242	-7.3234	-7.3237	-7.3236
-7.2544	-7.2544	-7.2542	-7.2550	-7.2554	-7.2553	-7.2568	-7.2569	-7.2562	-7.2572	-7.2574	-7.2575	-7.2578	-7.2575	-7.2578	-7.2571	-7.2568	-7.2572	-7.2568	-7.2577	-7.2575	-7.2577	-7.2580	-7.2578	-7.2575	-7.2572	-7.2575	-7.2575	-7.2569	-7.2568	-7.2570	-7.2568	-7.2563	-7.2566	-7.2560	-7.2565	-7.2558	-7.2560	-7.2558	-7.2552	-7.2548
-7.4973	-7.4973	-7.4967	-7.4972	-7.4973	-7.4970	-7.4979	-7.4981	-7.4991	-7.4989	-7.4992	-7.4985	-7.4985	-7.4991	-7.4985	-7.4984	-7.4985	-7.4991	-7.4986	-7.4983	-7.4985	-7.4988	-7.4978	-7.4981	-7.4978	-7.4979	-7.4978	-7.4973	-7.4976	-7.4970	-7.4966	-7.4960	-7.4963	-7.4964	-7.4966	-7.4966	-7.4966	-7.4951	-7.4949	-7.4963	-7.4967
-7.4077	-7.4078	-7.4073	-7.4075	-7.4076	-7.4088	-7.4086	-7.4090	-7.4101	-7.4089	-7.4095	-7.4091	-7.4100	-7.4105	-7.4097	-7.4084	-7.4090	-7.4091	-7.4085	-7.4092	-7.4095	-7.4078	-7.4078	-7.4082	-7.4084	-7.4078	-7.4081	-7.4077	-7.4075	-7.4070	-7.4061	-7.4061	-7.4063	-7.4061	-7.4068	-7.4062	-7.4062	-7.4064	-7.4063	-7.4078	-7.4074
-7.2829	-7.2837	-7.2836	-7.2839	-7.2837	-7.2844	-7.2845	-7.2843	-7.2844	-7.2851	-7.2849	-7.2847	-7.2849	-7.2849	-7.2851	-7.2843	-7.2855	-7.2852	-7.2848	-7.2846	-7.2849	-7.2850	-7.2854	-7.2848	-7.2849	-7.2856	-7.2849	-7.2846	-7.2848	-7.2844	-7.2849	-7.2842	-7.2850	-7.2848	-7.2846	-7.2853	-7.2859	-7.2850	-7.2847	-7.2847	-7.2824
-7.5646	-7.5616	-7.5638	-7.5699	-7.5644	-7.5607	-7.5640	-7.5673	-7.5623	-7.5652	-7.5648	-7.5656	-7.5624	-7.5642	-7.5640	-7.5627	-7.5615	-7.5638	-7.5646	-7.5666	-7.5630	-7.5704	-7.5666	-7.5654	-7.5687	-7.5683	-7.5691	-7.5708	-7.5672	-7.5747	-7.5678	-7.5726	-7.5693	-7.5722	-7.5692	-7.5651	-7.5710	-7.5648	-7.5678	-7.5598	-7.5623
-7.5547	-7.5555	-7.5556	-7.5561	-7.5557	-7.5555	-7.5569	-7.5568	-7.5547	-7.5562	-7.5561	-7.5558	-7.5559	-7.5576	-7.5574	-7.5560	-7.5559	-7.5561	-7.5565	-7.5575	-7.5558	-7.5564	-7.5551	-7.5553	-7.5545	-7.5555	-7.5554	-7.5561	-7.5549	-7.5539	-7.5544	-7.5545	-7.5538	-7.5539	-7.5531	-7.5526	-7.5519	-7.5527	-7.5520	-7.5518	-7.5520
-7.5012	-7.5007	-7.5000	-7.5014	-7.5022	-7.5027	-7.5015	-7.5044	-7.5032	-7.5046	-7.5039	-7.5035	-7.5050	-7.5054	-7.5044	-7.5048	-7.5038	-7.5046	-7.5035	-7.5045	-7.5040	-7.5036	-7.5030	-7.5040	-7.5025	-7.5026	-7.5047	-7.5041	-7.5021	-7.5026	-7.5029	-7.5027	-7.5010	-7.5026	-7.5015	-7.4997	-7.5012	-7.5004	-7.4986	-7.4987	-7.4998
-7.3633	-7.3641	-7.3629	-7.3638	-7.3641	-7.3657	-7.3654	-7.3652	-7.3662	-7.3634	-7.3651	-7.3657	-7.3660	-7.3666	-7.3673	-7.3660	-7.3653	-7.3651	-7.3657	-7.3655	-7.3673	-7.3668	-7.3647	-7.3674	-7.3675	-7.3647	-7.3667	-7.3659	-7.3666	-7.3671	-7.3663	-7.3673	-7.3671	-7.3677	-7.3653	-7.3666	-7.3633	-7.3659	-7.3665	-7.3653	-7.3655
-7.3440	-7.3430	-7.3442	-7.3443	-7.3445	-7.3442	-7.3451	-7.3458	-7.3461	-7.3466	-7.3467	-7.3466	-7.3473	-7.3480	-7.3476	-7.3477	-7.3474	-7.3475	-7.3484	-7.3475	-7.3480	-7.3485	-7.3480	-7.3483	-7.3488	-7.3483	-7.3488	-7.3483	-7.3491	-7.3484	-7.3478	-7.3469	-7.3475	-7.3474	-7.3476	-7.3471	-7.3476	-7.3467	-7.3473	-7.3475	-7.3474
-7.4113	-7.4110	-7.4114	-7.4114	-7.4124	-7.4125	-7.4137	-7.4144	-7.4152	-7.4157	-7.4151	-7.4157	-7.4169	-7.4169	-7.4170	-7.4172	-7.4175	-7.4173	-7.4173	-7.4171	-7.4175	-7.4173	-7.4181	-7.4180	-7.4184	-7.4180	-7.4187	-7.4180	-7.4176	-7.4172	-7.4169	-7.4164	-7.4161	-7.4147	-7.4150	-7.4151	-7.4139	-7.4137	-7.4143	-7.4138	-7.4133
-7.4478	-7.4469	-7.4498	-7.4458	-7.4528	-7.4477	-7.4491	-7.4507	-7.4493	-7.4487	-7.4500	-7.4503	-7.4485	-7.4500	-7.4497	-7.4500	-7.4472	-7.4477	-7.4468	-7.4474	-7.4482	-7.4482	-7.4468	-7.4476	-7.4468	-7.4493	-7.4482	-7.4479	-7.4480	-7.4476	-7.4478	-7.4499	-7.4479	-7.4469	-7.4466	-7.4462	-7.4490	-7.4474	-7.4488	-7.4498	-7.4479
-7.4519	-7.4510	-7.4519	-7.4517	-7.4523	-7.4523	-7.4535	-7.4543	-7.4539	-7.4545	-7.4549	-7.4553	-7.4562	-7.4560	-7.4564	-7.4555	-7.4562	-7.4569	-7.4567	-7.4568	-7.4579	-7.4560	-7.4559	-7.4571	-7.4579	-7.4565	-7.4573	-7.4561	-7.4575	-7.4572	-7.4572	-7.4564	-7.4564	-7.4561	-7.4562	-7.4551	-7.4541	-7.4522	-7.4540	-7.4533	-7.4530
