# Supplementary material for: A Clustering Framework for Monitoring Circadian Rhythm in Structural Dynamics in Plants From Terrestrial Laser Scanning Time Series
Source: Front Plant Sci. 2019 Apr 17;10:486. doi: 10.3389/fpls.2019.00486 (PMC6499199; doi:10.3389/fpls.2019.00486)
Supplement: Supplementary Datasheet 2 — Cluster movement tables for all presented objects in ASCII format, zip compressed (.txt). Scan times.txt contains scan DAIs in format “DD-MMM(txt)-YYYY hh:mm:ss”, with one DAI in each line. Ref_sphere_ii_center.txt files contain the center point locations fitted to the reference sphere point clouds. Each sphere has its own file, labeled “ii” in the file name. The file format is that each row corresponds with the DAIs, and the column order of the coordinates is x, y, and z. For all three monitored targets, there are three files named “TT_cluster_centers_x.txt,” where “TT” is the target name and the cluster coordinate axis is at the end. The file format for the target cluster centers is as follows: Row numbers label the ID of corresponding individual cluster centers. Each column corresponds with the DAIs listed in Scan_times.txt in the same order. If a cluster center has the value “NaN,” then that cluster has been occluded over time. All coordinate values are reported in the georeferenced coordinate system. [file Data_Sheet_2.zip › Lamp_post_z.txt]

26.9519	26.9513	26.9508	26.9524	26.9536	26.9524	26.9514	26.9519	26.9518	26.9517	26.9512	26.9538	26.9528	26.9512	26.9512	26.9521	26.9539	26.9529	26.9534	26.9541	26.9530	26.9539	26.9546	26.9541	26.9551	26.9542	26.9541	26.9527	26.9539	26.9552	26.9533	26.9550	26.9554	26.9553	26.9541	26.9548	26.9551	26.9554	26.9564	26.9557	26.9546
26.9532	26.9531	26.9522	26.9514	26.9532	26.9532	26.9531	26.9539	26.9534	26.9520	26.9547	26.9535	26.9521	26.9527	26.9536	26.9536	26.9526	26.9530	26.9509	26.9504	26.9505	26.9508	26.9522	26.9532	26.9519	26.9505	26.9509	26.9510	26.9514	26.9509	26.9496	26.9491	26.9483	26.9487	26.9463	26.9476	26.9479	26.9472	26.9466	26.9473	26.9468
27.0253	27.0261	27.0254	27.0261	27.0254	27.0256	27.0260	27.0266	27.0260	27.0267	27.0260	27.0271	27.0261	27.0270	27.0278	27.0260	27.0260	27.0264	27.0261	27.0264	27.0254	27.0254	27.0262	27.0272	27.0264	27.0256	27.0267	27.0271	27.0266	27.0262	27.0263	27.0250	27.0256	27.0255	27.0265	27.0260	27.0257	27.0254	27.0268	27.0266	27.0239
27.0774	27.0779	27.0789	27.0776	27.0789	27.0782	27.0770	27.0771	27.0784	27.0767	27.0773	27.0767	27.0776	27.0771	27.0773	27.0779	27.0781	27.0776	27.0774	27.0764	27.0758	27.0755	27.0742	27.0741	27.0752	27.0756	27.0757	27.0754	27.0759	27.0768	27.0762	27.0781	27.0768	27.0773	27.0780	27.0778	27.0767	27.0774	27.0763	27.0776	27.0775
27.1334	27.1342	27.1351	27.1339	27.1350	27.1346	27.1346	27.1355	27.1343	27.1337	27.1341	27.1340	27.1337	27.1341	27.1342	27.1347	27.1341	27.1353	27.1344	27.1339	27.1332	27.1335	27.1332	27.1331	27.1334	27.1338	27.1332	27.1335	27.1337	27.1335	27.1336	27.1334	27.1328	27.1325	27.1332	27.1328	27.1330	27.1326	27.1332	27.1334	27.1325
27.1953	27.1938	27.1933	27.1960	27.1951	27.1933	27.1930	27.1944	27.1937	27.1956	27.1958	27.1944	27.1905	27.1935	27.1934	27.1953	27.1939	27.1933	27.1907	27.1897	27.1892	27.1897	27.1881	27.1880	27.1874	27.1873	27.1868	27.1876	27.1868	27.1882	27.1870	27.1866	27.1866	27.1868	27.1853	27.1857	27.1858	27.1877	27.1905	27.1911	27.1911
27.2176	27.2182	27.2170	27.2163	27.2168	27.2166	27.2167	27.2170	27.2180	27.2172	27.2172	27.2171	27.2170	27.2179	27.2184	27.2170	27.2178	27.2189	27.2190	27.2183	27.2182	27.2182	27.2171	27.2174	27.2191	27.2188	27.2196	27.2176	27.2187	27.2189	27.2202	27.2196	27.2192	27.2187	27.2179	27.2186	27.2177	27.2176	27.2186	27.2186	27.2173
27.2779	27.2767	27.2777	27.2790	27.2778	27.2773	27.2769	27.2760	27.2766	27.2777	27.2775	27.2775	27.2773	27.2783	27.2771	27.2773	27.2768	27.2771	27.2772	27.2769	27.2767	27.2760	27.2751	27.2754	27.2743	27.2750	27.2728	27.2735	27.2728	27.2734	27.2756	27.2735	27.2748	27.2743	27.2736	27.2741	27.2740	27.2734	27.2754	27.2763	27.2757
27.3147	27.3167	27.3161	27.3149	27.3156	27.3142	27.3144	27.3145	27.3149	27.3133	27.3159	27.3151	27.3143	27.3150	27.3145	27.3141	27.3138	27.3143	27.3147	27.3160	27.3158	27.3148	27.3155	27.3148	27.3161	27.3157	27.3156	27.3146	27.3150	27.3170	27.3165	27.3166	27.3173	27.3170	27.3169	27.3163	27.3166	27.3158	27.3168	27.3164	27.3167
27.3728	27.3732	27.3741	27.3743	27.3747	27.3743	27.3743	27.3744	27.3738	27.3745	27.3747	27.3742	27.3750	27.3736	27.3736	27.3740	27.3734	27.3732	27.3736	27.3738	27.3734	27.3730	27.3730	27.3734	27.3740	27.3737	27.3730	27.3726	27.3734	27.3733	27.3737	27.3725	27.3728	27.3725	27.3732	27.3732	27.3727	27.3734	27.3731	27.3745	27.3730
27.4282	27.4292	27.4298	27.4299	27.4306	27.4310	27.4297	27.4291	27.4300	27.4322	27.4311	27.4310	27.4292	27.4305	27.4303	27.4310	27.4313	27.4310	27.4314	27.4324	27.4325	27.4309	27.4313	27.4316	27.4313	27.4307	27.4310	27.4305	27.4309	27.4318	27.4316	27.4308	27.4312	27.4309	27.4304	27.4303	27.4301	27.4309	27.4315	27.4283	27.4297
27.4458	27.4448	27.4460	27.4466	27.4461	27.4453	27.4443	27.4446	27.4446	27.4453	27.4442	27.4446	27.4436	27.4442	27.4431	27.4427	27.4432	27.4433	27.4428	27.4432	27.4415	27.4424	27.4418	27.4413	27.4409	27.4415	27.4415	27.4398	27.4400	27.4412	27.4413	27.4387	27.4396	27.4413	27.4402	27.4413	27.4429	27.4428	27.4456	27.4443	27.4452
27.5200	27.5208	27.5199	27.5211	27.5213	27.5215	27.5216	27.5211	27.5215	27.5217	27.5204	27.5212	27.5205	27.5198	27.5209	27.5213	27.5213	27.5209	27.5213	27.5219	27.5213	27.5219	27.5224	27.5207	27.5216	27.5215	27.5216	27.5203	27.5209	27.5213	27.5213	27.5211	27.5211	27.5205	27.5213	27.5211	27.5213	27.5199	27.5202	27.5190	27.5183
27.5433	27.5428	27.5427	27.5435	27.5432	27.5428	27.5438	27.5442	27.5438	27.5452	27.5440	27.5445	27.5452	27.5444	27.5445	27.5443	27.5443	27.5451	27.5449	27.5447	27.5455	27.5443	27.5464	27.5455	27.5465	27.5467	27.5472	27.5468	27.5467	27.5469	27.5462	27.5475	27.5476	27.5478	27.5483	27.5479	27.5480	27.5463	27.5483	27.5483	27.5471
27.6098	27.6097	27.6097	27.6112	27.6117	27.6118	27.6125	27.6115	27.6112	27.6114	27.6127	27.6117	27.6108	27.6127	27.6117	27.6121	27.6115	27.6132	27.6127	27.6131	27.6124	27.6136	27.6135	27.6134	27.6147	27.6142	27.6144	27.6136	27.6139	27.6125	27.6115	27.6124	27.6130	27.6110	27.6122	27.6105	27.6125	27.6114	27.6091	27.6102	27.6094
27.6349	27.6347	27.6363	27.6360	27.6350	27.6348	27.6362	27.6356	27.6370	27.6369	27.6361	27.6355	27.6360	27.6358	27.6358	27.6346	27.6356	27.6356	27.6359	27.6358	27.6352	27.6359	27.6350	27.6360	27.6352	27.6356	27.6367	27.6354	27.6347	27.6357	27.6361	27.6356	27.6354	27.6362	27.6345	27.6347	27.6365	27.6356	27.6347	27.6332	27.6347
27.7182	27.7177	27.7190	27.7180	27.7183	27.7189	27.7189	27.7189	27.7199	27.7200	27.7203	27.7203	27.7198	27.7195	27.7186	27.7199	27.7194	27.7189	27.7190	27.7182	27.7183	27.7197	27.7191	27.7185	27.7196	27.7190	27.7183	27.7178	27.7187	27.7181	27.7186	27.7201	27.7186	27.7183	27.7194	27.7198	27.7193	27.7180	27.7198	27.7202	27.7195
27.7266	27.7278	27.7279	27.7277	27.7278	27.7272	27.7263	27.7273	27.7275	27.7265	27.7269	27.7276	27.7267	27.7279	27.7273	27.7270	27.7272	27.7287	27.7277	27.7277	27.7275	27.7269	27.7275	27.7269	27.7276	27.7274	27.7286	27.7271	27.7280	27.7281	27.7282	27.7293	27.7277	27.7285	27.7289	27.7294	27.7288	27.7307	27.7296	27.7300	27.7296
27.7491	27.7473	27.7489	27.7504	27.7493	27.7466	27.7470	27.7476	27.7469	27.7489	27.7490	27.7490	27.7468	27.7460	27.7471	27.7443	27.7466	27.7447	27.7452	27.7434	27.7426	27.7436	27.7373	27.7414	27.7411	27.7416	27.7391	27.7360	27.7358	27.7366	27.7378	27.7365	27.7350	27.7354	27.7339	27.7348	27.7400	27.7391	27.7426	27.7483	27.7491
27.8028	27.8024	27.8023	27.8033	27.8035	27.8022	27.8025	27.8026	27.8022	27.8024	27.8026	27.8033	27.8029	27.8038	27.8038	27.8035	27.8036	27.8042	27.8030	27.8028	27.8037	27.8032	27.8042	27.8038	27.8039	27.8037	27.8054	27.8043	27.8045	27.8048	27.8052	27.8056	27.8055	27.8048	27.8052	27.8049	27.8054	27.8043	27.8051	27.8055	27.8038
27.8467	27.8475	27.8471	27.8484	27.8476	27.8471	27.8468	27.8463	27.8460	27.8460	27.8454	27.8462	27.8469	27.8456	27.8469	27.8461	27.8448	27.8458	27.8450	27.8464	27.8460	27.8456	27.8461	27.8458	27.8441	27.8456	27.8453	27.8442	27.8437	27.8428	27.8427	27.8422	27.8431	27.8415	27.8413	27.8407	27.8420	27.8408	27.8394	27.8423	27.8426
27.8497	27.8439	27.8494	27.8507	27.8481	27.8469	27.8470	27.8472	27.8471	27.8490	27.8492	27.8492	27.8474	27.8450	27.8475	27.8490	27.8486	27.8488	27.8493	27.8490	27.8479	27.8493	27.8470	27.8475	27.8475	27.8479	27.8498	27.8483	27.8472	27.8487	27.8498	27.8485	27.8469	27.8408	27.8434	27.8462	27.8420	27.8453	27.8475	27.8445	27.8453
27.8983	27.8993	27.8983	27.8981	27.8984	27.8967	27.8988	27.8969	27.8979	27.8982	27.8986	27.8971	27.8978	27.8977	27.8982	27.8989	27.8994	27.8991	27.9004	27.8995	27.8995	27.8992	27.9001	27.8991	27.8982	27.8993	27.8993	27.8999	27.8989	27.8988	27.8990	27.8993	27.8997	27.8986	27.8993	27.9013	27.8998	27.8992	27.9004	27.9006	27.8988
27.9558	27.9557	27.9544	27.9556	27.9556	27.9554	27.9560	27.9569	27.9559	27.9565	27.9545	27.9551	27.9541	27.9546	27.9554	27.9552	27.9553	27.9554	27.9538	27.9552	27.9551	27.9543	27.9550	27.9536	27.9554	27.9549	27.9552	27.9539	27.9545	27.9532	27.9533	27.9549	27.9541	27.9551	27.9568	27.9567	27.9554	27.9556	27.9553	27.9549	27.9553
27.9566	27.9544	27.9556	27.9576	27.9565	27.9537	27.9536	27.9538	27.9535	27.9554	27.9560	27.9555	27.9539	27.9521	27.9543	27.9557	27.9548	27.9532	27.9557	27.9555	27.9547	27.9561	27.9539	27.9544	27.9543	27.9547	27.9566	27.9549	27.9535	27.9551	27.9568	27.9556	27.9535	27.9521	27.9523	27.9535	27.9535	27.9521	27.9543	27.9546	27.9516
28.0100	28.0082	28.0080	28.0084	28.0090	28.0084	28.0080	28.0080	28.0089	28.0093	28.0085	28.0090	28.0089	28.0084	28.0093	28.0087	28.0084	28.0091	28.0091	28.0091	28.0087	28.0087	28.0089	28.0093	28.0094	28.0091	28.0093	28.0087	28.0089	28.0097	28.0091	28.0080	28.0089	28.0091	28.0098	28.0102	28.0105	28.0106	28.0110	28.0097	28.0105
28.0683	28.0671	28.0689	28.0691	28.0685	28.0673	28.0667	28.0661	28.0672	28.0684	28.0679	28.0695	28.0665	28.0648	28.0669	28.0684	28.0681	28.0687	28.0691	28.0684	28.0674	28.0692	28.0680	28.0678	28.0678	28.0691	28.0691	28.0694	28.0677	28.0687	28.0699	28.0678	28.0665	28.0649	28.0655	28.0665	28.0659	28.0679	28.0675	28.0682	28.0663
28.0909	28.0904	28.0896	28.0902	28.0907	28.0906	28.0903	28.0905	28.0907	28.0918	28.0909	28.0911	28.0913	28.0911	28.0919	28.0915	28.0916	28.0911	28.0913	28.0908	28.0898	28.0910	28.0911	28.0905	28.0896	28.0894	28.0903	28.0904	28.0903	28.0903	28.0913	28.0908	28.0904	28.0894	28.0905	28.0894	28.0897	28.0905	28.0895	28.0903	28.0897
28.1512	28.1499	28.1524	28.1528	28.1514	28.1483	28.1483	28.1489	28.1483	28.1501	28.1503	28.1501	28.1489	28.1473	28.1487	28.1505	28.1496	28.1498	28.1504	28.1500	28.1492	28.1506	28.1486	28.1493	28.1492	28.1494	28.1512	28.1495	28.1487	28.1500	28.1518	28.1504	28.1486	28.1482	28.1470	28.1478	28.1491	28.1471	28.1490	28.1499	28.1472
28.1606	28.1608	28.1611	28.1605	28.1607	28.1596	28.1607	28.1609	28.1602	28.1606	28.1610	28.1611	28.1604	28.1596	28.1601	28.1596	28.1600	28.1606	28.1604	28.1602	28.1606	28.1609	28.1610	28.1610	28.1602	28.1606	28.1601	28.1605	28.1597	28.1615	28.1604	28.1604	28.1610	28.1599	28.1601	28.1600	28.1599	28.1593	28.1607	28.1600	28.1602
28.2274	28.2266	28.2287	28.2280	28.2288	28.2272	28.2273	28.2268	28.2270	28.2263	28.2265	28.2265	28.2265	28.2266	28.2277	28.2260	28.2272	28.2271	28.2272	28.2275	28.2255	28.2271	28.2260	28.2274	28.2266	28.2274	28.2275	28.2272	28.2270	28.2280	28.2281	28.2283	28.2278	28.2279	28.2283	28.2273	28.2270	28.2274	28.2282	28.2296	28.2281
28.2351	28.2357	28.2358	28.2364	28.2352	28.2347	28.2363	28.2374	28.2377	28.2375	28.2371	28.2372	28.2369	28.2362	28.2367	28.2357	28.2362	28.2371	28.2366	28.2367	28.2364	28.2361	28.2370	28.2367	28.2358	28.2369	28.2368	28.2350	28.2354	28.2348	28.2350	28.2338	28.2341	28.2350	28.2342	28.2349	28.2341	28.2346	28.2342	28.2330	28.2334
28.3050	28.3047	28.3039	28.3043	28.3043	28.3042	28.3050	28.3051	28.3056	28.3059	28.3062	28.3059	28.3050	28.3058	28.3061	28.3043	28.3057	28.3050	28.3059	28.3055	28.3055	28.3036	28.3043	28.3055	28.3048	28.3045	28.3046	28.3032	28.3043	28.3051	28.3043	28.3047	28.3046	28.3044	28.3055	28.3046	28.3048	28.3048	28.3060	28.3055	28.3057
28.3354	28.3333	28.3345	28.3358	28.3348	28.3369	28.3348	28.3383	28.3373	28.3397	28.3392	28.3376	28.3363	28.3356	28.3356	28.3391	28.3370	28.3388	28.3381	28.3383	28.3370	28.3388	28.3372	28.3376	28.3348	28.3358	28.3377	28.3372	28.3394	28.3393	28.3399	28.3365	28.3372	28.3365	28.3379	28.3367	28.3379	28.3358	28.3377	28.3383	28.3356
28.3716	28.3717	28.3707	28.3708	28.3719	28.3711	28.3719	28.3720	28.3721	28.3721	28.3716	28.3735	28.3719	28.3724	28.3713	28.3715	28.3721	28.3717	28.3723	28.3718	28.3721	28.3710	28.3714	28.3719	28.3719	28.3710	28.3707	28.3712	28.3707	28.3718	28.3717	28.3717	28.3719	28.3714	28.3730	28.3724	28.3734	28.3719	28.3740	28.3737	28.3730
28.3989	28.3971	28.3987	28.4001	28.3993	28.3964	28.3965	28.3970	28.3970	28.3987	28.3988	28.3985	28.3968	28.3952	28.3971	28.3989	28.3982	28.3985	28.3985	28.3989	28.3975	28.3989	28.3978	28.3983	28.3978	28.3983	28.3997	28.3980	28.3968	28.3990	28.4001	28.3989	28.3969	28.3965	28.3966	28.3970	28.3961	28.3959	28.3971	28.3976	28.3947
28.4242	28.4252	28.4246	28.4250	28.4252	28.4262	28.4265	28.4265	28.4262	28.4275	28.4267	28.4269	28.4272	28.4280	28.4276	28.4284	28.4284	28.4282	28.4282	28.4273	28.4290	28.4288	28.4287	28.4292	28.4292	28.4285	28.4288	28.4289	28.4285	28.4296	28.4298	28.4282	28.4288	28.4284	28.4302	28.4296	28.4294	28.4280	28.4302	28.4293	28.4295
28.4640	28.4627	28.4644	28.4662	28.4653	28.4624	28.4623	28.4629	28.4621	28.4643	28.4633	28.4633	28.4577	28.4595	28.4579	28.4632	28.4574	28.4578	28.4585	28.4576	28.4526	28.4576	28.4519	28.4538	28.4519	28.4518	28.4529	28.4526	28.4496	28.4517	28.4522	28.4511	28.4497	28.4499	28.4500	28.4505	28.4499	28.4539	28.4583	28.4683	28.4611
28.4951	28.4962	28.4960	28.4960	28.4965	28.4957	28.4962	28.4963	28.4965	28.4956	28.4963	28.4961	28.4963	28.4957	28.4967	28.4960	28.4967	28.4963	28.4976	28.4979	28.4970	28.4977	28.4979	28.4983	28.4985	28.4978	28.4973	28.4974	28.4978	28.4979	28.4981	28.4978	28.4967	28.4972	28.4970	28.4975	28.4967	28.4973	28.4990	28.4980	28.4976
28.5615	28.5620	28.5614	28.5617	28.5627	28.5618	28.5623	28.5631	28.5636	28.5637	28.5626	28.5620	28.5607	28.5599	28.5605	28.5620	28.5590	28.5603	28.5609	28.5586	28.5588	28.5579	28.5569	28.5564	28.5570	28.5569	28.5564	28.5560	28.5556	28.5548	28.5546	28.5558	28.5543	28.5558	28.5561	28.5538	28.5523	28.5539	28.5566	28.5596	28.5587
28.5857	28.5863	28.5857	28.5864	28.5868	28.5880	28.5863	28.5855	28.5866	28.5873	28.5873	28.5869	28.5866	28.5873	28.5863	28.5870	28.5875	28.5874	28.5884	28.5866	28.5871	28.5857	28.5882	28.5869	28.5891	28.5887	28.5870	28.5882	28.5872	28.5896	28.5881	28.5864	28.5901	28.5888	28.5890	28.5888	28.5879	28.5893	28.5895	28.5866	28.5866
28.6121	28.6098	28.6119	28.6138	28.6127	28.6094	28.6097	28.6110	28.6099	28.6117	28.6119	28.6116	28.6093	28.6130	28.6097	28.6109	28.6110	28.6068	28.6115	28.6109	28.6068	28.6073	28.6048	28.6047	28.6039	28.6042	28.6065	28.6043	28.6078	28.6011	28.6008	28.6009	28.5984	28.6033	28.6073	28.5987	28.6024	28.6015	28.6018	28.6044	28.6025
28.6615	28.6623	28.6618	28.6616	28.6622	28.6611	28.6617	28.6615	28.6622	28.6628	28.6628	28.6622	28.6627	28.6628	28.6630	28.6631	28.6637	28.6638	28.6638	28.6634	28.6628	28.6643	28.6630	28.6633	28.6649	28.6636	28.6637	28.6625	28.6629	28.6635	28.6635	28.6623	28.6631	28.6623	28.6631	28.6633	28.6638	28.6630	28.6621	28.6620	28.6613
28.7417	28.7408	28.7432	28.7420	28.7425	28.7419	28.7423	28.7421	28.7421	28.7419	28.7406	28.7409	28.7405	28.7411	28.7404	28.7405	28.7399	28.7405	28.7414	28.7417	28.7409	28.7421	28.7426	28.7423	28.7416	28.7426	28.7414	28.7408	28.7415	28.7424	28.7409	28.7410	28.7403	28.7425	28.7412	28.7418	28.7417	28.7418	28.7420	28.7394	28.7394
28.7537	28.7551	28.7538	28.7532	28.7545	28.7528	28.7536	28.7528	28.7540	28.7554	28.7542	28.7549	28.7538	28.7556	28.7531	28.7551	28.7546	28.7538	28.7544	28.7550	28.7533	28.7541	28.7532	28.7530	28.7529	28.7530	28.7542	28.7537	28.7519	28.7530	28.7534	28.7527	28.7521	28.7527	28.7523	28.7515	28.7525	28.7551	28.7536	28.7572	28.7546
28.8229	28.8235	28.8238	28.8232	28.8239	28.8234	28.8244	28.8240	28.8245	28.8244	28.8238	28.8239	28.8242	28.8239	28.8243	28.8239	28.8235	28.8230	28.8251	28.8250	28.8254	28.8245	28.8248	28.8257	28.8245	28.8248	28.8254	28.8250	28.8251	28.8255	28.8246	28.8250	28.8254	28.8240	28.8250	28.8244	28.8246	28.8247	28.8251	28.8239	28.8233
28.8541	28.8526	28.8542	28.8554	28.8544	28.8527	28.8520	28.8526	28.8535	28.8546	28.8539	28.8548	28.8533	28.8512	28.8525	28.8547	28.8548	28.8547	28.8542	28.8541	28.8544	28.8532	28.8528	28.8534	28.8527	28.8526	28.8544	28.8532	28.8522	28.8539	28.8552	28.8532	28.8522	28.8519	28.8514	28.8531	28.8531	28.8545	28.8563	28.8554	28.8563
28.9064	28.9063	28.9057	28.9057	28.9064	28.9066	28.9064	28.9070	28.9065	28.9057	28.9067	28.9064	28.9061	28.9066	28.9072	28.9065	28.9072	28.9074	28.9072	28.9077	28.9075	28.9069	28.9080	28.9083	28.9079	28.9080	28.9076	28.9072	28.9078	28.9076	28.9087	28.9088	28.9072	28.9096	28.9090	28.9102	28.9087	28.9080	28.9087	28.9092	28.9094
28.9617	28.9607	28.9618	28.9613	28.9612	28.9619	28.9616	28.9611	28.9620	28.9637	28.9627	28.9630	28.9627	28.9621	28.9638	28.9640	28.9637	28.9647	28.9639	28.9642	28.9633	28.9624	28.9638	28.9628	28.9631	28.9623	28.9628	28.9620	28.9614	28.9622	28.9623	28.9622	28.9616	28.9619	28.9623	28.9616	28.9620	28.9620	28.9636	28.9628	28.9614
29.0427	29.0422	29.0433	29.0419	29.0426	29.0425	29.0423	29.0421	29.0425	29.0426	29.0426	29.0430	29.0430	29.0423	29.0440	29.0433	29.0427	29.0438	29.0435	29.0429	29.0431	29.0418	29.0423	29.0428	29.0432	29.0442	29.0438	29.0425	29.0436	29.0436	29.0438	29.0450	29.0446	29.0437	29.0449	29.0451	29.0448	29.0426	29.0438	29.0443	29.0431
29.0676	29.0658	29.0673	29.0690	29.0643	29.0650	29.0651	29.0652	29.0652	29.0669	29.0673	29.0671	29.0652	29.0595	29.0654	29.0634	29.0666	29.0668	29.0671	29.0632	29.0618	29.0626	29.0604	29.0613	29.0607	29.0604	29.0635	29.0620	29.0602	29.0621	29.0623	29.0608	29.0599	29.0577	29.0584	29.0590	29.0592	29.0597	29.0656	29.0639	29.0636
29.1289	29.1286	29.1294	29.1292	29.1289	29.1280	29.1272	29.1276	29.1287	29.1281	29.1287	29.1286	29.1278	29.1283	29.1304	29.1287	29.1290	29.1297	29.1296	29.1290	29.1294	29.1297	29.1289	29.1294	29.1300	29.1310	29.1308	29.1306	29.1305	29.1302	29.1307	29.1304	29.1308	29.1310	29.1302	29.1305	29.1311	29.1304	29.1298	29.1303	29.1284
29.1604	29.1607	29.1603	29.1636	29.1625	29.1597	29.1599	29.1604	29.1601	29.1619	29.1621	29.1620	29.1604	29.1583	29.1607	29.1619	29.1574	29.1564	29.1577	29.1617	29.1608	29.1622	29.1557	29.1564	29.1564	29.1608	29.1626	29.1610	29.1601	29.1575	29.1608	29.1574	29.1556	29.1581	29.1581	29.1592	29.1591	29.1582	29.1604	29.1612	29.1562
29.1794	29.1789	29.1799	29.1802	29.1795	29.1795	29.1798	29.1782	29.1781	29.1800	29.1797	29.1793	29.1789	29.1785	29.1797	29.1790	29.1799	29.1793	29.1785	29.1781	29.1780	29.1776	29.1777	29.1786	29.1787	29.1797	29.1799	29.1790	29.1792	29.1784	29.1781	29.1801	29.1791	29.1785	29.1803	29.1796	29.1796	29.1797	29.1811	29.1796	29.1800
29.2490	29.2497	29.2491	29.2493	29.2488	29.2500	29.2493	29.2482	29.2485	29.2479	29.2492	29.2505	29.2491	29.2489	29.2499	29.2503	29.2499	29.2505	29.2509	29.2501	29.2499	29.2503	29.2508	29.2496	29.2494	29.2491	29.2499	29.2481	29.2494	29.2491	29.2492	29.2503	29.2508	29.2500	29.2506	29.2494	29.2503	29.2494	29.2504	29.2509	29.2499
29.2513	29.2498	29.2514	29.2525	29.2517	29.2493	29.2495	29.2484	29.2493	29.2512	29.2519	29.2514	29.2495	29.2479	29.2504	29.2510	29.2516	29.2512	29.2522	29.2512	29.2501	29.2514	29.2437	29.2441	29.2448	29.2459	29.2520	29.2564	29.2559	29.2576	29.2539	29.2561	29.2567	29.2487	29.2484	29.2498	29.2489	29.2438	29.2496	29.2500	29.2432
29.3286	29.3286	29.3284	29.3270	29.3285	29.3305	29.3292	29.3328	29.3333	29.3324	29.3336	29.3336	29.3345	29.3335	29.3348	29.3350	29.3366	29.3370	29.3373	29.3366	29.3359	29.3360	29.3351	29.3347	29.3353	29.3351	29.3361	29.3341	29.3343	29.3348	29.3349	29.3339	29.3336	29.3336	29.3338	29.3341	29.3349	29.3346	29.3359	29.3346	29.3317
29.3829	29.3837	29.3839	29.3843	29.3839	29.3844	29.3838	29.3841	29.3853	29.3847	29.3841	29.3859	29.3853	29.3864	29.3868	29.3865	29.3860	29.3871	29.3859	29.3874	29.3869	29.3865	29.3873	29.3845	29.3853	29.3856	29.3845	29.3839	29.3840	29.3843	29.3844	29.3850	29.3840	29.3829	29.3837	29.3834	29.3831	29.3830	29.3850	29.3831	29.3817
29.4312	29.4308	29.4311	29.4315	29.4309	29.4301	29.4285	29.4293	29.4289	29.4306	29.4279	29.4291	29.4301	29.4287	29.4320	29.4329	29.4325	29.4332	29.4340	29.4345	29.4360	29.4357	29.4361	29.4370	29.4369	29.4370	29.4370	29.4361	29.4355	29.4363	29.4358	29.4358	29.4354	29.4357	29.4357	29.4353	29.4349	29.4354	29.4343	29.4328	29.4316
29.4357	29.4399	29.4355	29.4409	29.4419	29.4345	29.4412	29.4524	29.4517	29.4536	29.4587	29.4590	29.4581	29.4564	29.4584	29.4541	29.4543	29.4536	29.4538	29.4481	29.4459	29.4473	29.4432	29.4399	29.4358	29.4355	29.4358	29.4286	29.4327	29.4327	29.4309	29.4293	29.4276	29.4256	29.4242	29.4259	29.4335	29.4355	29.4400	29.4464	29.4323
29.5188	29.5179	29.5184	29.5185	29.5190	29.5190	29.5183	29.5189	29.5185	29.5182	29.5183	29.5191	29.5193	29.5187	29.5195	29.5196	29.5196	29.5196	29.5185	29.5192	29.5178	29.5185	29.5185	29.5181	29.5179	29.5185	29.5188	29.5190	29.5198	29.5191	29.5191	29.5186	29.5195	29.5191	29.5190	29.5181	29.5191	29.5178	29.5190	29.5177	29.5167
29.5315	29.5298	29.5316	29.5297	29.5269	29.5236	29.5228	29.5220	29.5212	29.5242	29.5249	29.5236	29.5166	29.5195	29.5181	29.5208	29.5187	29.5181	29.5191	29.5184	29.5112	29.5188	29.5203	29.5176	29.5211	29.5191	29.5194	29.5140	29.5112	29.5077	29.5082	29.5070	29.5061	29.5088	29.5091	29.5100	29.5159	29.5190	29.5094	29.5191	29.5146
29.6031	29.6027	29.6031	29.6028	29.6023	29.6026	29.6025	29.6027	29.6030	29.6027	29.6030	29.6030	29.6029	29.6028	29.6031	29.6028	29.6027	29.6028	29.6030	29.6025	29.6011	29.6026	29.6031	29.6026	29.6031	29.6031	29.6030	29.6013	29.6032	29.6035	29.6029	29.6037	29.6042	29.6038	29.6041	29.6031	29.6034	29.6031	29.6037	29.6027	29.6023
29.6898	29.6897	29.6895	29.6893	29.6892	29.6873	29.6891	29.6893	29.6885	29.6884	29.6879	29.6887	29.6881	29.6877	29.6891	29.6871	29.6874	29.6882	29.6879	29.6876	29.6881	29.6877	29.6881	29.6900	29.6898	29.6886	29.6875	29.6881	29.6875	29.6882	29.6874	29.6875	29.6888	29.6869	29.6885	29.6882	29.6878	29.6864	29.6875	29.6887	29.6879
29.7777	29.7770	29.7768	29.7768	29.7780	29.7762	29.7769	29.7775	29.7775	29.7770	29.7761	29.7765	29.7759	29.7771	29.7769	29.7766	29.7773	29.7769	29.7768	29.7770	29.7777	29.7769	29.7786	29.7778	29.7785	29.7771	29.7776	29.7763	29.7765	29.7762	29.7766	29.7763	29.7765	29.7765	29.7764	29.7771	29.7771	29.7789	29.7777	29.7772	29.7756
29.8495	29.8494	29.8501	29.8495	29.8475	29.8500	29.8500	29.8509	29.8507	29.8502	29.8506	29.8501	29.8503	29.8506	29.8502	29.8499	29.8492	29.8488	29.8496	29.8483	29.8503	29.8490	29.8503	29.8485	29.8497	29.8491	29.8493	29.8476	29.8482	29.8490	29.8505	29.8493	29.8497	29.8504	29.8508	29.8511	29.8518	29.8502	29.8505	29.8492	29.8484
29.8915	29.8923	29.8909	29.8910	29.8927	29.8913	29.8916	29.8928	29.8910	29.8911	29.8904	29.8907	29.8904	29.8899	29.8910	29.8905	29.8909	29.8897	29.8918	29.8918	29.8909	29.8923	29.8935	29.8929	29.8948	29.8943	29.8943	29.8936	29.8947	29.8951	29.8939	29.8952	29.8957	29.8979	29.8971	29.8954	29.8941	29.8931	29.8931	29.8922	29.8916
29.9731	29.9723	29.9730	29.9740	29.9734	29.9738	29.9735	29.9742	29.9756	29.9744	29.9737	29.9745	29.9737	29.9732	29.9739	29.9737	29.9741	29.9736	29.9743	29.9744	29.9746	29.9733	29.9744	29.9747	29.9747	29.9746	29.9748	29.9745	29.9739	29.9746	29.9737	29.9748	29.9746	29.9745	29.9753	29.9739	29.9743	29.9733	29.9712	29.9743	29.9719
30.0577	30.0567	30.0570	30.0580	30.0581	30.0561	30.0562	30.0572	30.0570	30.0553	30.0564	30.0577	30.0572	30.0575	30.0575	30.0573	30.0587	30.0579	30.0580	30.0583	30.0583	30.0585	30.0594	30.0595	30.0590	30.0593	30.0595	30.0603	30.0604	30.0609	30.0599	30.0583	30.0590	30.0603	30.0598	30.0590	30.0604	30.0600	30.0598	30.0597	30.0585
30.1432	30.1439	30.1435	30.1423	30.1439	30.1439	30.1447	30.1445	30.1438	30.1446	30.1417	30.1427	30.1416	30.1417	30.1427	30.1431	30.1426	30.1441	30.1428	30.1448	30.1446	30.1424	30.1446	30.1441	30.1447	30.1435	30.1441	30.1438	30.1423	30.1427	30.1434	30.1432	30.1439	30.1440	30.1439	30.1425	30.1446	30.1423	30.1430	30.1424	30.1438
30.2302	30.2330	30.2312	30.2320	30.2326	30.2326	30.2309	30.2314	30.2317	30.2327	30.2331	30.2316	30.2325	30.2320	30.2330	30.2322	30.2328	30.2326	30.2343	30.2341	30.2341	30.2342	30.2347	30.2349	30.2345	30.2345	30.2347	30.2342	30.2345	30.2343	30.2345	30.2342	30.2338	30.2341	30.2330	30.2346	30.2361	30.2342	30.2357	30.2347	30.2347
30.3142	30.3128	30.3139	30.3127	30.3142	30.3116	30.3122	30.3118	30.3120	30.3126	30.3129	30.3137	30.3109	30.3118	30.3122	30.3114	30.3110	30.3109	30.3113	30.3100	30.3096	30.3098	30.3097	30.3090	30.3105	30.3086	30.3098	30.3082	30.3084	30.3099	30.3099	30.3084	30.3083	30.3099	30.3087	30.3083	30.3092	30.3097	30.3100	30.3100	30.3139
30.3966	30.3974	30.3974	30.3967	30.3970	30.3970	30.3972	30.3971	30.3961	30.3967	30.3960	30.3959	30.3965	30.3961	30.3961	30.3956	30.3959	30.3963	30.3955	30.3957	30.3961	30.3950	30.3964	30.3955	30.3960	30.3966	30.3957	30.3955	30.3956	30.3966	30.3964	30.3962	30.3963	30.3968	30.3962	30.3967	30.3961	30.3963	30.3969	30.3960	30.3954
30.4787	30.4784	30.4790	30.4786	30.4778	30.4786	30.4787	30.4787	30.4789	30.4784	30.4786	30.4792	30.4778	30.4784	30.4789	30.4781	30.4770	30.4779	30.4774	30.4783	30.4786	30.4773	30.4774	30.4768	30.4775	30.4779	30.4766	30.4783	30.4782	30.4778	30.4780	30.4779	30.4789	30.4778	30.4765	30.4777	30.4786	30.4786	30.4806	30.4784	30.4780
30.5787	30.5783	30.5789	30.5790	30.5784	30.5778	30.5794	30.5798	30.5809	30.5797	30.5797	30.5802	30.5806	30.5794	30.5801	30.5791	30.5798	30.5798	30.5797	30.5796	30.5786	30.5789	30.5796	30.5810	30.5796	30.5802	30.5797	30.5794	30.5789	30.5813	30.5787	30.5802	30.5788	30.5785	30.5794	30.5802	30.5794	30.5789	30.5798	30.5791	30.5796
30.6977	30.6986	30.6984	30.6990	30.6984	30.6997	30.6979	30.6993	30.7000	30.7002	30.6992	30.7003	30.7004	30.7007	30.7004	30.6997	30.7003	30.6998	30.7008	30.6999	30.7007	30.7015	30.7010	30.7017	30.7013	30.7021	30.7011	30.7013	30.7014	30.7008	30.7016	30.7014	30.7019	30.7013	30.7032	30.7001	30.7026	30.7012	30.7007	30.7005	30.7005
30.8038	30.8052	30.8048	30.8042	30.8053	30.8048	30.8047	30.8049	30.8049	30.8053	30.8052	30.8049	30.8057	30.8054	30.8063	30.8070	30.8069	30.8063	30.8064	30.8068	30.8057	30.8066	30.8076	30.8076	30.8076	30.8081	30.8070	30.8060	30.8080	30.8080	30.8074	30.8070	30.8070	30.8065	30.8069	30.8067	30.8062	30.8057	30.8071	30.8079	30.8069
30.8067	30.8069	30.8076	30.8066	30.8077	30.8075	30.8078	30.8087	30.8082	30.8079	30.8088	30.8093	30.8095	30.8083	30.8090	30.8078	30.8079	30.8083	30.8084	30.8077	30.8086	30.8082	30.8096	30.8091	30.8086	30.8096	30.8101	30.8098	30.8083	30.8089	30.8084	30.8089	30.8084	30.8083	30.8086	30.8089	30.8077	30.8075	30.8088	30.8077	30.8066
30.8692	30.8708	30.8706	30.8700	30.8714	30.8704	30.8713	30.8712	30.8711	30.8711	30.8710	30.8713	30.8710	30.8708	30.8704	30.8712	30.8709	30.8717	30.8711	30.8713	30.8709	30.8704	30.8710	30.8718	30.8715	30.8711	30.8715	30.8710	30.8710	30.8715	30.8709	30.8707	30.8710	30.8705	30.8716	30.8708	30.8703	30.8700	30.8711	30.8706	30.8709
30.8719	30.8726	30.8719	30.8719	30.8730	30.8728	30.8728	30.8721	30.8734	30.8736	30.8732	30.8737	30.8732	30.8745	30.8734	30.8740	30.8740	30.8742	30.8744	30.8743	30.8742	30.8737	30.8740	30.8742	30.8738	30.8739	30.8740	30.8736	30.8744	30.8744	30.8737	30.8730	30.8737	30.8732	30.8738	30.8730	30.8733	30.8725	30.8734	30.8735	30.8731
30.8937	30.8943	30.8946	30.8938	30.8940	30.8941	30.8943	30.8941	30.8943	30.8946	30.8945	30.8946	30.8946	30.8939	30.8949	30.8945	30.8947	30.8946	30.8948	30.8952	30.8948	30.8942	30.8948	30.8950	30.8949	30.8953	30.8949	30.8946	30.8943	30.8951	30.8945	30.8944	30.8947	30.8944	30.8950	30.8946	30.8944	30.8944	30.8953	30.8948	30.8946
30.9229	30.9240	30.9237	30.9234	30.9242	30.9240	30.9238	30.9237	30.9241	30.9241	30.9235	30.9245	30.9235	30.9239	30.9239	30.9242	30.9243	30.9244	30.9238	30.9241	30.9235	30.9231	30.9240	30.9237	30.9239	30.9237	30.9236	30.9233	30.9231	30.9242	30.9233	30.9235	30.9232	30.9231	30.9238	30.9231	30.9232	30.9222	30.9236	30.9229	30.9225
30.9661	30.9673	30.9670	30.9672	30.9670	30.9667	30.9667	30.9671	30.9676	30.9666	30.9671	30.9676	30.9670	30.9674	30.9672	30.9672	30.9663	30.9665	30.9661	30.9662	30.9667	30.9669	30.9667	30.9671	30.9674	30.9672	30.9670	30.9663	30.9684	30.9694	30.9687	30.9685	30.9686	30.9682	30.9687	30.9690	30.9683	30.9691	30.9679	30.9682	30.9676
30.9786	30.9789	30.9786	30.9797	30.9783	30.9781	30.9793	30.9779	30.9785	30.9793	30.9795	30.9805	30.9803	30.9799	30.9811	30.9793	30.9801	30.9806	30.9802	30.9802	30.9807	30.9788	30.9803	30.9799	30.9805	30.9795	30.9796	30.9794	30.9795	30.9800	30.9793	30.9798	30.9798	30.9787	30.9799	30.9797	30.9791	30.9796	30.9823	30.9814	30.9780
31.0121	31.0122	31.0121	31.0121	31.0118	31.0113	31.0117	31.0120	31.0119	31.0119	31.0119	31.0119	31.0123	31.0116	31.0123	31.0119	31.0119	31.0124	31.0123	31.0123	31.0120	31.0103	31.0118	31.0118	31.0120	31.0126	31.0125	31.0116	31.0117	31.0129	31.0120	31.0121	31.0128	31.0117	31.0127	31.0130	31.0120	31.0112	31.0118	31.0111	31.0110
31.0334	31.0340	31.0355	31.0368	31.0358	31.0346	31.0357	31.0357	31.0343	31.0375	31.0350	31.0338	31.0361	31.0346	31.0390	31.0341	31.0357	31.0372	31.0345	31.0345	31.0367	31.0359	31.0349	31.0341	31.0377	31.0366	31.0365	31.0356	31.0359	31.0315	31.0359	31.0373	31.0383	31.0357	31.0387	31.0389	31.0350	31.0338	31.0313	31.0336	31.0331
31.0634	31.0642	31.0634	31.0649	31.0636	31.0634	31.0638	31.0635	31.0640	31.0650	31.0643	31.0638	31.0644	31.0637	31.0660	31.0648	31.0652	31.0658	31.0645	31.0645	31.0639	31.0648	31.0662	31.0657	31.0682	31.0673	31.0687	31.0673	31.0673	31.0679	31.0674	31.0668	31.0676	31.0673	31.0679	31.0666	31.0664	31.0673	31.0656	31.0636	31.0631
31.1414	31.1418	31.1418	31.1416	31.1432	31.1419	31.1408	31.1414	31.1424	31.1430	31.1425	31.1429	31.1417	31.1427	31.1420	31.1431	31.1427	31.1424	31.1437	31.1441	31.1426	31.1419	31.1418	31.1427	31.1423	31.1419	31.1412	31.1414	31.1424	31.1422	31.1416	31.1406	31.1401	31.1417	31.1415	31.1419	31.1406	31.1386	31.1378	31.1406	31.1397
31.1434	31.1442	31.1437	31.1439	31.1438	31.1446	31.1441	31.1439	31.1443	31.1438	31.1433	31.1435	31.1443	31.1449	31.1447	31.1436	31.1427	31.1440	31.1448	31.1442	31.1436	31.1427	31.1431	31.1433	31.1430	31.1424	31.1429	31.1425	31.1426	31.1435	31.1431	31.1434	31.1431	31.1438	31.1438	31.1447	31.1435	31.1444	31.1451	31.1453	31.1459
31.1454	31.1442	31.1414	31.1454	31.1452	31.1428	31.1421	31.1404	31.1384	31.1427	31.1423	31.1404	31.1375	31.1414	31.1395	31.1393	31.1410	31.1387	31.1397	31.1399	31.1395	31.1380	31.1405	31.1373	31.1391	31.1379	31.1380	31.1355	31.1352	31.1351	31.1372	31.1359	31.1343	31.1419	31.1390	31.1409	31.1393	31.1376	31.1407	31.1461	31.1477
31.1536	31.1545	31.1543	31.1544	31.1552	31.1547	31.1551	31.1551	31.1556	31.1554	31.1554	31.1557	31.1546	31.1546	31.1548	31.1551	31.1556	31.1554	31.1550	31.1551	31.1551	31.1541	31.1548	31.1540	31.1543	31.1548	31.1545	31.1535	31.1536	31.1549	31.1543	31.1545	31.1552	31.1548	31.1553	31.1549	31.1546	31.1536	31.1562	31.1553	31.1551
31.1719	31.1729	31.1726	31.1725	31.1727	31.1727	31.1724	31.1720	31.1724	31.1726	31.1718	31.1724	31.1721	31.1725	31.1721	31.1723	31.1725	31.1723	31.1723	31.1725	31.1723	31.1719	31.1724	31.1725	31.1722	31.1725	31.1725	31.1720	31.1718	31.1724	31.1718	31.1715	31.1719	31.1718	31.1720	31.1722	31.1716	31.1711	31.1717	31.1720	31.1719
31.1834	31.1837	31.1834	31.1833	31.1833	31.1839	31.1838	31.1839	31.1838	31.1841	31.1840	31.1837	31.1833	31.1832	31.1836	31.1829	31.1832	31.1835	31.1832	31.1840	31.1837	31.1832	31.1828	31.1832	31.1828	31.1824	31.1826	31.1824	31.1823	31.1829	31.1821	31.1829	31.1830	31.1823	31.1829	31.1829	31.1830	31.1826	31.1831	31.1827	31.1829
31.1836	31.1837	31.1809	31.1843	31.1869	31.1817	31.1831	31.1784	31.1836	31.1820	31.1834	31.1821	31.1787	31.1858	31.1783	31.1846	31.1823	31.1827	31.1819	31.1828	31.1787	31.1801	31.1836	31.1745	31.1770	31.1776	31.1767	31.1788	31.1739	31.1774	31.1780	31.1756	31.1735	31.1780	31.1793	31.1734	31.1724	31.1741	31.1759	31.1838	31.1812
31.1860	31.1863	31.1853	31.1856	31.1859	31.1856	31.1851	31.1863	31.1854	31.1863	31.1860	31.1859	31.1850	31.1862	31.1857	31.1847	31.1853	31.1848	31.1848	31.1845	31.1839	31.1839	31.1849	31.1844	31.1845	31.1848	31.1837	31.1841	31.1840	31.1852	31.1846	31.1847	31.1853	31.1858	31.1858	31.1852	31.1841	31.1843	31.1842	31.1857	31.1858
31.1925	31.1927	31.1930	31.1930	31.1932	31.1922	31.1923	31.1924	31.1926	31.1932	31.1925	31.1933	31.1928	31.1934	31.1937	31.1930	31.1937	31.1935	31.1936	31.1938	31.1932	31.1928	31.1930	31.1928	31.1930	31.1931	31.1933	31.1931	31.1930	31.1938	31.1930	31.1930	31.1932	31.1932	31.1938	31.1933	31.1930	31.1930	31.1939	31.1937	31.1930
31.1998	31.2002	31.2003	31.2000	31.2007	31.2004	31.2001	31.2001	31.2011	31.2004	31.1999	31.2007	31.2001	31.2006	31.2002	31.2002	31.2002	31.2007	31.2008	31.2007	31.2006	31.2005	31.2005	31.2005	31.2007	31.2004	31.2001	31.1999	31.1999	31.2000	31.1996	31.1998	31.2001	31.1999	31.2004	31.2004	31.1998	31.1997	31.2000	31.2000	31.1997
31.2067	31.2073	31.2074	31.2071	31.2072	31.2066	31.2067	31.2066	31.2073	31.2072	31.2069	31.2071	31.2069	31.2069	31.2072	31.2074	31.2074	31.2075	31.2071	31.2075	31.2075	31.2069	31.2084	31.2082	31.2084	31.2081	31.2085	31.2087	31.2085	31.2089	31.2081	31.2086	31.2081	31.2082	31.2087	31.2080	31.2076	31.2068	31.2080	31.2079	31.2074
31.2088	31.2098	31.2089	31.2093	31.2096	31.2095	31.2090	31.2096	31.2099	31.2095	31.2092	31.2094	31.2091	31.2090	31.2087	31.2086	31.2089	31.2092	31.2092	31.2097	31.2094	31.2088	31.2094	31.2092	31.2092	31.2090	31.2094	31.2090	31.2087	31.2096	31.2092	31.2088	31.2089	31.2091	31.2092	31.2088	31.2088	31.2083	31.2091	31.2084	31.2081
31.2224	31.2229	31.2229	31.2225	31.2231	31.2225	31.2225	31.2225	31.2231	31.2230	31.2230	31.2228	31.2228	31.2225	31.2229	31.2228	31.2230	31.2231	31.2230	31.2232	31.2232	31.2229	31.2232	31.2235	31.2236	31.2237	31.2238	31.2232	31.2231	31.2240	31.2236	31.2233	31.2234	31.2230	31.2240	31.2232	31.2229	31.2225	31.2229	31.2223	31.2221
31.2268	31.2257	31.2266	31.2275	31.2268	31.2249	31.2255	31.2255	31.2246	31.2258	31.2270	31.2266	31.2251	31.2280	31.2257	31.2270	31.2266	31.2265	31.2270	31.2262	31.2261	31.2273	31.2253	31.2260	31.2260	31.2263	31.2273	31.2266	31.2259	31.2269	31.2276	31.2275	31.2266	31.2275	31.2271	31.2261	31.2275	31.2254	31.2272	31.2273	31.2272
31.2288	31.2296	31.2296	31.2290	31.2296	31.2294	31.2298	31.2296	31.2296	31.2290	31.2290	31.2294	31.2293	31.2290	31.2297	31.2295	31.2293	31.2299	31.2300	31.2300	31.2296	31.2289	31.2296	31.2300	31.2304	31.2305	31.2301	31.2296	31.2296	31.2298	31.2298	31.2301	31.2299	31.2297	31.2303	31.2299	31.2297	31.2287	31.2294	31.2294	31.2291
31.2305	31.2317	31.2313	31.2315	31.2321	31.2322	31.2313	31.2314	31.2318	31.2323	31.2312	31.2322	31.2315	31.2313	31.2309	31.2313	31.2315	31.2314	31.2322	31.2325	31.2318	31.2310	31.2314	31.2312	31.2310	31.2314	31.2308	31.2312	31.2300	31.2315	31.2307	31.2311	31.2314	31.2317	31.2316	31.2317	31.2310	31.2303	31.2316	31.2312	31.2303
31.2315	31.2324	31.2321	31.2324	31.2326	31.2319	31.2319	31.2322	31.2329	31.2321	31.2320	31.2324	31.2324	31.2324	31.2330	31.2324	31.2328	31.2328	31.2329	31.2330	31.2333	31.2331	31.2336	31.2337	31.2337	31.2341	31.2338	31.2335	31.2337	31.2343	31.2337	31.2338	31.2340	31.2338	31.2349	31.2344	31.2345	31.2337	31.2347	31.2335	31.2331
31.2317	31.2316	31.2322	31.2328	31.2321	31.2307	31.2311	31.2312	31.2314	31.2314	31.2310	31.2309	31.2303	31.2320	31.2312	31.2313	31.2310	31.2312	31.2315	31.2315	31.2313	31.2318	31.2315	31.2312	31.2322	31.2320	31.2323	31.2313	31.2315	31.2323	31.2326	31.2317	31.2315	31.2327	31.2324	31.2317	31.2322	31.2320	31.2331	31.2332	31.2324
31.2319	31.2328	31.2323	31.2324	31.2323	31.2319	31.2320	31.2319	31.2323	31.2325	31.2324	31.2325	31.2328	31.2324	31.2332	31.2329	31.2331	31.2330	31.2332	31.2334	31.2330	31.2326	31.2327	31.2330	31.2327	31.2328	31.2327	31.2322	31.2326	31.2328	31.2323	31.2327	31.2326	31.2325	31.2333	31.2328	31.2330	31.2328	31.2336	31.2324	31.2322
31.2321	31.2324	31.2328	31.2321	31.2328	31.2326	31.2329	31.2329	31.2332	31.2328	31.2326	31.2327	31.2327	31.2328	31.2335	31.2327	31.2330	31.2329	31.2334	31.2330	31.2330	31.2325	31.2327	31.2330	31.2330	31.2330	31.2330	31.2322	31.2325	31.2328	31.2325	31.2323	31.2323	31.2324	31.2332	31.2324	31.2330	31.2321	31.2334	31.2326	31.2327
31.2481	31.2494	31.2491	31.2490	31.2497	31.2494	31.2494	31.2493	31.2500	31.2497	31.2491	31.2495	31.2494	31.2491	31.2493	31.2492	31.2495	31.2494	31.2494	31.2495	31.2491	31.2486	31.2491	31.2487	31.2489	31.2489	31.2486	31.2484	31.2485	31.2488	31.2486	31.2484	31.2485	31.2484	31.2492	31.2488	31.2488	31.2479	31.2489	31.2480	31.2481
31.2512	31.2508	31.2514	31.2519	31.2514	31.2507	31.2504	31.2504	31.2503	31.2510	31.2510	31.2507	31.2500	31.2510	31.2501	31.2505	31.2503	31.2503	31.2507	31.2504	31.2499	31.2502	31.2499	31.2504	31.2508	31.2504	31.2511	31.2504	31.2500	31.2505	31.2511	31.2506	31.2504	31.2514	31.2514	31.2509	31.2514	31.2503	31.2520	31.2517	31.2514
31.2532	31.2539	31.2540	31.2545	31.2541	31.2546	31.2538	31.2544	31.2539	31.2540	31.2535	31.2545	31.2539	31.2539	31.2546	31.2535	31.2544	31.2544	31.2539	31.2542	31.2542	31.2523	31.2537	31.2545	31.2544	31.2534	31.2541	31.2538	31.2527	31.2540	31.2539	31.2537	31.2536	31.2536	31.2540	31.2540	31.2522	31.2529	31.2526	31.2533	31.2516
31.2586	31.2582	31.2591	31.2594	31.2589	31.2577	31.2577	31.2582	31.2580	31.2590	31.2585	31.2592	31.2578	31.2597	31.2586	31.2589	31.2589	31.2587	31.2590	31.2587	31.2587	31.2590	31.2584	31.2583	31.2585	31.2585	31.2596	31.2581	31.2589	31.2591	31.2593	31.2586	31.2584	31.2599	31.2595	31.2592	31.2597	31.2587	31.2602	31.2597	31.2602
31.2597	31.2605	31.2608	31.2603	31.2604	31.2602	31.2599	31.2602	31.2602	31.2603	31.2600	31.2602	31.2601	31.2603	31.2604	31.2601	31.2603	31.2602	31.2601	31.2603	31.2599	31.2594	31.2597	31.2596	31.2599	31.2601	31.2600	31.2597	31.2596	31.2602	31.2595	31.2593	31.2596	31.2597	31.2602	31.2599	31.2600	31.2594	31.2602	31.2599	31.2602
31.2611	31.2622	31.2619	31.2620	31.2622	31.2621	31.2620	31.2619	31.2622	31.2624	31.2618	31.2623	31.2619	31.2624	31.2627	31.2623	31.2625	31.2626	31.2627	31.2628	31.2626	31.2620	31.2626	31.2627	31.2628	31.2627	31.2627	31.2622	31.2624	31.2629	31.2624	31.2621	31.2626	31.2623	31.2625	31.2625	31.2627	31.2623	31.2633	31.2625	31.2621
31.2626	31.2625	31.2631	31.2632	31.2630	31.2621	31.2622	31.2623	31.2623	31.2628	31.2629	31.2627	31.2617	31.2630	31.2623	31.2621	31.2622	31.2624	31.2623	31.2622	31.2616	31.2616	31.2617	31.2618	31.2616	31.2617	31.2615	31.2612	31.2615	31.2623	31.2616	31.2616	31.2615	31.2619	31.2615	31.2616	31.2622	31.2613	31.2630	31.2626	31.2625
31.2650	31.2654	31.2652	31.2659	31.2659	31.2649	31.2652	31.2653	31.2653	31.2657	31.2656	31.2653	31.2649	31.2657	31.2655	31.2651	31.2650	31.2650	31.2651	31.2649	31.2650	31.2647	31.2646	31.2643	31.2646	31.2647	31.2647	31.2640	31.2640	31.2648	31.2645	31.2642	31.2640	31.2645	31.2647	31.2641	31.2647	31.2637	31.2656	31.2646	31.2644
31.2729	31.2738	31.2739	31.2738	31.2742	31.2741	31.2738	31.2742	31.2742	31.2742	31.2737	31.2739	31.2735	31.2739	31.2738	31.2740	31.2745	31.2741	31.2740	31.2743	31.2740	31.2735	31.2741	31.2739	31.2742	31.2743	31.2739	31.2735	31.2736	31.2739	31.2737	31.2735	31.2739	31.2734	31.2741	31.2736	31.2732	31.2728	31.2728	31.2734	31.2731
31.2783	31.2800	31.2797	31.2785	31.2799	31.2796	31.2791	31.2782	31.2788	31.2789	31.2792	31.2783	31.2798	31.2788	31.2790	31.2793	31.2796	31.2792	31.2796	31.2802	31.2793	31.2776	31.2802	31.2798	31.2788	31.2791	31.2791	31.2780	31.2780	31.2787	31.2785	31.2781	31.2789	31.2783	31.2796	31.2797	31.2795	31.2798	31.2803	31.2813	31.2803
31.2806	31.2813	31.2809	31.2810	31.2809	31.2807	31.2808	31.2805	31.2807	31.2799	31.2803	31.2802	31.2802	31.2803	31.2812	31.2802	31.2798	31.2804	31.2802	31.2802	31.2795	31.2795	31.2807	31.2801	31.2805	31.2805	31.2800	31.2801	31.2801	31.2807	31.2798	31.2803	31.2804	31.2802	31.2810	31.2809	31.2810	31.2805	31.2816	31.2806	31.2803
31.2812	31.2816	31.2819	31.2823	31.2819	31.2817	31.2815	31.2820	31.2820	31.2816	31.2813	31.2817	31.2814	31.2811	31.2820	31.2814	31.2817	31.2815	31.2814	31.2816	31.2815	31.2811	31.2817	31.2818	31.2818	31.2820	31.2817	31.2814	31.2815	31.2822	31.2817	31.2813	31.2819	31.2818	31.2822	31.2825	31.2824	31.2818	31.2834	31.2821	31.2821
31.2852	31.2860	31.2862	31.2861	31.2861	31.2858	31.2861	31.2862	31.2864	31.2867	31.2864	31.2865	31.2862	31.2859	31.2866	31.2864	31.2868	31.2863	31.2863	31.2865	31.2859	31.2858	31.2864	31.2858	31.2863	31.2870	31.2863	31.2861	31.2859	31.2869	31.2857	31.2857	31.2857	31.2849	31.2861	31.2858	31.2861	31.2854	31.2861	31.2863	31.2850
31.2856	31.2861	31.2862	31.2859	31.2861	31.2858	31.2861	31.2863	31.2861	31.2865	31.2859	31.2865	31.2861	31.2864	31.2868	31.2866	31.2868	31.2867	31.2865	31.2872	31.2871	31.2863	31.2871	31.2868	31.2872	31.2870	31.2869	31.2865	31.2866	31.2874	31.2863	31.2865	31.2868	31.2865	31.2868	31.2867	31.2867	31.2861	31.2871	31.2866	31.2860
31.2861	31.2862	31.2865	31.2864	31.2866	31.2863	31.2862	31.2862	31.2865	31.2861	31.2862	31.2860	31.2861	31.2858	31.2862	31.2858	31.2861	31.2861	31.2861	31.2863	31.2860	31.2856	31.2865	31.2860	31.2861	31.2860	31.2861	31.2857	31.2857	31.2865	31.2859	31.2861	31.2864	31.2859	31.2868	31.2864	31.2864	31.2861	31.2870	31.2859	31.2859
31.2916	31.2918	31.2916	31.2923	31.2910	31.2911	31.2909	31.2911	31.2913	31.2916	31.2909	31.2909	31.2910	31.2910	31.2913	31.2912	31.2914	31.2917	31.2910	31.2914	31.2911	31.2903	31.2913	31.2909	31.2910	31.2917	31.2917	31.2910	31.2914	31.2918	31.2914	31.2914	31.2914	31.2916	31.2918	31.2919	31.2917	31.2913	31.2923	31.2915	31.2913
31.2943	31.2948	31.2947	31.2946	31.2947	31.2944	31.2944	31.2945	31.2945	31.2944	31.2943	31.2944	31.2945	31.2941	31.2946	31.2943	31.2944	31.2945	31.2944	31.2947	31.2944	31.2938	31.2947	31.2944	31.2944	31.2948	31.2946	31.2943	31.2941	31.2952	31.2943	31.2946	31.2945	31.2943	31.2951	31.2948	31.2950	31.2946	31.2954	31.2948	31.2946
