# Supplementary material for: A Clustering Framework for Monitoring Circadian Rhythm in Structural Dynamics in Plants From Terrestrial Laser Scanning Time Series
Source: Front Plant Sci. 2019 Apr 17;10:486. doi: 10.3389/fpls.2019.00486 (PMC6499199; doi:10.3389/fpls.2019.00486)
Supplement: Supplementary Datasheet 2 — Cluster movement tables for all presented objects in ASCII format, zip compressed (.txt). Scan times.txt contains scan DAIs in format “DD-MMM(txt)-YYYY hh:mm:ss”, with one DAI in each line. Ref_sphere_ii_center.txt files contain the center point locations fitted to the reference sphere point clouds. Each sphere has its own file, labeled “ii” in the file name. The file format is that each row corresponds with the DAIs, and the column order of the coordinates is x, y, and z. For all three monitored targets, there are three files named “TT_cluster_centers_x.txt,” where “TT” is the target name and the cluster coordinate axis is at the end. The file format for the target cluster centers is as follows: Row numbers label the ID of corresponding individual cluster centers. Each column corresponds with the DAIs listed in Scan_times.txt in the same order. If a cluster center has the value “NaN,” then that cluster has been occluded over time. All coordinate values are reported in the georeferenced coordinate system. [file Data_Sheet_2.zip › Maple_mature_cluster_centers_x.txt]

14.9652	14.9627	14.9640	14.9669	14.9648	14.9677	14.9659	14.9665	14.9637	14.9684	14.9713	14.9712	14.9717	14.9692	14.9697	14.9688	14.9709	14.9721	14.9674	14.9674	14.9658	14.9753	14.9802	14.9726	14.9741	14.9718	14.9685	14.9669	14.9681	14.9773	14.9734	14.9732	14.9680	14.9734	14.9701	14.9764	14.9760	14.9760	14.9719	14.9702	14.9674
15.1575	15.1541	15.1552	15.1514	15.1573	15.1540	15.1509	15.1451	15.1572	15.1520	15.1524	15.1510	15.1485	15.1515	15.1499	15.1533	15.1547	15.1533	15.1500	15.1521	15.1441	15.1494	15.1471	15.1483	15.1480	15.1494	15.1487	15.1506	15.1471	15.1507	15.1483	15.1507	15.1513	15.1457	15.1484	15.1485	15.1519	15.1516	15.1538	15.1431	15.1462
15.0434	15.0436	15.0447	15.0449	15.0443	15.0449	15.0447	15.0449	15.0452	15.0446	15.0448	15.0448	15.0440	15.0443	15.0440	15.0439	15.0446	15.0438	15.0439	15.0441	15.0433	15.0433	15.0432	15.0428	15.0429	15.0432	15.0432	15.0429	15.0434	15.0432	15.0427	15.0429	15.0433	15.0426	15.0428	15.0430	15.0424	15.0428	15.0435	15.0428	15.0422
14.4560	14.4618	14.4600	14.4590	14.4632	14.4588	14.4603	14.4603	14.4590	14.4608	14.4601	14.4598	14.4588	14.4583	14.4588	14.4579	14.4597	14.4578	14.4587	14.4583	14.4568	14.4584	14.4568	14.4556	14.4594	14.4584	14.4576	14.4588	14.4609	14.4592	14.4591	14.4598	14.4590	14.4611	14.4610	14.4595	14.4598	14.4612	14.4571	14.4554	14.4632
15.1617	15.1612	15.1616	15.1602	15.1601	15.1612	15.1599	15.1589	15.1559	15.1601	15.1594	15.1590	15.1594	15.1608	15.1590	15.1591	15.1570	15.1464	15.1595	15.1567	15.1577	15.1579	15.1542	15.1583	15.1567	15.1397	15.1422	15.1412	15.1380	15.1349	15.1354	15.1376	15.1376	15.1389	15.1420	15.1435	15.1425	15.1498	15.1588	15.1577	15.1592
15.2057	15.2049	15.2037	15.2046	15.2033	15.2041	15.2019	15.2021	15.2049	15.2032	15.2036	15.2031	15.2038	15.2023	15.2037	15.2023	15.2032	15.2049	15.2042	15.2045	15.2016	15.2069	15.2050	15.2015	15.2048	15.2063	15.2029	15.2061	15.2051	15.2062	15.2077	15.2086	15.2074	15.2051	15.2040	15.2069	15.2049	15.2037	15.2015	15.1978	15.1958
14.7957	14.7963	14.7961	14.7960	14.7952	14.7952	14.7968	14.7951	14.7969	14.7973	14.7943	14.7981	14.7971	14.7978	14.7980	14.7969	14.7984	14.7955	14.7974	14.7968	14.7968	14.7960	14.7977	14.7959	14.7947	14.7946	14.7950	14.7978	14.7987	14.7973	14.7970	14.7979	14.7955	14.7980	14.7917	14.7967	14.7943	14.7956	14.7941	14.7872	14.7955
14.4628	14.4633	14.4634	14.4631	14.4636	14.4641	14.4643	14.4638	14.4641	14.4639	14.4650	14.4647	14.4649	14.4648	14.4667	14.4668	14.4667	14.4643	14.4658	14.4638	14.4633	14.4623	14.4639	14.4634	14.4621	14.4632	14.4628	14.4635	14.4642	14.4632	14.4628	14.4635	14.4627	14.4622	14.4590	14.4632	14.4614	14.4624	14.4611	14.4572	14.4614
14.7273	14.7345	14.7522	14.7547	14.7076	14.7475	14.7482	14.7452	14.7469	14.7501	14.7467	14.7483	14.7511	14.7495	14.7500	14.7409	14.7487	14.7362	14.7415	14.7437	14.7285	14.7405	14.7491	14.7452	14.7450	14.7429	14.7338	14.7414	14.7441	14.7388	14.7442	14.7475	14.7453	14.7435	14.7429	14.7474	14.7448	14.7520	14.7482	14.6579	14.7153
14.5366	14.5399	14.5390	14.5399	14.5413	14.5426	14.5412	14.5431	14.5438	14.5427	14.5422	14.5452	14.5443	14.5453	14.5449	14.5458	14.5440	14.5421	14.5443	14.5387	14.5348	14.5355	14.5355	14.5298	14.5369	14.5304	14.5356	14.5299	14.5348	14.5279	14.5305	14.5259	14.5291	14.5322	14.5288	14.5351	14.5346	14.5367	14.5427	14.5297	14.5303
14.6326	14.6418	14.6388	14.6424	14.6363	14.6412	14.6450	14.6439	14.6427	14.6438	14.6429	14.6430	14.6419	14.6444	14.6395	14.6433	14.6396	14.6421	14.6392	14.6440	14.6356	14.6410	14.6338	14.6334	14.6144	14.6342	14.6307	14.6317	14.6225	14.6308	14.6235	14.6266	14.6273	14.6233	14.6199	14.6211	14.6023	14.6134	14.6307	14.6506	14.6416
14.5585	14.5531	14.5841	14.5790	14.5662	14.5766	14.5798	14.5774	14.5822	14.5818	14.5893	14.5821	14.5766	14.5799	14.5816	14.5859	14.5837	14.5622	14.5551	14.5628	14.5846	14.5888	14.5943	14.5942	14.5999	14.5904	14.5578	14.5853	14.5882	14.5847	14.5884	14.5869	14.5901	14.5852	14.5828	14.5959	14.5950	14.5971	14.6097	14.6227	14.5536
14.9179	14.9178	14.9182	14.9180	14.9183	14.9178	14.9194	14.9183	14.9175	14.9185	14.9181	14.9187	14.9193	14.9181	14.9188	14.9184	14.9187	14.9186	14.9188	14.9188	14.9195	14.9184	14.9189	14.9188	14.9185	14.9189	14.9186	14.9190	14.9181	14.9186	14.9182	14.9188	14.9189	14.9186	14.9190	14.9183	14.9192	14.9191	14.9195	14.9192	14.9194
15.2268	15.2257	15.2254	15.2255	15.2257	15.2260	15.2254	15.2250	15.2243	15.2249	15.2249	15.2235	15.2239	15.2248	15.2234	15.2242	15.2243	15.2212	15.2239	15.2215	15.2259	15.2216	15.2227	15.2239	15.2234	15.2236	15.2222	15.2219	15.2225	15.2219	15.2232	15.2243	15.2231	15.2231	15.2227	15.2239	15.2207	15.2257	15.2245	15.2243	15.2235
15.2078	15.2082	15.2068	15.2085	15.2083	15.2083	15.2075	15.2078	15.2069	15.2071	15.2077	15.2066	15.2073	15.2071	15.2062	15.2074	15.2080	15.2061	15.2074	15.2058	15.2081	15.2067	15.2071	15.2078	15.2067	15.2073	15.2072	15.2067	15.2062	15.2069	15.2079	15.2075	15.2080	15.2064	15.2068	15.2074	15.2054	15.2080	15.2073	15.2081	15.2075
14.5862	14.5870	14.5818	14.5864	14.5873	14.5902	14.6006	14.5865	14.5868	14.5817	14.5865	14.5867	14.5845	14.5871	14.5860	14.5837	14.5879	14.5801	14.5869	14.5806	14.5702	14.5801	14.5826	14.5773	14.5830	14.5793	14.5679	14.5764	14.5795	14.5734	14.5781	14.5793	14.5767	14.5752	14.5704	14.5754	14.5711	14.5821	14.5881	14.5758	14.5649
14.5447	14.5492	14.5475	14.5416	14.5540	14.5300	14.5277	14.5364	14.5464	14.5451	14.5382	14.5288	14.5376	14.5430	14.5397	14.5346	14.5430	14.5393	14.5316	14.5507	14.5301	14.5262	14.5235	14.5325	14.5486	14.5377	14.5451	14.5586	14.5350	14.5548	14.5640	14.5619	14.5478	14.5533	14.5221	14.5436	14.5575	14.5394	14.5232	14.5118	14.5237
15.0523	15.0525	15.0522	15.0523	15.0527	15.0529	15.0525	15.0528	15.0527	15.0524	15.0524	15.0521	15.0525	15.0523	15.0526	15.0527	15.0523	15.0525	15.0525	15.0527	15.0532	15.0528	15.0532	15.0532	15.0532	15.0531	15.0532	15.0528	15.0533	15.0530	15.0527	15.0524	15.0527	15.0519	15.0517	15.0523	15.0522	15.0524	15.0526	15.0526	15.0527
15.3612	15.3616	15.3610	15.3612	15.3613	15.3615	15.3616	15.3617	15.3606	15.3612	15.3601	15.3599	15.3602	15.3599	15.3602	15.3602	15.3600	15.3591	15.3600	15.3594	15.3603	15.3600	15.3601	15.3603	15.3601	15.3598	15.3575	15.3595	15.3596	15.3595	15.3600	15.3609	15.3604	15.3583	15.3554	15.3594	15.3589	15.3603	15.3593	15.3586	15.3600
14.7221	14.7210	14.7212	14.7202	14.7213	14.7226	14.7220	14.7221	14.7221	14.7217	14.7221	14.7234	14.7229	14.7224	14.7228	14.7220	14.7216	14.7233	14.7212	14.7222	14.7221	14.7217	14.7215	14.7202	14.7207	14.7208	14.7207	14.7216	14.7204	14.7210	14.7201	14.7212	14.7206	14.7223	14.7215	14.7219	14.7207	14.7222	14.7192	14.7222	14.7191
14.2163	14.2068	14.2125	14.2140	14.2172	14.2020	14.2044	14.2105	14.1999	14.2107	14.2114	14.2110	14.2193	14.2041	14.2108	14.2123	14.2089	14.2090	14.2094	14.2092	14.2118	14.1913	14.2065	14.2088	14.2116	14.2123	14.2081	14.2140	14.2155	14.2113	14.2097	14.2081	14.2125	14.2097	14.2093	14.2034	14.2012	14.1974	14.1987	14.2001	14.2132
14.7509	14.7442	14.7249	14.7435	14.7113	14.7328	14.7471	14.7314	14.7291	14.7198	14.7286	14.7270	14.7263	14.7290	14.7279	14.7276	14.7308	14.7219	14.7258	14.7214	14.7028	14.7201	14.7236	14.7113	14.7232	14.7227	14.7065	14.7190	14.7196	14.7173	14.7189	14.7204	14.7191	14.7183	14.7184	14.7223	14.7215	14.7329	14.7458	14.7406	14.7269
15.2010	15.2005	15.2009	15.2002	15.1996	15.2000	15.2007	15.2002	15.1998	15.1990	15.1992	15.1993	15.1988	15.1993	15.1989	15.1993	15.1995	15.1980	15.1989	15.1978	15.1988	15.1977	15.1987	15.1988	15.1985	15.1987	15.1987	15.1977	15.1974	15.1974	15.1991	15.1974	15.1975	15.1973	15.1974	15.1978	15.1963	15.1999	15.1977	15.1981	15.1987
15.2787	15.2780	15.2786	15.2775	15.2779	15.2783	15.2784	15.2777	15.2779	15.2785	15.2768	15.2782	15.2766	15.2774	15.2761	15.2775	15.2774	15.2757	15.2771	15.2754	15.2766	15.2752	15.2750	15.2754	15.2771	15.2749	15.2758	15.2742	15.2760	15.2766	15.2772	15.2763	15.2749	15.2751	15.2740	15.2740	15.2744	15.2788	15.2756	15.2753	15.2758
15.4043	15.4036	15.4040	15.4039	15.4038	15.4051	15.4038	15.4030	15.4029	15.4023	15.4024	15.4026	15.4017	15.4024	15.4015	15.4016	15.4019	15.4018	15.4022	15.4002	15.4025	15.3994	15.4014	15.4017	15.4014	15.4013	15.4002	15.4007	15.4006	15.4001	15.4001	15.4004	15.4000	15.3990	15.3984	15.4005	15.3996	15.4010	15.4010	15.3989	15.4005
15.0835	15.0842	15.0838	15.0837	15.0838	15.0837	15.0834	15.0842	15.0851	15.0848	15.0843	15.0848	15.0852	15.0854	15.0855	15.0854	15.0848	15.0852	15.0847	15.0858	15.0860	15.0849	15.0863	15.0866	15.0865	15.0862	15.0861	15.0860	15.0852	15.0855	15.0852	15.0850	15.0841	15.0841	15.0841	15.0856	15.0846	15.0849	15.0846	15.0837	15.0842
15.4111	15.4107	15.4100	15.4101	15.4105	15.4104	15.4098	15.4094	15.4100	15.4098	15.4091	15.4083	15.4083	15.4091	15.4086	15.4085	15.4086	15.4077	15.4082	15.4058	15.4080	15.4060	15.4073	15.4079	15.4077	15.4067	15.4052	15.4069	15.4053	15.4064	15.4071	15.4058	15.4062	15.4056	15.4032	15.4062	15.4058	15.4079	15.4079	15.4066	15.4089
14.5946	14.5962	14.5926	14.5946	14.6100	14.5985	14.6075	14.5945	14.5937	14.5904	14.5941	14.5944	14.5922	14.5942	14.5927	14.5894	14.5943	14.5852	14.5902	14.5862	14.5726	14.5785	14.5819	14.5826	14.5820	14.5724	14.5679	14.5770	14.5826	14.5751	14.5808	14.5837	14.5794	14.5787	14.5744	14.5809	14.5786	14.5881	14.5932	14.5897	14.5702
14.7159	14.7140	14.7063	14.7153	14.6819	14.7007	14.7107	14.6992	14.6961	14.6965	14.6956	14.6943	14.6920	14.6968	14.6922	14.6920	14.6941	14.6860	14.6961	14.6897	14.6970	14.6944	14.6951	14.7351	14.7346	14.7339	14.6942	14.7051	14.7312	14.7053	14.7336	14.7273	14.7274	14.7267	14.7288	14.7268	14.7244	14.7108	14.7206	14.7176	14.7100
15.0514	15.0519	15.0517	15.0520	15.0517	15.0520	15.0522	15.0517	15.0521	15.0522	15.0524	15.0522	15.0523	15.0522	15.0534	15.0522	15.0519	15.0519	15.0523	15.0519	15.0520	15.0518	15.0522	15.0521	15.0520	15.0519	15.0519	15.0522	15.0522	15.0522	15.0523	15.0526	15.0527	15.0524	15.0531	15.0531	15.0525	15.0524	15.0518	15.0515	15.0514
14.4847	14.4808	14.4754	14.4784	14.4713	14.4810	14.4862	14.4791	14.4793	14.4755	14.4761	14.4791	14.4759	14.4801	14.4774	14.4765	14.4791	14.4747	14.4825	14.4740	14.4735	14.4822	14.4795	14.4735	14.4827	14.4832	14.4728	14.4759	14.4768	14.4784	14.4773	14.4769	14.4763	14.4780	14.4767	14.4780	14.4777	14.4848	14.4868	14.4835	14.4758
14.4083	14.4216	14.4302	14.4332	14.4392	14.4258	14.4307	14.4272	14.4258	14.4250	14.4291	14.4233	14.4257	14.4269	14.4300	14.4250	14.4245	14.4203	14.4103	14.4171	14.4095	14.4154	14.4205	14.4190	14.4159	14.4064	14.4073	14.4090	14.4237	14.4108	14.4144	14.4189	14.4156	14.4160	14.4197	14.4168	14.4101	14.4238	14.4234	14.3912	14.3952
14.6014	14.6049	14.6224	14.6109	14.6214	14.6133	14.6134	14.6086	14.6108	14.6133	14.6069	14.6120	14.6114	14.6074	14.6083	14.6061	14.6093	14.6029	14.6018	14.6064	14.6041	14.6052	14.6158	14.6107	14.6122	14.6065	14.5906	14.6068	14.6146	14.6126	14.6149	14.6157	14.6181	14.6190	14.6072	14.6219	14.6192	14.6266	14.6315	14.6164	14.5923
15.1215	15.1195	15.1190	15.1190	15.1189	15.1189	15.1176	15.1168	15.1197	15.1191	15.1202	15.1197	15.1210	15.1207	15.1210	15.1203	15.1221	15.1215	15.1218	15.1197	15.1206	15.1223	15.1230	15.1208	15.1220	15.1208	15.1197	15.1173	15.1197	15.1195	15.1208	15.1229	15.1198	15.1196	15.1178	15.1200	15.1208	15.1189	15.1213	15.1212	15.1238
15.3415	15.3426	15.3409	15.3406	15.3405	15.3404	15.3396	15.3396	15.3384	15.3402	15.3396	15.3399	15.3402	15.3391	15.3387	15.3389	15.3397	15.3384	15.3383	15.3381	15.3397	15.3377	15.3375	15.3379	15.3394	15.3378	15.3377	15.3367	15.3360	15.3371	15.3360	15.3371	15.3371	15.3380	15.3352	15.3368	15.3365	15.3378	15.3379	15.3372	15.3377
14.4029	14.4910	14.4720	14.4912	14.4952	14.4860	14.4902	14.4824	14.4840	14.4857	14.4857	14.4887	14.4867	14.4920	14.4920	14.4923	14.4925	14.4906	14.4916	14.4977	14.4932	14.5065	14.5100	14.5294	14.5109	14.5047	14.5103	14.5488	14.5558	14.5345	14.5269	14.5498	14.5332	14.5650	14.5413	14.5596	14.5519	14.5594	14.5060	14.4756	14.4792
14.9120	14.9079	14.9106	14.9078	14.9110	14.9094	14.9077	14.9107	14.9078	14.9097	14.9083	14.9092	14.9102	14.9114	14.9122	14.9116	14.9130	14.9118	14.9126	14.9116	14.9110	14.9136	14.9105	14.9128	14.9144	14.9149	14.9159	14.9144	14.9146	14.9151	14.9178	14.9169	14.9171	14.9149	14.9170	14.9134	14.9128	14.9132	14.9134	14.9096	14.9130
15.2176	15.2184	15.2192	15.2191	15.2193	15.2192	15.2190	15.2188	15.2174	15.2175	15.2184	15.2181	15.2177	15.2177	15.2170	15.2173	15.2179	15.2169	15.2177	15.2162	15.2170	15.2165	15.2172	15.2172	15.2167	15.2171	15.2172	15.2158	15.2161	15.2154	15.2162	15.2160	15.2165	15.2157	15.2161	15.2160	15.2156	15.2178	15.2162	15.2161	15.2160
15.3692	15.3675	15.3682	15.3701	15.3693	15.3705	15.3706	15.3694	15.3697	15.3688	15.3694	15.3701	15.3692	15.3695	15.3685	15.3688	15.3693	15.3677	15.3689	15.3675	15.3693	15.3679	15.3680	15.3679	15.3685	15.3684	15.3681	15.3683	15.3682	15.3674	15.3671	15.3673	15.3681	15.3669	15.3675	15.3668	15.3670	15.3673	15.3666	15.3673	15.3677
15.0604	15.0616	15.0630	15.0598	15.0611	15.0606	15.0628	15.0596	15.0605	15.0593	15.0620	15.0605	15.0603	15.0610	15.0605	15.0618	15.0603	15.0602	15.0619	15.0582	15.0606	15.0603	15.0626	15.0610	15.0603	15.0612	15.0597	15.0592	15.0593	15.0606	15.0609	15.0627	15.0608	15.0616	15.0608	15.0621	15.0613	15.0630	15.0622	15.0599	15.0592
15.2649	15.2648	15.2651	15.2640	15.2635	15.2653	15.2647	15.2637	15.2637	15.2625	15.2628	15.2629	15.2634	15.2626	15.2627	15.2633	15.2629	15.2622	15.2628	15.2629	15.2629	15.2618	15.2625	15.2626	15.2621	15.2622	15.2618	15.2628	15.2618	15.2604	15.2613	15.2614	15.2618	15.2612	15.2610	15.2614	15.2607	15.2625	15.2627	15.2611	15.2614
15.0790	15.0786	15.0803	15.0801	15.0796	15.0791	15.0791	15.0791	15.0781	15.0785	15.0793	15.0784	15.0798	15.0787	15.0785	15.0800	15.0793	15.0786	15.0807	15.0794	15.0795	15.0777	15.0786	15.0796	15.0796	15.0781	15.0783	15.0779	15.0784	15.0778	15.0786	15.0779	15.0781	15.0777	15.0768	15.0789	15.0769	15.0793	15.0775	15.0772	15.0777
15.0517	15.0519	15.0519	15.0515	15.0518	15.0520	15.0521	15.0518	15.0520	15.0519	15.0519	15.0517	15.0522	15.0517	15.0522	15.0519	15.0520	15.0521	15.0523	15.0522	15.0525	15.0521	15.0525	15.0525	15.0526	15.0525	15.0525	15.0524	15.0524	15.0524	15.0522	15.0522	15.0524	15.0518	15.0519	15.0522	15.0521	15.0519	15.0519	15.0518	15.0520
15.2769	15.2762	15.2764	15.2762	15.2762	15.2763	15.2760	15.2753	15.2761	15.2753	15.2760	15.2753	15.2750	15.2759	15.2744	15.2751	15.2743	15.2741	15.2746	15.2736	15.2747	15.2734	15.2740	15.2747	15.2745	15.2743	15.2731	15.2732	15.2729	15.2732	15.2724	15.2739	15.2735	15.2724	15.2717	15.2728	15.2727	15.2739	15.2735	15.2727	15.2734
14.9198	14.9167	14.9153	14.9121	14.9161	14.9202	14.9157	14.9173	14.9169	14.9187	14.9189	14.9169	14.9191	14.9179	14.9169	14.9168	14.9167	14.9199	14.9281	14.9242	14.9167	14.9124	14.9147	14.9121	14.9208	14.9132	14.9165	14.9204	14.9205	14.9174	14.9167	14.9194	14.9190	14.9191	14.9136	14.9151	14.9128	14.9120	14.9168	14.8985	14.9116
15.2172	15.2168	15.2181	15.2175	15.2175	15.2185	15.2189	15.2176	15.2169	15.2164	15.2151	15.2159	15.2154	15.2167	15.2162	15.2174	15.2166	15.2151	15.2170	15.2162	15.2182	15.2184	15.2168	15.2174	15.2188	15.2182	15.2178	15.2181	15.2174	15.2183	15.2188	15.2186	15.2183	15.2170	15.2182	15.2190	15.2160	15.2169	15.2168	15.2182	15.2157
14.5227	14.5209	14.5228	14.5202	14.5113	14.5224	14.5359	14.5206	14.5177	14.5118	14.5176	14.5189	14.5161	14.5193	14.5165	14.5159	14.5180	14.5129	14.5207	14.5117	14.5203	14.5275	14.5252	14.5221	14.5296	14.5282	14.5226	14.5216	14.5221	14.5222	14.5190	14.5246	14.5208	14.5216	14.5264	14.5254	14.5246	14.5272	14.5341	14.5347	14.5228
15.2012	15.2018	15.2032	15.2019	15.2018	15.2027	15.2024	15.2014	15.2013	15.2014	15.2014	15.2009	15.2020	15.2027	15.2031	15.2035	15.2039	15.2034	15.2038	15.2026	15.2048	15.2038	15.2035	15.2033	15.2040	15.2036	15.2030	15.2029	15.2029	15.2023	15.2038	15.2034	15.2037	15.2032	15.2043	15.2056	15.2034	15.2041	15.2035	15.2029	15.2026
15.1165	15.1165	15.1178	15.1157	15.1158	15.1170	15.1157	15.1133	15.1127	15.1150	15.1143	15.1131	15.1126	15.1122	15.1106	15.1118	15.1126	15.1118	15.1123	15.1113	15.1132	15.1123	15.1113	15.1117	15.1122	15.1116	15.1111	15.1110	15.1109	15.1094	15.1094	15.1098	15.1095	15.1105	15.1080	15.1098	15.1092	15.1099	15.1117	15.1120	15.1134
15.2389	15.2388	15.2398	15.2392	15.2394	15.2399	15.2394	15.2406	15.2399	15.2387	15.2405	15.2397	15.2393	15.2404	15.2383	15.2380	15.2387	15.2388	15.2378	15.2380	15.2386	15.2363	15.2392	15.2398	15.2386	15.2382	15.2385	15.2386	15.2378	15.2387	15.2378	15.2379	15.2390	15.2380	15.2382	15.2378	15.2374	15.2389	15.2378	15.2394	15.2404
15.1864	15.1879	15.1916	15.1873	15.1966	15.1953	15.1889	15.1949	15.1940	15.1975	15.1984	15.1939	15.1925	15.1943	15.1977	15.1968	15.1963	15.1940	15.1966	15.1972	15.1939	15.1938	15.1943	15.1927	15.1960	15.1914	15.1921	15.1935	15.1923	15.1964	15.1934	15.1899	15.1926	15.1923	15.1921	15.1981	15.1928	15.1925	15.1903	15.1924	15.1894
15.3592	15.3597	15.3584	15.3572	15.3574	15.3587	15.3572	15.3570	15.3579	15.3573	15.3582	15.3563	15.3574	15.3566	15.3568	15.3573	15.3567	15.3573	15.3563	15.3563	15.3562	15.3560	15.3564	15.3564	15.3569	15.3567	15.3568	15.3560	15.3546	15.3550	15.3558	15.3559	15.3562	15.3543	15.3545	15.3557	15.3542	15.3561	15.3555	15.3555	15.3561
14.9927	14.9917	14.9908	14.9928	14.9912	14.9919	14.9922	14.9918	14.9913	14.9909	14.9908	14.9908	14.9915	14.9915	14.9901	14.9911	14.9917	14.9896	14.9908	14.9899	14.9915	14.9911	14.9918	14.9908	14.9914	14.9911	14.9907	14.9903	14.9903	14.9899	14.9918	14.9912	14.9913	14.9911	14.9916	14.9913	14.9911	14.9919	14.9919	14.9915	14.9921
15.0539	15.0541	15.0543	15.0537	15.0537	15.0542	15.0540	15.0540	15.0539	15.0542	15.0538	15.0540	15.0541	15.0537	15.0539	15.0537	15.0534	15.0537	15.0533	15.0532	15.0533	15.0530	15.0534	15.0534	15.0532	15.0529	15.0530	15.0533	15.0532	15.0532	15.0531	15.0535	15.0536	15.0537	15.0538	15.0541	15.0536	15.0540	15.0539	15.0537	15.0540
15.1987	15.1984	15.1987	15.1981	15.1979	15.1975	15.1977	15.1973	15.1964	15.1961	15.1958	15.1957	15.1957	15.1960	15.1943	15.1953	15.1950	15.1945	15.1953	15.1940	15.1947	15.1929	15.1925	15.1924	15.1921	15.1925	15.1917	15.1913	15.1921	15.1922	15.1928	15.1925	15.1927	15.1922	15.1913	15.1924	15.1915	15.1926	15.1923	15.1930	15.1933
15.1494	15.1512	15.1506	15.1499	15.1513	15.1518	15.1523	15.1499	15.1509	15.1506	15.1496	15.1515	15.1510	15.1511	15.1511	15.1498	15.1503	15.1498	15.1508	15.1505	15.1496	15.1499	15.1505	15.1504	15.1498	15.1497	15.1493	15.1502	15.1504	15.1496	15.1499	15.1508	15.1503	15.1506	15.1487	15.1509	15.1506	15.1517	15.1504	15.1504	15.1515
15.0327	15.0256	15.0294	15.0328	15.0303	15.0309	15.0262	15.0260	15.0189	15.0288	15.0301	15.0252	15.0312	15.0272	15.0191	15.0137	15.0223	15.0204	15.0093	15.0144	15.0197	15.0023	14.9912	14.9911	14.9997	14.9834	14.9773	14.9718	14.9830	14.9829	14.9734	14.9811	14.9719	14.9896	14.9675	14.9843	14.9784	14.9621	14.9891	14.9859	15.0002
15.2710	15.2707	15.2721	15.2702	15.2701	15.2707	15.2700	15.2693	15.2701	15.2699	15.2691	15.2700	15.2693	15.2695	15.2690	15.2698	15.2690	15.2677	15.2686	15.2682	15.2689	15.2675	15.2686	15.2692	15.2696	15.2692	15.2673	15.2688	15.2683	15.2675	15.2686	15.2685	15.2676	15.2671	15.2660	15.2691	15.2684	15.2687	15.2699	15.2667	15.2671
15.0755	15.0762	15.0749	15.0760	15.0760	15.0762	15.0756	15.0767	15.0762	15.0756	15.0759	15.0755	15.0757	15.0753	15.0757	15.0759	15.0755	15.0761	15.0759	15.0766	15.0771	15.0771	15.0780	15.0781	15.0780	15.0791	15.0779	15.0778	15.0780	15.0776	15.0769	15.0772	15.0763	15.0757	15.0765	15.0766	15.0761	15.0759	15.0755	15.0762	15.0764
15.2899	15.2891	15.2898	15.2884	15.2880	15.2894	15.2879	15.2875	15.2883	15.2879	15.2872	15.2864	15.2878	15.2868	15.2868	15.2866	15.2868	15.2854	15.2868	15.2856	15.2862	15.2855	15.2857	15.2874	15.2878	15.2864	15.2861	15.2860	15.2872	15.2865	15.2868	15.2867	15.2874	15.2859	15.2858	15.2863	15.2847	15.2862	15.2853	15.2847	15.2852
15.0906	15.0893	15.0887	15.0889	15.0884	15.0901	15.0891	15.0885	15.0878	15.0877	15.0881	15.0875	15.0872	15.0876	15.0873	15.0868	15.0872	15.0869	15.0881	15.0873	15.0879	15.0874	15.0872	15.0873	15.0868	15.0874	15.0870	15.0880	15.0868	15.0869	15.0876	15.0872	15.0877	15.0883	15.0869	15.0872	15.0871	15.0883	15.0871	15.0887	15.0886
15.2416	15.2417	15.2416	15.2410	15.2411	15.2419	15.2404	15.2394	15.2404	15.2390	15.2390	15.2388	15.2387	15.2380	15.2374	15.2376	15.2375	15.2392	15.2373	15.2357	15.2369	15.2356	15.2376	15.2369	15.2377	15.2373	15.2373	15.2361	15.2366	15.2361	15.2376	15.2374	15.2361	15.2365	15.2362	15.2369	15.2350	15.2375	15.2371	15.2356	15.2370
15.1974	15.1978	15.1976	15.1982	15.1979	15.1986	15.1984	15.1978	15.1980	15.1975	15.1972	15.1971	15.1971	15.1972	15.1958	15.1972	15.1966	15.1969	15.1963	15.1959	15.1969	15.1954	15.1968	15.1970	15.1967	15.1964	15.1951	15.1950	15.1956	15.1948	15.1960	15.1955	15.1955	15.1954	15.1948	15.1956	15.1946	15.1961	15.1958	15.1940	15.1958
14.9659	14.9662	14.9670	14.9666	14.9655	14.9672	14.9666	14.9664	14.9656	14.9657	14.9659	14.9660	14.9658	14.9656	14.9655	14.9654	14.9655	14.9642	14.9663	14.9663	14.9665	14.9651	14.9657	14.9659	14.9662	14.9657	14.9643	14.9645	14.9653	14.9643	14.9646	14.9636	14.9644	14.9637	14.9645	14.9647	14.9640	14.9646	14.9641	14.9643	14.9637
14.9264	14.9264	14.9270	14.9268	14.9248	14.9262	14.9298	14.9262	14.9278	14.9246	14.9265	14.9258	14.9257	14.9260	14.9251	14.9260	14.9268	14.9267	14.9282	14.9268	14.9283	14.9256	14.9267	14.9269	14.9278	14.9270	14.9263	14.9255	14.9264	14.9252	14.9278	14.9265	14.9275	14.9265	14.9268	14.9248	14.9270	14.9271	14.9284	14.9280	14.9291
14.9231	14.9228	14.9236	14.9224	14.9233	14.9224	14.9223	14.9226	14.9227	14.9226	14.9225	14.9213	14.9217	14.9227	14.9211	14.9215	14.9227	14.9201	14.9211	14.9214	14.9216	14.9212	14.9207	14.9206	14.9211	14.9193	14.9202	14.9208	14.9207	14.9209	14.9198	14.9214	14.9201	14.9204	14.9203	14.9214	14.9218	14.9213	14.9221	14.9208	14.9215
15.1331	15.1317	15.1325	15.1314	15.1316	15.1306	15.1306	15.1302	15.1292	15.1297	15.1291	15.1282	15.1291	15.1292	15.1267	15.1284	15.1287	15.1270	15.1278	15.1265	15.1283	15.1268	15.1265	15.1269	15.1265	15.1260	15.1266	15.1260	15.1269	15.1260	15.1277	15.1272	15.1260	15.1263	15.1270	15.1262	15.1249	15.1274	15.1270	15.1285	15.1274
14.8592	14.8607	14.8538	14.8573	14.8584	14.8616	14.8623	14.8600	14.8554	14.8607	14.8580	14.8596	14.8597	14.8621	14.8610	14.8601	14.8608	14.8634	14.8641	14.8654	14.8597	14.8627	14.8615	14.8582	14.8623	14.8601	14.8602	14.8612	14.8594	14.8586	14.8605	14.8609	14.8618	14.8592	14.8624	14.8595	14.8612	14.8607	14.8565	14.8594	14.8607
15.0535	15.0539	15.0546	15.0536	15.0540	15.0550	15.0541	15.0534	15.0540	15.0534	15.0528	15.0530	15.0537	15.0540	15.0527	15.0529	15.0533	15.0523	15.0533	15.0515	15.0532	15.0526	15.0527	15.0532	15.0528	15.0533	15.0529	15.0525	15.0515	15.0515	15.0517	15.0514	15.0515	15.0515	15.0508	15.0512	15.0516	15.0529	15.0524	15.0518	15.0518
15.0938	15.0917	15.0934	15.0985	15.0956	15.0983	15.0990	15.0994	15.1007	15.0989	15.0978	15.0975	15.0965	15.0992	15.0983	15.0982	15.0990	15.0980	15.1013	15.1004	15.1017	15.0994	15.0975	15.1021	15.0989	15.0939	15.0962	15.0971	15.0990	15.0926	15.0955	15.0982	15.0925	15.0948	15.0948	15.0961	15.0980	15.0933	15.0969	15.0905	15.0942
15.1210	15.1211	15.1196	15.1207	15.1211	15.1224	15.1203	15.1197	15.1199	15.1203	15.1204	15.1192	15.1195	15.1194	15.1192	15.1197	15.1190	15.1199	15.1185	15.1186	15.1197	15.1182	15.1187	15.1192	15.1199	15.1177	15.1188	15.1185	15.1183	15.1176	15.1185	15.1188	15.1182	15.1184	15.1167	15.1172	15.1172	15.1175	15.1173	15.1179	15.1179
15.3900	15.3927	15.3907	15.3950	15.3888	15.3908	15.3920	15.3891	15.3860	15.3905	15.3908	15.3923	15.3901	15.3898	15.3927	15.3896	15.3909	15.3827	15.3811	15.3854	15.3777	15.3802	15.3709	15.3715	15.3691	15.3687	15.3750	15.3752	15.3734	15.3736	15.3748	15.3722	15.3775	15.3704	15.3720	15.3650	15.3610	15.3719	15.3724	15.3707	15.3778
15.2127	15.2141	15.2118	15.2112	15.2106	15.2131	15.2100	15.2086	15.2099	15.2087	15.2088	15.2080	15.2092	15.2076	15.2077	15.2083	15.2079	15.2098	15.2085	15.2068	15.2083	15.2074	15.2082	15.2086	15.2083	15.2077	15.2074	15.2069	15.2065	15.2057	15.2069	15.2067	15.2067	15.2065	15.2057	15.2063	15.2050	15.2076	15.2068	15.2075	15.2080
15.0504	15.0506	15.0507	15.0506	15.0508	15.0507	15.0509	15.0508	15.0509	15.0510	15.0511	15.0508	15.0510	15.0507	15.0507	15.0506	15.0511	15.0509	15.0507	15.0508	15.0511	15.0508	15.0513	15.0513	15.0511	15.0511	15.0514	15.0511	15.0513	15.0509	15.0509	15.0513	15.0513	15.0511	15.0511	15.0511	15.0510	15.0509	15.0509	15.0506	15.0508
15.0447	15.0433	15.0449	15.0429	15.0415	15.0441	15.0426	15.0436	15.0450	15.0456	15.0456	15.0455	15.0456	15.0455	15.0439	15.0471	15.0461	15.0453	15.0462	15.0435	15.0464	15.0440	15.0459	15.0458	15.0455	15.0457	15.0442	15.0448	15.0448	15.0440	15.0445	15.0462	15.0442	15.0439	15.0434	15.0427	15.0425	15.0415	15.0417	15.0403	15.0414
15.0158	15.0157	15.0154	15.0155	15.0151	15.0155	15.0143	15.0155	15.0163	15.0155	15.0153	15.0154	15.0160	15.0156	15.0153	15.0147	15.0155	15.0150	15.0165	15.0153	15.0153	15.0162	15.0149	15.0161	15.0150	15.0169	15.0143	15.0161	15.0150	15.0148	15.0162	15.0161	15.0155	15.0144	15.0151	15.0158	15.0154	15.0163	15.0147	15.0159	15.0145
15.0563	15.0575	15.0570	15.0566	15.0574	15.0570	15.0564	15.0562	15.0554	15.0557	15.0561	15.0551	15.0556	15.0552	15.0548	15.0547	15.0549	15.0546	15.0542	15.0542	15.0549	15.0543	15.0547	15.0551	15.0553	15.0548	15.0563	15.0563	15.0553	15.0564	15.0572	15.0568	15.0579	15.0568	15.0560	15.0550	15.0548	15.0546	15.0552	15.0552	15.0556
15.8695	15.8695	15.8744	15.8737	15.8753	15.8770	15.8763	15.8746	15.8713	15.8693	15.8741	15.8737	15.8726	15.8761	15.8764	15.8749	15.8769	15.8759	15.8814	15.8801	15.8823	15.8804	15.8826	15.8847	15.8815	15.8808	15.8807	15.8815	15.8813	15.8781	15.8826	15.8769	15.8810	15.8824	15.8791	15.8810	15.8725	15.8870	15.8863	15.8789	15.8777
14.7169	14.7174	14.7173	14.7171	14.7175	14.7174	14.7176	14.7176	14.7182	14.7183	14.7180	14.7183	14.7186	14.7178	14.7177	14.7178	14.7195	14.7199	14.7180	14.7186	14.7191	14.7194	14.7176	14.7211	14.7184	14.7183	14.7185	14.7169	14.7166	14.7173	14.7169	14.7171	14.7165	14.7180	14.7183	14.7199	14.7174	14.7171	14.7181	14.7178	14.7166
14.9676	14.9783	14.9701	14.9751	14.9666	14.9741	14.9741	14.9765	14.9803	14.9769	14.9767	14.9871	14.9741	14.9823	14.9849	14.9774	14.9821	14.9808	14.9853	14.9841	14.9683	14.9650	14.9622	14.9614	14.9702	14.9695	14.9684	14.9698	14.9666	14.9742	14.9743	14.9681	14.9692	14.9667	14.9764	14.9587	14.9579	14.9529	14.9568	14.9595	14.9592
15.8718	15.8707	15.8737	15.8737	15.8745	15.8722	15.8734	15.8719	15.8688	15.8665	15.8714	15.8713	15.8683	15.8711	15.8698	15.8696	15.8709	15.8576	15.8650	15.8621	15.8625	15.8638	15.8631	15.8689	15.8647	15.8650	15.8636	15.8652	15.8635	15.8628	15.8651	15.8630	15.8635	15.8647	15.8585	15.8650	15.8583	15.8668	15.8656	15.8590	15.8536
15.2011	15.2016	15.2030	15.2022	15.2025	15.2023	15.2031	15.2027	15.2006	15.2004	15.2005	15.2002	15.2016	15.2001	15.2009	15.1997	15.2022	15.2010	15.2012	15.2020	15.2026	15.2035	15.2013	15.2035	15.2020	15.2022	15.2041	15.2017	15.2015	15.2015	15.2003	15.2024	15.2001	15.2030	15.2007	15.1998	15.1980	15.1978	15.1983	15.1997	15.1999
15.0738	15.0725	15.0765	15.0741	15.0751	15.0755	15.0745	15.0741	15.0718	15.0732	15.0748	15.0733	15.0728	15.0749	15.0737	15.0745	15.0759	15.0723	15.0748	15.0740	15.0749	15.0741	15.0741	15.0726	15.0740	15.0726	15.0730	15.0708	15.0745	15.0712	15.0721	15.0732	15.0720	15.0723	15.0721	15.0754	15.0725	15.0746	15.0741	15.0746	15.0754
15.2325	15.2405	15.2369	15.2417	15.2332	15.2431	15.2357	15.2420	15.2357	15.2326	15.2407	15.2404	15.2427	15.2403	15.2389	15.2447	15.2391	15.2429	15.2433	15.2434	15.2436	15.2416	15.2368	15.2418	15.2486	15.2335	15.2458	15.2490	15.2394	15.2540	15.2489	15.2427	15.2474	15.2508	15.2688	15.2463	15.2398	15.2453	15.2502	15.2482	15.2394
15.0443	15.0445	15.0441	15.0437	15.0442	15.0445	15.0447	15.0439	15.0436	15.0440	15.0439	15.0443	15.0446	15.0440	15.0442	15.0443	15.0443	15.0444	15.0440	15.0441	15.0445	15.0441	15.0443	15.0441	15.0438	15.0427	15.0438	15.0440	15.0435	15.0434	15.0437	15.0440	15.0434	15.0437	15.0438	15.0441	15.0445	15.0439	15.0443	15.0441	15.0431
15.6431	15.6417	15.6429	15.6436	15.6445	15.6451	15.6436	15.6432	15.6428	15.6392	15.6418	15.6423	15.6413	15.6423	15.6432	15.6421	15.6440	15.6381	15.6425	15.6382	15.6404	15.6396	15.6393	15.6415	15.6400	15.6400	15.6382	15.6393	15.6400	15.6412	15.6416	15.6415	15.6414	15.6413	15.6359	15.6388	15.6393	15.6442	15.6434	15.6409	15.6305
14.7138	14.7140	14.7145	14.7133	14.7137	14.7137	14.7132	14.7134	14.7130	14.7130	14.7130	14.7131	14.7135	14.7132	14.7130	14.7133	14.7131	14.7130	14.7125	14.7130	14.7131	14.7132	14.7128	14.7127	14.7128	14.7124	14.7124	14.7126	14.7125	14.7127	14.7122	14.7120	14.7121	14.7124	14.7124	14.7125	14.7130	14.7134	14.7129	14.7131	14.7129
15.0401	15.0355	15.0395	15.0396	15.0414	15.0379	15.0383	15.0319	15.0354	15.0397	15.0385	15.0339	15.0326	15.0357	15.0387	15.0368	15.0335	15.0343	15.0336	15.0377	15.0346	15.0319	15.0382	15.0380	15.0405	15.0368	15.0374	15.0336	15.0379	15.0361	15.0361	15.0278	15.0344	15.0293	15.0285	15.0263	15.0290	15.0224	15.0233	15.0204	15.0148
15.7390	15.7379	15.7458	15.7469	15.7488	15.7456	15.7452	15.7439	15.7417	15.7442	15.7420	15.7473	15.7452	15.7456	15.7445	15.7493	15.7458	15.7392	15.7405	15.7371	15.7397	15.7403	15.7408	15.7421	15.7386	15.7398	15.7374	15.7371	15.7392	15.7391	15.7435	15.7364	15.7373	15.7400	15.7381	15.7376	15.7359	15.7393	15.7413	15.7411	15.7330
15.1450	15.1435	15.1446	15.1455	15.1460	15.1469	15.1464	15.1452	15.1452	15.1450	15.1452	15.1478	15.1466	15.1476	15.1482	15.1476	15.1470	15.1462	15.1483	15.1477	15.1495	15.1469	15.1470	15.1472	15.1481	15.1472	15.1475	15.1483	15.1480	15.1465	15.1474	15.1487	15.1473	15.1480	15.1477	15.1482	15.1482	15.1484	15.1476	15.1481	15.1496
15.6987	15.6981	15.7041	15.7022	15.7050	15.7022	15.7020	15.7022	15.6982	15.6982	15.6988	15.7005	15.7014	15.6996	15.7000	15.7015	15.7017	15.6976	15.6997	15.6976	15.6977	15.6974	15.6985	15.6992	15.6962	15.6974	15.6967	15.6973	15.6984	15.6949	15.6965	15.6966	15.6958	15.6965	15.6952	15.6970	15.6949	15.6979	15.6962	15.6935	15.6906
15.7293	15.7297	15.7345	15.7336	15.7340	15.7322	15.7337	15.7331	15.7287	15.7269	15.7315	15.7328	15.7305	15.7315	15.7309	15.7329	15.7329	15.7279	15.7336	15.7330	15.7330	15.7333	15.7335	15.7380	15.7330	15.7324	15.7315	15.7317	15.7326	15.7317	15.7327	15.7310	15.7313	15.7338	15.7298	15.7314	15.7263	15.7340	15.7346	15.7306	15.7255
15.8388	15.8405	15.8417	15.8413	15.8412	15.8400	15.8407	15.8404	15.8410	15.8397	15.8425	15.8449	15.8419	15.8441	15.8425	15.8438	15.8444	15.8418	15.8467	15.8435	15.8463	15.8449	15.8463	15.8482	15.8476	15.8465	15.8469	15.8461	15.8455	15.8437	15.8466	15.8452	15.8446	15.8454	15.8439	15.8452	15.8417	15.8460	15.8446	15.8416	15.8377
15.2879	15.2858	15.2941	15.2908	15.2973	15.2855	15.2979	15.2851	15.2880	15.2948	15.2923	15.2857	15.2812	15.2903	15.2922	15.3003	15.2949	15.2799	15.2914	15.2806	15.2861	15.2895	15.2902	15.2875	15.2911	15.2888	15.2874	15.2848	15.2755	15.2829	15.2784	15.2773	15.2913	15.2950	15.2934	15.2954	15.2855	15.3038	15.3097	15.3029	15.3262
15.0847	15.0818	15.0859	15.0863	15.0851	15.0861	15.0850	15.0842	15.0824	15.0829	15.0849	15.0837	15.0835	15.0855	15.0862	15.0861	15.0859	15.0831	15.0867	15.0856	15.0853	15.0854	15.0860	15.0871	15.0865	15.0860	15.0859	15.0856	15.0865	15.0850	15.0876	15.0869	15.0870	15.0861	15.0866	15.0872	15.0867	15.0867	15.0857	15.0870	15.0867
15.0995	15.0997	15.1005	15.1013	15.1012	15.1022	15.1044	15.1033	15.1037	15.1043	15.1031	15.1035	15.1043	15.1037	15.1044	15.1034	15.1050	15.1030	15.1059	15.1052	15.1069	15.1071	15.1057	15.1054	15.1063	15.1052	15.1051	15.1052	15.1058	15.1047	15.1043	15.1053	15.1056	15.1030	15.1036	15.1049	15.1045	15.1039	15.1036	15.1015	15.1027
14.9965	14.9956	14.9973	14.9968	14.9979	14.9980	14.9988	14.9984	14.9990	14.9993	14.9989	14.9989	14.9985	14.9994	14.9983	14.9988	14.9988	14.9972	14.9997	14.9974	15.0005	14.9987	14.9995	15.0010	14.9995	14.9998	14.9993	14.9993	15.0002	15.0004	14.9997	14.9989	14.9990	14.9994	14.9985	14.9987	14.9961	14.9985	14.9958	14.9949	14.9974
15.7920	15.7910	15.7913	15.7905	15.7908	15.7918	15.7896	15.7894	15.7893	15.7887	15.7893	15.7923	15.7893	15.7916	15.7911	15.7919	15.7927	15.7888	15.7925	15.7925	15.7943	15.7936	15.7951	15.7973	15.7955	15.7961	15.7958	15.7969	15.7966	15.7945	15.7966	15.7962	15.7959	15.7971	15.7950	15.7971	15.7936	15.7974	15.7946	15.7916	15.7817
15.0341	15.0344	15.0344	15.0342	15.0344	15.0346	15.0347	15.0343	15.0346	15.0345	15.0345	15.0344	15.0346	15.0344	15.0342	15.0347	15.0345	15.0349	15.0346	15.0347	15.0350	15.0344	15.0349	15.0348	15.0347	15.0347	15.0346	15.0349	15.0348	15.0347	15.0345	15.0348	15.0349	15.0350	15.0347	15.0349	15.0349	15.0347	15.0347	15.0343	15.0340
15.0250	15.0247	15.0257	15.0257	15.0251	15.0272	15.0273	15.0312	15.0274	15.0310	15.0322	15.0317	15.0280	15.0275	15.0285	15.0280	15.0287	15.0265	15.0280	15.0301	15.0285	15.0290	15.0289	15.0285	15.0282	15.0285	15.0283	15.0292	15.0290	15.0289	15.0314	15.0316	15.0289	15.0304	15.0291	15.0302	15.0281	15.0329	15.0329	15.0306	15.0297
14.9994	14.9977	15.0023	15.0007	15.0018	15.0028	15.0021	15.0021	15.0011	15.0010	15.0002	15.0017	15.0023	15.0025	15.0042	15.0048	15.0042	14.9998	15.0047	15.0027	15.0036	15.0030	15.0053	15.0042	15.0049	15.0048	15.0059	15.0068	15.0063	15.0049	15.0048	15.0039	15.0048	15.0043	15.0028	15.0027	15.0012	15.0070	15.0026	15.0035	15.0028
14.7058	14.7065	14.7063	14.7058	14.7058	14.7059	14.7056	14.7063	14.7049	14.7054	14.7052	14.7056	14.7062	14.7057	14.7054	14.7059	14.7059	14.7059	14.7056	14.7060	14.7058	14.7060	14.7058	14.7063	14.7056	14.7056	14.7062	14.7056	14.7053	14.7051	14.7049	14.7051	14.7053	14.7054	14.7051	14.7051	14.7053	14.7061	14.7057	14.7057	14.7059
15.0662	15.0670	15.0662	15.0672	15.0672	15.0666	15.0666	15.0673	15.0666	15.0664	15.0675	15.0666	15.0671	15.0670	15.0660	15.0666	15.0667	15.0672	15.0672	15.0681	15.0683	15.0681	15.0678	15.0685	15.0685	15.0683	15.0685	15.0685	15.0683	15.0679	15.0672	15.0673	15.0675	15.0673	15.0669	15.0670	15.0664	15.0661	15.0669	15.0666	15.0660
15.7724	15.7684	15.7742	15.7736	15.7743	15.7723	15.7765	15.7716	15.7736	15.7693	15.7734	15.7709	15.7715	15.7739	15.7741	15.7740	15.7746	15.7671	15.7715	15.7736	15.7753	15.7764	15.7792	15.7850	15.7842	15.7831	15.7810	15.7829	15.7807	15.7859	15.7852	15.7859	15.7852	15.7849	15.7835	15.7855	15.7829	15.7868	15.7809	15.7733	15.7740
16.5874	16.5862	16.5870	16.5850	16.5849	16.5858	16.5844	16.5848	16.5838	16.5829	16.5816	16.5828	16.5827	16.5851	16.5826	16.5835	16.5842	16.5801	16.5834	16.5804	16.5737	16.5770	16.5768	16.5800	16.5802	16.5789	16.5759	16.5768	16.5812	16.5769	16.5879	16.5807	16.5823	16.5870	16.5828	16.5857	16.5776	16.5767	16.5825	16.5774	16.5852
15.0048	15.0027	15.0069	15.0062	15.0044	15.0040	15.0052	15.0049	15.0028	15.0029	15.0015	15.0028	15.0018	15.0002	14.9997	14.9994	14.9999	14.9935	15.0010	14.9974	15.0007	14.9983	15.0005	15.0021	15.0008	15.0013	15.0011	15.0024	15.0038	15.0028	15.0042	15.0022	15.0029	15.0010	15.0002	15.0012	14.9985	15.0041	15.0045	15.0040	15.0036
15.1929	15.1952	15.1967	15.1999	15.2144	15.1932	15.2061	15.1947	15.1905	15.1921	15.1919	15.1938	15.1907	15.1925	15.1923	15.1946	15.1938	15.1939	15.1959	15.1966	15.2048	15.2005	15.2018	15.2062	15.2041	15.2036	15.2053	15.2111	15.2096	15.2161	15.2204	15.2144	15.2140	15.2214	15.2196	15.2135	15.2096	15.2023	15.2102	15.2111	15.2530
15.0431	15.0432	15.0430	15.0433	15.0429	15.0445	15.0433	15.0433	15.0442	15.0436	15.0436	15.0435	15.0434	15.0433	15.0431	15.0431	15.0418	15.0425	15.0420	15.0420	15.0426	15.0411	15.0418	15.0424	15.0419	15.0413	15.0416	15.0427	15.0420	15.0420	15.0425	15.0427	15.0414	15.0425	15.0433	15.0426	15.0437	15.0430	15.0428	15.0424	15.0417
15.7043	15.7038	15.7072	15.7070	15.7077	15.7074	15.7076	15.7067	15.7036	15.7008	15.7049	15.7056	15.7032	15.7060	15.7051	15.7065	15.7062	15.7006	15.7069	15.7058	15.7059	15.7060	15.7070	15.7095	15.7051	15.7057	15.7052	15.7048	15.7054	15.7040	15.7051	15.7041	15.7046	15.7056	15.7033	15.7049	15.7004	15.7092	15.7092	15.7053	15.7008
16.4064	16.4055	16.4073	16.3767	16.3460	16.4051	16.4122	16.4048	16.4004	16.4047	16.4060	16.4053	16.4029	16.4047	16.3860	16.3515	16.3601	16.3569	16.3738	16.3579	16.3028	16.3819	16.3715	16.3783	16.3770	16.3455	16.3396	16.3446	16.3119	16.3129	16.3300	16.3355	16.3362	16.3429	16.3117	16.3481	16.3419	16.3175	16.3549	16.3584	16.3543
15.5854	15.5857	15.5844	15.5867	15.5874	15.5856	15.5868	15.5846	15.5863	15.5853	15.5870	15.5866	15.5860	15.5869	15.5872	15.5869	15.5871	15.5856	15.5862	15.5865	15.5868	15.5879	15.5892	15.5890	15.5893	15.5898	15.5876	15.5877	15.5871	15.5882	15.5889	15.5894	15.5872	15.5882	15.5880	15.5886	15.5883	15.5911	15.5891	15.5874	15.5857
15.6643	15.6646	15.6642	15.6644	15.6652	15.6650	15.6655	15.6644	15.6629	15.6614	15.6622	15.6632	15.6616	15.6632	15.6626	15.6632	15.6631	15.6613	15.6621	15.6620	15.6618	15.6624	15.6626	15.6650	15.6633	15.6638	15.6634	15.6632	15.6634	15.6622	15.6637	15.6633	15.6634	15.6628	15.6637	15.6646	15.6627	15.6670	15.6654	15.6623	15.6609
16.5439	16.5447	16.5451	16.5427	16.5493	16.5452	16.5447	16.5451	16.5444	16.5436	16.5426	16.5434	16.5431	16.5463	16.5419	16.5425	16.5445	16.5402	16.5452	16.5417	16.4652	16.5414	16.5488	16.5466	16.5470	16.5495	16.5375	16.4346	16.4280	16.4300	16.4322	16.4377	16.4248	16.4164	16.4227	16.4160	16.4158	16.4218	16.4188	16.4179	16.4158
15.2549	15.2560	15.2543	15.2552	15.2551	15.2548	15.2541	15.2546	15.2553	15.2550	15.2550	15.2546	15.2550	15.2544	15.2544	15.2543	15.2544	15.2546	15.2538	15.2541	15.2536	15.2535	15.2532	15.2532	15.2538	15.2536	15.2531	15.2537	15.2529	15.2534	15.2534	15.2532	15.2532	15.2528	15.2524	15.2535	15.2544	15.2540	15.2521	15.2531	15.2545
15.0659	15.0781	15.0779	15.0729	15.0747	15.0734	15.0770	15.0690	15.0776	15.0786	15.0647	15.0770	15.0756	15.0864	15.0769	15.0786	15.0836	15.0791	15.0807	15.0676	15.0839	15.0599	15.0669	15.0806	15.0733	15.0726	15.0840	15.0729	14.9954	15.0753	15.0603	15.0653	15.0408	15.0644	15.0577	15.0789	15.0750	15.0818	15.0672	15.0988	15.0917
15.6497	15.6494	15.6527	15.6530	15.6538	15.6520	15.6525	15.6514	15.6482	15.6470	15.6495	15.6498	15.6488	15.6504	15.6486	15.6491	15.6500	15.6468	15.6506	15.6491	15.6503	15.6506	15.6511	15.6532	15.6494	15.6489	15.6484	15.6465	15.6465	15.6454	15.6463	15.6461	15.6462	15.6467	15.6466	15.6472	15.6455	15.6523	15.6505	15.6501	15.6457
14.4919	14.4882	14.4866	14.4842	14.4862	14.4854	14.4876	14.4829	14.4843	14.4818	14.4861	14.4799	14.4765	14.4847	14.4779	14.4847	14.4862	14.4819	14.4856	14.4818	14.4808	14.4819	14.4880	14.4846	14.4835	14.4857	14.4758	14.4798	14.4853	14.4682	14.4675	14.4768	14.4691	14.4666	14.4781	14.4793	14.4847	14.4889	14.4849	14.4624	14.4949
16.3892	16.3890	16.3921	16.4004	16.3862	16.3879	16.3969	16.3916	16.3922	16.3909	16.3956	16.3927	16.4017	16.4022	16.4039	16.4040	16.4052	16.4021	16.4050	16.4025	16.2700	16.2893	16.3149	16.2537	16.2516	16.2978	16.3531	16.2805	16.2972	16.3034	16.2645	16.2619	16.2442	16.2501	16.2407	16.2431	16.2418	16.2486	16.2401	16.2444	16.2401
16.6105	16.6118	16.6123	16.6122	16.6100	16.6132	16.6159	16.6152	16.6148	16.6140	16.6154	16.6162	16.6167	16.6180	16.6181	16.6172	16.6170	16.6174	16.6182	16.6173	16.6172	16.6196	16.6203	16.6191	16.6182	16.6225	16.6191	16.6210	16.6221	16.6217	16.6346	16.6308	NaN	NaN	NaN	NaN	NaN	NaN	NaN	NaN	NaN
14.6909	14.6908	14.6897	14.6899	14.6896	14.6899	14.6887	14.6900	14.6893	14.6890	14.6906	14.6901	14.6893	14.6893	14.6893	14.6898	14.6891	14.6898	14.6895	14.6901	14.6890	14.6900	14.6894	14.6893	14.6885	14.6879	14.6886	14.6887	14.6883	14.6885	14.6886	14.6884	14.6885	14.6875	14.6877	14.6894	14.6886	14.6900	14.6881	14.6897	14.6892
16.4502	16.4514	16.4552	16.4582	16.4537	16.4488	16.4625	16.4483	16.4525	16.4503	16.4507	16.4543	16.4543	16.4558	16.4548	16.4541	16.4566	16.4525	16.4565	16.4539	16.4504	16.4539	16.4541	16.4620	16.4586	16.4556	16.4558	16.4558	16.4623	16.4539	16.4708	16.4605	16.4576	16.4601	16.4577	16.4601	16.4573	16.4558	16.4572	16.4558	16.4510
16.5634	16.5625	16.5648	16.5576	16.5699	16.5634	16.5647	16.5644	16.5635	16.5642	16.5622	16.5613	16.5617	16.5625	16.5632	16.5630	16.5647	16.5678	16.5676	16.5727	16.5850	16.5763	16.5780	16.5774	16.5812	16.5817	16.5858	16.5898	16.5911	16.5937	16.6018	16.5513	16.5530	16.6228	16.6139	16.5566	16.5525	16.5514	16.5908	16.5608	NaN
15.0292	15.0290	15.0294	15.0296	15.0294	15.0298	15.0301	15.0314	15.0319	15.0306	15.0311	15.0305	15.0310	15.0299	15.0300	15.0305	15.0289	15.0292	15.0306	15.0297	15.0309	15.0281	15.0294	15.0301	15.0287	15.0284	15.0292	15.0299	15.0276	15.0290	15.0299	15.0295	15.0304	15.0295	15.0298	15.0303	15.0315	15.0322	15.0341	15.0333	15.0340
15.6228	15.6241	15.6232	15.6239	15.6229	15.6241	15.6232	15.6221	15.6224	15.6216	15.6210	15.6239	15.6221	15.6220	15.6226	15.6221	15.6228	15.6198	15.6216	15.6219	15.6223	15.6226	15.6223	15.6232	15.6229	15.6223	15.6219	15.6216	15.6216	15.6211	15.6231	15.6228	15.6217	15.6216	15.6215	15.6225	15.6209	15.6237	15.6212	15.6189	15.6180
15.0399	15.0375	15.0420	15.0423	15.0413	15.0417	15.0416	15.0416	15.0373	15.0381	15.0376	15.0376	15.0388	15.0406	15.0398	15.0403	15.0404	15.0350	15.0398	15.0405	15.0416	15.0392	15.0428	15.0411	15.0426	15.0426	15.0417	15.0418	15.0432	15.0429	15.0447	15.0444	15.0431	15.0435	15.0417	15.0431	15.0376	15.0441	15.0402	15.0438	15.0415
16.3488	16.3491	16.3501	16.3148	16.3495	16.3485	16.3596	16.3486	16.3480	16.3482	16.3460	16.3458	16.3462	16.3467	16.3445	16.3453	16.3462	16.3438	16.3458	16.3447	16.3389	16.3454	16.3461	16.3475	16.3483	16.3447	16.3440	16.3452	16.3476	16.3444	16.3531	16.3460	16.3443	16.3451	16.3440	16.3449	16.3439	16.3434	16.3447	16.3486	16.3409
15.5390	15.5412	15.5366	15.5450	15.5410	15.5403	15.5385	15.5433	15.5445	15.5384	15.5404	15.5430	15.5415	15.5455	15.5408	15.5409	15.5375	15.5442	15.5363	15.5381	15.5266	15.5310	15.5432	15.5397	15.5306	15.5277	15.5284	15.5259	15.5250	15.5230	15.5203	15.5202	15.5213	15.5235	15.5173	15.5210	15.5200	15.5301	15.5271	15.5257	15.5271
15.8352	15.8383	15.8378	15.8368	15.8394	15.8389	15.8373	15.8359	15.8399	15.8386	15.8405	15.8387	15.8386	15.8417	15.8397	15.8396	15.8421	15.8392	15.8403	15.8415	15.8419	15.8429	15.8429	15.8446	15.8425	15.8450	15.8433	15.8436	15.8432	15.8441	15.8424	15.8451	15.8436	15.8429	15.8445	15.8455	15.8447	15.8464	15.8432	15.8402	15.8705
14.8793	14.8781	14.8813	14.8788	14.8814	14.8778	14.8744	14.8761	14.8739	14.8747	14.8699	14.8760	14.8744	14.8760	14.8754	14.8751	14.8760	14.8773	14.8763	14.8773	14.8778	14.8784	14.8782	14.8804	14.8798	14.8816	14.8817	14.8782	14.8811	14.8784	14.8769	14.8780	14.8761	14.8767	14.8788	14.8812	14.8781	14.8793	14.8788	14.8797	14.8782
15.0229	15.0230	15.0227	15.0232	15.0231	15.0232	15.0239	15.0235	15.0228	15.0230	15.0238	15.0239	15.0243	15.0237	15.0243	15.0237	15.0244	15.0244	15.0242	15.0243	15.0248	15.0247	15.0247	15.0247	15.0251	15.0246	15.0248	15.0248	15.0253	15.0248	15.0247	15.0254	15.0251	15.0254	15.0253	15.0253	15.0248	15.0247	15.0244	15.0241	15.0244
15.0262	15.0287	15.0327	15.0290	15.0328	15.0295	15.0299	15.0319	15.0323	15.0322	15.0303	15.0336	15.0336	15.0350	15.0327	15.0336	15.0340	15.0291	15.0348	15.0332	15.0344	15.0340	15.0335	15.0349	15.0343	15.0342	15.0342	15.0332	15.0351	15.0332	15.0330	15.0345	15.0346	15.0339	15.0317	15.0337	15.0309	15.0327	15.0322	15.0350	15.0337
15.0804	15.0766	15.0756	15.0825	15.0786	15.0893	15.0795	15.0775	15.0622	15.0496	15.0015	15.0531	15.0365	14.9804	14.9807	14.9744	14.9715	14.9628	14.9742	14.9635	14.9657	14.9767	14.9658	14.9797	14.9736	14.9974	15.0378	15.0385	15.0389	15.0419	15.0424	15.0416	15.0454	15.0481	15.0399	15.0420	15.0493	15.0334	15.0354	15.0521	15.0603
15.0902	15.0876	15.0922	15.0906	15.0928	15.0908	15.0927	15.0921	15.0913	15.0905	15.0918	15.0904	15.0917	15.0925	15.0918	15.0925	15.0916	15.0891	15.0921	15.0913	15.0923	15.0913	15.0930	15.0906	15.0933	15.0921	15.0916	15.0925	15.0923	15.0920	15.0933	15.0920	15.0916	15.0933	15.0918	15.0915	15.0887	15.0925	15.0903	15.0920	15.0931
15.1675	15.1649	15.1682	15.1668	15.1698	15.1687	15.1699	15.1681	15.1694	15.1705	15.1754	15.1728	15.1745	15.1771	15.1770	15.1782	15.1791	NaN	NaN	NaN	NaN	NaN	NaN	NaN	NaN	NaN	NaN	NaN	NaN	NaN	NaN	NaN	NaN	NaN	NaN	NaN	NaN	NaN	NaN	NaN	NaN
14.1327	14.1221	14.1263	14.1228	14.1235	14.1196	14.1195	14.1197	14.1171	14.1207	14.1192	14.1205	14.1197	14.1223	14.1221	14.1223	14.1245	14.1212	14.1236	14.1221	14.1249	14.1224	14.1267	14.1292	14.1235	14.1230	14.1277	14.1214	14.1204	14.1214	14.1243	14.1244	14.1247	14.1243	14.1238	14.1256	14.1277	14.1304	14.1325	14.1228	14.1284
15.1772	15.1777	15.1777	15.1765	15.1783	15.1809	15.1789	15.1808	15.1836	15.1849	15.1920	15.1863	15.1921	15.1964	15.2008	15.2003	15.2009	NaN	NaN	NaN	NaN	NaN	NaN	NaN	NaN	NaN	NaN	NaN	NaN	NaN	NaN	NaN	NaN	NaN	NaN	NaN	NaN	NaN	NaN	NaN	NaN
14.9644	14.9640	14.9649	14.9680	14.9660	14.9658	14.9659	14.9624	14.9648	14.9643	14.9649	14.9671	14.9676	14.9661	14.9658	14.9666	14.9663	14.9761	14.9677	14.9696	14.9730	14.9744	14.9747	14.9812	14.9786	14.9810	14.9829	14.9841	14.9850	14.9911	14.9927	14.9909	14.9882	14.9906	14.9949	14.9954	14.9903	14.9854	14.9717	14.9687	14.9652
16.3552	16.3560	16.3563	16.3506	16.3508	16.3565	16.3681	16.3541	16.3543	16.3527	16.3516	16.3517	16.3516	16.3526	16.3515	16.3517	16.3516	16.3495	16.3517	16.3500	16.3426	16.3490	16.3483	16.3552	16.3530	16.3489	16.3481	16.3474	16.3486	16.3456	16.3638	16.3480	16.3486	16.3479	16.3468	16.3488	16.3471	16.3476	16.3492	16.3524	16.3459
16.4394	16.4423	16.4342	16.4330	16.4346	16.4356	16.4389	16.4362	16.4328	16.4321	16.4295	16.4290	16.4232	16.4273	16.4237	16.4249	16.4241	16.4224	16.4218	16.4177	16.3962	16.4136	16.4062	16.4065	16.4073	16.4012	16.3958	16.3920	16.1265	16.1227	16.1273	16.1260	16.1253	16.1256	16.1235	16.1254	16.1266	16.1230	16.1254	16.4034	16.3970
15.8254	15.8266	15.8253	15.8260	15.8264	15.8269	15.8248	15.8262	15.8273	15.8263	15.8259	15.8262	15.8260	15.8272	15.8265	15.8284	15.8265	15.8255	15.8252	15.8252	15.8245	15.8257	15.8266	15.8274	15.8263	15.8274	15.8256	15.8265	15.8261	15.8249	15.8265	15.8273	15.8268	15.8262	15.8270	15.8273	15.8271	15.8290	15.8255	15.8246	15.8274
16.6793	16.6809	16.6856	16.6816	16.6862	16.6829	16.6871	16.6826	16.6829	16.6850	16.6817	16.6839	16.6835	16.6839	16.6840	16.6825	16.6829	16.6788	16.6787	16.6537	16.6189	16.6429	16.6629	16.6462	16.6381	16.6386	16.6351	16.6366	16.6369	16.6319	16.6300	16.6328	16.6337	16.6311	16.6318	16.6337	16.6311	16.6352	16.6377	16.6711	16.6663
16.3518	16.3521	16.3422	16.3533	16.3545	16.3497	16.3615	16.3534	16.3528	16.3506	16.3518	16.3521	16.3540	16.3551	16.3570	16.3533	16.3582	16.3538	16.3565	16.3512	16.3491	16.3587	16.3575	16.3594	16.3588	16.3558	16.3547	16.3551	16.3575	16.3543	16.3657	16.3578	16.3570	16.3579	16.3576	16.3575	16.3581	16.3586	16.3595	16.3627	16.3531
16.6619	16.6638	16.6670	16.6634	16.6708	16.6662	16.6681	16.6649	16.6651	16.6665	16.6639	16.6677	16.6683	16.6718	16.6747	16.6760	16.6777	16.6759	16.6797	16.6786	16.6650	16.6735	16.6702	16.6759	16.6758	16.6743	16.6747	16.6746	16.6746	16.6741	NaN	NaN	NaN	NaN	NaN	NaN	NaN	NaN	NaN	NaN	NaN
15.5646	15.5659	15.5667	15.5656	15.5671	15.5653	15.5659	15.5673	15.5654	15.5647	15.5649	15.5653	15.5652	15.5673	15.5668	15.5667	15.5669	15.5652	15.5667	15.5665	15.5667	15.5666	15.5671	15.5683	15.5673	15.5669	15.5673	15.5670	15.5666	15.5659	15.5661	15.5653	15.5665	15.5667	15.5657	15.5665	15.5664	15.5676	15.5662	15.5644	15.5658
15.8666	15.8703	15.8707	15.8724	15.8726	15.8728	15.8710	15.8744	15.8755	15.8758	15.8732	15.8716	15.8745	15.8736	15.8710	15.8729	15.8738	15.8710	15.8709	15.8715	15.8702	15.8690	15.8683	15.8727	15.8714	15.8706	15.8690	15.8727	15.8722	15.8722	15.8732	15.8719	15.8737	15.8705	15.8677	15.8716	15.8712	15.8738	15.8706	15.8674	15.8645
15.7762	15.7784	15.7812	15.7814	15.7818	15.7804	15.7813	15.7800	15.7785	15.7793	15.7793	15.7794	15.7796	15.7813	15.7796	15.7808	15.7808	15.7766	15.7768	15.7749	15.7758	15.7779	15.7762	15.7780	15.7772	15.7787	15.7765	15.7765	15.7767	15.7759	15.7769	15.7773	15.7759	15.7758	15.7750	15.7770	15.7774	15.7803	15.7779	15.7794	15.7817
15.6525	15.6548	15.6527	15.6511	15.6539	15.6551	15.6522	15.6506	15.6471	15.6602	15.6555	15.6554	15.6539	15.6597	15.6603	15.6566	15.6610	15.6555	15.6540	15.6549	15.6523	15.6531	15.6531	15.6462	15.6479	15.6555	15.6572	15.6536	15.6563	15.6531	15.6570	15.6582	15.6569	15.6567	15.6570	15.6606	15.6617	15.6585	15.6598	15.6579	15.6521
14.6822	14.6823	14.6823	14.6819	14.6816	14.6819	14.6823	14.6816	14.6817	14.6813	14.6816	14.6810	14.6809	14.6790	14.6803	14.6814	14.6798	14.6798	14.6787	14.6775	14.6774	14.6760	14.6771	14.6773	14.6605	14.6609	14.6763	14.6759	14.6587	14.6682	14.6755	14.6653	14.6666	14.6620	14.6760	14.6732	14.6791	14.6800	14.6788	14.6784	14.6766
17.3024	17.3015	17.3045	17.3020	17.3043	17.3024	17.3055	17.3045	17.3028	17.3052	17.3038	17.3038	17.3041	17.3059	17.3016	17.3027	17.3049	17.3029	17.3032	17.3006	17.2992	17.3045	17.3024	17.3043	17.3055	17.3019	17.2991	17.3028	17.3019	17.3006	17.3041	17.3000	17.3003	17.2997	17.2995	17.2995	17.3013	17.2993	17.3034	17.3063	17.3017
16.5696	16.5695	16.5758	16.5635	16.5642	16.5707	16.5870	16.5684	16.5661	16.5641	16.5604	16.5629	16.5616	16.5620	16.5593	16.5584	16.5591	16.5523	16.5590	16.5524	16.5408	16.5508	16.5494	16.5575	16.5542	16.5514	16.5506	16.5501	16.5494	16.5460	16.5624	16.5493	16.5494	16.5503	16.5475	16.5506	16.5485	16.5489	16.5525	16.5577	16.5442
16.5608	16.5611	16.5639	16.5620	16.5614	16.5628	16.5637	16.5620	16.5609	16.5627	16.5639	16.5637	16.5643	16.5667	16.5653	16.5652	16.5663	16.5666	16.5658	16.5650	16.5478	16.5665	16.5584	16.5598	16.5579	16.5587	16.5586	16.5592	16.5599	16.5574	16.5594	16.5613	16.5604	16.5613	16.5602	16.5613	16.5615	16.5617	16.5616	16.5592	16.5556
15.7544	15.7556	15.7565	15.7554	15.7567	15.7575	15.7576	15.7565	15.7568	15.7560	15.7563	15.7568	15.7563	15.7568	15.7566	15.7570	15.7569	15.7571	15.7560	15.7564	15.7560	15.7566	15.7566	15.7587	15.7572	15.7570	15.7581	15.7573	15.7571	15.7554	15.7576	15.7570	15.7566	15.7558	15.7560	15.7571	15.7567	15.7607	15.7564	15.7554	15.7603
15.4929	15.4878	15.4921	15.4903	15.4910	15.4932	15.4887	15.4931	15.4970	15.4940	15.4949	15.4909	15.4900	15.4926	15.4918	15.4902	15.4870	15.4892	15.4863	15.4877	15.4883	15.4922	15.4940	15.4937	15.4909	15.4948	15.4971	15.4961	15.4900	15.4909	15.4895	15.4914	15.4957	15.4869	15.4901	15.4910	15.4883	15.4857	15.4884	15.4846	15.4863
16.3488	16.3503	16.3492	16.3426	16.3423	16.3477	16.3558	16.3447	16.3452	16.3429	16.3413	16.3413	16.3407	16.3418	16.3406	16.3406	16.3411	16.3396	16.3409	16.3374	16.3235	16.3342	16.3349	16.3392	16.3364	16.3331	16.3312	16.3310	16.3318	16.3285	16.3431	16.3300	16.3308	16.3294	16.3289	16.3304	16.3289	16.3307	16.3328	16.3353	16.3274
15.1513	15.1522	15.1507	15.1507	15.1515	15.1521	15.1540	15.1522	15.1495	15.1521	15.1517	15.1508	15.1516	15.1516	15.1513	15.1522	15.1518	15.1511	15.1544	15.1535	15.1539	15.1551	15.1542	15.1537	15.1544	15.1546	15.1561	15.1557	15.1568	15.1556	15.1567	15.1563	15.1557	15.1560	15.1548	15.1567	15.1561	15.1540	15.1542	15.1568	15.1566
17.4551	17.4563	17.4372	17.4615	17.4646	17.4599	17.4738	17.4601	17.4589	17.4577	17.4540	17.4548	17.4517	17.4539	17.4497	17.4511	17.4524	17.4462	17.4502	17.4454	17.4371	17.4387	17.4350	17.4428	17.4414	17.4327	17.4244	17.4321	17.4125	17.4162	17.4309	17.4159	17.4163	17.4155	17.4148	17.4166	17.4170	17.4187	17.4325	17.4451	17.4364
16.4661	16.4676	16.4696	16.4651	16.4642	16.4671	16.4718	16.4677	16.4660	16.4655	16.4635	16.4645	16.4645	16.4644	16.4649	16.4644	16.4640	16.4633	16.4640	16.4614	16.4604	16.4666	16.4665	16.4673	16.4674	16.4689	16.4681	16.4698	16.4665	16.4710	16.4687	16.4646	16.4665	16.4660	16.4661	16.4660	16.4667	16.4655	16.4693	16.4667	16.4646
16.5678	16.5702	16.5710	16.5683	16.5707	16.5699	16.5695	16.5678	16.5694	16.5684	16.5671	16.5685	16.5660	16.5694	16.5680	16.5671	16.5667	16.5679	16.5691	16.5662	16.5538	16.5641	16.5645	16.5650	16.5632	16.5620	16.5607	16.5627	16.5626	16.5584	16.5648	16.5565	16.5565	16.5567	16.5565	16.5575	16.5570	16.5584	16.5614	16.5617	16.5525
16.5998	16.6003	16.6025	16.6011	16.6010	16.6016	16.6059	16.6007	16.6004	16.6000	16.5999	16.6016	16.6011	16.6023	16.6018	16.6033	16.6026	16.6013	16.6020	16.6003	16.5895	16.6003	16.5984	16.6009	16.5993	16.5984	16.5989	16.5988	16.5994	16.5963	16.6019	16.5988	16.5981	16.5984	16.5980	16.5992	16.5987	16.5993	16.5998	16.5990	16.5940
16.5365	16.5362	16.5425	16.5311	16.5334	16.5365	16.5508	16.5363	16.5346	16.5335	16.5302	16.5329	16.5316	16.5328	16.5302	16.5306	16.5312	16.5267	16.5313	16.5256	16.5086	16.5254	16.5230	16.5318	16.5300	16.5249	16.5227	16.5219	16.5222	16.5181	16.5353	16.5214	16.5212	16.5220	16.5178	16.5217	16.5174	16.5188	16.5241	16.5298	16.5167
17.5028	17.5040	17.5059	17.5187	17.5194	17.5190	17.5240	17.5224	17.5211	17.5203	17.5162	17.5186	17.5142	17.5156	17.5121	17.5134	17.5139	17.5060	17.5101	17.5051	17.4963	17.5004	17.4963	17.4966	17.4988	17.4903	NaN	NaN	NaN	NaN	NaN	NaN	NaN	NaN	NaN	NaN	NaN	NaN	NaN	NaN	NaN
15.6492	15.6501	15.6500	15.6503	15.6503	15.6510	15.6517	15.6516	15.6526	15.6528	15.6521	15.6526	15.6525	15.6525	15.6531	15.6518	15.6521	15.6525	15.6507	15.6529	15.6532	15.6520	15.6517	15.6536	15.6528	15.6520	15.6529	15.6537	15.6531	15.6535	15.6544	15.6528	15.6522	15.6525	15.6507	15.6535	15.6537	15.6538	15.6520	15.6511	15.6504
17.4952	17.4975	17.4863	17.4964	17.4990	17.4953	17.5018	17.4982	17.4970	17.4949	17.4924	17.4932	17.4901	17.4914	17.4908	17.4918	17.4935	17.4880	17.4907	17.4890	17.4848	17.4890	17.4760	17.4890	17.4886	17.4806	17.4727	17.4838	17.4615	17.4621	17.4591	17.4531	17.4537	17.4535	17.4503	17.4528	17.4522	17.4556	17.4677	17.4748	17.4675
16.5652	16.5667	16.5683	16.5646	16.5668	16.5678	16.5682	16.5673	16.5678	16.5678	16.5661	16.5680	16.5675	16.5705	16.5695	16.5686	16.5702	16.5701	16.5720	16.5693	16.5676	16.5671	16.5693	16.5741	16.5727	16.5721	16.5723	16.5712	16.5712	16.5682	16.5697	16.5695	16.5718	16.5722	16.5710	16.5741	16.5742	16.5753	16.5770	16.5729	16.5687
17.3490	17.3501	17.3253	17.3459	17.3522	17.3433	17.3666	17.3430	17.3409	17.3397	17.3297	17.3305	17.3280	17.3295	17.3233	17.3238	17.3265	17.3183	17.3227	17.3188	17.3091	17.3126	17.3126	17.3199	17.3180	17.3064	17.2960	17.3057	17.2921	17.2901	17.2992	17.2896	17.2920	17.2905	17.2894	17.2929	17.2918	17.2955	17.3097	17.3286	17.3178
15.7339	15.7348	15.7377	15.7377	15.7395	15.7365	15.7386	15.7367	15.7328	15.7347	15.7340	15.7338	15.7334	15.7373	15.7363	15.7366	15.7359	15.7291	15.7362	15.7355	15.7363	15.7359	15.7352	15.7389	15.7369	15.7359	15.7354	15.7354	15.7344	15.7347	15.7352	15.7346	15.7348	15.7359	15.7341	15.7352	15.7327	15.7385	15.7367	15.7349	15.7379
17.3819	17.3848	17.3552	17.3779	17.3793	17.3796	17.3715	17.3765	17.3787	17.3795	17.3843	17.3836	17.3828	17.3840	17.3751	17.3755	17.3783	17.3718	17.3740	17.3713	17.3531	17.3576	17.3576	17.3558	17.3511	17.3389	17.3290	17.3365	17.3199	17.3194	17.3295	17.3182	17.3187	17.3152	17.3159	17.3232	17.3222	17.3279	17.3449	17.3773	17.3726
14.9665	14.9672	14.9646	14.9642	14.9648	14.9662	14.9664	14.9626	14.9621	14.9653	14.9659	14.9693	14.9697	14.9707	14.9690	14.9731	14.9718	14.9698	14.9782	14.9701	14.9716	14.9701	14.9663	14.9710	14.9708	14.9665	14.9683	14.9723	14.9713	14.9756	14.9770	14.9780	14.9757	14.9718	14.9727	14.9766	14.9746	14.9587	14.9579	14.9576	14.9632
15.0573	15.0613	15.0668	15.0647	15.0647	15.0595	15.0631	15.0650	15.0632	15.0651	15.0698	15.0675	15.0708	15.0739	15.0761	15.0751	15.0765	15.0790	15.0801	15.0817	15.0843	15.0807	15.0819	15.0816	15.0855	15.0846	15.0854	15.0383	NaN	NaN	NaN	NaN	NaN	NaN	NaN	NaN	NaN	NaN	NaN	NaN	NaN
17.4674	17.4681	NaN	NaN	NaN	NaN	NaN	NaN	NaN	NaN	NaN	NaN	NaN	NaN	NaN	NaN	NaN	NaN	NaN	NaN	NaN	NaN	NaN	NaN	NaN	NaN	NaN	NaN	NaN	NaN	NaN	NaN	NaN	NaN	NaN	NaN	NaN	NaN	NaN	NaN	NaN
17.3859	17.3889	17.3526	17.3837	17.3879	17.3839	17.4008	17.3809	17.3787	17.3776	17.3674	17.3690	17.3656	17.3689	17.3621	17.3612	17.3624	17.3582	17.3598	17.3543	17.3500	17.3522	17.3524	17.3558	17.3562	17.3485	17.3406	17.3450	17.3356	17.3404	17.3527	17.3434	17.3427	17.3415	17.3413	17.3422	17.3436	17.3447	17.3564	17.3650	17.3611
15.6250	15.6241	15.6225	15.6185	15.6196	15.6233	15.6182	15.6190	15.6259	15.6266	15.6248	15.6262	15.6253	15.6254	15.6257	15.6268	15.6270	15.6246	15.6233	15.6240	15.6228	15.6258	15.6257	15.6214	15.6223	15.6271	15.6251	15.6261	15.6266	15.6238	15.6289	15.6298	15.6273	15.6253	15.6253	15.6262	15.6247	15.6285	15.6223	15.6220	15.6226
17.3630	17.3647	17.3503	17.3655	17.3679	17.3654	17.3789	17.3634	17.3624	17.3613	17.3559	17.3560	17.3525	17.3566	17.3540	17.3537	17.3542	17.3494	17.3527	17.3489	17.3429	17.3443	17.3449	17.3515	17.3463	17.3404	17.3330	17.3358	17.3272	17.3315	17.3473	17.3347	17.3322	17.3315	17.3306	17.3307	17.3324	17.3290	17.3406	17.3512	17.3460
16.5226	16.5234	16.5255	16.5220	16.5211	16.5236	16.5239	16.5231	16.5216	16.5221	16.5190	16.5204	16.5190	16.5197	16.5189	16.5168	16.5179	16.5159	16.5168	16.5138	16.4986	16.5161	16.5138	16.5169	16.5146	16.5132	16.5117	16.5110	16.5112	16.5088	16.5165	16.5092	16.5087	16.5081	16.5057	16.5091	16.5073	16.5099	16.5130	16.5153	16.5113
17.2985	17.2955	17.2977	17.2977	17.2972	17.2975	17.2997	17.2976	17.2949	17.2955	17.2973	17.2967	17.2954	17.2987	17.2961	17.2970	17.2957	17.2938	17.2977	17.2948	17.2972	17.2972	17.2952	17.2994	17.2962	17.2973	17.2968	17.2952	17.2958	17.2963	17.3017	17.2993	17.2980	17.2978	17.3013	17.2958	17.2983	17.2977	17.2987	17.2977	17.2975
16.5545	16.5540	16.5523	16.5510	16.5536	16.5553	16.5554	16.5536	16.5539	16.5556	16.5543	16.5536	16.5545	16.5568	16.5547	16.5542	16.5543	16.5551	16.5558	16.5533	16.5342	16.5520	16.5515	16.5523	16.5519	16.5510	16.5497	16.5499	16.5520	16.5487	16.5535	16.5512	16.5513	16.5498	16.5495	16.5509	16.5507	16.5506	16.5492	16.5494	16.5442
17.3728	17.3736	17.3506	17.3824	17.3844	17.3819	17.3989	17.3789	17.3778	17.3783	17.3710	17.3733	17.3692	17.3742	17.3692	17.3725	17.3752	17.3667	17.3727	17.3700	17.3642	17.3673	17.3675	17.3802	17.3711	17.3662	17.3601	17.3674	17.3535	17.3572	17.3714	17.3567	17.3581	17.3541	17.3556	17.3558	17.3583	17.3595	17.3707	17.4404	17.4398
16.6347	16.6353	16.6336	16.6339	16.6361	16.6363	16.6351	16.6352	16.6354	16.6362	16.6339	16.6359	16.6340	16.6364	16.6351	16.6343	16.6367	16.6360	16.6357	16.6344	16.6349	16.6364	16.6344	16.6365	16.6356	16.6362	16.6358	16.6363	16.6353	16.6340	16.6364	16.6360	16.6352	16.6346	16.6335	16.6358	16.6345	16.6364	16.6351	16.6311	16.6225
16.5231	16.5235	16.5251	16.5240	16.5253	16.5248	16.5280	16.5241	16.5220	16.5211	16.5215	16.5215	16.5203	16.5196	16.5185	16.5178	16.5195	16.5180	16.5175	16.5140	16.5062	16.5121	16.5136	16.5149	16.5176	16.5122	16.5077	16.5092	16.5070	16.5027	16.5079	16.5067	16.5055	16.5026	16.5050	16.5109	16.5082	16.5112	16.5097	16.5177	16.5178
17.2891	17.2895	17.2731	17.2859	17.2907	17.2842	17.3040	17.2856	17.2846	17.2842	17.2720	17.2754	17.2686	17.2701	17.2643	17.2632	17.2668	17.2578	17.2634	17.2566	17.2440	17.2442	17.2452	17.2699	17.2635	17.2647	17.2542	17.2651	NaN	NaN	NaN	NaN	NaN	NaN	NaN	NaN	NaN	NaN	NaN	NaN	NaN
15.1432	15.1416	15.1430	15.1443	15.1431	15.1432	15.1448	15.1451	15.1419	15.1459	15.1476	15.1473	15.1476	15.1495	15.1470	15.1480	15.1495	15.1484	15.1506	15.1514	15.1507	15.1510	15.1499	15.1506	15.1509	15.1506	15.1502	15.1511	15.1522	15.1523	15.1521	15.1526	15.1523	15.1525	15.1517	15.1518	15.1513	15.1517	15.1496	15.1494	15.1537
17.4188	17.4197	17.3985	17.4172	17.4185	17.4177	17.4292	17.4157	17.4121	17.4098	17.4008	17.4012	17.3961	17.3964	17.3915	17.3901	17.3923	17.3880	17.3890	17.3857	17.3774	17.3772	17.3785	17.3778	17.3797	17.3721	17.3648	17.3697	17.3545	17.3583	17.3597	17.3578	17.3591	17.3557	17.3563	17.3600	17.3635	17.3671	17.3783	17.3911	17.3907
16.6437	16.6419	16.6397	16.6410	16.6430	16.6457	16.6407	16.6410	16.6488	16.6460	16.6423	16.6441	16.6448	16.6455	16.6441	16.6430	16.6472	16.6488	16.6418	16.6425	16.6433	16.6442	16.6463	16.6431	16.6477	16.6497	16.6495	16.6502	16.6501	16.6475	16.6524	16.6523	16.6482	16.6509	16.6487	16.6503	16.6480	16.6503	16.6469	16.6401	16.6321
14.3955	14.3947	14.3972	14.3961	14.3966	14.3952	14.3968	14.3962	14.3957	14.3950	14.3948	14.3978	14.3979	14.3970	14.3947	14.3988	14.3979	14.3928	14.3966	14.3962	14.3962	14.3949	14.3969	14.3988	14.3976	14.3965	14.3982	14.3945	14.3964	14.3973	14.3979	14.3992	14.3954	14.3981	14.3965	14.3962	14.3972	14.3974	14.3975	14.3947	14.3949
14.1096	14.1123	14.1109	14.1096	14.1114	14.1110	14.1089	14.1102	14.1080	14.1089	14.1064	14.1075	14.1081	14.1063	14.1068	14.1077	14.1069	14.1059	14.1049	14.1059	14.1065	14.1066	14.1079	14.1088	14.1090	14.1095	14.1074	14.1085	14.1090	14.1097	14.1099	14.1085	14.1109	14.1089	14.1102	14.1074	14.1083	14.1079	14.1090	14.1068	14.1075
17.0934	17.0948	17.0646	17.0890	17.0891	17.0876	17.1007	17.0886	17.0868	17.0885	17.0795	17.0789	17.0763	17.0784	17.0772	17.0769	17.0792	17.0776	17.0790	17.0796	17.0603	17.0666	17.0670	17.0791	17.0688	17.0633	17.0569	17.0628	17.0423	17.0452	17.0628	17.0436	17.0453	17.0399	17.0400	17.0416	17.0404	17.0316	17.0485	17.0704	17.0656
17.4807	17.4813	17.4821	17.4815	17.4807	17.4803	17.4861	17.4802	17.4830	17.4846	17.4832	17.4830	17.4830	17.4836	17.4822	17.4797	17.4823	17.4812	17.4829	17.4817	17.4792	17.4823	17.4810	17.4829	17.4821	17.4800	17.4809	17.4809	17.4815	17.4795	17.4881	17.4817	17.4804	17.4817	17.4803	17.4821	17.4816	17.4814	17.4838	17.4831	17.4829
16.4667	16.4678	16.4701	16.4649	16.4637	16.4678	16.4711	16.4661	16.4640	16.4643	16.4634	16.4630	16.4621	16.4633	16.4608	16.4607	16.4621	16.4590	16.4615	16.4575	16.4444	16.4540	16.4525	16.4539	16.4547	16.4516	16.4480	16.4482	16.4505	16.4483	16.4568	16.4491	16.4474	16.4482	16.4473	16.4490	16.4478	16.4496	16.4498	16.4546	16.4497
17.2386	17.2396	17.2422	17.2400	17.2425	17.2402	17.2525	17.2396	17.2387	17.2376	17.2355	17.2405	17.2367	17.2403	17.2366	17.2373	17.2377	17.2328	17.2348	17.2301	17.2263	17.2277	17.2249	17.2286	17.2280	17.2234	17.2194	17.2204	17.2132	17.2153	17.2229	17.2186	17.2168	17.2156	17.2148	17.2165	17.2167	17.2179	17.2237	17.2308	17.2262
17.0821	17.0827	17.0467	17.0815	17.0828	17.0821	17.0998	17.0806	17.0796	17.0793	17.0711	17.0733	17.0704	17.0732	17.0695	17.0695	17.0716	17.0642	17.0681	17.0628	17.0451	17.0538	17.0463	17.0672	17.0617	17.0519	17.0417	17.0523	17.0348	17.0386	17.0615	17.0432	17.0446	17.0376	17.0387	17.0366	17.0382	17.0307	17.0445	17.0652	17.0521
17.4894	17.4877	17.4916	17.4894	17.4899	17.4888	17.4921	17.4881	17.4866	17.4877	17.4860	17.4864	17.4871	17.4890	17.4868	17.4880	17.4903	17.4881	17.4909	17.4905	17.4959	17.4982	17.4949	17.5001	17.5020	17.5005	17.5085	17.5093	17.5098	17.5102	17.5125	17.5076	17.5085	17.5098	17.5089	17.5087	17.5081	17.5046	17.5136	17.5181	17.5138
17.2893	17.2909	17.2496	17.2889	17.2925	17.2870	17.3010	17.2784	17.2752	17.2726	17.2593	17.2616	17.2485	17.2495	17.2424	17.2409	17.2458	17.2341	17.2405	17.2361	17.2232	17.2283	17.2293	17.2327	17.2371	17.2240	17.2102	17.2210	17.2087	17.2088	17.2219	17.2092	17.2119	17.2086	17.2090	17.2127	17.2143	17.2210	17.2413	17.2797	17.2865
16.6403	16.6395	16.6401	16.6406	16.6428	16.6396	16.6392	16.6378	16.6330	16.6334	16.6347	16.6331	16.6336	16.6344	16.6341	16.6345	16.6332	16.6310	16.6326	16.6310	16.6315	16.6317	16.6303	16.6330	16.6311	16.6298	16.6296	16.6275	16.6279	16.6252	16.6272	16.6263	16.6248	16.6267	16.6251	16.6265	16.6241	16.6267	16.6264	16.6268	16.6291
14.2493	14.2459	14.2487	14.2504	14.2485	14.2485	14.2514	14.2519	14.2556	14.2514	14.2503	14.2548	14.2501	14.2505	14.2501	14.2491	14.2472	14.2526	14.2501	14.2538	14.2488	14.2584	14.2552	14.2526	14.2533	14.2575	14.2547	14.2572	14.2588	14.2575	14.2588	14.2626	14.2580	14.2612	14.2566	14.2577	14.2549	14.2493	14.2524	14.2479	14.2510
17.2884	17.2895	17.2857	17.2912	17.2946	17.2912	17.3036	17.2927	17.2923	17.2915	17.2864	17.2891	17.2849	17.2883	17.2852	17.2846	17.2854	17.2811	17.2837	17.2794	17.2725	17.2737	17.2712	17.2797	17.2745	17.2700	17.2658	17.2680	17.2587	17.2618	17.2761	17.2619	17.2604	17.2589	17.2591	17.2593	17.2602	17.2614	17.2680	17.2780	17.2752
17.1386	17.1392	17.1374	17.1383	17.1404	17.1398	17.1559	17.1369	17.1358	17.1367	17.1298	17.1323	17.1281	17.1333	17.1287	17.1298	17.1301	17.1277	17.1300	17.1255	17.1238	17.1247	17.1224	17.1268	17.1264	17.1208	17.1509	17.1264	17.1527	17.1525	17.1617	17.1510	17.1497	17.1500	17.1493	17.1499	17.1508	17.1492	17.1286	17.1363	17.1285
17.3632	17.3632	17.3417	17.3607	17.3549	17.3627	17.3505	17.3604	17.3623	17.3613	17.3529	17.3536	17.3510	17.3523	17.3456	17.3461	17.3500	17.3420	17.3460	17.3396	17.3241	17.3282	17.3277	17.3325	17.3390	17.3252	17.3279	17.3299	17.3081	17.3049	17.3196	17.3030	17.3063	17.3048	17.3047	17.3066	17.3067	17.3078	17.3229	17.3334	17.3301
17.3643	17.3642	17.3494	17.3609	17.3610	17.3597	17.3703	17.3601	17.3579	17.3554	17.3471	17.3482	17.3430	17.3437	17.3361	17.3356	17.3392	17.3330	17.3361	17.3315	17.3320	17.3324	17.3341	17.3343	17.3365	17.3253	17.3153	17.3207	17.3088	17.3134	17.3252	17.3280	17.3279	17.3285	17.3308	17.3311	17.3307	17.3355	17.3269	17.3349	17.3372
17.1765	17.1786	17.1755	17.1759	17.1789	17.1796	17.1905	17.1832	17.1825	17.1813	17.1781	17.1795	17.1761	17.1797	17.1778	17.1776	17.1777	17.1758	17.1780	17.1754	17.1678	17.1708	17.1703	17.1711	17.1719	17.1693	17.1624	17.1654	17.1607	17.1580	17.1632	17.1604	17.1605	17.1597	17.1588	17.1599	17.1600	17.1588	17.1701	17.1769	17.1723
14.7731	14.7678	14.7778	14.7785	14.7735	14.7739	14.7739	14.7745	14.7712	14.7733	14.7726	14.7737	14.7745	14.7784	14.7789	14.7802	14.7821	14.7803	14.7804	14.7822	14.7842	14.7809	14.7864	14.7828	14.7831	14.7849	14.7895	14.7899	14.7933	14.7962	14.7978	14.7933	14.7940	14.7957	14.7905	14.7932	14.7922	14.7898	14.7840	14.7814	14.7776
17.4504	17.4506	17.4517	17.4514	17.4525	17.4513	17.4534	17.4512	17.4501	17.4505	17.4507	17.4508	17.4511	17.4511	17.4492	17.4496	17.4492	17.4479	17.4504	17.4507	17.4507	17.4510	17.4508	17.4528	17.4532	17.4518	17.4529	17.4524	17.4530	17.4522	17.4552	17.4526	17.4524	17.4530	17.4507	17.4526	17.4514	17.4527	17.4554	17.4555	17.4528
16.1443	16.1435	16.1417	16.1428	16.1412	16.1427	16.1420	16.1424	16.1422	16.1429	16.1436	16.1435	16.1415	16.1433	16.1445	16.1443	16.1448	16.1440	16.1451	16.1441	16.1440	16.1443	16.1453	16.1468	16.1459	16.1468	16.1479	16.1478	16.1479	16.1476	16.1496	16.1475	16.1477	16.1481	16.1474	16.1499	16.1492	16.1491	16.1466	16.1443	16.1432
13.2625	13.2700	13.2692	13.2633	13.2693	13.2692	13.2686	13.2698	13.2695	13.2705	13.2668	13.2700	13.2708	13.2668	13.2700	13.2690	13.2692	13.2700	13.2687	13.2699	13.2741	13.2788	13.2746	13.2766	13.2813	13.2739	13.2792	13.2760	13.2792	13.2764	13.2833	13.2838	13.2811	13.2838	13.2828	13.2827	13.2754	13.2723	13.2690	13.2699	13.2723
17.2426	17.2438	17.2214	17.2370	17.2403	17.2352	17.2741	17.2462	17.2446	17.2451	17.2361	17.2358	17.2325	17.2329	17.2305	17.2281	17.2268	17.2254	17.2230	17.2188	17.2155	17.2102	17.2168	17.2278	17.2266	17.2093	17.2096	17.2160	17.2049	17.1973	17.2047	17.1904	17.1983	17.1964	17.1964	17.1972	17.1962	17.2118	17.2310	NaN	NaN
17.3620	17.3621	17.3406	17.3619	17.3655	17.3605	17.3737	17.3614	17.3587	17.3586	17.3479	17.3493	17.3428	17.3489	17.3429	17.3411	17.3471	17.3348	17.3394	17.3286	17.3147	17.3171	17.3166	17.3164	17.3158	17.3092	17.2963	17.3003	17.2892	17.2926	17.3035	17.2938	17.2926	17.2920	17.2919	17.2912	17.2929	17.2921	17.3059	NaN	NaN
17.2225	17.2225	17.2616	17.2228	17.2259	17.2240	17.2331	17.2237	17.2247	17.2221	17.2353	17.2340	17.2404	17.2389	17.2354	17.2352	17.2287	17.2395	17.2375	17.2355	17.2360	17.2343	17.2375	17.2334	17.2303	17.2252	17.2211	17.2165	17.2387	17.2112	17.1997	17.2201	17.2228	17.2194	17.2265	17.2216	17.2223	17.2247	17.1969	17.2065	17.2008
15.1605	15.1605	15.1608	15.1612	15.1604	15.1603	15.1625	15.1610	15.1593	15.1601	15.1604	15.1600	15.1602	15.1615	15.1612	15.1616	15.1609	15.1597	15.1611	15.1609	15.1616	15.1611	15.1607	15.1607	15.1610	15.1606	15.1609	15.1611	15.1606	15.1610	15.1613	15.1615	15.1611	15.1621	15.1616	15.1614	15.1621	15.1612	15.1613	15.1611	15.1636
15.1659	15.1674	15.1693	15.1682	15.1683	15.1630	15.1733	15.1675	15.1698	15.1682	15.1674	15.1659	15.1656	15.1668	15.1679	15.1690	15.1722	15.1716	15.1707	15.1714	15.1757	15.1705	15.1756	15.1779	15.1764	15.1770	15.1752	15.1748	15.1780	15.1741	15.1734	15.1727	15.1736	15.1744	15.1724	15.1702	15.1752	15.1692	15.1713	15.1707	15.1737
15.9510	15.9498	15.9537	15.9526	15.9540	15.9527	15.9536	15.9542	15.9488	15.9500	15.9534	15.9488	15.9518	15.9526	15.9510	15.9538	15.9518	15.9486	15.9525	15.9501	15.9515	15.9501	15.9512	15.9507	15.9537	15.9530	15.9539	15.9507	15.9507	15.9503	15.9508	15.9518	15.9507	15.9529	15.9508	15.9515	15.9491	15.9484	15.9493	15.9488	15.9484
17.2331	17.2342	17.1984	17.2364	17.2385	17.2344	17.2531	17.2300	17.2267	17.2259	17.2180	17.2189	17.2133	17.2143	17.2098	17.2084	17.2122	17.2083	17.2135	17.2109	17.2046	17.2077	17.2103	17.2065	17.2128	17.2060	17.1877	17.1989	17.1797	17.1812	17.1930	17.1886	17.1867	17.1866	17.1897	17.1909	17.2007	17.2002	17.2018	17.2170	17.2127
16.5824	16.5829	16.5832	16.5844	16.5853	16.5844	16.5831	16.5829	16.5792	16.5793	16.5807	16.5793	16.5783	16.5811	16.5797	16.5789	16.5797	16.5780	16.5806	16.5796	16.5786	16.5797	16.5777	16.5791	16.5769	16.5766	16.5766	16.5746	16.5761	16.5753	16.5769	16.5755	16.5754	16.5757	16.5736	16.5742	16.5705	16.5744	16.5754	16.5756	16.5729
15.7450	15.7452	15.7465	15.7459	15.7479	15.7457	15.7461	15.7455	15.7426	15.7444	15.7443	15.7443	15.7441	15.7465	15.7460	15.7460	15.7456	15.7428	15.7467	15.7449	15.7458	15.7453	15.7451	15.7474	15.7455	15.7447	15.7438	15.7443	15.7428	15.7431	15.7438	15.7432	15.7428	15.7444	15.7422	15.7444	15.7413	15.7472	15.7459	15.7455	15.7480
17.4139	17.4132	17.4173	17.4119	17.4128	17.4135	17.4161	17.4117	17.4103	17.4120	17.4100	17.4113	17.4116	17.4121	17.4101	17.4112	17.4124	17.4098	17.4122	17.4133	17.4124	17.4094	17.4080	17.4115	17.4099	17.4095	17.4108	17.4109	17.4109	17.4087	17.4184	17.4130	17.4128	17.4107	17.4120	17.4119	17.4145	17.4129	17.4161	17.4147	17.4118
17.1461	17.1469	17.1453	17.1468	17.1456	17.1476	17.1599	17.1460	17.1452	17.1451	17.1412	17.1419	17.1373	17.1409	17.1382	17.1384	17.1390	17.1361	17.1384	17.1354	17.1273	17.1309	17.1313	17.1283	17.1305	17.1270	17.1217	17.1244	17.1232	17.1193	17.1234	17.1197	17.1189	17.1183	17.1181	17.1189	17.1188	17.1197	17.1311	17.1381	17.1337
15.7127	15.7137	15.7170	15.7150	15.7153	15.7143	15.7150	15.7125	15.7094	15.7117	15.7117	15.7122	15.7106	15.7145	15.7124	15.7131	15.7160	15.7096	15.7152	15.7155	15.7162	15.7158	15.7132	15.7163	15.7164	15.7148	15.7155	15.7128	15.7134	15.7105	15.7099	15.7090	15.7089	15.7108	15.7071	15.7114	15.7135	15.7179	15.7161	15.7193	15.7074
17.4675	17.4680	17.4674	17.4677	17.4673	17.4672	17.4709	17.4675	17.4672	17.4676	17.4679	17.4663	17.4668	17.4672	17.4665	17.4661	17.4672	17.4656	17.4668	17.4664	17.4575	17.4684	17.4665	17.4671	17.4684	17.4678	17.4678	17.4677	17.4685	17.4672	17.4714	17.4672	17.4670	17.4673	17.4665	17.4672	17.4650	17.4669	17.4703	17.4725	17.4729
16.7595	16.7605	16.7602	16.7605	16.7616	16.7605	16.7608	16.7607	16.7585	16.7594	16.7609	16.7608	16.7602	16.7601	16.7598	16.7599	16.7589	16.7585	16.7604	16.7586	16.7595	16.7589	16.7583	16.7596	16.7575	16.7569	16.7571	16.7548	16.7540	16.7535	16.7531	16.7515	16.7525	16.7524	16.7520	16.7533	16.7533	16.7542	16.7554	16.7581	16.7589
16.6085	16.6086	16.6095	16.6093	16.6105	16.6084	16.6095	16.6087	16.6054	16.6053	16.6069	16.6055	16.6055	16.6058	16.6057	16.6061	16.6072	16.6034	16.6055	16.6050	16.6052	16.6054	16.6048	16.6064	16.6052	16.6039	16.6041	16.6032	16.6040	16.6030	16.6039	16.6041	16.6027	16.6043	16.6035	16.6040	16.6024	16.6037	16.6041	16.6038	16.6042
15.6767	15.6769	15.6773	15.6777	15.6776	15.6769	15.6761	15.6760	15.6765	15.6748	15.6767	15.6759	15.6756	15.6767	15.6762	15.6745	15.6761	15.6785	15.6764	15.6759	15.6778	15.6778	15.6768	15.6778	15.6790	15.6795	15.6794	15.6783	15.6805	15.6798	15.6811	15.6821	15.6790	15.6823	15.6817	15.6802	15.6780	15.6804	15.6764	15.6763	15.6772
17.4873	17.4884	17.4885	17.4870	17.4860	17.4817	17.4815	17.4836	17.4818	17.4851	17.4829	17.4806	17.4894	17.4847	17.4850	17.4845	17.4852	17.4823	17.4831	17.4812	17.4795	17.4815	17.4839	17.4820	17.4838	17.4811	17.4807	17.4796	17.4749	17.4764	17.4785	17.4774	17.4768	17.4777	17.4748	17.4754	17.4766	17.4749	17.4745	17.4713	17.4723
17.2738	17.2739	17.2564	17.2760	17.2792	17.2767	17.2910	17.2754	17.2735	17.2733	17.2685	17.2696	17.2671	17.2699	17.2660	17.2664	17.2692	17.2658	17.2682	17.2672	17.2630	17.2651	17.2646	17.2685	17.2669	17.2633	17.2578	17.2616	17.2541	17.2546	17.2724	17.2533	17.2527	17.2500	17.2509	17.2521	17.2535	17.2561	17.2743	17.2793	17.2764
17.3461	17.3460	17.3032	17.3690	17.3698	17.3684	17.3811	17.3709	17.3690	17.3689	17.3632	17.3633	17.3578	17.3594	17.3581	17.3571	17.3577	17.3553	17.3558	17.3551	17.3451	17.3450	17.3467	17.3506	17.3502	17.3492	17.3377	17.3408	17.2470	17.2714	17.3262	17.2645	17.2816	17.2694	17.2572	17.2572	17.2628	17.2549	17.2589	NaN	NaN
17.4047	17.4060	17.3908	17.4149	17.4177	17.4150	17.4185	17.4146	17.4139	17.4150	17.4057	17.4064	17.4060	17.4064	17.4020	17.4022	17.4038	17.3957	17.3990	17.3961	17.3998	17.4031	17.4009	17.4066	17.4083	17.3832	NaN	NaN	NaN	NaN	NaN	NaN	NaN	NaN	NaN	NaN	NaN	NaN	NaN	NaN	NaN
16.7031	16.7049	16.7045	16.7045	16.7039	16.7033	16.7038	16.7034	16.7006	16.7007	16.7014	16.7008	16.7000	16.7020	16.7015	16.7019	16.6983	16.6954	16.6998	16.6969	16.6970	16.6960	16.6931	16.6957	16.6890	16.6803	16.6794	16.6758	16.6685	16.6718	16.6693	16.6682	16.6699	16.6725	16.6682	16.6678	16.6673	16.6701	16.6765	16.6707	16.6692
15.9577	15.9590	15.9568	15.9539	15.9521	15.9535	15.9572	15.9519	15.9530	15.9548	15.9580	15.9575	15.9551	15.9562	15.9575	15.9561	15.9592	15.9575	15.9566	15.9573	15.9520	15.9562	15.9546	15.9532	15.9545	15.9543	15.9467	15.9495	15.9512	15.9323	15.9561	15.9486	15.9510	15.9457	15.9561	15.9519	15.9576	15.9518	15.9544	15.9607	15.9594
16.8740	16.8749	16.8650	16.8736	16.8773	16.8730	16.8873	16.8675	16.8666	16.8719	16.8657	16.8617	16.8588	16.8651	16.8630	16.8531	16.8602	16.8564	16.8587	16.8687	16.8885	16.8866	16.8919	16.8720	16.8735	16.8677	16.8958	16.8888	16.8927	16.8924	16.8793	16.8851	16.8780	16.8773	16.8773	16.8807	16.8916	16.8875	16.8933	16.8735	16.8726
16.5003	16.5016	16.5033	16.5033	16.5046	16.5014	16.5025	16.5022	16.4984	16.4977	16.5008	16.4980	16.4989	16.5005	16.4994	16.5003	16.5006	16.4987	16.5005	16.5003	16.5000	16.4994	16.4980	16.4995	16.4978	16.4978	16.4959	16.4958	16.4966	16.4937	16.4941	16.4924	16.4926	16.4940	16.4921	16.4922	16.4906	16.4933	16.4944	16.4948	16.4948
16.6167	16.6167	16.6133	16.6131	16.6148	16.6165	16.6157	16.6153	16.6194	16.6176	16.6157	16.6165	16.6165	16.6184	16.6161	16.6175	16.6179	16.6194	16.6174	16.6171	16.6150	16.6174	16.6190	16.6175	16.6185	16.6186	16.6185	16.6196	16.6198	16.6205	16.6200	16.6204	16.6202	16.6200	16.6185	16.6211	16.6200	16.6206	16.6188	16.6158	16.6129
16.7594	16.7582	16.7578	16.7572	16.7566	16.7577	16.7573	16.7571	16.7579	16.7580	16.7562	16.7577	16.7575	16.7574	16.7575	16.7568	16.7579	16.7576	16.7568	16.7557	16.7568	16.7574	16.7568	16.7576	16.7575	16.7568	16.7566	16.7572	16.7568	16.7564	16.7585	16.7578	16.7563	16.7571	16.7572	16.7572	16.7577	16.7578	16.7561	16.7559	16.7559
17.3156	17.3169	17.3047	17.3130	17.3137	17.3129	17.3208	17.3151	17.3156	17.3128	17.3155	17.3155	17.3133	17.3128	17.3129	17.3092	17.3109	17.3120	17.3134	17.3109	17.3054	17.3038	17.3079	17.3076	17.3084	17.3089	17.2993	17.2981	17.2923	17.2963	17.2957	17.2966	17.2981	17.2975	17.2970	17.2995	17.2997	17.3054	17.3232	17.3449	17.3399
17.3264	17.3258	17.2906	17.3113	17.3129	17.3090	17.3107	17.3100	17.3083	17.3072	17.3153	17.3158	17.3169	17.3184	17.3120	17.3138	17.3154	17.3132	17.3127	17.3063	17.2988	17.3044	17.2991	17.3075	17.2996	17.3055	17.2748	17.2789	NaN	NaN	NaN	NaN	NaN	NaN	NaN	NaN	NaN	NaN	NaN	NaN	NaN
17.0862	17.0867	17.0854	17.0850	17.0940	17.0879	17.0948	17.0827	17.0818	17.0815	17.0803	17.0814	17.0787	17.0814	17.0791	17.0798	17.0802	17.0773	17.0804	17.0760	17.0700	17.0725	17.0702	17.0708	17.0749	17.0701	17.0641	17.0664	17.0645	17.0621	17.0675	17.0611	17.0595	17.0596	17.0592	17.0601	17.0605	17.0637	17.0702	17.0750	17.0697
17.4118	17.4113	17.4133	17.4119	17.4127	17.4113	17.4147	17.4119	17.4104	17.4099	17.4096	17.4101	17.4106	17.4111	17.4100	17.4110	17.4107	17.4093	17.4111	17.4119	17.4069	17.4111	17.4079	17.4108	17.4125	17.4114	17.4123	17.4116	17.4122	17.4119	17.4143	17.4127	17.4128	17.4132	17.4116	17.4130	17.4127	17.4145	17.4171	17.4175	17.4164
15.0976	15.0949	15.0994	15.0987	15.0964	15.0947	15.0977	15.0935	15.0951	15.0973	15.0991	15.0939	15.0983	15.0942	15.0966	15.0982	15.0934	15.0942	15.0980	15.0970	15.0976	15.0961	15.0941	15.0953	15.0962	15.0949	15.0990	15.0988	15.0956	15.0979	15.0997	15.0987	15.0984	15.0995	15.0992	15.1006	15.0955	15.0959	15.0998	15.0911	15.0987
16.7205	16.7217	16.7215	16.7213	16.7217	16.7206	16.7223	16.7213	16.7217	16.7220	16.7224	16.7228	16.7217	16.7226	16.7215	16.7220	16.7232	16.7222	16.7218	16.7221	16.7225	16.7222	16.7221	16.7225	16.7231	16.7224	16.7227	16.7218	16.7223	16.7214	16.7221	16.7218	16.7219	16.7219	16.7205	16.7217	16.7215	16.7215	16.7219	16.7234	16.7228
16.3703	16.3701	16.3681	16.3686	16.3689	16.3704	16.3689	16.3685	16.3715	16.3702	16.3703	16.3708	16.3710	16.3700	16.3701	16.3694	16.3708	16.3697	16.3686	16.3703	16.3717	16.3710	16.3719	16.3712	16.3704	16.3726	16.3721	16.3709	16.3706	16.3726	16.3741	16.3732	16.3700	16.3720	16.3708	16.3719	16.3721	16.3723	16.3710	16.3672	16.3651
16.6522	16.6524	16.6527	16.6526	16.6530	16.6521	16.6524	16.6517	16.6506	16.6511	16.6520	16.6507	16.6501	16.6512	16.6505	16.6508	16.6510	16.6500	16.6508	16.6501	16.6506	16.6504	16.6494	16.6503	16.6497	16.6495	16.6491	16.6488	16.6482	16.6465	16.6473	16.6471	16.6467	16.6472	16.6464	16.6474	16.6453	16.6478	16.6491	16.6493	16.6493
16.9870	16.9878	16.9876	16.9871	16.9868	16.9884	16.9893	16.9871	16.9871	16.9897	16.9891	16.9847	16.9883	16.9865	16.9850	16.9847	16.9857	16.9840	16.9852	16.9867	16.9774	16.9871	16.9898	16.9941	16.9958	16.9939	16.9930	16.9946	16.9978	16.9997	17.0203	17.0015	17.0035	17.0007	17.0019	17.0046	17.0011	17.0007	17.0036	17.0018	16.9960
16.7019	16.7029	16.7021	16.7030	16.7035	16.7034	16.7036	16.7026	16.7020	16.7019	16.7019	16.7028	16.7024	16.7026	16.7011	16.7014	16.7014	16.7003	16.7004	16.6998	16.6993	16.7003	16.6986	16.6992	16.6990	16.6993	16.6988	16.6984	16.6981	16.6975	16.6978	16.6969	16.6977	16.6980	16.6972	16.6971	16.6969	16.6972	16.6984	16.6989	16.6988
16.3143	16.3174	16.3162	16.3164	16.3169	16.3170	16.3150	16.3149	16.3154	16.3176	16.3183	16.3167	16.3163	16.3174	16.3185	16.3175	16.3188	16.3180	16.3221	16.3205	16.3198	16.3202	16.3212	16.3196	16.3219	16.3201	16.3210	16.3209	16.3212	16.3198	16.3213	16.3220	16.3219	16.3239	16.3231	16.3224	16.3231	16.3212	16.3216	16.3198	16.3124
17.2056	17.2059	17.2058	17.2056	17.2062	17.2068	17.2091	17.2056	17.2057	17.2058	17.2051	17.2061	17.2067	17.2057	17.2062	17.2101	17.2087	17.2073	17.2077	17.2096	17.2160	17.2086	17.2095	17.2115	17.2118	17.2099	17.2125	17.2127	17.2160	17.2144	17.2210	17.2148	17.2148	17.2164	17.2133	17.2169	17.2131	17.2133	17.2135	17.2120	17.2080
17.4220	17.4227	17.4237	17.4237	17.4235	17.4227	17.4249	17.4224	17.4219	17.4219	17.4211	17.4209	17.4205	17.4203	17.4192	17.4199	17.4184	17.4194	17.4192	17.4194	17.4111	17.4154	17.4159	17.4163	17.4177	17.4149	17.4156	17.4143	17.4151	17.4164	17.4192	17.4171	17.4170	17.4173	17.4164	17.4177	17.4163	17.4168	17.4186	17.4220	17.4234
16.6945	16.6945	16.6956	16.6962	16.6958	16.6945	16.6944	16.6941	16.6933	16.6929	16.6927	16.6937	16.6927	16.6928	16.6932	16.6942	16.6939	16.6930	16.6935	16.6927	16.6933	16.6929	16.6930	16.6940	16.6932	16.6948	16.6947	16.6947	16.6951	16.6937	16.6940	16.6932	16.6939	16.6931	16.6933	16.6937	16.6932	16.6956	16.6956	16.6948	16.6957
17.0123	17.0129	17.0132	17.0130	17.0178	17.0096	17.0158	17.0091	17.0096	17.0089	17.0075	17.0097	17.0102	17.0112	17.0096	17.0101	17.0116	17.0083	17.0116	17.0063	16.9961	17.0001	17.0054	17.0002	17.0041	17.0087	17.0036	17.0055	17.0055	17.0085	17.0125	17.0084	17.0092	17.0041	17.0060	17.0057	17.0113	17.0108	17.0050	17.0071	16.9986
16.4167	16.4174	16.4196	16.4176	16.4197	16.4164	16.4178	16.4173	16.4162	16.4151	16.4151	16.4142	16.4150	16.4148	16.4125	16.4164	16.4144	16.4111	16.4099	16.4116	16.4095	16.4107	16.4099	16.4103	16.4087	16.4104	16.4104	16.4095	16.4091	16.4104	16.4143	16.4105	16.4106	16.4141	16.4105	16.4118	16.4075	16.4152	16.4119	16.4156	16.4213
16.4892	16.4900	16.4895	16.4903	16.4909	16.4908	16.4902	16.4896	16.4902	16.4888	16.4892	16.4886	16.4883	16.4897	16.4883	16.4890	16.4896	16.4877	16.4885	16.4879	16.4876	16.4894	16.4886	16.4896	16.4882	16.4888	16.4892	16.4887	16.4893	16.4883	16.4899	16.4903	16.4885	16.4895	16.4886	16.4892	16.4905	16.4899	16.4895	16.4887	16.4875
17.2271	17.2273	17.2280	17.2264	17.2269	17.2270	17.2297	17.2272	17.2257	17.2261	17.2268	17.2265	17.2273	17.2277	17.2279	17.2284	17.2276	17.2253	17.2261	17.2259	17.2265	17.2235	17.2265	17.2285	17.2277	17.2259	17.2265	17.2262	17.2247	17.2237	17.2255	17.2234	17.2238	17.2242	17.2219	17.2239	17.2239	17.2239	17.2269	17.2297	17.2312
16.1453	16.1453	16.1466	16.1466	16.1465	16.1473	16.1473	16.1464	16.1457	16.1456	16.1463	16.1454	16.1453	16.1464	16.1458	16.1465	16.1467	16.1440	16.1462	16.1469	16.1467	16.1479	16.1478	16.1483	16.1479	16.1471	16.1474	16.1475	16.1476	16.1465	16.1484	16.1480	16.1478	16.1489	16.1468	16.1476	16.1476	16.1494	16.1477	16.1455	16.1447
15.8849	15.8865	15.8859	15.8849	15.8866	15.8856	15.8859	15.8868	15.8817	15.8814	15.8822	15.8833	15.8817	15.8830	15.8828	15.8846	15.8849	15.8834	15.8852	15.8857	15.8866	15.8864	15.8861	15.8880	15.8884	15.8878	15.8884	15.8887	15.8878	15.8891	15.8899	15.8908	15.8883	15.8896	15.8885	15.8887	15.8906	15.8893	15.8868	15.8857	15.8860
17.3105	17.3163	17.3062	17.3019	17.3041	17.3068	17.3069	17.2990	17.3027	17.3016	17.3035	17.3131	17.3139	17.3165	17.3253	17.3259	17.3270	17.3296	17.3257	17.3277	17.3315	17.3452	17.3369	17.3381	17.3421	17.3448	17.3435	17.3414	17.3429	17.3404	17.3388	17.3447	17.3466	17.3455	17.3443	17.3429	17.3418	17.3426	17.3451	17.3493	17.3504
17.0277	17.0269	17.0276	17.0277	17.0273	17.0272	17.0310	17.0260	17.0260	17.0256	17.0260	17.0261	17.0271	17.0278	17.0271	17.0281	17.0286	17.0276	17.0282	17.0304	17.0309	17.0293	17.0283	17.0311	17.0322	17.0324	17.0322	17.0333	17.0355	17.0347	17.0438	17.0356	17.0361	17.0368	17.0350	17.0372	17.0360	17.0352	17.0374	17.0354	17.0316
17.4717	17.4723	17.4706	17.4701	17.4717	17.4735	17.4739	17.4739	17.4729	17.4732	17.4720	17.4704	17.4708	17.4687	17.4691	17.4682	17.4673	17.4676	17.4680	17.4668	17.4265	17.4380	17.4368	17.4381	17.4385	17.4365	17.4365	17.4355	17.4362	17.4353	17.4399	17.4365	17.4362	17.4361	17.4345	17.4365	17.4348	17.4347	17.4371	17.4418	17.4391
13.3326	13.3318	13.3333	13.3360	13.3340	13.3353	13.3323	13.3350	13.3392	13.3363	13.3367	13.3350	13.3364	13.3377	13.3365	13.3406	13.3386	13.3378	13.3399	13.3405	13.3432	13.3431	13.3403	13.3398	13.3416	13.3431	13.3430	13.3443	13.3401	13.3399	13.3440	13.3410	13.3407	13.3445	13.3396	13.3442	13.3401	13.3419	13.3390	13.3375	13.3402
16.9659	16.9663	16.9697	16.9661	16.9693	16.9688	16.9715	16.9680	16.9662	16.9684	16.9679	16.9661	16.9745	16.9745	16.9733	16.9710	16.9732	16.9732	16.9703	16.9764	16.9787	16.9777	16.9832	16.9845	16.9828	16.9834	16.9861	16.9862	16.9849	16.9871	16.9905	16.9908	16.9865	16.9879	16.9866	16.9891	16.9885	16.9888	16.9922	16.9900	16.9893
16.9868	16.9874	16.9876	16.9972	17.0169	16.9894	16.9972	16.9872	16.9872	16.9886	16.9834	16.9859	16.9936	16.9920	16.9939	16.9964	16.9964	16.9928	16.9974	16.9924	16.9936	16.9975	16.9942	NaN	NaN	NaN	NaN	NaN	NaN	NaN	NaN	NaN	NaN	NaN	NaN	NaN	NaN	NaN	NaN	NaN	NaN
16.6194	16.6202	16.6183	16.6186	16.6186	16.6192	16.6170	16.6182	16.6202	16.6194	16.6191	16.6196	16.6212	16.6208	16.6206	16.6193	16.6211	16.6229	16.6203	16.6198	16.6197	16.6223	16.6231	16.6222	16.6245	16.6253	16.6256	16.6256	16.6262	16.6244	16.6258	16.6252	16.6256	16.6258	16.6252	16.6258	16.6267	16.6262	16.6254	16.6221	16.6200
17.2626	17.2615	17.2602	17.2698	17.2592	17.2627	17.2651	17.2603	17.2584	17.2696	17.2624	17.2595	17.2631	17.2629	17.2623	17.2630	17.2610	17.2678	17.2677	17.2622	17.2752	17.2654	17.2656	17.2647	17.2684	17.2640	17.2678	17.2636	17.2661	17.2653	17.2706	17.2661	17.2690	17.2684	17.2646	17.2673	17.2666	17.2639	17.2662	17.2656	17.2627
17.4804	17.4797	17.4826	17.4815	17.4807	17.4800	17.4840	17.4802	17.4785	17.4793	17.4785	17.4787	17.4790	17.4799	17.4785	17.4790	17.4798	17.4791	17.4798	17.4807	17.4709	17.4823	17.4799	17.4819	17.4822	17.4808	17.4802	17.4797	17.4789	17.4776	17.4808	17.4768	17.4775	17.4757	17.4762	17.4773	17.4765	17.4765	17.4811	17.4832	17.4830
17.1030	17.1022	17.1120	17.1063	17.1074	17.1078	17.1234	17.1073	17.1024	17.1001	17.0943	17.0952	17.0890	17.0917	17.0855	17.0806	17.0827	17.0765	17.0790	17.0712	17.0621	17.0659	17.0682	17.0768	17.0765	17.0697	17.0621	17.0644	17.0564	17.0549	17.0657	17.0549	17.0536	17.0455	17.0430	17.0475	17.0498	17.0535	17.0516	17.0634	17.0527
17.1035	17.1039	17.1025	17.1026	17.1018	17.1039	17.1143	17.1030	17.1017	17.1014	17.0975	17.0977	17.0939	17.0972	17.0942	17.0954	17.0957	17.0940	17.0971	17.0941	17.0909	17.0933	17.0913	17.0972	17.0973	17.0930	17.0919	17.0924	17.0907	17.0927	17.1208	17.0948	17.0933	17.0942	17.0954	17.0936	17.0944	17.0849	17.0999	17.1052	17.0957
15.9208	15.9210	15.9215	15.9218	15.9210	15.9210	15.9224	15.9213	15.9187	15.9200	15.9204	15.9199	15.9209	15.9208	15.9213	15.9200	15.9207	15.9203	15.9219	15.9220	15.9236	15.9214	15.9202	15.9211	15.9196	15.9191	15.9168	15.9177	15.9157	15.9167	15.9163	15.9168	15.9173	15.9170	15.9164	15.9169	15.9174	15.9183	15.9186	15.9206	15.9217
17.2816	17.2827	17.2704	17.2775	17.2784	17.2771	17.2884	17.2773	17.2760	17.2748	17.2696	17.2707	17.2653	17.2674	17.2650	17.2646	17.2649	17.2610	17.2650	17.2598	17.2509	17.2524	17.2490	17.2624	17.2531	17.2439	17.2332	17.2361	17.2315	17.2317	17.2376	17.2295	17.2293	17.2258	17.2263	17.2265	17.2272	17.2285	17.2251	17.2474	17.2433
17.0376	17.0393	17.0364	17.0368	17.0412	17.0367	17.0493	17.0373	17.0354	17.0359	17.0322	17.0322	17.0315	17.0333	17.0341	17.0360	17.0342	17.0386	17.0401	17.0438	17.0379	17.0403	17.0326	17.0527	17.0487	17.0424	17.0396	17.0410	17.0374	17.0415	17.0516	17.0430	17.0392	17.0366	17.0361	17.0369	17.0353	17.0363	17.0458	17.0554	17.0507
17.4058	17.4057	17.4067	17.4044	17.4070	17.4059	17.4072	17.4034	17.4036	17.4061	17.4042	17.4051	17.4072	17.4076	17.4071	17.4088	17.4093	17.4085	17.4091	17.4095	17.4063	17.4086	17.4088	17.4105	17.4112	17.4104	17.4109	17.4100	17.4114	17.4098	17.4129	17.4104	17.4103	17.4105	17.4103	17.4101	17.4102	17.4100	17.4119	17.4134	17.4118
16.6579	16.6592	16.6605	16.6655	16.6611	16.6609	16.6645	16.6580	16.6622	16.6612	16.6633	16.6630	16.6639	16.6638	16.6628	16.6626	16.6615	16.6581	16.6607	16.6471	16.6371	16.6450	16.6491	16.6472	16.6450	16.6459	16.6390	16.6396	16.6398	16.6401	16.6459	16.6415	16.6417	16.6409	16.6397	16.6405	16.6418	16.6415	16.6416	16.6431	16.6384
15.5846	15.5886	15.5934	15.5934	15.5920	15.5909	15.5944	15.5921	15.5829	15.5867	15.5925	15.5925	15.5898	15.5941	15.5909	15.5955	15.5953	15.5937	15.5940	15.5979	15.6012	15.6044	15.5992	15.6057	15.6030	15.6013	15.6049	15.6008	15.6018	15.6032	15.6056	15.6034	15.6045	15.6067	15.6045	15.6054	15.6050	15.6076	15.5985	15.5938	15.5775
17.4155	17.4145	17.4148	17.4152	17.4157	17.4150	17.4173	17.4145	17.4131	17.4125	17.4146	17.4126	17.4129	17.4135	17.4138	17.4124	17.4134	17.4121	17.4132	17.4128	17.3934	17.4209	17.4191	17.4187	17.4185	17.4174	17.4178	17.4174	17.4188	17.4190	17.4238	17.4164	17.4177	17.4178	17.4167	17.4179	17.4143	17.4146	17.4139	17.4097	17.4097
17.2807	17.2807	17.2810	17.2807	17.2790	17.2835	17.2866	17.2819	17.2810	17.2805	17.2816	17.2796	17.2803	17.2789	17.2838	17.2816	17.2781	17.2785	17.2792	17.2780	17.2735	17.2778	17.2768	17.2770	17.2776	17.2764	17.2763	17.2750	17.2751	17.2736	17.2765	17.2743	17.2743	17.2738	17.2741	17.2735	17.2742	17.2740	17.2736	17.2737	17.2729
17.1469	17.1451	17.1463	17.1447	17.1479	17.1479	17.1423	17.1449	17.1465	17.1451	17.1491	17.1476	17.1510	17.1512	17.1519	17.1524	17.1525	17.1506	17.1531	17.1528	17.1761	17.1612	17.1606	17.1604	17.1660	17.1638	17.1645	17.1651	17.1694	17.1736	17.1768	17.1733	17.1708	17.1709	17.1713	17.1711	17.1692	17.1684	17.1688	17.1653	17.1636
17.2591	17.2603	17.2619	17.2616	17.2627	17.2663	17.2581	17.2610	17.2643	17.2653	17.2552	17.2630	17.2604	17.2689	17.2601	17.2586	17.2615	17.2601	17.2567	17.2543	17.2553	17.2489	17.2480	17.2475	17.2484	17.2476	17.2467	17.2491	17.2452	17.2451	17.2419	17.2456	17.2461	17.2462	17.2448	17.2450	17.2438	17.2461	17.2434	17.2485	17.2497
15.5678	15.5674	15.5674	15.5690	15.5696	15.5692	15.5690	15.5683	15.5695	15.5672	15.5687	15.5685	15.5664	15.5680	15.5681	15.5689	15.5676	15.5694	15.5701	15.5700	15.5710	15.5681	15.5779	15.5815	15.5818	15.5818	15.5825	15.5830	15.5841	15.5842	15.5860	15.5863	15.5866	15.5899	15.5908	15.5894	15.5915	15.5903	15.5884	15.5893	15.5816
14.8899	14.8848	14.8934	14.8926	14.8931	14.8954	14.8940	14.8930	14.8926	14.8916	14.8897	14.8913	14.8915	14.8927	14.8922	14.8930	14.8925	14.8852	14.8927	14.8919	14.8924	14.8914	14.8945	14.8918	14.8928	14.8926	14.8927	14.8948	14.8960	14.8987	14.8998	14.8995	14.8990	14.8978	14.8953	14.8998	14.8876	14.8951	14.8870	14.8935	14.8927
16.9305	16.9294	16.9265	16.9278	16.9271	16.9303	16.9395	16.9284	16.9290	16.9285	16.9274	16.9251	16.9287	16.9269	16.9235	16.9223	16.9236	16.9237	16.9236	16.9282	16.9236	16.9260	16.9324	16.9361	16.9349	16.9360	16.9318	16.9373	16.9319	16.9338	16.9369	16.9374	16.9368	16.9361	16.9377	16.9370	16.9373	16.9310	16.9342	16.9145	16.9119
16.5880	16.5879	16.5881	16.5881	16.5886	16.5885	16.5876	16.5877	16.5870	16.5881	16.5878	16.5877	16.5878	16.5883	16.5876	16.5875	16.5873	16.5876	16.5884	16.5876	16.5875	16.5877	16.5875	16.5875	16.5868	16.5872	16.5871	16.5866	16.5866	16.5873	16.5879	16.5871	16.5868	16.5880	16.5864	16.5874	16.5871	16.5886	16.5888	16.5892	16.5875
14.8323	14.8297	14.8316	14.8299	14.8274	14.8306	14.8232	14.8288	14.8312	14.8309	14.8288	14.8336	14.8340	14.8331	14.8346	14.8292	14.8356	14.8347	14.8342	14.8354	14.8313	14.8454	14.8396	14.8365	14.8345	14.8401	14.8309	14.8330	14.8342	14.8305	14.8303	14.8359	14.8362	14.8304	14.8334	14.8359	14.8354	14.8327	14.8308	14.8261	14.8331
16.6290	16.6291	16.6282	16.6286	16.6293	16.6291	16.6289	16.6284	16.6288	16.6290	16.6285	16.6289	16.6296	16.6299	16.6296	16.6296	16.6297	16.6300	16.6296	16.6300	16.6293	16.6301	16.6292	16.6298	16.6300	16.6298	16.6294	16.6299	16.6298	16.6296	16.6303	16.6302	16.6301	16.6305	16.6292	16.6293	16.6299	16.6298	16.6281	16.6264	16.6252
16.9891	16.9879	16.9894	16.9889	16.9902	16.9884	16.9962	16.9864	16.9862	16.9845	16.9809	16.9823	16.9824	16.9843	16.9817	16.9808	16.9828	16.9836	16.9830	16.9831	16.9898	16.9838	16.9888	16.9912	16.9868	16.9892	16.9946	16.9823	16.9857	16.9954	16.9706	17.0018	17.0019	16.9982	17.0001	16.9996	17.0035	17.0043	17.0091	17.0111	17.0091
16.5252	16.5264	16.5249	16.5263	16.5260	16.5273	16.5285	16.5286	16.5254	16.5263	16.5245	16.5241	16.5233	16.5238	16.5245	16.5227	16.5223	16.5237	16.5263	16.5231	16.5139	16.5235	16.5248	16.5239	16.5252	16.5238	16.5225	16.5202	16.5227	16.5193	16.5205	16.5209	16.5228	16.5213	16.5219	16.5224	16.5256	16.5243	16.5253	16.5232	16.5236
17.3848	17.3852	17.3860	17.3870	17.3862	17.3851	17.3883	17.3857	17.3864	17.3867	17.3853	17.3843	17.3838	17.3839	17.3832	17.3838	17.3841	17.3820	17.3831	17.3834	17.3811	17.3789	17.3724	17.3727	17.3761	17.3773	17.3766	17.3782	17.3798	17.3792	17.3815	17.3800	17.3790	17.3795	17.3819	17.3806	17.3797	17.3816	17.3827	17.3785	17.3789
17.2216	17.2212	17.2225	17.2191	17.2185	17.2200	17.2185	17.2224	17.2210	17.2215	17.2217	17.2217	17.2220	17.2200	17.2200	17.2200	17.2222	17.2228	17.2222	17.2244	17.2174	17.2190	17.2212	17.2218	17.2191	17.2206	17.2210	17.2210	17.2217	17.2235	17.2231	17.2230	17.2230	17.2237	17.2227	17.2234	17.2224	17.2229	17.2225	17.2209	17.2178
17.1801	17.1804	17.1791	17.1802	17.1816	17.1805	17.1941	17.1817	17.1813	17.1803	17.1776	17.1788	17.1761	17.1784	17.1767	17.1774	17.1776	17.1752	17.1769	17.1748	17.1695	17.1729	17.1707	17.1736	17.1718	17.1682	17.1607	17.1640	17.1584	17.1577	17.1640	17.1614	17.1618	17.1599	17.1596	17.1607	17.1618	17.1638	17.1674	17.1726	17.1718
16.8631	16.8653	16.8622	16.8639	16.8658	16.8643	16.8770	16.8673	16.8668	16.8661	16.8610	16.8621	16.8585	16.8614	16.8595	16.8599	16.8607	16.8567	16.8598	16.8544	16.8443	16.8450	16.8437	16.8493	16.8471	16.8424	16.8314	16.8332	16.8303	16.8303	16.8406	16.8321	16.8306	16.8299	16.8298	16.8298	16.8294	16.8291	16.8384	16.8476	16.8423
16.5761	16.5765	16.5784	16.5742	16.5748	16.5743	16.5738	16.5729	16.5762	16.5756	16.5774	16.5742	16.5756	16.5757	16.5736	16.5729	16.5733	16.5753	16.5734	16.5732	16.5754	16.5725	16.5755	16.5711	16.5703	16.5699	16.5731	16.5735	16.5704	16.5717	16.5738	16.5735	16.5748	16.5722	16.5727	16.5718	16.5730	16.5721	16.5666	16.5681	16.5731
15.8529	15.8542	15.8461	15.8481	15.8454	15.8463	15.8494	15.8445	15.8445	15.8457	15.8477	15.8537	15.8557	15.8570	15.8582	15.8592	15.8582	15.8594	15.8606	15.8587	15.8581	15.8655	15.8623	15.8633	15.8644	15.8673	15.8682	15.8727	15.8819	15.8817	15.8815	15.8921	15.8886	15.8888	15.8879	15.8855	15.8865	15.8791	15.8650	15.8589	15.8586
17.1443	17.1474	17.1477	17.1463	17.1448	17.1452	17.1491	17.1445	17.1417	17.1403	17.1380	17.1382	17.1336	17.1354	17.1344	17.1334	17.1359	17.1371	17.1350	17.1367	17.1569	17.1382	17.1330	17.1318	17.1272	17.1318	17.1348	17.1327	17.1425	17.1534	17.1579	17.1443	17.1391	17.1400	17.1363	17.1351	17.1316	17.1328	17.1408	17.1339	17.1297
15.0230	15.0236	15.0225	15.0229	15.0221	15.0231	15.0236	15.0242	15.0244	15.0242	15.0239	15.0238	15.0235	15.0242	15.0251	15.0237	15.0241	15.0235	15.0235	15.0237	15.0255	15.0234	15.0248	15.0250	15.0256	15.0258	15.0258	15.0260	15.0246	15.0270	15.0260	15.0256	15.0262	15.0254	15.0250	15.0255	15.0251	15.0245	15.0241	15.0235	15.0221
17.2267	17.2274	17.2242	17.2258	17.2276	17.2270	17.2359	17.2300	17.2295	17.2292	17.2234	17.2258	17.2214	17.2243	17.2212	17.2219	17.2220	17.2187	17.2212	17.2169	17.2112	17.2128	17.2085	17.2190	17.2134	17.2080	17.2002	17.2021	17.1958	17.1966	17.2132	17.1987	17.1973	17.1960	17.1959	17.1968	17.1964	17.1983	17.2126	17.2270	17.2250
16.6438	16.6438	16.6451	16.6440	16.6455	16.6459	16.6438	16.6431	16.6441	16.6443	16.6447	16.6446	16.6427	16.6425	16.6438	16.6454	16.6439	16.6429	16.6450	16.6440	16.6432	16.6435	16.6437	16.6441	16.6443	16.6440	16.6445	16.6425	16.6428	16.6426	16.6431	16.6425	16.6422	16.6443	16.6425	16.6428	16.6433	16.6446	16.6455	16.6455	16.6459
16.9269	16.9285	16.9265	16.9325	16.9334	16.9311	16.9368	16.9351	16.9350	16.9354	16.9339	16.9334	16.9312	16.9297	16.9293	16.9297	16.9290	16.9261	16.9277	16.9243	16.9258	16.9270	16.9302	16.9322	16.9288	16.9269	16.9260	16.9101	16.9019	16.9171	16.9172	16.9044	16.9045	16.9022	16.9000	16.9040	16.9047	16.9033	16.9081	16.9084	16.8999
17.3549	17.3554	17.3577	17.3528	17.3531	17.3581	17.3647	17.3563	17.3531	17.3532	17.3491	17.3485	17.3457	17.3462	17.3413	17.3421	17.3433	17.3389	17.3397	17.3378	17.3254	17.3317	17.3315	17.3361	17.3350	17.3319	17.3297	17.3306	17.3306	17.3308	17.3394	17.3337	17.3331	17.3319	17.3300	17.3316	17.3323	17.3311	17.3354	17.3403	17.3344
17.2500	17.2499	17.2414	17.2572	17.2591	17.2581	17.2659	17.2593	17.2590	17.2587	17.2562	17.2570	17.2548	17.2577	17.2547	17.2562	17.2563	17.2514	17.2533	17.2481	17.2300	17.2299	17.2298	17.2332	17.2312	17.2280	17.2159	17.2190	17.2084	17.2095	17.2268	17.2127	17.2129	17.2101	17.2105	17.2106	17.2120	17.2130	17.2262	17.2381	17.2377
17.0101	17.0102	17.0291	17.0286	17.0232	17.0286	17.0255	17.0337	17.0288	17.0289	17.0260	17.0188	17.0106	17.0064	17.0032	17.0027	17.0011	17.0004	17.0010	16.9937	16.9879	16.9878	16.9883	16.9947	16.9868	16.9825	16.9783	16.9839	16.9750	16.9735	16.9875	16.9742	16.9734	16.9723	16.9733	16.9740	16.9766	16.9805	16.9941	17.0029	16.9905
14.8332	14.8306	14.8321	14.8266	14.8260	14.8255	14.8299	14.8288	14.8336	14.8263	14.8291	14.8295	14.8319	14.8298	14.8264	14.8279	14.8288	14.8304	14.8257	14.8012	14.7940	14.7962	14.8028	14.7942	14.7865	14.7841	14.7767	14.7742	14.7746	14.7770	14.7743	14.7794	14.7756	14.7776	14.7762	14.7724	14.7683	14.7782	14.7991	14.8009	14.8082
16.9672	16.9679	16.9669	16.9672	16.9675	16.9668	16.9685	16.9693	16.9659	16.9614	16.9652	16.9649	16.9644	16.9660	16.9676	16.9663	16.9674	16.9649	16.9654	16.9639	16.9630	16.9628	16.9627	16.9621	16.9623	16.9631	16.9630	16.9618	16.9608	16.9598	16.9623	16.9616	16.9608	16.9628	16.9628	16.9644	16.9637	16.9659	16.9680	16.9676	16.9651
17.1544	17.1558	17.1414	17.1538	17.1553	17.1516	17.1610	17.1548	17.1529	17.1531	17.1495	17.1484	17.1467	17.1480	17.1488	17.1474	17.1471	17.1417	17.1452	17.1393	17.1374	17.1389	17.1404	17.1374	17.1402	17.1367	17.1333	17.1348	17.1374	17.1383	17.1409	17.1368	17.1356	17.1337	17.1313	17.1346	17.1349	17.1341	17.1407	17.1482	17.1472
16.8727	16.8734	16.8714	16.8752	16.8774	16.8749	16.8871	16.8767	16.8760	16.8753	16.8720	16.8731	16.8687	16.8709	16.8690	16.8689	16.8700	16.8677	16.8688	16.8637	16.8579	16.8592	16.8587	16.8699	16.8646	16.8595	16.8503	16.8556	16.8515	16.8517	16.8670	16.8572	16.8575	16.8570	16.8553	16.8556	16.8585	16.8573	16.8644	16.8784	16.8813
16.9975	16.9989	16.9979	17.0035	17.0055	17.0049	17.0098	17.0067	17.0050	17.0085	17.0028	17.0050	17.0003	17.0001	16.9968	16.9995	17.0057	16.9960	16.9954	16.9900	16.9898	16.9897	16.9852	16.9747	16.9795	16.9797	16.9914	16.9791	16.9891	16.9828	16.9559	16.9516	16.9631	16.9662	16.9639	16.9484	16.9502	16.9429	16.9524	16.9557	16.9552
17.0487	17.0491	17.0469	17.0487	17.0511	17.0468	17.0540	17.0481	17.0467	17.0468	17.0444	17.0450	17.0425	17.0432	17.0419	17.0410	17.0415	17.0404	17.0414	17.0380	17.0267	17.0339	17.0356	17.0144	17.0346	17.0326	17.0239	17.0243	17.0213	17.0218	17.0307	17.0272	17.0258	17.0241	17.0242	17.0256	17.0288	17.0273	17.0344	17.0391	17.0357
17.0704	17.0690	17.0681	17.0696	17.0687	17.0703	17.0686	17.0691	17.0717	17.0712	17.0692	17.0706	17.0693	17.0702	17.0703	17.0702	17.0701	17.0711	17.0693	17.0699	17.0690	17.0703	17.0711	17.0686	17.0699	17.0706	17.0705	17.0701	17.0700	17.0719	17.0720	17.0712	17.0690	17.0706	17.0705	17.0705	17.0719	17.0721	17.0680	17.0666	17.0658
17.9003	17.9029	17.9001	17.9014	17.9012	17.9004	17.8988	17.9015	17.8982	17.8978	17.8961	17.8967	17.8978	17.8994	17.8991	17.9004	17.9008	17.9006	17.9016	17.9014	17.9101	17.9010	17.9001	17.9015	17.9032	17.9037	17.9057	17.9045	17.9112	17.9111	17.9155	17.9100	17.9116	17.9124	17.9129	17.9123	17.9132	17.9130	17.9136	17.9084	17.9064
17.3894	17.3897	17.3921	17.3873	17.3887	17.3931	17.3944	17.3919	17.3911	17.3903	17.3893	17.3884	17.3892	17.3888	17.3873	17.3900	17.3882	17.3884	17.3887	17.3881	17.3805	17.3899	17.3900	17.3943	17.3928	17.3905	17.3890	17.3905	17.3879	17.3888	17.3965	17.3908	17.3909	17.3905	17.3899	17.3904	17.3903	17.3894	17.3933	17.3946	17.3927
17.2275	17.2280	17.2303	17.2284	17.2291	17.2280	17.2296	17.2277	17.2264	17.2265	17.2257	17.2256	17.2253	17.2251	17.2239	17.2240	17.2231	17.2214	17.2247	17.2239	17.2303	17.2233	17.2243	17.2261	17.2260	17.2253	17.2261	17.2252	17.2247	17.2253	17.2255	17.2237	17.2244	17.2237	17.2215	17.2232	17.2227	17.2232	17.2236	17.2242	17.2210
17.4256	17.4241	17.4275	17.4190	17.4250	17.4278	17.4312	17.4280	17.4269	17.4265	17.4257	17.4260	17.4260	17.4263	17.4254	17.4259	17.4263	17.4250	17.4255	17.4252	17.4166	17.4246	17.4213	17.4248	17.4227	17.4231	17.4217	17.4231	17.4204	17.4193	17.4239	17.4187	17.4185	17.4175	17.4174	17.4173	17.4189	17.4194	17.4256	17.4282	17.4271
17.1810	17.1803	17.1820	17.1816	17.1795	17.1816	17.1857	17.1814	17.1804	17.1819	17.1812	17.1818	17.1825	17.1839	17.1830	17.1848	17.1851	17.1858	17.1864	17.1872	17.2227	17.2004	17.1997	17.2034	17.2024	17.2025	17.2005	17.2009	17.2012	17.2020	17.2107	17.2069	17.2142	17.2115	17.2162	17.2083	17.2081	17.2179	17.2044	17.1936	17.1932
17.1508	17.1478	17.1431	17.1485	17.1489	17.1463	17.1506	17.1481	17.1478	17.1457	17.1465	17.1458	17.1473	17.1461	17.1469	17.1477	17.1483	17.1475	17.1488	17.1473	17.1528	17.1550	17.1551	17.1565	17.1570	17.1552	17.1551	17.1535	17.1526	17.1494	17.1515	17.1485	17.1495	17.1488	17.1503	17.1503	17.1503	17.1507	17.1547	17.1527	17.1465
16.0475	16.0480	16.0490	16.0498	16.0486	16.0486	16.0485	16.0503	16.0484	16.0482	16.0487	16.0481	16.0501	16.0511	16.0517	16.0502	16.0506	16.0485	16.0506	16.0508	16.0504	16.0513	16.0508	16.0508	16.0515	16.0520	16.0513	16.0512	16.0497	16.0482	16.0504	16.0488	16.0493	16.0498	16.0487	16.0502	16.0502	16.0505	16.0520	16.0512	16.0499
15.6791	15.6797	15.6824	15.6813	15.6832	15.6800	15.6818	15.6814	15.6793	15.6769	15.6790	15.6814	15.6799	15.6839	15.6830	15.6825	15.6842	15.6779	15.6833	15.6835	15.6832	15.6849	15.6835	15.6867	15.6823	15.6819	15.6819	15.6817	15.6815	15.6816	15.6806	15.6822	15.6797	15.6857	15.6830	15.6841	15.6826	15.6869	15.6858	15.6846	15.6785
17.2859	17.2858	17.2883	17.2810	17.2856	17.2882	17.2927	17.2868	17.2861	17.2864	17.2851	17.2850	17.2854	17.2858	17.2843	17.2856	17.2858	17.2845	17.2859	17.2850	17.2756	17.2872	17.2846	17.2887	17.2866	17.2852	17.2834	17.2850	17.2828	17.2836	17.2891	17.2855	17.2844	17.2843	17.2834	17.2839	17.2843	17.2843	17.2873	17.2895	17.2880
17.6519	17.6502	17.6512	17.6520	17.6520	17.6513	17.6554	17.6508	17.6509	17.6514	17.6516	17.6515	17.6514	17.6529	17.6517	17.6519	17.6523	17.6517	17.6526	17.6513	17.6457	17.6510	17.6496	17.6517	17.6515	17.6515	17.6512	17.6512	17.6503	17.6527	17.6527	17.6521	17.6523	17.6528	17.6508	17.6524	17.6506	17.6493	17.6517	17.6522	17.6506
16.7781	16.7784	16.7749	16.7768	16.7760	16.7786	16.7754	16.7760	16.7782	16.7795	16.7765	16.7779	16.7780	16.7783	16.7785	16.7772	16.7796	16.7816	16.7788	16.7773	16.7801	16.7805	16.7799	16.7801	16.7809	16.7809	16.7773	16.7807	16.7808	16.7822	16.7768	16.7776	16.7793	16.7782	16.7790	16.7788	16.7815	16.7808	16.7783	16.7780	16.7763
16.9441	16.9434	16.9434	16.9430	16.9434	16.9434	16.9434	16.9439	16.9473	16.9464	16.9456	16.9459	16.9456	16.9461	16.9456	16.9465	16.9459	16.9468	16.9469	16.9464	16.9479	16.9477	16.9481	16.9485	16.9485	16.9479	16.9481	16.9487	16.9504	16.9492	16.9500	16.9499	16.9486	16.9482	16.9473	16.9485	16.9484	16.9473	16.9447	16.9440	16.9442
17.9237	17.9218	17.9126	17.9134	17.9131	17.9218	17.9133	17.9143	17.9179	17.9267	17.9269	17.9302	17.9320	17.9292	17.9291	17.9251	17.9270	17.9315	17.9264	17.9317	17.9034	17.9080	17.8944	17.8936	17.9010	17.9013	17.8978	17.9016	17.8976	17.8995	17.8962	17.9017	17.9022	17.9009	17.9014	17.8986	17.9047	17.9040	17.9030	17.8999	17.8940
14.4212	14.4224	14.4228	14.4228	14.4228	14.4226	14.4254	14.4233	14.4211	14.4203	14.4204	14.4219	14.4211	14.4213	14.4223	14.4218	14.4218	14.4200	14.4230	14.4216	14.4233	14.4234	14.4235	14.4236	14.4248	14.4221	14.4235	14.4234	14.4233	14.4246	14.4245	14.4240	14.4233	14.4236	14.4225	14.4248	14.4245	14.4228	14.4261	14.4255	14.4253
16.4155	16.4153	16.4158	16.4140	16.4160	16.4165	16.4161	16.4156	16.4155	16.4164	16.4163	16.4157	16.4168	16.4163	16.4177	16.4164	16.4167	16.4167	16.4169	16.4175	16.4182	16.4175	16.4180	16.4185	16.4192	16.4186	16.4189	16.4220	16.4218	16.4214	16.4220	16.4223	16.4213	16.4217	16.4209	16.4201	16.4219	16.4194	16.4156	16.4138	16.4135
17.2858	17.2866	17.2875	17.2880	17.2917	17.2874	17.2894	17.2899	17.2832	17.2803	17.2843	17.2846	17.2831	17.2859	17.2859	17.2868	17.2864	17.2824	17.2859	17.2879	17.2867	17.2871	17.2875	17.2895	17.2889	17.2897	17.2900	17.2941	17.2942	17.2954	17.2999	17.3007	17.2969	17.2981	17.3041	17.2987	17.3021	17.2985	17.2967	17.2888	17.2864
18.2558	18.2558	18.2560	18.2591	18.2656	18.2589	18.2558	18.2559	18.2617	18.2638	18.2652	18.2729	18.2685	18.2758	18.2668	18.2654	18.2637	18.2627	18.2663	18.2645	18.2840	18.2809	18.2813	18.2706	18.2768	18.2822	18.2868	18.2873	18.2868	18.2839	18.2889	18.2814	18.2841	18.2844	18.2824	18.2866	18.2854	18.2846	18.2875	18.2869	18.2830
17.2839	17.2849	17.2987	17.3173	17.3204	17.3141	17.3234	17.3163	NaN	NaN	NaN	NaN	NaN	NaN	NaN	NaN	NaN	NaN	NaN	NaN	NaN	NaN	NaN	NaN	NaN	NaN	NaN	NaN	NaN	NaN	NaN	NaN	NaN	NaN	NaN	NaN	NaN	NaN	NaN	NaN	NaN
16.1729	16.1719	16.1744	16.1707	16.1736	16.1715	16.1741	16.1723	16.1688	16.1681	16.1707	16.1686	16.1711	16.1716	16.1706	16.1705	16.1692	16.1699	16.1700	16.1692	16.1707	16.1706	16.1693	16.1723	16.1693	16.1690	16.1681	16.1712	16.1664	16.1671	16.1658	16.1640	16.1632	16.1638	16.1645	16.1641	16.1624	16.1642	16.1623	16.1616	16.1559
17.3072	17.3064	17.3103	17.3021	17.3030	17.3090	17.3144	17.3075	17.3070	17.3082	17.3050	17.3050	17.3051	17.3055	17.3024	17.3041	17.3046	17.3021	17.3033	17.3023	17.2940	17.3003	17.2994	17.3049	17.3030	17.3009	17.2982	17.2996	17.2977	17.2990	17.3074	17.3017	17.3002	17.3000	17.2996	17.3003	17.3011	17.3002	17.3028	17.3036	17.2987
17.2221	17.2221	17.2234	17.2194	17.2188	17.2210	17.2199	17.2201	17.2197	17.2189	17.2180	17.2174	17.2168	17.2195	17.2182	17.2166	17.2152	17.2170	17.2166	17.2173	17.2078	17.2141	17.2127	17.2153	17.2156	17.2139	17.2147	17.2158	17.2172	17.2169	17.2217	17.2180	17.2167	17.2162	17.2149	17.2183	17.2154	17.2144	17.2165	17.2147	17.2139
16.1190	16.1204	16.1192	16.1195	16.1217	16.1211	16.1213	16.1207	16.1214	16.1219	16.1225	16.1214	16.1212	16.1227	16.1223	16.1216	16.1223	16.1215	16.1230	16.1221	16.1223	16.1238	16.1226	16.1240	16.1240	16.1237	16.1243	16.1236	16.1232	16.1227	16.1220	16.1223	16.1226	16.1229	16.1222	16.1225	16.1229	16.1234	16.1228	16.1225	16.1214
17.1837	17.1849	17.1809	17.1840	17.1842	17.1834	17.1887	17.1885	17.1887	17.1889	17.1843	17.1854	17.1805	17.1828	17.1798	17.1788	17.1799	17.1758	17.1765	17.1713	17.1665	17.1703	17.1692	17.1699	17.1685	17.1667	17.1583	17.1612	17.1540	17.1556	17.1636	17.1536	17.1508	17.1501	17.1463	17.1508	17.1529	17.1547	17.1521	17.1746	17.1696
17.9953	17.9969	17.9950	17.9974	17.9982	17.9992	17.9965	17.9964	17.9960	17.9947	17.9952	17.9953	17.9951	17.9958	17.9961	17.9957	17.9938	17.9918	17.9892	17.9881	17.9957	17.9860	17.9877	17.9890	17.9903	17.9913	17.9936	17.9945	17.9954	17.9981	17.9998	18.0009	18.0005	18.0018	18.0014	18.0010	18.0015	17.9991	17.9965	17.9943	17.9919
16.8282	16.8281	16.8254	16.8280	16.8294	16.8285	16.8456	16.8233	16.8234	16.8228	16.8168	16.8179	16.8141	16.8167	16.8134	16.8132	16.8140	16.8096	16.8129	16.8080	16.7983	16.8000	16.7965	16.8029	16.8018	16.7976	16.7861	16.7913	16.7850	16.7847	16.7959	16.7875	16.7865	16.7864	16.7863	16.7867	16.7857	16.7870	16.7972	16.8036	16.8017
18.0291	18.0247	18.0545	18.0266	18.0269	18.0273	18.0503	18.0353	18.0386	18.0451	18.0532	18.0553	18.0579	18.0605	18.0631	18.0654	18.0709	18.0659	18.0662	18.0647	18.0656	18.0641	18.0629	18.0619	18.0636	18.0625	18.0616	18.0592	18.0573	18.0581	18.0591	18.0590	18.0591	18.0595	18.0582	18.0590	18.0575	18.0578	18.0579	18.0586	18.0592
17.2420	17.2423	17.2401	17.2408	17.2341	17.2418	17.2466	17.2407	17.2412	17.2396	17.2383	17.2388	17.2361	17.2382	17.2356	17.2353	17.2355	17.2349	17.2351	17.2317	17.2235	17.2280	17.2265	17.2290	17.2293	17.2259	17.2195	17.2243	17.2182	17.2187	17.2253	17.2211	17.2221	17.2192	17.2186	17.2196	17.2204	17.2195	17.2251	17.2278	17.2239
17.7569	17.7551	17.7619	17.7586	17.7605	17.7594	17.7613	17.7612	17.7615	17.7631	17.7651	17.7657	17.7655	17.7664	17.7670	17.7665	17.7658	17.7647	17.7660	17.7664	17.7665	17.7646	17.7553	17.7604	17.7603	17.7589	17.7603	17.7578	17.7587	17.7574	17.7591	17.7570	17.7563	17.7589	17.7559	17.7564	17.7557	17.7549	17.7567	17.7578	17.7542
16.8431	16.8432	16.8429	16.8422	16.8418	16.8416	16.8404	16.8429	16.8430	16.8432	16.8442	16.8430	16.8459	16.8464	16.8464	16.8468	16.8477	16.8462	16.8477	16.8477	16.8482	16.8490	16.8502	16.8509	16.8507	16.8526	16.8525	16.8539	16.8535	16.8537	16.8560	16.8559	16.8552	16.8567	16.8551	16.8544	16.8568	16.8558	16.8515	16.8511	16.8505
16.5166	16.5172	16.5155	16.5152	16.5151	16.5162	16.5155	16.5151	16.5174	16.5164	16.5159	16.5159	16.5161	16.5162	16.5166	16.5157	16.5169	16.5174	16.5168	16.5166	16.5167	16.5171	16.5164	16.5166	16.5163	16.5172	16.5168	16.5166	16.5168	16.5164	16.5171	16.5162	16.5171	16.5170	16.5165	16.5176	16.5177	16.5181	16.5155	16.5134	16.5123
16.0686	16.0680	16.0630	16.0646	16.0620	16.0665	16.0675	16.0646	16.0689	16.0656	16.0646	16.0697	16.0705	16.0679	16.0704	16.0700	16.0716	16.0725	16.0710	16.0711	16.0723	16.0714	16.0712	16.0693	16.0701	16.0711	16.0691	16.0715	16.0722	16.0720	16.0718	16.0735	16.0728	16.0705	16.0699	16.0724	16.0713	16.0708	16.0669	16.0678	16.0642
17.1510	17.1504	17.1519	17.1523	17.1519	17.1524	17.1577	17.1506	17.1511	17.1529	17.1519	17.1523	17.1562	17.1560	17.1560	17.1575	17.1584	17.1577	17.1592	17.1578	17.1638	17.1656	17.1641	17.1671	17.1658	17.1650	17.1643	17.1649	17.1659	17.1651	17.1716	17.1670	17.1674	17.1685	17.1688	17.1678	17.1682	17.1673	17.1687	17.1725	17.1688
17.2430	17.2444	17.2465	17.2462	17.2488	17.2436	17.2484	17.2467	17.2368	17.2392	17.2420	17.2427	17.2416	17.2445	17.2446	17.2452	17.2446	17.2383	17.2448	17.2445	17.2446	17.2448	17.2421	17.2462	17.2444	17.2433	17.2442	17.2443	17.2434	17.2434	17.2438	17.2445	17.2419	17.2447	17.2439	17.2453	17.2425	17.2453	17.2489	17.2459	17.2450
17.0807	17.0802	17.0765	17.0753	17.0785	17.0767	17.0814	17.0746	17.0741	17.0757	17.0712	17.0709	17.0664	17.0651	17.0665	17.0662	17.0679	17.0626	17.0643	17.0577	17.0557	17.0539	17.0533	17.0608	17.0563	17.0632	17.0529	17.0566	17.0503	17.0459	17.0679	17.0478	17.0460	17.0487	17.0498	17.0486	17.0504	17.0515	17.0715	17.0841	17.0821
17.1540	17.1539	17.1435	17.1555	17.1576	17.1552	17.1550	17.1511	17.1439	17.1469	17.1386	17.1380	17.1361	17.1399	17.1382	17.1404	17.1409	17.1400	17.1420	17.1375	17.1367	17.1364	17.1354	17.1476	17.1425	17.1346	17.1281	17.1250	17.1264	17.1256	17.1394	17.1315	17.1299	17.1283	17.1282	17.1285	17.1271	17.1279	17.1346	17.1547	17.1525
16.5755	16.5762	16.5741	16.5656	16.5633	16.5736	16.5743	16.5721	16.5732	16.5686	16.5691	16.5686	16.5671	16.5694	16.5609	16.5657	16.5669	16.5662	16.5654	16.5637	16.5450	16.5582	16.5574	16.5603	16.5607	16.5547	16.5537	16.5517	16.5566	16.5513	16.5562	16.5526	16.5533	16.5536	16.5534	16.5544	16.5542	16.5553	16.5630	16.5620	16.5603
17.1579	17.1574	17.1577	17.1577	17.1587	17.1585	17.1590	17.1582	17.1581	17.1583	17.1583	17.1598	17.1596	17.1604	17.1607	17.1616	17.1609	17.1610	17.1619	17.1609	17.1608	17.1615	17.1574	17.1577	17.1594	17.1601	17.1611	17.1611	17.1619	17.1628	17.1634	17.1635	17.1633	17.1643	17.1630	17.1634	17.1632	17.1630	17.1620	17.1617	17.1585
17.0143	17.0149	17.0164	17.0149	17.0156	17.0146	17.0172	17.0140	17.0127	17.0145	17.0138	17.0148	17.0162	17.0172	17.0180	17.0185	17.0206	17.0185	17.0223	17.0205	17.0245	17.0202	17.0199	17.0226	17.0250	17.0243	17.0250	17.0222	17.0280	17.0254	17.0279	17.0283	17.0304	17.0294	17.0301	17.0333	17.0294	17.0307	17.0290	17.0238	17.0196
16.4207	16.4212	16.4204	16.4220	16.4217	16.4212	16.4217	16.4193	16.4202	16.4198	16.4201	16.4203	16.4181	16.4213	16.4202	16.4209	16.4206	16.4227	16.4216	16.4211	16.4214	16.4237	16.4225	16.4228	16.4232	16.4219	16.4248	16.4233	16.4234	16.4223	16.4237	16.4231	16.4227	16.4258	16.4235	16.4233	16.4228	16.4254	16.4249	16.4232	16.4207
17.2027	17.2030	17.2010	17.2019	17.1863	17.2018	17.2032	17.2014	17.1979	17.1963	17.1948	17.1929	17.1936	17.1908	17.1864	17.1838	17.1795	17.1765	17.1749	17.1646	17.1764	17.1583	17.1665	17.1534	17.1508	17.1483	17.1437	17.1446	17.1391	17.1369	17.1462	17.1387	17.1398	17.1369	17.1358	17.1395	17.1412	17.1455	17.1577	17.1603	17.1598
17.4503	17.4516	17.4498	17.4489	17.4512	17.4517	17.4498	17.4504	17.4690	17.4498	17.4503	17.4494	17.4518	17.4529	17.4516	17.4531	17.4537	17.4529	17.4534	17.4531	17.4534	17.4539	17.4557	17.4559	17.4567	17.4564	17.4577	17.4574	17.4597	17.4594	17.4611	17.4608	17.4615	17.4597	17.4605	17.4617	17.4618	17.4603	17.4579	17.4545	17.4557
18.2600	18.2596	18.2613	18.2602	18.2619	18.2608	18.2628	18.2606	18.2616	18.2618	18.2622	18.2627	18.2636	18.2645	18.2644	18.2647	18.2667	18.2681	18.2658	18.2666	18.2719	18.2713	18.2702	18.2736	18.2726	18.2729	18.2734	18.2740	18.2752	18.2742	18.2757	18.2755	18.2751	18.2757	18.2746	18.2754	18.2749	18.2739	18.2728	18.2742	18.2733
17.4114	17.4128	17.4164	17.4132	17.4134	17.4119	17.4119	17.4126	17.4141	17.4149	17.4163	17.4154	17.4170	17.4180	17.4194	17.4198	17.4205	17.4201	17.4205	17.4223	17.4385	17.4299	17.4367	17.4331	17.4324	17.4369	17.4343	17.4387	17.4389	17.4395	17.4376	17.4405	17.4389	17.4391	17.4362	17.4372	17.4366	17.4395	17.4316	17.4286	17.4248
18.0662	18.0655	18.0769	18.0703	18.0706	18.0679	18.0730	18.0689	18.0685	18.0702	18.0725	18.0727	18.0738	18.0750	18.0746	18.0752	18.0787	18.0778	18.0801	18.0814	18.0957	18.0889	18.0842	18.0885	18.0895	18.0890	18.0912	18.0898	18.0915	18.0926	18.0941	18.0937	18.0929	18.0943	18.0932	18.0925	18.0912	18.0925	18.0938	18.0922	18.0901
17.3975	17.3967	17.3972	17.3974	17.3972	17.3978	17.3996	17.3976	17.3976	17.3983	17.3981	17.3997	17.3998	17.4008	17.4011	17.4019	17.4029	17.4021	17.4034	17.4031	17.3825	17.3997	17.3993	17.4021	17.4011	17.4011	17.4013	17.3997	17.3985	17.3975	17.4016	17.3968	17.3965	17.3961	17.3946	17.3950	17.3945	17.3938	17.3960	17.4036	17.4047
15.6024	15.6107	15.6036	15.6019	15.6012	15.6058	15.5931	15.6008	15.6076	15.6057	15.6006	15.6039	15.6018	15.6012	15.6025	15.6008	15.5995	15.6031	15.5992	15.6011	15.5944	15.6016	15.5982	15.5959	15.5916	15.5982	15.5946	15.5915	15.5910	15.5908	15.5925	15.5963	15.5994	15.5946	15.5976	15.5993	15.6020	15.6020	15.6039	15.6052	15.6115
18.4233	18.4252	18.4268	18.4116	18.4235	18.4222	18.4219	18.4149	18.4127	18.4112	18.4110	18.4114	18.4100	18.4103	18.4090	18.4082	18.4090	18.4077	18.4083	18.4087	18.4014	18.4059	18.4011	18.4000	18.3975	18.3968	18.3963	18.3953	18.3912	18.3889	18.3893	18.3884	18.3879	18.3852	18.3871	18.3874	18.3880	18.3906	18.3961	18.4074	18.4027
18.4421	18.4423	18.4438	18.4327	18.4405	18.4410	18.4413	18.4391	18.4375	18.4363	18.4345	18.4333	18.4329	18.4323	18.4303	18.4285	18.4299	18.4279	18.4295	18.4276	18.4235	18.4266	18.4232	18.4263	18.4254	18.4234	18.4211	18.4214	18.4187	18.4184	18.4235	18.4184	18.4191	18.4164	18.4168	18.4182	18.4175	18.4181	18.4232	18.4269	18.4244
17.2503	17.2495	17.2515	17.2457	17.2493	17.2509	17.2565	17.2490	17.2474	17.2490	17.2468	17.2460	17.2444	17.2461	17.2436	17.2441	17.2451	17.2439	17.2453	17.2435	17.2353	17.2417	17.2416	17.2446	17.2456	17.2420	17.2393	17.2407	17.2412	17.2411	17.2500	17.2443	17.2440	17.2428	17.2420	17.2425	17.2435	17.2413	17.2438	17.2425	17.2364
17.3230	17.3231	17.3265	17.3222	17.3232	17.3226	17.3265	17.3203	17.3185	17.3199	17.3175	17.3160	17.3158	17.3165	17.3150	17.3159	17.3164	17.3147	17.3164	17.3152	17.3116	17.3146	17.3132	17.3143	17.3148	17.3152	17.2933	17.2843	17.2775	17.2666	17.2732	17.2689	17.2707	17.2636	17.2638	17.2725	17.2657	17.2922	17.2975	17.3009	17.2957
16.8330	16.8337	16.8268	16.8308	16.8351	16.8307	16.8478	16.8302	16.8278	16.8281	16.8250	16.8256	16.8218	16.8266	16.8231	16.8240	16.8251	16.8220	16.8254	16.8195	16.8135	16.8143	16.8107	16.8246	16.8227	16.8241	16.7883	16.7910	16.7886	16.7912	16.8148	16.8105	16.8111	16.8095	16.8093	16.8094	16.8102	16.8165	16.8219	NaN	NaN
18.6959	18.6933	18.6942	18.6952	18.6961	18.6956	18.6967	18.6925	18.6917	18.6920	18.6951	18.6955	18.6971	18.6964	18.6961	18.6971	18.6953	18.6946	18.6929	18.6964	18.7290	18.6919	18.7243	NaN	NaN	NaN	NaN	NaN	NaN	NaN	NaN	NaN	NaN	NaN	NaN	NaN	NaN	NaN	NaN	NaN	NaN
16.6607	16.6614	16.6602	16.6528	16.6543	16.6590	16.6577	16.6593	16.6596	16.6599	16.6591	16.6577	16.6573	16.6587	16.6566	16.6564	16.6580	16.6584	16.6572	16.6567	16.6990	16.6598	16.7210	16.6590	16.6675	16.7302	16.7314	16.7327	16.7344	16.7392	16.7393	16.7436	16.7459	16.7427	16.7431	16.7446	16.7457	16.7447	16.7437	16.6622	16.6545
17.3146	17.3127	17.3202	17.3174	17.3169	17.3159	17.3178	17.3165	17.3179	17.3196	17.3219	17.3210	17.3219	17.3221	17.3230	17.3234	17.3241	17.3235	17.3248	17.3280	17.3357	17.3325	17.3371	17.3372	17.3394	17.3396	17.3411	17.3408	17.3399	17.3396	17.3399	17.3371	17.3364	17.3374	17.3348	17.3347	17.3337	17.3327	17.3323	17.3366	17.3290
16.5984	16.5993	16.5979	16.5984	16.5994	16.5999	16.5989	16.5994	16.6007	16.6009	16.5992	16.5996	16.5983	16.5994	16.5990	16.5983	16.5989	16.5975	16.5976	16.5972	16.5981	16.5978	16.5983	16.5982	16.5981	16.5969	16.5971	16.5967	16.5964	16.5945	16.5952	16.5949	16.5950	16.5951	16.5944	16.5952	16.5952	16.5964	16.5963	16.5962	16.5960
17.0982	17.1000	17.0940	17.1046	17.0943	17.0931	17.0932	17.0902	17.0928	17.0862	17.0926	17.0943	17.0995	17.0902	17.0966	17.0940	17.0853	17.0918	17.0929	17.0880	17.1003	17.0970	17.0956	17.1047	17.0945	17.1002	17.1015	17.1088	17.1129	17.1054	17.1199	17.1133	17.1061	17.1134	17.1141	17.1024	17.1149	17.1252	17.1348	17.1349	17.1442
17.3261	17.3252	17.3262	17.3262	17.3269	17.3268	17.3299	17.3251	17.3279	17.3281	17.3269	17.3280	17.3287	17.3300	17.3333	17.3331	17.3323	17.3343	17.3344	17.3361	17.3516	17.3565	17.3633	17.3679	17.3637	17.3630	17.3578	17.3634	17.3507	17.3378	17.3339	17.3334	17.3261	17.3245	17.3258	17.3242	17.3297	17.3238	17.3250	17.3234	17.3176
16.6388	16.6394	16.6399	16.6395	16.6396	16.6405	16.6397	16.6395	16.6406	16.6406	16.6400	16.6405	16.6401	16.6408	16.6398	16.6405	16.6396	16.6394	16.6393	16.6393	16.6396	16.6391	16.6387	16.6385	16.6374	16.6367	16.6370	16.6360	16.6356	16.6366	16.6359	16.6365	16.6363	16.6364	16.6363	16.6358	16.6364	16.6378	16.6382	16.6380	16.6374
17.3496	17.3483	17.3500	17.3492	17.3502	17.3489	17.3516	17.3487	17.3490	17.3493	17.3500	17.3504	17.3501	17.3503	17.3490	17.3512	17.3501	17.3482	17.3496	17.3501	17.3610	17.3516	17.3529	17.3537	17.3534	17.3528	17.3534	17.3534	17.3531	17.3508	17.3516	17.3520	17.3527	17.3531	17.3531	17.3518	17.3533	17.3531	17.3506	17.3511	17.3545
17.3035	17.3043	17.3057	17.3039	17.3033	17.3037	17.3058	17.3042	17.3034	17.3045	17.3041	17.3061	17.3051	17.3049	17.3043	17.3067	17.3058	17.3066	17.3070	17.3071	17.3017	17.3030	17.3013	17.3028	17.3024	17.3025	17.3038	17.3038	17.3044	17.3035	17.3064	17.3039	17.3049	17.3050	17.3047	17.3049	17.3045	17.3054	17.3070	17.3074	17.3057
17.4351	17.4347	17.4333	17.4352	17.4348	17.4366	17.4346	17.4362	17.4370	17.4356	17.4290	17.4350	17.4339	17.4382	17.4394	17.4414	17.4307	17.4194	17.4369	17.4374	17.4215	17.4168	17.4162	17.4169	17.4169	17.4164	17.4222	17.4219	17.4226	17.4235	17.4235	17.4231	17.4236	17.4216	17.4206	17.4211	17.4209	17.4205	17.4215	17.4196	17.4171
17.4076	17.4078	17.4099	17.4083	17.4094	17.4086	17.4101	17.4089	17.4090	17.4104	17.4100	17.4107	17.4125	17.4137	17.4143	17.4148	17.4159	17.4163	17.4155	17.4157	17.4369	17.4183	17.4170	17.4195	17.4195	17.4192	17.4180	17.4159	17.4174	17.4161	17.4197	17.4154	17.4158	17.4164	17.4153	17.4152	17.4145	17.4155	17.4175	17.4174	17.4154
16.8684	16.8671	16.8700	16.8683	16.8688	16.8666	16.8696	16.8671	16.8647	16.8651	16.8637	16.8627	16.8624	16.8631	16.8622	16.8634	16.8639	16.8623	16.8635	16.8631	16.8574	16.8640	16.8631	16.8638	16.8651	16.8621	16.8632	16.8617	16.8612	16.8593	16.8631	16.8618	16.8619	16.8601	16.8611	16.8620	16.8622	16.8622	16.8647	16.8625	16.8617
18.1983	18.1995	18.2011	18.1995	18.2010	18.2015	18.2013	18.2000	18.2017	18.2027	18.2026	18.2023	18.2046	18.2041	18.2048	18.2065	18.2067	18.2083	18.2084	18.2093	18.1981	18.2092	18.2081	18.2090	18.2075	18.2064	18.2067	18.2055	18.2037	18.2030	18.2042	18.2033	18.2028	18.2027	18.2019	18.2034	18.2030	18.2026	18.2051	18.2088	18.2090
14.3764	14.3731	14.3802	14.3818	14.3794	14.3830	14.3789	14.3806	14.3844	14.3843	14.3793	14.3756	14.3817	14.3756	14.3663	14.3523	14.3489	14.3493	14.3431	14.3455	14.3478	14.3418	14.3395	14.3453	14.3419	14.3396	14.3416	14.3431	14.3402	14.3409	14.3425	14.3404	14.3448	14.3438	14.3341	14.3372	14.3387	14.3393	14.3313	14.3326	14.3314
17.2898	17.2919	17.2896	17.2910	17.2905	17.2907	17.2911	17.2930	17.2933	17.2916	17.2926	17.2932	17.2942	17.2954	17.3000	17.2959	17.3010	17.3015	17.2996	17.3009	17.3028	17.3018	17.3024	17.3032	17.3041	17.3061	17.3051	17.3053	17.3066	17.3074	17.3073	17.3064	17.3074	17.3071	17.3066	17.3084	17.3060	17.3047	17.3075	17.3058	17.3043
16.5450	16.5459	16.5457	16.5457	16.5470	16.5455	16.5463	16.5457	16.5463	16.5456	16.5454	16.5459	16.5454	16.5458	16.5455	16.5458	16.5460	16.5460	16.5459	16.5449	16.5462	16.5466	16.5459	16.5459	16.5459	16.5471	16.5473	16.5462	16.5462	16.5459	16.5474	16.5469	16.5459	16.5464	16.5451	16.5459	16.5464	16.5467	16.5455	16.5442	16.5432
17.3475	17.3466	17.3487	17.3477	17.3479	17.3481	17.3488	17.3476	17.3475	17.3506	17.3498	17.3505	17.3518	17.3513	17.3513	17.3530	17.3525	17.3523	17.3532	17.3544	17.3393	17.3542	17.3538	17.3545	17.3534	17.3535	17.3561	17.3550	17.3560	17.3574	17.3593	17.3596	17.3597	17.3615	17.3610	17.3611	17.3597	17.3593	17.3602	17.3616	17.3606
15.0137	15.0154	15.0133	15.0137	15.0136	15.0146	15.0145	15.0148	15.0169	15.0150	15.0147	15.0145	15.0144	15.0135	15.0134	15.0145	15.0132	15.0138	15.0134	15.0134	15.0134	15.0120	15.0122	15.0125	15.0111	15.0115	15.0114	15.0113	15.0107	15.0107	15.0108	15.0109	15.0109	15.0109	15.0112	15.0112	15.0130	15.0139	15.0146	15.0140	15.0132
18.1014	18.0999	18.1023	18.1019	18.1015	18.1009	18.1039	18.1007	18.1011	18.1017	18.1034	18.1009	18.0997	18.0996	18.1016	18.1011	18.1030	18.1027	18.1018	18.1033	18.1035	18.0993	18.0981	18.1003	18.1002	18.0996	18.0996	18.1002	18.1001	18.1012	18.1022	18.1029	18.1019	18.1018	18.1018	18.1016	18.1019	18.1023	18.1032	18.1012	18.0996
17.2991	17.2989	17.3010	17.2980	17.2978	17.3002	17.3054	17.2988	17.2977	17.2988	17.2966	17.2970	17.2970	17.2976	17.2956	17.2965	17.2972	17.2959	17.2967	17.2949	17.2600	17.2617	17.2585	17.2555	17.2601	17.2612	17.2621	17.2638	17.2598	17.2647	17.2641	17.2691	17.2677	17.2661	17.2653	17.2659	17.2628	17.2602	17.2669	17.2709	17.2680
13.8824	13.8784	13.8833	13.8813	13.8834	13.8849	13.8842	13.8878	13.8820	13.8824	13.8824	13.8814	13.8831	13.8847	13.8826	13.8843	13.8832	13.8789	13.8832	13.8848	13.8845	13.8884	13.8870	13.8895	13.8894	13.8880	13.8873	13.8866	13.8904	13.8878	13.8922	13.8885	13.8918	13.8896	13.8869	13.8853	13.8821	13.8885	13.8829	13.8889	13.8821
17.3940	17.3948	17.3962	17.3865	17.3891	17.3927	17.3949	17.3925	17.3911	17.3912	17.3888	17.3890	17.3888	17.3882	17.3858	17.3865	17.3853	17.3835	17.3844	17.3841	17.3798	17.3899	17.3869	17.3904	17.3871	17.3849	17.3827	17.3827	17.3813	17.3807	17.3854	17.3813	17.3819	17.3802	17.3813	17.3818	17.3828	17.3824	17.3872	17.3941	17.3931
14.2775	14.2715	14.2830	14.2795	14.2733	14.2740	14.2730	14.2692	14.2681	14.2697	14.2692	14.2739	14.2706	14.2763	14.2728	14.2726	14.2757	14.2675	14.2724	14.2753	14.2805	14.2741	14.2773	14.2724	14.2712	14.2676	14.2672	14.2651	14.2658	14.2640	14.2646	14.2649	14.2641	14.2648	14.2612	14.2677	14.2834	14.2800	14.2900	14.2929	14.2937
17.1397	17.1400	17.1368	17.1385	17.1331	17.1376	17.1437	17.1342	17.1329	17.1302	17.1237	17.1239	17.1179	17.1197	17.1175	17.1168	17.1157	17.1138	17.1120	17.1089	17.1037	17.1090	17.1091	17.1103	17.1082	17.1054	17.1064	17.1046	17.1032	17.1000	17.0966	17.0999	17.1015	17.0987	17.0977	17.1005	17.1016	17.1092	17.1156	17.1090	17.1121
18.4031	18.4030	18.4035	18.3839	18.4065	18.4069	18.4117	18.4065	18.4027	18.4026	18.3995	18.3994	18.3968	18.3953	18.3912	18.3888	18.3843	18.3835	18.3846	18.3809	18.3733	18.3731	18.3744	18.3760	18.3744	18.3735	18.3740	18.3733	18.3701	18.3702	18.3728	18.3739	18.3759	18.3749	18.3740	18.3757	18.3752	18.3804	18.3945	18.4061	18.4072
16.6902	16.6913	16.6892	16.6880	16.6885	16.6881	16.6890	16.6866	16.6866	16.6860	16.6857	16.6850	16.6834	16.6850	16.6833	16.6844	16.6849	16.6838	16.6843	16.6838	16.6803	16.6841	16.6846	16.6844	16.6851	16.6839	16.6835	16.6834	16.6831	16.6799	16.6840	16.6831	16.6826	16.6817	16.6813	16.6832	16.6830	16.6840	16.6852	16.6853	16.6844
17.5710	17.5721	17.5737	17.5714	17.5735	17.5745	17.5757	17.5730	17.5742	17.5750	17.5776	17.5774	17.5770	17.5784	17.5795	17.5782	17.5793	17.5808	17.5810	17.5809	17.5842	17.5834	17.5847	17.5854	17.5859	17.5868	17.5868	17.5868	17.5901	17.5904	17.5919	17.5922	17.5909	17.5936	17.5923	17.5929	17.5941	17.5916	17.5920	17.5910	17.5896
18.2958	18.2955	18.2969	18.2969	18.2983	18.2948	18.2981	18.2964	18.2967	18.2971	18.2979	18.2981	18.2978	18.2999	18.3031	18.3027	18.3057	18.3074	18.3059	18.3082	18.3313	18.3203	18.3288	18.3363	18.3353	18.3412	18.3432	18.3425	18.3392	18.3402	18.3415	18.3353	18.3390	18.3375	18.3382	18.3413	18.3415	18.3573	18.3599	18.3441	18.3542
16.9313	16.9333	16.9316	16.9333	16.9346	16.9337	16.9452	16.9328	16.9316	16.9324	16.9275	16.9292	16.9263	16.9295	16.9285	16.9295	16.9311	16.9266	16.9304	16.9281	16.9283	16.9295	16.9264	16.9332	16.9314	16.9279	16.9258	16.9293	16.9267	16.9265	16.9337	16.9282	16.9267	16.9263	16.9256	16.9277	16.9281	16.9265	16.9316	16.9346	16.9274
17.2433	17.2434	17.2436	17.2436	17.2437	17.2435	17.2447	17.2422	17.2420	17.2427	17.2435	17.2443	17.2454	17.2465	17.2475	17.2499	17.2493	17.2481	17.2490	17.2482	17.2465	17.2449	17.2427	17.2460	17.2469	17.2469	17.2477	17.2482	17.2485	17.2480	17.2504	17.2478	17.2474	17.2482	17.2480	17.2475	17.2466	17.2467	17.2485	17.2463	17.2448
16.5476	16.5458	16.5454	16.5440	16.5440	16.5448	16.5449	16.5450	16.5446	16.5451	16.5453	16.5444	16.5433	16.5449	16.5388	16.5408	16.5421	16.5421	16.5423	16.5397	16.5347	16.5415	16.5408	16.5453	16.5447	16.5414	16.5413	16.5399	16.5397	16.5337	16.5394	16.5383	16.5367	16.5356	16.5364	16.5369	16.5350	16.5397	16.5427	16.5462	16.5451
14.3394	14.3356	14.3466	14.3451	14.3400	14.3430	14.3431	14.3400	14.3436	14.3466	14.3494	14.3515	14.3514	14.3505	14.3392	14.3352	14.3444	14.3339	14.3303	14.3279	14.3338	14.3297	14.3351	14.3357	14.3345	14.3338	14.3347	14.3346	14.3351	14.3355	14.3355	14.3363	14.3361	14.3374	14.3351	14.3389	14.3416	14.3474	14.3502	14.3495	14.3398
14.2264	14.2159	14.2306	14.2290	14.2255	14.2263	14.2248	14.2234	14.2202	14.2218	14.2193	14.2217	14.2185	14.2195	14.2185	14.2189	14.2200	14.2116	14.2180	14.2192	14.2206	14.2142	14.2187	14.2152	14.2134	14.2116	14.2103	14.2077	14.2085	14.2052	14.2066	14.2049	14.2032	14.2067	14.2021	14.2101	14.2179	14.2170	14.2234	14.2312	14.2269
18.0173	18.0017	18.0104	18.0147	17.9894	17.9882	17.9923	17.9931	17.9952	18.0063	17.9923	17.9967	17.9925	17.9916	18.0011	17.9875	17.9914	17.9958	17.9894	17.9887	17.9881	18.0105	18.0035	17.9877	17.9959	17.9832	17.9767	17.9802	17.9794	17.9749	17.9763	17.9750	17.9770	17.9751	17.9840	17.9747	17.9611	17.9610	17.9738	17.9878	17.9693
17.3824	17.3846	17.3853	17.3811	17.3789	17.3821	17.3836	17.3809	17.3781	17.3784	17.3767	17.3751	17.3744	17.3733	17.3724	17.3720	17.3714	17.3692	17.3687	17.3684	17.3566	17.3628	17.3620	17.3654	17.3663	17.3639	17.3643	17.3630	17.3635	17.3605	17.3657	17.3601	17.3607	17.3604	17.3601	17.3608	17.3601	17.3602	17.3620	17.3669	17.3654
17.0870	17.0862	17.0851	17.0862	17.0837	17.0868	17.0906	17.0833	17.0834	17.0837	17.0836	17.0828	17.0817	17.0824	17.0786	17.0784	17.0797	17.0775	17.0768	17.0747	17.0712	17.0750	17.0741	17.0700	17.0688	17.0722	17.0659	17.0677	17.0650	17.0624	17.0623	17.0563	17.0575	17.0573	17.0549	17.0558	17.0572	17.0629	17.0647	17.0665	17.0672
14.8654	14.8632	14.8647	14.8643	14.8651	14.8633	14.8696	14.8647	14.8621	14.8615	14.8639	14.8662	14.8677	14.8655	14.8693	14.8696	14.8682	14.8716	14.9166	14.9379	14.8688	14.9381	14.9382	14.8747	14.9352	14.9387	14.9330	14.9381	14.9382	14.9374	14.9389	14.9383	14.9388	14.9383	14.9371	14.8755	14.8645	14.8620	14.8629	14.8611	14.8640
16.6348	16.6344	16.6327	16.6331	16.6313	16.6346	16.6360	16.6336	16.6348	16.6345	16.6345	16.6317	16.6328	16.6360	16.6326	16.6316	16.6297	16.6306	16.6290	16.6297	16.6296	16.6274	16.6263	16.6266	16.6283	16.6239	16.6236	16.6252	16.6244	16.6213	16.6243	16.6241	16.6235	16.6200	16.6237	16.6247	16.6279	16.6291	16.6303	16.6290	16.6330
14.0643	14.0608	14.0665	14.0702	14.0674	14.0690	14.0667	14.0633	14.0602	14.0662	14.0631	14.0634	14.0642	14.0641	14.0651	14.0647	14.0638	14.0852	14.0700	14.0703	14.0714	14.0677	14.0691	14.0730	14.0717	14.0714	14.0729	14.0731	14.0726	14.0709	14.0711	14.0773	14.0761	14.0751	14.0721	14.0792	14.0721	14.0779	14.0687	14.0845	14.0998
16.7568	16.7570	16.7563	16.7563	16.7560	16.7566	16.7587	16.7562	16.7548	16.7550	16.7539	16.7532	16.7540	16.7537	16.7520	16.7527	16.7533	16.7518	16.7533	16.7518	16.7420	16.7509	16.7502	16.7517	16.7498	16.7499	16.7501	16.7502	16.7499	16.7498	16.7510	16.7529	16.7523	16.7521	16.7528	16.7536	16.7550	16.7525	16.7549	16.7544	16.7540
17.1744	17.1749	17.1738	17.1741	17.1748	17.1747	17.1786	17.1753	17.1752	17.1750	17.1736	17.1736	17.1728	17.1729	17.1712	17.1706	17.1704	17.1704	17.1704	17.1681	17.1508	17.1619	17.1607	17.1617	17.1626	17.1594	17.1588	17.1566	17.1542	17.1532	17.1561	17.1533	17.1522	17.1544	17.1543	17.1554	17.1552	17.1566	17.1608	17.1667	17.1700
17.0548	17.0552	17.0553	17.0551	17.0558	17.0557	17.0577	17.0557	17.0557	17.0566	17.0570	17.0558	17.0572	17.0577	17.0574	17.0588	17.0600	17.0590	17.0597	17.0620	17.0651	17.0635	17.0631	17.0656	17.0665	17.0669	17.0680	17.0686	17.0681	17.0681	17.0697	17.0694	17.0687	17.0746	17.0697	17.0703	17.0705	17.0700	17.0698	17.0662	17.0634
18.4538	18.4537	18.4540	18.4551	18.4532	18.4520	18.4541	18.4525	18.4528	18.4532	18.4547	18.4539	18.4552	18.4549	18.4549	18.4560	18.4579	18.4590	18.4586	18.4594	18.4541	18.4719	18.4822	18.4829	18.4820	18.4855	18.4848	18.4868	18.4843	18.4919	18.4841	18.4934	18.4938	18.4898	18.4908	18.4917	18.4907	18.4883	18.4633	18.4571	18.4524
17.2908	17.2908	17.2932	17.3051	17.3027	17.3106	17.3078	17.3086	17.3064	17.3071	17.3069	17.3039	17.3053	17.3048	17.2993	17.2983	17.2914	17.2821	17.2819	17.2797	17.2640	17.2764	17.2749	17.2780	17.2764	17.2736	17.2693	17.2692	17.2688	17.2680	17.2707	17.2664	17.2666	17.2654	17.2675	17.2666	17.2648	17.2702	17.2732	17.2770	17.2780
17.0925	17.0915	17.0930	17.0886	17.0914	17.0978	17.0984	17.0953	17.0960	17.0965	17.0954	17.0957	17.0979	17.0979	17.0974	17.0975	17.0988	17.0984	17.0992	17.0994	17.0906	17.0973	17.0952	17.0999	17.0975	17.0965	17.0960	17.0979	17.0974	17.0988	17.1047	17.1011	17.1004	17.1024	17.1002	17.1005	17.1005	17.0990	17.1000	17.0972	17.0955
18.0553	18.0557	18.0542	18.0541	18.0541	18.0546	18.0541	18.0528	18.0535	18.0532	18.0535	18.0535	18.0534	18.0537	18.0532	18.0539	18.0538	18.0539	18.0531	18.0537	18.0524	18.0512	18.0539	18.0524	18.0524	18.0510	18.0507	18.0493	18.0494	18.0487	18.0494	18.0481	18.0472	18.0470	18.0488	18.0493	18.0491	18.0502	18.0493	18.0502	18.0518
17.3712	17.3762	17.3745	17.3733	17.3748	17.3746	17.3746	17.3722	17.3729	17.3733	17.3689	17.3695	17.3705	17.3705	17.3678	17.3706	17.3708	17.3700	17.3698	17.3703	17.3788	17.3682	17.3705	17.3697	17.3710	17.3693	17.3715	17.3689	17.3709	17.3712	17.3717	17.3693	17.3698	17.3730	17.3690	17.3694	17.3687	17.3680	17.3689	17.3697	17.3674
18.3939	18.3953	18.3948	18.3918	18.3948	18.3938	18.3938	18.3926	18.3920	18.3912	18.3904	18.3895	18.3877	18.3873	18.3860	18.3844	18.3793	18.3746	18.3753	18.3721	18.3671	18.3644	18.3615	18.3634	18.3631	18.3628	18.3637	18.3632	18.3612	18.3608	18.3610	18.3602	18.3598	18.3602	18.3604	18.3599	18.3599	18.3604	18.3602	18.3622	18.3605
16.7512	16.7518	16.7488	16.7522	16.7522	16.7518	16.7532	16.7480	16.7493	16.7479	16.7481	16.7486	16.7466	16.7467	16.7457	16.7452	16.7449	16.7457	16.7446	16.7463	16.7340	16.7460	16.7434	16.7452	16.7445	16.7427	16.7436	16.7417	16.7413	16.7398	16.7414	16.7414	16.7417	16.7411	16.7404	16.7431	16.7421	16.7452	16.7478	16.7480	16.7476
17.2800	17.2804	17.2782	17.2782	17.2782	17.2775	17.2749	17.2749	17.2751	17.2766	17.2750	17.2765	17.2755	17.2750	17.2727	17.2746	17.2756	17.2732	17.2746	17.2733	17.2739	17.2723	17.2719	17.2704	17.2722	17.2724	17.2735	17.2738	17.2722	17.2722	17.2730	17.2723	17.2724	17.2737	17.2719	17.2722	17.2721	17.2705	17.2708	17.2708	17.2690
16.6511	16.6518	16.6471	16.6458	16.6472	16.6418	16.6523	16.6400	16.6410	16.6409	16.6381	16.6377	16.6351	16.6371	16.6330	16.6326	16.6334	16.6302	16.6340	16.6292	16.6163	16.6265	16.6303	16.6303	16.6365	16.6344	16.6198	16.6229	16.6242	16.6246	16.6432	16.6300	16.6305	16.6275	16.6281	16.6276	16.6222	16.6232	16.6255	16.6253	16.6183
16.7048	16.7063	16.7034	16.7037	16.7055	16.7068	16.7052	16.7049	16.7048	16.7020	16.6982	16.7015	16.6989	16.7000	16.6989	16.6972	16.6985	16.6976	16.6984	16.6983	16.6804	16.7020	16.7041	16.7041	16.7041	16.7033	16.7026	16.6988	16.7020	16.6974	16.6982	16.7006	16.6992	16.6946	16.6975	16.6987	16.7006	16.6986	16.7016	16.7041	16.7026
17.3190	17.3206	17.3199	17.3201	17.3202	17.3224	17.3207	17.3208	17.3220	17.3217	17.3223	17.3219	17.3239	17.3241	17.3236	17.3224	17.3225	17.3229	17.3242	17.3218	17.3237	17.3237	17.3250	17.3234	17.3229	17.3241	17.3247	17.3250	17.3239	17.3249	17.3267	17.3265	17.3254	17.3275	17.3268	17.3272	17.3274	17.3268	17.3241	17.3228	17.3233
18.7169	18.7175	18.7177	18.7197	18.7180	18.7194	18.7186	18.7188	18.7204	18.7206	18.7205	18.7199	18.7187	18.7193	18.7212	18.7238	18.7263	18.7276	18.7285	18.7304	18.7287	18.7310	18.7325	18.7324	18.7340	18.7320	18.7311	18.7326	18.7311	18.7312	18.7336	18.7320	18.7329	18.7319	18.7316	18.7312	18.7294	18.7323	18.7336	18.7356	18.7349
17.2286	17.2276	17.2309	17.2274	17.2287	17.2280	17.2328	17.2280	17.2267	17.2279	17.2267	17.2263	17.2269	17.2274	17.2260	17.2268	17.2271	17.2260	17.2274	17.2263	17.2152	17.2295	17.2293	17.2336	17.2333	17.2299	17.2165	17.2165	17.2116	17.2043	17.2071	17.2001	17.1972	17.1989	17.1990	17.1972	17.1971	17.1991	17.2008	17.2082	17.2107
16.7831	16.7843	16.7857	16.7856	16.7844	16.7846	16.7865	16.7861	16.7837	16.7845	16.7833	16.7820	16.7832	16.7824	16.7810	16.7814	16.7818	16.7812	16.7814	16.7794	16.7651	16.7781	16.7775	16.7754	16.7775	16.7765	16.7745	16.7735	16.7721	16.7641	16.7697	16.7699	16.7690	16.7671	16.7672	16.7705	16.7692	16.7747	16.7794	16.7791	16.7796
17.0427	17.0440	17.0423	17.0420	17.0440	17.0446	17.0565	17.0416	17.0405	17.0384	17.0348	17.0344	17.0315	17.0341	17.0313	17.0316	17.0311	17.0283	17.0303	17.0269	17.0192	17.0223	17.0184	17.0269	17.0233	17.0189	17.0132	17.0152	17.0114	17.0103	17.0234	17.0131	17.0121	17.0111	17.0100	17.0108	17.0093	17.0102	17.0199	17.0307	17.0268
17.0245	17.0245	17.0247	17.0216	17.0218	17.0240	17.0249	17.0235	17.0267	17.0232	17.0217	17.0226	17.0222	17.0212	17.0210	17.0224	17.0212	17.0209	17.0218	17.0177	17.0190	17.0219	17.0238	17.0231	17.0266	17.0261	17.0281	17.0289	17.0289	17.0314	17.0354	17.0342	17.0322	17.0313	17.0329	17.0314	17.0314	17.0303	17.0291	17.0382	17.0344
17.3562	17.3568	17.3585	17.3576	17.3583	17.3589	17.3595	17.3571	17.3558	17.3564	17.3550	17.3550	17.3555	17.3545	17.3529	17.3532	17.3517	17.3498	17.3533	17.3518	17.3493	17.3556	17.3522	17.3551	17.3536	17.3520	17.3526	17.3539	17.3520	17.3522	17.3557	17.3513	17.3514	17.3503	17.3516	17.3521	17.3506	17.3493	17.3528	17.3588	17.3587
17.7437	17.7442	17.7468	17.7463	17.7467	17.7443	17.7449	17.7456	17.7461	17.7455	17.7458	17.7463	17.7463	17.7461	17.7473	17.7480	17.7473	17.7459	17.7476	17.7460	17.7500	17.7489	17.7498	17.7458	17.7469	17.7461	17.7475	17.7462	17.7461	17.7449	17.7480	17.7478	17.7458	17.7479	17.7463	17.7456	17.7449	17.7456	17.7433	17.7429	17.7440
17.1634	17.1628	17.1645	17.1650	17.1652	17.1633	17.1717	17.1647	17.1638	17.1630	17.1626	17.1639	17.1621	17.1629	17.1632	17.1626	17.1619	17.1620	17.1634	17.1624	17.1475	17.1486	17.1441	17.1448	17.1459	17.1451	17.1445	17.1430	17.1436	17.1444	17.1450	17.1418	17.1410	17.1402	17.1414	17.1405	17.1398	17.1405	17.1427	17.1399	17.1362
17.2683	17.2688	17.2711	17.2692	17.2694	17.2683	17.2703	17.2703	17.2694	17.2683	17.2694	17.2700	17.2708	17.2734	17.2730	17.2749	17.2746	17.2727	17.2755	17.2751	17.2775	17.2786	17.2787	17.2796	17.2800	17.2807	17.2815	17.2833	17.2833	17.2840	17.2854	17.2847	17.2852	17.2865	17.2857	17.2835	17.2848	17.2833	17.2831	17.2788	17.2779
16.6677	16.6679	16.6656	16.6663	16.6659	16.6660	16.6677	16.6659	16.6656	16.6636	16.6636	16.6626	16.6618	16.6633	16.6635	16.6626	16.6632	16.6611	16.6626	16.6621	16.6489	16.6673	16.6672	16.6695	16.6715	16.6704	16.6689	16.6679	16.6670	16.6632	16.6699	16.6672	16.6662	16.6653	16.6654	16.6666	16.6656	16.6677	16.6675	16.6668	16.6654
17.0638	17.0636	17.0627	17.0446	17.0523	17.0635	17.0675	17.0627	17.0624	17.0616	17.0583	17.0605	17.0593	17.0578	17.0556	17.0582	17.0570	17.0579	17.0567	17.0555	17.0473	17.0568	17.0570	17.0580	17.0502	17.0543	17.0344	17.0342	17.0334	17.0364	17.0373	17.0365	17.0391	17.0378	17.0375	17.0398	17.0408	17.0393	17.0390	17.0410	17.0389
15.9884	15.9893	15.9826	15.9871	15.9796	15.9869	15.9887	15.9836	15.9911	15.9871	15.9914	15.9907	15.9865	15.9921	15.9930	15.9930	15.9961	15.9905	15.9899	15.9954	15.9947	16.0012	15.9967	15.9950	15.9971	15.9994	15.9970	16.0042	16.0054	16.0128	16.0110	16.0113	16.0083	16.0038	16.0062	16.0130	16.0059	16.0033	15.9968	15.9934	15.9960
17.2379	17.2387	17.2394	17.2302	17.2335	17.2376	17.2418	17.2380	17.2356	17.2360	17.2344	17.2342	17.2328	17.2334	17.2324	17.2338	17.2330	17.2307	17.2330	17.2309	17.2209	17.2279	17.2256	17.2300	17.2277	17.2268	17.2275	17.2287	17.2281	17.2279	17.2296	17.2302	17.2275	17.2276	17.2306	17.2273	17.2292	17.2274	17.2306	17.2308	17.2301
17.1364	17.1365	17.1339	17.1345	17.1345	17.1363	17.1456	17.1337	17.1337	17.1332	17.1299	17.1309	17.1287	17.1322	17.1296	17.1308	17.1309	17.1293	17.1314	17.1286	17.1216	17.1275	17.1253	17.1294	17.1315	17.1260	17.1216	17.1256	17.1229	17.1232	17.1333	17.1268	17.1265	17.1248	17.1244	17.1258	17.1247	17.1208	17.1313	17.1337	17.1264
14.8552	14.8531	14.8611	14.8616	14.8586	14.8596	14.8613	14.8609	14.8561	14.8615	14.8600	14.8597	14.8609	14.8620	14.8621	14.8618	14.8609	14.8517	14.8584	14.8595	14.8602	14.8600	14.8617	14.8573	14.8618	14.8591	14.8612	14.8626	14.8609	14.8614	14.8621	14.8629	14.8592	14.8567	14.8550	14.8541	14.8496	14.8610	14.8565	14.8617	14.8657
18.1912	18.1902	18.1958	18.1899	18.1872	18.1892	18.1871	18.1899	18.1929	18.1945	18.1951	18.1961	18.1977	18.1999	18.1993	18.2016	18.2009	18.2040	18.2029	18.2027	18.2176	18.2076	18.2097	18.2081	18.2122	18.2137	18.2144	18.2126	18.2165	18.2168	18.2215	18.2197	18.2193	18.2196	18.2166	18.2149	18.2160	18.2133	18.2069	18.2053	18.2018
17.3329	17.3324	17.3341	17.3320	17.3321	17.3331	17.3344	17.3323	17.3309	17.3310	17.3304	17.3304	17.3313	17.3312	17.3309	17.3317	17.3315	17.3296	17.3310	17.3310	17.3316	17.3520	17.3539	17.3556	17.3560	17.3572	17.3545	17.3554	17.3559	17.3577	17.3600	17.3610	17.3607	17.3608	17.3608	17.3614	17.3603	17.3606	17.3613	17.3660	17.3675
17.2125	17.2131	17.2121	17.2144	17.2142	17.2135	17.2128	17.2121	17.2102	17.2125	17.2139	17.2139	17.2146	17.2146	17.2136	17.2152	17.2158	17.2123	17.2146	17.2148	17.2161	17.2167	17.2157	17.2186	17.2176	17.2178	17.2177	17.2177	17.2190	17.2184	17.2189	17.2197	17.2181	17.2196	17.2193	17.2193	17.2191	17.2197	17.2190	17.2148	17.2137
16.4918	16.4917	16.4918	16.4904	16.4918	16.4925	16.4930	16.4917	16.4918	16.4913	16.4915	16.4906	16.4905	16.4916	16.4920	16.4928	16.4926	16.4919	16.4930	16.4917	16.4925	16.4926	16.4924	16.4927	16.4926	16.4921	16.4924	16.4928	16.4918	16.4915	16.4934	16.4926	16.4918	16.4931	16.4912	16.4919	16.4931	16.4926	16.4920	16.4895	16.4893
17.2388	17.2392	17.2413	17.2396	17.2402	17.2396	17.2418	17.2393	17.2390	17.2408	17.2396	17.2405	17.2402	17.2404	17.2406	17.2402	17.2399	17.2401	17.2404	17.2415	17.2214	17.2281	17.2266	17.2268	17.2274	17.2249	17.2249	17.2256	17.2249	17.2241	17.2251	17.2242	17.2247	17.2236	17.2248	17.2263	17.2244	17.2257	17.2274	17.2258	17.2248
17.0568	17.0580	17.0554	17.0593	17.0648	17.0618	17.0772	17.0596	17.0596	17.0596	17.0560	17.0564	17.0538	17.0553	17.0522	17.0547	17.0553	17.0504	17.0523	17.0459	17.0380	17.0404	17.0348	17.0417	17.0390	17.0371	17.0316	17.0340	17.0279	17.0273	17.0335	17.0259	17.0253	17.0238	17.0228	17.0225	17.0232	17.0256	17.0315	NaN	NaN
17.3659	17.3644	17.3690	17.3682	17.3665	17.3710	17.3666	17.3676	17.3669	17.3694	17.3680	17.3652	17.3702	17.3706	17.3685	17.3666	17.3626	17.3642	17.3546	17.3552	17.3640	17.3584	17.3558	17.3529	17.3563	17.3600	17.3594	17.3647	17.3618	17.3662	17.3686	17.3716	17.3714	17.3669	17.3649	17.3651	17.3652	17.3584	17.3529	17.3502	17.3497
17.1400	17.1407	17.1429	17.1406	17.1410	17.1414	17.1435	17.1414	17.1417	17.1412	17.1410	17.1414	17.1415	17.1419	17.1415	17.1412	17.1418	17.1420	17.1424	17.1412	17.1255	17.1378	17.1371	17.1364	17.1368	17.1365	17.1360	17.1359	17.1364	17.1353	17.1358	17.1358	17.1358	17.1355	17.1358	17.1357	17.1358	17.1371	17.1367	17.1362	17.1361
17.2275	17.2272	17.2287	17.2234	17.2270	17.2289	17.2348	17.2279	17.2263	17.2266	17.2253	17.2248	17.2232	17.2239	17.2215	17.2217	17.2228	17.2212	17.2224	17.2200	NaN	NaN	NaN	NaN	NaN	NaN	NaN	NaN	NaN	NaN	NaN	NaN	NaN	NaN	NaN	NaN	NaN	NaN	NaN	NaN	NaN
15.4474	15.4381	15.4611	15.4541	15.4584	15.4535	15.4664	15.4625	15.4545	15.4640	15.4584	15.4634	15.4574	15.4584	15.4598	15.4579	15.4679	15.4611	15.4662	15.4772	15.4841	15.4279	15.4662	15.4724	15.3607	15.3644	15.3746	15.3765	15.3978	15.3922	15.4165	15.4539	15.4113	15.4201	15.3888	15.3906	15.4690	15.4696	15.4597	15.4590	15.4515
18.1629	18.1626	18.1644	18.1659	18.1648	18.1638	18.1687	18.1643	18.1634	18.1648	18.1665	18.1677	18.1721	18.1732	18.1739	18.1722	18.1798	18.1791	18.1828	18.1839	18.1820	18.1966	18.1907	18.1976	18.1951	18.1924	18.1897	18.1884	18.1855	18.1847	18.1883	18.1785	18.1791	18.1792	18.1791	18.1793	18.1791	18.1817	18.1880	18.1934	18.1935
16.6763	16.6781	16.6729	16.6780	16.6947	16.6755	16.6880	16.6738	16.6696	16.6716	16.6730	16.6762	16.6771	16.6752	16.6769	16.6778	16.6812	16.6803	16.6835	16.6797	16.6737	16.6757	16.6759	16.6896	16.6802	16.6777	16.6734	16.6772	16.6771	16.6772	16.6820	16.6781	16.6771	16.6782	16.6751	16.6780	16.6797	16.6814	16.6829	16.6818	16.6798
18.3071	18.3068	18.3060	18.3013	18.3078	18.3086	18.3058	18.3068	18.3073	18.3055	18.3025	18.3034	18.3032	18.3030	18.3024	18.3040	18.3024	18.3019	18.3026	18.3000	18.2931	18.2939	18.2962	18.2950	18.2947	18.2950	18.2965	18.2948	18.2955	18.2944	18.2950	18.2945	18.2937	18.2966	18.2956	18.2969	18.2963	18.2959	18.2949	18.2935	18.2918
16.9162	16.9175	16.9158	16.9160	16.9149	16.9165	16.9197	16.9166	16.9186	16.9174	16.9198	16.9183	16.9167	16.9193	16.9242	16.9232	16.9203	16.9250	16.9195	16.9236	16.9190	16.9224	16.9147	16.9145	16.9157	16.9152	16.9175	16.9161	16.9165	16.9303	16.9278	16.9287	16.9322	16.9288	16.9239	16.9281	16.9282	16.9262	16.9173	16.9165	16.9175
19.0020	19.0022	19.0033	19.0050	19.0030	19.0010	19.0046	19.0012	18.9997	19.0007	19.0007	18.9997	18.9998	18.9996	18.9987	18.9999	18.9987	18.9971	18.9989	18.9977	19.0015	18.9982	18.9924	18.9984	18.9995	18.9967	18.9963	18.9958	18.9946	18.9930	18.9965	18.9941	18.9950	18.9947	18.9944	18.9929	18.9908	18.9921	18.9931	18.9978	18.9974
17.1767	17.1778	17.1783	17.1762	17.1797	17.1763	17.1770	17.1770	17.1771	17.1775	17.1777	17.1762	17.1767	17.1746	17.1749	17.1745	17.1742	17.1726	17.1733	17.1740	17.1912	17.1765	17.1812	17.1834	17.1846	17.1833	17.1824	17.1849	17.1887	17.1893	17.1890	17.1908	17.1899	17.1928	17.1911	17.1923	17.1946	17.1929	17.1912	17.1922	17.1863
17.5207	17.5224	17.5228	17.5212	17.5214	17.5198	17.5211	17.5211	17.5215	17.5217	17.5235	17.5234	17.5260	17.5262	17.5262	17.5278	17.5289	17.5294	17.5299	17.5312	17.5367	17.5361	17.5359	17.5386	17.5378	17.5397	17.5429	17.5457	17.5476	17.5541	17.5515	17.5539	17.5509	17.5542	17.5511	17.5498	17.5505	17.5498	17.5417	17.5371	17.5349
18.1765	18.1765	18.1973	18.1823	18.1829	18.1856	18.1801	18.1888	18.1947	18.1982	18.1962	18.1968	18.1971	18.2001	18.2011	18.1978	18.2020	18.2049	18.2058	18.2099	18.1849	18.2157	18.2177	18.2156	18.2187	18.2200	18.2166	18.2274	18.2390	18.2410	18.2458	18.2464	18.2489	18.2480	18.2514	18.2465	18.2478	18.2460	18.2335	18.2262	18.2187
15.8329	15.8295	15.8319	15.8307	15.8299	15.8267	15.8295	15.8290	15.8224	15.8257	15.8263	15.8247	15.8244	15.8286	15.8274	15.8254	15.8279	15.8202	15.8288	15.8267	15.8270	15.8270	15.8280	15.8290	15.8277	15.8271	15.8262	15.8278	15.8271	15.8273	15.8272	15.8257	15.8241	15.8258	15.8245	15.8263	15.8239	15.8273	15.8299	15.8289	15.8203
16.8346	16.8347	16.8330	16.8334	16.8319	16.8343	16.8331	16.8329	16.8363	16.8351	16.8352	16.8356	16.8358	16.8363	16.8361	16.8364	16.8363	16.8364	16.8363	16.8364	16.8364	16.8377	16.8380	16.8380	16.8383	16.8375	16.8383	16.8387	16.8387	16.8391	16.8387	16.8379	16.8380	16.8394	16.8404	16.8396	16.8384	16.8386	16.8372	16.8347	16.8326
16.7597	16.7617	16.7611	16.7601	16.7604	16.7611	16.7605	16.7606	16.7600	16.7591	16.7597	16.7595	16.7580	16.7590	16.7574	16.7587	16.7587	16.7579	16.7586	16.7579	16.7471	16.7520	16.7494	16.7504	16.7510	16.7492	16.7493	16.7482	16.7482	16.7457	16.7475	16.7475	16.7464	16.7458	16.7468	16.7476	16.7478	16.7485	16.7503	16.7501	16.7477
18.2283	18.2293	18.2293	18.2250	18.2293	18.2295	18.2275	18.2298	18.2288	18.2263	18.2270	18.2275	18.2271	18.2262	18.2260	18.2262	18.2253	18.2246	18.2247	18.2230	18.2033	18.2058	18.1993	18.2009	18.2016	18.1992	18.1912	18.1910	18.1903	18.1916	18.1908	18.1893	18.1911	18.1911	18.1928	18.1952	18.1932	18.1930	18.1943	18.1882	18.1904
18.1241	18.1260	18.1259	18.1249	18.1296	18.1234	18.1235	18.1247	18.1241	18.1283	18.1265	18.1279	18.1278	18.1295	18.1322	18.1308	18.1330	18.1323	18.1315	18.1319	18.1281	18.1411	18.1335	18.1339	18.1322	18.1304	18.1302	18.1302	18.1302	18.1285	18.1290	18.1279	18.1289	18.1287	18.1288	18.1298	18.1308	18.1296	18.1342	18.1371	18.1378
17.1534	17.1538	17.1552	17.1517	17.1509	17.1531	17.1565	17.1521	17.1532	17.1539	17.1519	17.1516	17.1512	17.1523	17.1502	17.1495	17.1501	17.1498	17.1504	17.1487	17.1352	17.0956	17.0983	17.0999	17.1003	17.1047	17.1036	17.1019	17.1020	17.1018	17.1134	17.1054	17.1083	17.1113	17.1075	17.1071	17.1082	17.1021	17.1004	17.1238	17.1366
18.4087	18.4087	18.4100	18.4084	18.4086	18.4082	18.4090	18.4074	18.4072	18.4079	18.4081	18.4081	18.4090	18.4092	18.4091	18.4093	18.4109	18.4115	18.4113	18.4125	18.4078	18.4132	18.4111	18.4118	18.4110	18.4109	18.4133	18.4134	18.4138	18.4121	18.4143	18.4134	18.4127	18.4122	18.4122	18.4125	18.4117	18.4133	18.4123	18.4113	18.4100
18.1478	18.1480	18.1496	18.1437	18.1459	18.1469	18.1525	18.1458	18.1433	18.1435	18.1403	18.1393	18.1389	18.1392	18.1384	18.1388	18.1367	18.1376	18.1399	18.1364	18.1393	18.1373	18.1356	18.1410	18.1376	18.1386	18.1403	18.1390	18.1375	18.1389	18.1472	18.1399	18.1384	18.1406	18.1412	18.1392	18.1419	18.1397	18.1426	18.1438	18.1399
16.8138	16.8138	16.8114	16.8115	16.8207	16.8128	16.8256	16.8114	16.8089	16.8093	16.8041	16.8061	16.8027	16.8056	16.8057	16.8083	16.8071	16.8069	16.8092	16.8088	16.8107	16.8118	16.8084	16.8147	16.8144	16.8122	16.8114	16.8147	16.8139	16.8156	16.8212	16.8167	16.8149	16.8173	16.8149	16.8165	16.8113	16.8138	16.8176	16.8172	16.8129
17.1845	17.1847	17.1849	17.1850	17.1849	17.1859	17.1870	17.1850	17.1836	17.1851	17.1841	17.1831	17.1842	17.1850	17.1845	17.1851	17.1850	17.1837	17.1841	17.1844	17.1782	17.1799	17.1794	17.1808	17.1835	17.1825	17.1828	17.1834	17.1813	17.1803	17.1828	17.1831	17.1831	17.1824	17.1818	17.1845	17.1846	17.1844	17.1859	17.1924	17.1928
14.1784	14.1678	14.1796	14.1799	14.1778	14.1781	14.1767	14.1734	14.1700	14.1734	14.1732	14.1745	14.1739	14.1745	14.1731	14.1719	14.1731	14.1679	14.1748	14.1745	14.1770	14.1731	14.1769	14.1752	14.1744	14.1738	14.1728	14.1725	14.1735	14.1717	14.1724	14.1724	14.1717	14.1722	14.1657	14.1729	14.1714	14.1754	14.1766	14.1801	14.1785
16.4210	16.4211	16.4209	16.4215	16.4203	16.4205	16.4214	16.4205	16.4212	16.4210	16.4221	16.4228	16.4220	16.4223	16.4210	16.4223	16.4224	16.4208	16.4223	16.4211	16.4230	16.4224	16.4214	16.4231	16.4222	16.4237	16.4234	16.4217	16.4220	16.4214	16.4217	16.4223	16.4217	16.4224	16.4213	16.4215	16.4215	16.4220	16.4205	16.4203	16.4192
16.7246	16.7260	16.7263	16.7268	16.7268	16.7266	16.7283	16.7259	16.7254	16.7236	16.7236	16.7235	16.7229	16.7235	16.7222	16.7225	16.7223	16.7215	16.7216	16.7215	16.7199	16.7225	16.7212	16.7220	16.7236	16.7210	16.7210	16.7190	16.7187	16.7182	16.7183	16.7180	16.7175	16.7179	16.7170	16.7204	16.7198	16.7201	16.7235	16.7248	16.7243
16.5837	16.5849	16.5836	16.5846	16.5836	16.5843	16.5857	16.5838	16.5833	16.5837	16.5849	16.5844	16.5843	16.5847	16.5840	16.5842	16.5846	16.5834	16.5838	16.5835	16.5806	16.5828	16.5859	16.5853	16.5865	16.5853	16.5846	16.5846	16.5841	16.5827	16.5844	16.5833	16.5833	16.5825	16.5835	16.5836	16.5833	16.5847	16.5861	16.5867	16.5864
14.5136	14.5245	14.5189	14.5136	14.5118	14.5215	14.5179	14.5108	14.5145	14.5268	14.5225	14.5208	14.5302	14.5325	14.5259	14.5185	14.5141	14.5296	14.5321	14.5209	14.5144	14.5397	14.5170	14.5259	14.5369	14.5169	14.5109	14.5115	14.5252	14.5184	14.5133	14.5201	14.5223	14.5280	14.5159	14.5187	14.5267	14.5230	14.5174	14.5382	14.5423
14.2539	14.2501	14.2558	14.2561	14.2543	14.2561	14.2548	14.2534	14.2553	14.2556	14.2549	14.2552	14.2558	14.2574	14.2582	14.2576	14.2574	14.2531	14.2587	14.2581	14.2597	14.2585	14.2606	14.2597	14.2594	14.2573	14.2577	14.2574	14.2578	14.2574	14.2582	14.2574	14.2576	14.2590	14.2566	14.2606	14.2634	14.2667	14.2677	14.2705	14.2680
16.6604	16.6611	16.6601	16.6626	16.6625	16.6632	16.6653	16.6625	16.6647	16.6615	16.6628	16.6630	16.6621	16.6635	16.6617	16.6621	16.6618	16.6605	16.6611	16.6611	16.6606	16.6624	16.6608	16.6615	16.6626	16.6629	16.6627	16.6611	16.6606	16.6598	16.6606	16.6598	16.6596	16.6598	16.6590	16.6609	16.6604	16.6598	16.6630	16.6628	16.6609
18.1336	18.1338	18.1386	18.1364	18.1368	18.1379	18.1407	18.1368	18.1354	18.1363	18.1347	18.1345	18.1345	18.1332	18.1323	18.1328	18.1334	18.1294	18.1328	18.1301	18.1407	18.1310	18.1309	18.1351	18.1361	18.1332	18.1316	18.1311	18.1305	18.1299	18.1336	18.1269	18.1282	18.1268	18.1275	18.1281	18.1273	18.1285	18.1372	18.1448	18.1438
16.8492	16.8488	16.8485	16.8467	16.8496	16.8479	16.8505	16.8475	16.8457	16.8470	16.8473	16.8468	16.8468	16.8471	16.8464	16.8465	16.8450	16.8435	16.8466	16.8439	16.8439	16.8417	16.8441	16.8464	16.8477	16.8460	16.8469	16.8453	16.8426	16.8408	16.8480	16.8445	16.8443	16.8426	16.8443	16.8422	16.8460	16.8470	16.8460	16.8465	16.8461
16.8236	16.8243	16.8216	16.8215	16.8177	16.8250	16.8424	16.8213	16.8191	16.8196	16.8163	16.8160	16.8093	16.8118	16.8105	16.8098	16.8107	16.8074	16.8113	16.8066	16.7987	16.8006	16.7993	16.8028	16.8019	16.7983	16.7926	16.7953	16.7933	16.7918	16.7993	16.7949	16.7930	16.7932	16.7937	16.7928	16.7924	16.7905	16.8003	16.8041	16.7977
18.0000	17.9999	18.0005	17.9996	18.0004	18.0000	18.0002	17.9994	17.9989	17.9985	17.9981	17.9982	17.9990	17.9986	17.9987	17.9991	17.9980	17.9984	17.9995	17.9989	17.9881	17.9954	17.9958	17.9943	17.9949	17.9954	17.9950	17.9946	17.9950	17.9954	17.9948	17.9965	17.9964	17.9962	17.9966	17.9964	17.9975	17.9971	17.9967	17.9954	17.9951
17.0304	17.0293	17.0309	17.0281	17.0291	17.0294	17.0320	17.0295	17.0304	17.0296	17.0309	17.0295	17.0298	17.0315	17.0300	17.0318	17.0324	17.0299	17.0310	17.0312	17.0356	17.0249	17.0260	17.0294	17.0294	17.0273	17.0283	17.0278	17.0284	17.0300	17.0349	17.0276	17.0301	17.0294	17.0279	17.0293	17.0296	17.0285	17.0293	17.0274	17.0255
18.1412	18.1398	18.1444	18.1399	18.1474	18.1424	18.1538	18.1421	18.1412	18.1414	18.1402	18.1395	18.1403	18.1413	18.1401	18.1401	18.1416	18.1418	18.1433	18.1450	18.1437	18.1438	18.1420	18.1486	18.1434	18.1428	18.1433	18.1423	18.1405	18.1409	18.1553	18.1413	18.1403	18.1405	18.1407	18.1404	18.1407	18.1417	18.1459	18.1447	18.1412
17.3778	17.3745	17.3731	17.3754	17.3774	17.3753	17.3800	17.3759	17.3751	17.3729	17.3756	17.3779	17.3808	17.3792	17.3814	17.3819	17.3832	17.3828	17.3803	17.3848	17.3939	17.4029	17.4012	17.3991	17.3932	17.3951	17.3876	17.3923	17.4062	17.3925	17.3996	17.4051	17.4087	17.4013	17.4057	17.3970	17.3945	17.3986	17.3811	17.3780	17.4246
18.1664	18.1666	18.1676	18.1652	18.1662	18.1650	18.1680	18.1634	18.1641	18.1652	18.1656	18.1656	18.1660	18.1663	18.1657	18.1662	18.1678	18.1666	18.1677	18.1676	18.1619	18.1660	18.1654	18.1664	18.1633	18.1631	18.1596	18.1605	18.1563	18.1557	18.1598	18.1552	18.1560	18.1533	18.1532	18.1539	18.1537	18.1529	18.1550	18.1557	18.1552
18.2865	18.2873	18.2858	18.2874	18.2885	18.2861	18.2850	18.2860	18.2906	18.2923	18.2936	18.2934	18.2951	18.2946	18.2961	18.2960	18.2972	18.2970	18.2968	18.2982	18.3041	18.2960	18.2938	18.2952	18.3002	18.3012	18.3080	18.3114	18.3109	18.3105	18.3124	18.3148	18.3131	18.3152	18.3150	18.3157	18.3154	18.3186	18.3141	18.3165	18.3117
18.1074	18.1093	18.1077	18.1118	18.1081	18.1098	18.1062	18.1120	18.1130	18.1157	18.1184	18.1204	18.1223	18.1245	18.1273	18.1245	18.1288	18.1318	18.1305	18.1314	18.1332	18.1350	18.1319	18.1327	18.1298	18.1313	18.1332	18.1336	18.1373	18.1371	18.1420	18.1349	18.1351	18.1341	18.1340	18.1336	18.1336	18.1331	18.1375	18.1471	18.1464
18.8363	18.8351	18.8357	18.8367	18.8390	18.8347	18.8369	18.8351	18.8328	18.8334	18.8349	18.8347	18.8344	18.8344	18.8336	18.8349	18.8343	18.8341	18.8357	18.8350	18.8372	18.8360	18.8344	18.8379	18.8371	18.8358	18.8368	18.8376	18.8374	18.8387	18.8412	18.8401	18.8396	18.8402	18.8396	18.8401	18.8406	18.8398	18.8430	18.8413	18.8433
18.2358	18.2349	18.2359	18.2354	18.2373	18.2366	18.2341	18.2347	18.2339	18.2328	18.2337	18.2311	18.2324	18.2344	18.2340	18.2348	18.2362	18.2366	18.2363	18.2379	18.2516	18.2313	18.2377	18.2368	18.2358	18.2397	18.2428	18.2442	18.2499	18.2493	18.2482	18.2521	18.2515	18.2531	18.2518	18.2517	18.2506	18.2493	18.2448	18.2416	18.2414
16.9647	16.9633	16.9715	16.9567	16.9562	16.9719	16.9599	16.9684	16.9692	16.9695	16.9680	16.9653	16.9639	16.9654	16.9575	16.9479	16.9506	16.9511	16.9528	16.9469	16.9415	16.9487	16.9564	16.9283	16.9502	16.9533	16.9486	16.9459	16.9447	16.9431	16.9454	16.9463	16.9451	16.9428	16.9429	16.9451	16.9463	16.9492	16.9539	16.9575	16.9513
17.1279	17.1279	17.1313	17.1295	17.1296	17.1289	17.1341	17.1287	17.1279	17.1287	17.1278	17.1280	17.1281	17.1276	17.1277	17.1277	17.1273	17.1262	17.1269	17.1252	17.1237	17.1244	17.1239	17.1257	17.1249	17.1230	17.1235	17.1214	17.1209	17.1210	17.1225	17.1200	17.1204	17.1180	17.1206	17.1200	17.1195	17.1177	17.1213	17.1247	17.1276
16.6902	16.6906	16.6902	16.6897	16.6900	16.6900	16.6925	16.6903	16.6892	16.6891	16.6898	16.6902	16.6885	16.6896	16.6878	16.6883	16.6883	16.6883	16.6882	16.6869	16.6842	16.6868	16.6835	16.6846	16.6847	16.6830	16.6834	16.6814	16.6808	16.6778	16.6792	16.6788	16.6787	16.6781	16.6788	16.6802	16.6791	16.6803	16.6826	16.6836	16.6825
16.6110	16.6110	16.6097	16.6092	16.6087	16.6088	16.6095	16.6072	16.6086	16.6076	16.6066	16.6061	16.6069	16.6062	16.6060	16.6053	16.6063	16.6055	16.6057	16.6042	16.6102	16.6097	16.6096	16.6130	16.6121	16.6086	16.6080	16.6087	16.6072	16.6075	16.6058	16.6062	16.6047	16.6045	16.6040	16.6048	16.6028	16.6045	16.6078	16.6076	16.6053
17.6119	17.6119	17.6136	17.6104	17.6125	17.6118	17.6111	17.6079	17.6073	17.6070	17.6078	17.6075	17.6080	17.6085	17.6072	17.6076	17.6073	17.6060	17.6073	17.6054	17.6228	17.6271	17.6235	17.6251	17.6248	17.6235	17.6233	17.6238	17.6243	17.6258	17.6265	17.6246	17.6239	17.6244	17.6229	17.6227	17.6230	17.6223	17.6234	17.6213	17.6223
17.2429	17.2426	17.2446	17.2369	17.2404	17.2415	17.2439	17.2388	17.2394	17.2407	17.2410	17.2400	17.2412	17.2434	17.2418	17.2425	17.2429	17.2416	17.2428	17.2419	17.2413	17.2486	17.2485	17.2504	17.2491	17.2471	17.2474	17.2484	17.2463	17.2462	17.2482	17.2476	17.2461	17.2458	17.2475	17.2481	17.2487	17.2473	17.2505	17.2529	17.2519
18.0528	18.0528	18.0536	18.0539	18.0545	18.0532	18.0571	18.0528	18.0525	18.0523	18.0523	18.0528	18.0525	18.0530	18.0526	18.0529	18.0527	18.0511	18.0531	18.0524	18.0504	18.0496	18.0459	18.0476	18.0476	18.0468	18.0474	18.0470	18.0474	18.0474	18.0479	18.0477	18.0474	18.0484	18.0472	18.0481	18.0469	18.0465	18.0483	18.0479	18.0466
17.0412	17.0416	17.0471	17.0457	17.0459	17.0458	17.0486	17.0446	17.0445	17.0440	17.0448	17.0451	17.0450	17.0459	17.0465	17.0470	17.0458	17.0463	17.0469	17.0471	17.0399	17.0453	17.0437	17.0455	17.0468	17.0453	17.0474	17.0468	17.0506	17.0509	17.0520	17.0517	17.0518	17.0521	17.0509	17.0524	17.0511	17.0518	17.0484	17.0483	17.0466
18.9689	18.9686	18.9698	18.9692	18.9697	18.9669	18.9720	18.9665	18.9657	18.9668	18.9671	18.9660	18.9660	18.9674	18.9642	18.9668	18.9664	18.9654	18.9682	18.9690	18.9689	18.9715	18.9714	18.9723	18.9721	18.9697	18.9658	18.9661	18.9600	18.9605	18.9650	18.9610	18.9609	18.9614	18.9616	18.9615	18.9622	18.9622	18.9622	18.9657	18.9672
16.6950	16.6954	16.6920	16.6936	16.6936	16.6953	16.6904	16.6934	16.6933	16.6923	16.6915	16.6917	16.6907	16.6909	16.6887	16.6908	16.6906	16.6887	16.6893	16.6874	16.6825	16.6951	16.6945	16.6944	16.6939	16.6929	16.6921	16.6918	16.6922	16.6884	16.6906	16.6901	16.6898	16.6885	16.6891	16.6913	16.6893	16.6914	16.6942	16.6941	16.6923
16.4480	16.4497	16.4492	16.4500	16.4487	16.4481	16.4491	16.4470	16.4475	16.4481	16.4483	16.4481	16.4480	16.4472	16.4472	16.4467	16.4483	16.4461	16.4473	16.4478	16.4482	16.4481	16.4495	16.4482	16.4499	16.4474	16.4481	16.4492	16.4487	16.4486	16.4498	16.4507	16.4486	16.4488	16.4473	16.4494	16.4502	16.4488	16.4505	16.4500	16.4498
18.7598	18.7599	18.7606	18.7614	18.7653	18.7618	18.7627	18.7621	18.7615	18.7606	18.7604	18.7599	18.7585	18.7591	18.7597	18.7595	18.7591	18.7601	18.7603	18.7599	18.7688	18.7679	18.7668	18.7704	18.7676	18.7658	18.7664	18.7670	18.7653	18.7694	18.7731	18.7738	18.7715	18.7743	18.7728	18.7711	18.7724	18.7724	18.7742	18.7733	18.7761
18.7915	18.7914	18.7921	18.7902	18.7931	18.7891	18.7923	18.7918	18.7902	18.7901	18.7911	18.7893	18.7882	18.7880	18.7858	18.7854	18.7858	18.7848	18.7859	18.7861	18.7902	18.7869	18.7898	18.7888	18.7891	18.7901	18.7925	18.7940	18.7948	18.7957	18.7945	18.7956	18.7965	18.7968	18.7934	18.7939	18.7959	18.7906	18.7903	18.7876	18.7853
16.6305	16.6317	16.6294	16.6295	16.6297	16.6297	16.6307	16.6303	16.6296	16.6284	16.6276	16.6277	16.6274	16.6276	16.6270	16.6266	16.6258	16.6262	16.6258	16.6252	16.6213	16.6301	16.6300	16.6310	16.6313	16.6292	16.6294	16.6282	16.6283	16.6269	16.6288	16.6284	16.6289	16.6261	16.6264	16.6272	16.6264	16.6293	16.6301	16.6307	16.6302
17.1825	17.1801	17.1832	17.1855	17.1837	17.1865	17.1908	17.1863	17.1848	17.1878	17.1859	17.1859	17.1884	17.1894	17.1889	17.1892	17.1909	17.1901	17.1917	17.1924	17.2052	17.2043	17.2058	17.2069	17.2086	17.2059	17.2158	17.2138	17.2185	17.2183	17.2266	17.2214	17.2202	17.2229	17.2206	17.2199	17.2206	17.2195	17.2174	17.2133	17.2114
17.9341	17.9342	17.9366	17.9360	17.9352	17.9351	17.9377	17.9345	17.9333	17.9343	17.9344	17.9346	17.9333	17.9324	17.9327	17.9336	17.9316	17.9315	17.9326	17.9331	17.9323	17.9338	17.9321	17.9339	17.9333	17.9327	17.9328	17.9317	17.9306	17.9303	17.9315	17.9324	17.9323	17.9322	17.9325	17.9330	17.9344	17.9349	17.9372	17.9390	17.9406
17.9200	17.9191	17.9224	17.9257	17.9245	17.9222	17.9247	17.9233	17.9248	17.9272	17.9297	17.9290	17.9346	17.9348	17.9369	17.9362	17.9394	17.9409	17.9391	17.9418	17.9399	17.9376	17.9357	17.9379	17.9407	17.9410	17.9418	17.9412	17.9401	17.9395	17.9411	17.9414	17.9403	17.9413	17.9395	17.9401	17.9393	17.9386	17.9460	17.9494	17.9463
17.1699	17.1692	17.1712	17.1679	17.1690	17.1703	17.1709	17.1698	17.1695	17.1688	17.1688	17.1676	17.1683	17.1676	17.1673	17.1669	17.1677	17.1662	17.1668	17.1663	17.1675	17.1694	17.1703	17.1677	17.1670	17.1651	17.1646	17.1660	17.1639	17.1645	17.1642	17.1606	17.1624	17.1605	17.1606	17.1602	17.1600	17.1600	17.1595	17.1593	17.1585
18.2123	18.2116	18.2118	18.2118	18.2120	18.2129	18.2122	18.2126	18.2153	18.2144	18.2144	18.2155	18.2165	18.2165	18.2170	18.2168	18.2174	18.2186	18.2184	18.2184	18.2190	18.2203	18.2205	18.2218	18.2215	18.2223	18.2222	18.2230	18.2240	18.2253	18.2256	18.2259	18.2254	18.2247	18.2248	18.2250	18.2248	18.2250	18.2230	18.2210	18.2203
18.3080	18.3186	18.3168	18.3099	18.3126	18.3113	18.3133	18.3129	18.3103	18.3140	18.3144	18.3156	18.3161	18.3172	18.3205	18.3213	18.3208	18.3227	18.3202	18.3239	18.3296	18.3240	18.3250	18.3257	18.3267	18.3278	18.3330	18.3328	18.3354	18.3335	18.3361	18.3357	18.3347	18.3370	18.3360	18.3345	18.3341	18.3323	18.3344	18.3363	18.3341
18.3892	18.3904	18.3903	18.3923	18.3906	18.3907	18.3952	18.3931	18.3930	18.3960	18.3963	18.3965	18.3995	18.4040	18.4101	18.4136	18.4155	18.4170	18.4187	18.4206	18.4267	18.4210	18.4284	18.4321	18.4312	18.4381	18.4410	18.4436	18.4479	18.4480	18.4479	18.4514	18.4504	18.4519	18.4511	18.4508	18.4523	18.4466	18.4379	18.4295	18.4224
18.5450	18.5451	18.5440	18.5463	18.5453	18.5472	18.5492	18.5449	18.5421	18.5413	18.5410	18.5407	18.5401	18.5420	18.5421	18.5442	18.5445	18.5461	18.5480	18.5485	18.5639	18.5571	18.5579	18.5617	18.5622	18.5631	18.5671	18.5672	18.5688	18.5670	18.5664	18.5734	18.5723	18.5744	18.5740	18.5744	18.5767	18.5727	18.5656	18.5629	18.5594
17.0912	17.0903	17.0935	17.0931	17.0920	17.0971	17.1021	17.0973	17.0965	17.0984	17.0974	17.0959	17.0974	17.0982	17.0986	17.0987	17.0986	17.0988	17.0992	17.0996	17.1038	17.1033	17.1030	17.1050	17.1041	17.1033	17.1017	17.1031	17.1022	17.1034	17.1084	17.1063	17.1041	17.1050	17.1050	17.1044	17.1060	17.1056	17.1033	17.1038	17.1027
18.6312	18.6319	18.6357	18.6338	18.6344	18.6344	18.6395	18.6371	18.6352	18.6371	18.6386	18.6385	18.6392	18.6398	18.6388	18.6398	18.6392	18.6382	18.6384	18.6384	18.6375	18.6350	18.6263	18.6359	18.6334	18.6305	18.6331	18.6328	18.6328	18.6348	18.6457	18.6323	18.6310	18.6337	18.6343	18.6333	18.6341	18.6299	18.6311	18.6300	18.6311
17.0918	17.0928	17.0942	17.0923	17.0932	17.0918	17.0955	17.0923	17.0918	17.0932	17.0936	17.0933	17.0943	17.0963	17.0954	17.0966	17.0970	17.0974	17.0977	17.0996	17.0980	17.1104	17.1073	17.1111	17.1116	17.1101	17.1093	17.1094	17.1095	17.1077	17.1173	17.1093	17.1097	17.1108	17.1094	17.1098	17.1103	17.1071	17.1102	17.1102	17.1073
18.1159	18.1147	18.1181	18.1144	18.1163	18.1157	18.1231	18.1172	18.1156	18.1168	18.1158	18.1143	18.1161	18.1166	18.1143	18.1148	18.1155	18.1090	18.1158	18.1050	18.1436	18.0998	18.0748	18.0783	18.0903	18.0745	18.0769	18.0898	NaN	NaN	NaN	NaN	NaN	NaN	NaN	NaN	NaN	NaN	NaN	NaN	NaN
18.4673	18.4672	18.4689	18.4672	18.4672	18.4678	18.4715	18.4687	18.4688	18.4719	18.4718	18.4716	18.4738	18.4717	18.4702	18.4724	18.4714	18.4685	18.4712	18.4721	18.4933	18.4828	18.4780	18.4846	18.4855	18.4834	18.4862	18.4866	18.4824	18.4815	18.4842	18.4796	18.4797	18.4792	18.4790	18.4798	18.4786	18.4772	18.4825	18.4857	18.4835
17.1701	17.1709	17.1731	17.1711	17.1717	17.1766	17.1784	17.1760	17.1760	17.1777	17.1760	17.1753	17.1764	17.1777	17.1774	17.1779	17.1788	17.1784	17.1794	17.1788	17.1694	17.1790	17.1782	17.1810	17.1796	17.1791	17.1769	17.1766	17.1771	17.1750	17.1772	17.1756	17.1757	17.1743	17.1747	17.1759	17.1770	17.1771	17.1786	17.1788	17.1766
17.5714	17.5712	17.5731	17.5685	17.5734	17.5727	17.5703	17.5690	17.5636	17.5643	17.5653	17.5652	17.5646	17.5552	17.5590	17.5568	17.5532	17.5433	17.5461	17.5398	17.5363	17.5423	17.5368	17.5444	17.5473	17.5434	17.5400	17.5381	17.5342	17.5325	17.5319	17.5323	17.5318	17.5332	17.5316	17.5316	17.5305	17.5299	17.5429	17.5481	17.5474
18.4972	18.4979	18.4985	18.4977	18.4985	18.4969	18.4964	18.4965	18.4968	18.4975	18.4991	18.4986	18.4995	18.5009	18.5010	18.5023	18.5010	18.4981	18.4997	18.4969	NaN	NaN	NaN	NaN	NaN	NaN	NaN	NaN	NaN	NaN	NaN	NaN	NaN	NaN	NaN	NaN	NaN	NaN	NaN	NaN	NaN
17.8144	17.8145	17.8169	17.8140	17.8180	17.8172	17.8199	17.8166	17.8169	17.8177	17.8187	17.8184	17.8189	17.8203	17.8196	17.8186	17.8214	17.8192	17.8199	17.8193	17.8241	17.8233	17.8229	17.8214	17.8221	17.8247	17.8240	17.8235	17.8237	17.8246	17.8241	17.8195	17.8196	17.8192	17.8194	17.8211	17.8135	17.8141	17.8160	17.8164	17.8210
18.0760	18.0782	18.0777	18.0824	18.0735	18.0767	18.0705	18.0788	18.0791	18.0750	18.0729	18.0828	18.0811	18.0776	18.0753	18.0749	18.0749	18.0839	18.0776	18.0782	18.0822	18.1118	18.1102	18.1117	18.1116	18.1110	18.1114	18.1096	18.1110	18.1083	18.1082	18.1066	18.1067	18.1067	18.1048	18.1046	18.1057	18.1036	18.1065	18.1041	18.1017
16.9388	16.9390	16.9376	16.9372	16.9361	16.9402	16.9476	16.9374	16.9366	16.9361	16.9326	16.9335	16.9283	16.9328	16.9301	16.9300	16.9313	16.9264	16.9289	16.9235	16.9112	16.9162	16.9169	16.9149	16.9209	16.9157	16.9051	16.9081	16.9074	16.9069	16.9117	16.9077	16.9069	16.9079	16.9065	16.9072	16.9064	16.9060	16.9108	16.9150	16.9106
18.1709	18.1704	18.1733	18.1714	18.1702	18.1709	18.1723	18.1704	18.1710	18.1705	18.1680	18.1681	18.1663	18.1649	18.1627	18.1645	18.1613	18.1601	18.1613	18.1599	18.1251	18.1492	18.1312	18.1313	18.1279	18.1261	18.1238	18.1236	18.1166	18.1188	18.1161	18.1112	18.1135	18.1141	18.2000	18.2106	18.2234	18.2087	18.1136	18.1136	18.1171
16.2717	16.2709	16.2721	16.2707	16.2724	16.2708	16.2714	16.2716	16.2679	16.2707	16.2739	16.2715	16.2738	16.2726	16.2731	16.2739	16.2736	16.2732	16.2737	16.2749	16.2735	16.2777	16.2769	16.2777	16.2767	16.2764	16.2780	16.2800	16.2788	16.2792	16.2801	16.2812	16.2822	16.2800	16.2802	16.2805	16.2849	16.2816	16.2776	16.2771	16.2703
17.0523	17.0530	17.0556	17.0526	17.0526	17.0532	17.0543	17.0523	17.0528	17.0534	17.0542	17.0545	17.0551	17.0555	17.0566	17.0570	17.0572	17.0572	17.0569	17.0572	17.0515	17.0546	17.0520	17.0545	17.0555	17.0551	17.0553	17.0541	17.0548	17.0552	17.0558	17.0555	17.0564	17.0683	17.0564	17.0565	17.0564	17.0564	17.0570	17.0559	17.0549
14.1972	14.1921	14.2008	14.1997	14.1970	14.1969	14.1971	14.1955	14.1945	14.1940	14.1927	14.1921	14.1902	14.1929	14.1920	14.1929	14.1925	14.1859	14.1932	14.1914	14.1944	14.1928	14.1955	14.1942	14.1939	14.1931	14.1923	14.1920	14.1932	14.1914	14.1941	14.1920	14.1921	14.1926	14.1923	14.1943	14.2026	14.2033	14.2062	14.2100	14.2093
17.1046	17.1047	17.1055	17.1045	17.1037	17.1077	17.1079	17.1055	17.1031	17.1016	17.1018	17.0967	17.0981	17.0952	17.0941	17.0943	17.0926	17.0909	17.0917	17.0900	17.0894	17.0886	17.0909	17.0896	17.0909	17.0909	17.0915	17.0907	17.0913	17.0925	17.0933	17.0886	17.0887	17.0881	17.0890	17.0890	17.0868	17.0873	17.0872	17.0869	17.0857
17.1371	17.1381	17.1387	17.1368	17.1383	17.1388	17.1404	17.1379	17.1366	17.1369	17.1363	17.1328	17.1348	17.1337	17.1331	17.1341	17.1326	17.1317	17.1321	17.1316	17.1290	17.1363	17.1382	17.1416	17.1437	17.1412	17.1422	17.1415	17.1406	17.1406	17.1446	17.1403	17.1394	17.1403	17.1409	17.1399	17.1349	17.1372	17.1385	17.1431	17.1423
17.2670	17.2669	17.2663	17.2659	17.2652	17.2692	17.2685	17.2683	17.2675	17.2655	17.2645	17.2630	17.2620	17.2621	17.2560	17.2584	17.2544	17.2529	17.2560	17.2522	17.2402	17.2516	17.2512	17.2480	17.2496	17.2468	17.2459	17.2446	17.2440	17.2441	17.2463	17.2445	17.2458	17.2445	17.2432	17.2439	17.2427	17.2417	17.2379	17.2333	17.2280
17.0025	17.0028	17.0055	17.0039	17.0043	17.0043	17.0059	17.0034	17.0031	17.0036	17.0032	17.0024	17.0017	17.0016	17.0007	17.0009	17.0008	16.9997	17.0012	17.0010	17.0021	17.0025	16.9970	17.0001	16.9995	16.9976	16.9979	16.9962	16.9980	16.9954	16.9982	16.9957	16.9962	16.9941	16.9958	16.9966	16.9976	16.9996	16.9995	16.9978	16.9958
18.5853	18.5846	18.5868	18.5858	18.5850	18.5850	18.5875	18.5874	18.5877	18.5890	18.5908	18.5895	18.5927	18.5940	18.5920	18.5948	18.5939	18.5943	18.5950	18.5954	18.5960	18.5942	18.5917	18.5922	18.5924	18.5918	18.5923	18.5911	18.5902	18.5898	18.5955	18.5910	18.5903	18.5918	18.5918	18.5911	18.5915	18.5900	18.5883	18.5864	18.5860
16.7893	16.7894	16.7858	16.7864	16.7815	16.7897	16.8066	16.7865	16.7850	16.7841	16.7806	16.7811	16.7738	16.7769	16.7741	16.7739	16.7740	16.7718	16.7745	16.7708	16.7645	16.7675	16.7652	16.7654	16.7692	16.7649	16.7613	16.7645	16.7640	16.7609	16.7667	16.7620	16.7620	16.7611	16.7595	16.7608	16.7601	16.7584	16.7665	16.7745	16.7693
18.3635	18.3629	18.3638	18.3628	18.3625	18.3627	18.3638	18.3615	18.3601	18.3595	18.3588	18.3579	18.3578	18.3580	18.3562	18.3561	18.3565	18.3553	18.3570	18.3563	18.3494	18.3558	18.3544	18.3576	18.3566	18.3561	18.3588	18.3593	18.3601	18.3598	18.3611	18.3607	18.3606	18.3603	18.3612	18.3608	18.3614	18.3621	18.3584	18.3593	18.3551
17.0815	17.0813	17.0829	17.0842	17.0843	17.0816	17.0836	17.0802	17.0795	17.0804	17.0793	17.0787	17.0801	17.0803	17.0802	17.0806	17.0819	17.0816	17.0821	17.0814	NaN	NaN	NaN	NaN	NaN	NaN	NaN	NaN	NaN	NaN	NaN	NaN	NaN	NaN	NaN	NaN	NaN	NaN	NaN	NaN	NaN
17.9477	17.9469	17.9489	17.9483	17.9480	17.9470	17.9496	17.9468	17.9462	17.9473	17.9480	17.9478	17.9487	17.9485	17.9485	17.9486	17.9498	17.9493	17.9503	17.9512	17.9539	17.9522	17.9502	17.9516	17.9524	17.9513	17.9526	17.9517	17.9509	17.9521	17.9526	17.9480	17.9473	17.9498	17.9473	17.9480	17.9504	17.9496	17.9492	17.9497	17.9498
16.6065	16.6062	16.6065	16.6064	16.6066	16.6064	16.6060	16.6056	16.6055	16.6050	16.6052	16.6053	16.6056	16.6052	16.6052	16.6051	16.6061	16.6045	16.6059	16.6050	16.6057	16.6050	16.6052	16.6058	16.6060	16.6054	16.6055	16.6056	16.6051	16.6046	16.6048	16.6046	16.6053	16.6037	16.6037	16.6044	16.6044	16.6037	16.6043	16.6038	16.6031
18.4075	18.4076	18.4083	18.4076	18.4075	18.4066	18.4100	18.4073	18.4085	18.4079	18.4087	18.4086	18.4084	18.4075	18.4078	18.4081	18.4088	18.4084	18.4094	18.4100	18.4123	18.4122	18.4103	18.4111	18.4121	18.4117	18.4123	18.4121	18.4099	18.4092	18.4111	18.4075	18.4076	18.4061	18.4062	18.4072	18.4068	18.4063	18.4081	18.4093	18.4091
16.8829	16.8830	16.8833	16.8847	16.8841	16.8857	16.8938	16.8864	16.8866	16.8851	16.8848	16.8865	16.8869	16.8867	16.8868	16.8870	16.8859	16.8848	16.8863	16.8869	16.8877	16.8862	16.8889	16.8899	16.8876	16.8883	16.8876	16.8898	16.8880	16.8890	16.8880	16.8882	16.8869	16.8903	16.8887	16.8892	16.8886	16.8892	16.8871	16.8893	16.8837
18.0153	18.0200	18.0207	18.0322	18.0225	18.0235	18.0210	18.0242	18.0240	18.0233	18.0277	18.0281	18.0300	18.0468	18.0629	18.0585	18.0695	18.0705	18.0685	18.0728	18.0806	18.0754	18.0746	18.0787	18.0802	18.0813	18.0800	18.0813	18.0787	18.0829	18.0873	18.0866	18.0868	18.0868	18.0867	18.0874	18.0876	18.0845	18.0833	18.0872	18.0864
17.8296	17.8297	17.8371	17.8370	17.8370	17.8373	17.8388	17.8369	17.8370	17.8372	17.8371	17.8376	17.8376	17.8381	17.8372	17.8390	17.8373	17.8367	17.8379	17.8374	17.8358	17.8361	17.8345	17.8347	17.8361	17.8352	17.8333	17.8330	17.8324	17.8325	17.8328	17.8308	17.8315	17.8327	17.8326	17.8330	17.8332	17.8318	17.8331	17.8309	17.8287
18.5591	18.5598	18.5602	18.5699	18.5649	18.5605	18.5692	18.5644	18.5650	18.5669	18.5703	18.5695	18.5764	18.5770	18.5750	18.5759	18.5766	18.5751	18.5778	18.5766	18.5840	18.5807	18.5770	18.5793	18.5810	18.5792	18.5828	18.5826	18.5808	18.5825	18.5870	18.5777	18.5758	18.5789	18.5775	18.5770	18.5770	18.5739	18.5764	18.5748	18.5736
17.9950	17.9949	17.9967	17.9939	17.9940	17.9936	17.9946	17.9931	17.9921	17.9935	17.9944	17.9945	17.9950	17.9959	17.9972	17.9974	17.9980	17.9966	17.9987	17.9999	18.0025	17.9963	17.9946	17.9971	17.9970	17.9950	17.9961	17.9960	17.9974	17.9973	17.9984	18.0001	18.0006	18.0012	18.0005	18.0012	18.0014	18.0024	18.0040	18.0137	18.0126
17.7859	17.7869	17.7882	17.7892	17.7882	17.7875	17.7946	17.7877	17.7887	17.7903	17.7925	17.7903	17.7905	17.7934	17.7925	17.7962	17.7941	17.7998	17.7993	17.7997	17.8053	17.8028	17.8019	17.8066	17.8072	17.8104	17.8120	17.8165	17.8202	17.8215	17.8188	17.8228	17.8212	17.8274	17.8240	17.8255	17.8331	17.8199	17.8150	17.8126	17.8094
17.1201	17.1199	17.1232	17.1199	17.1197	17.1211	17.1237	17.1198	17.1201	17.1211	17.1200	17.1199	17.1201	17.1217	17.1207	17.1216	17.1215	17.1207	17.1212	17.1218	17.1160	17.1229	17.1209	17.1247	17.1234	17.1228	17.1230	17.1225	17.1236	17.1222	17.1291	17.1224	17.1221	17.1229	17.1226	17.1231	17.1202	17.1196	17.1211	17.1247	17.1226
17.1428	17.1442	17.1438	17.1590	17.1516	17.1454	17.1459	17.1446	17.1486	17.1499	17.1496	17.1517	17.1525	17.1545	17.1586	17.1568	17.1583	17.1673	17.1622	17.1620	17.1445	17.1441	17.1429	17.1445	17.1474	17.1473	17.1501	17.1517	17.1542	17.1554	17.1573	17.1557	17.1572	17.1597	17.1585	17.1573	17.1574	17.1542	17.1491	17.1476	17.1460
15.7919	15.7919	15.7913	15.7917	15.7911	15.7918	15.7917	15.7915	15.7913	15.7914	15.7916	15.7915	15.7914	15.7921	15.7917	15.7918	15.7923	15.7915	15.7916	15.7919	15.7924	15.7924	15.7925	15.7929	15.7921	15.7917	15.7919	15.7922	15.7927	15.7926	15.7925	15.7928	15.7932	15.7932	15.7923	15.7924	15.7934	15.7935	15.7932	15.7934	15.7906
16.9578	16.9581	16.9609	16.9605	16.9599	16.9596	16.9628	16.9580	16.9577	16.9570	16.9581	16.9579	16.9586	16.9586	16.9587	16.9596	16.9593	16.9581	16.9588	16.9580	16.9530	16.9568	16.9534	16.9547	16.9546	16.9529	16.9536	16.9533	16.9536	16.9541	16.9562	16.9526	16.9530	16.9535	16.9530	16.9533	16.9550	16.9558	16.9573	16.9553	16.9543
17.0967	17.0967	17.0983	17.0977	17.0974	17.0959	17.0984	17.0956	17.0954	17.0945	17.0947	17.0947	17.0946	17.0956	17.0953	17.0953	17.0957	17.0940	17.0970	17.0952	17.1006	17.1009	17.0968	17.0995	17.1005	17.1001	17.1012	17.1008	17.1020	17.1018	17.1039	17.1035	17.1035	17.1056	17.1036	17.1037	17.1022	17.1048	17.1050	17.1023	17.1013
18.7154	18.7123	18.7149	18.7238	18.7193	18.7173	18.7180	18.7127	18.7153	18.7129	18.7164	18.7144	18.7172	18.7168	18.7185	18.7189	18.7176	18.7204	18.7219	18.7230	18.7351	18.7287	18.7332	18.7318	18.7351	18.7383	18.7421	18.7444	18.7454	18.7526	18.7546	18.7568	18.7549	18.7528	18.7523	18.7531	18.7515	18.7495	18.7475	18.7438	18.7411
17.0864	17.0867	17.0889	17.0879	17.0884	17.0879	17.0896	17.0864	17.0858	17.0878	17.0879	17.0856	17.0871	17.0866	17.0867	17.0867	17.0861	17.0854	17.0863	17.0862	17.0850	17.0907	17.0907	17.0940	17.0949	17.0930	17.0931	17.0926	17.0932	17.0912	17.0949	17.0931	17.0921	17.0940	17.0939	17.0932	17.0926	17.0916	17.0931	17.0977	17.0951
17.1317	17.1322	17.1268	17.1328	17.1329	17.1326	17.1345	17.1320	17.1312	17.1300	17.1290	17.1283	17.1272	17.1269	17.1258	17.1260	17.1257	17.1252	17.1256	17.1227	17.1018	17.1216	17.1208	17.1229	17.1230	17.1204	17.1192	17.1187	17.1175	17.1136	17.1202	17.1157	17.1147	17.1130	17.1138	17.1157	17.1159	17.1171	17.1215	17.1203	17.1250
18.7332	18.7332	18.7336	18.7327	18.7329	18.7318	18.7336	18.7325	18.7297	18.7317	18.7332	18.7297	18.7300	18.7304	18.7283	18.7302	18.7328	18.7323	18.7325	18.7330	18.7330	18.7521	18.7276	18.7475	18.7309	18.7243	18.7217	18.7185	18.7137	18.7131	18.7145	18.7092	18.7111	18.7123	18.7095	18.7091	18.7107	18.7077	18.7196	18.7018	18.7031
17.0352	17.0356	17.0407	17.0399	17.0408	17.0400	17.0436	17.0391	17.0377	17.0380	17.0380	17.0382	17.0377	17.0380	17.0363	17.0367	17.0348	17.0341	17.0356	17.0354	17.0292	17.0308	17.0290	17.0299	17.0290	17.0267	17.0281	17.0268	17.0277	17.0269	17.0285	17.0281	17.0283	17.0283	17.0282	17.0284	17.0271	17.0262	17.0258	17.0210	17.0209
18.2277	18.2272	18.2261	18.2272	18.2262	18.2265	18.2265	18.2255	18.2252	18.2253	18.2257	18.2248	18.2257	18.2262	18.2216	18.2225	18.2208	18.2199	18.2231	18.2206	18.2193	18.2208	18.2232	18.2239	18.2221	18.2234	18.2240	18.2260	18.2285	18.2280	18.2285	18.2293	18.2279	18.2294	18.2274	18.2272	18.2268	18.2276	18.2275	18.2266	18.2266
18.0211	18.0181	18.0220	18.0202	18.0194	18.0176	18.0259	18.0172	18.0141	18.0162	18.0138	18.0170	18.0164	18.0190	18.0169	18.0165	18.0171	18.0163	18.0194	18.0190	18.0162	18.0176	18.0130	18.0174	18.0187	18.0181	18.0201	18.0205	18.0218	18.0208	18.0220	18.0239	18.0219	18.0198	18.0205	18.0220	18.0210	18.0207	18.0228	18.0210	18.0186
17.5288	17.5301	17.5306	17.5322	17.5335	17.5314	17.5323	17.5302	17.5303	17.5296	17.5287	17.5280	17.5286	17.5280	17.5277	17.5275	17.5259	17.5252	17.5266	17.5273	17.5076	17.5156	17.5124	17.5140	17.5145	17.5127	17.5132	17.5123	17.5131	17.5128	17.5138	17.5133	17.5134	17.5132	17.5126	17.5138	17.5135	17.5116	17.5140	17.5128	17.5131
17.3743	17.3740	17.3763	17.3734	17.3743	17.3774	17.3800	17.3772	17.3747	17.3754	17.3754	17.3750	17.3753	17.3760	17.3744	17.3763	17.3753	17.3757	17.3764	17.3756	17.3740	17.3861	17.3846	17.3882	17.3854	17.3848	17.3886	17.3902	17.3851	17.3855	17.3918	17.3850	17.3852	17.3856	17.3853	17.3858	17.3858	17.3837	17.3825	17.3844	17.3843
18.1320	18.1265	18.1253	18.1248	18.1302	18.1310	18.1288	18.1279	18.1747	18.1664	18.1804	18.2075	18.1718	18.2287	18.2313	18.2323	18.2345	18.2341	18.2227	18.2339	18.2213	18.2360	18.2356	18.2362	18.2366	18.2369	18.2420	18.2423	18.2467	18.2446	18.2461	18.2528	18.2533	18.2461	18.2540	18.2463	18.2481	18.2493	18.2401	18.2267	18.2201
17.9497	17.9497	17.9519	17.9521	17.9528	17.9482	17.9519	17.9487	17.9498	17.9502	17.9517	17.9509	17.9514	17.9530	17.9509	17.9508	17.9533	17.9532	17.9529	17.9554	17.9823	17.9757	17.9771	17.9769	17.9780	17.9783	17.9794	17.9796	17.9876	17.9870	17.9876	17.9924	17.9919	17.9929	17.9930	17.9924	17.9924	17.9918	17.9881	17.9822	17.9828
17.9476	17.9480	17.9469	17.9487	17.9474	17.9465	17.9480	17.9474	17.9468	17.9460	17.9457	17.9452	17.9453	17.9453	17.9450	17.9451	17.9447	17.9457	17.9458	17.9458	17.9464	17.9507	17.9545	17.9562	17.9558	17.9572	17.9585	17.9571	17.9566	17.9558	17.9569	17.9538	17.9540	17.9543	17.9539	17.9545	17.9555	17.9554	17.9593	17.9619	17.9624
17.1690	17.1694	17.1640	17.1694	17.1690	17.1692	17.1705	17.1681	17.1667	17.1662	17.1650	17.1647	17.1631	17.1637	17.1627	17.1620	17.1625	17.1614	17.1621	17.1585	17.1451	17.1595	17.1597	17.1601	17.1603	17.1580	17.1563	17.1562	17.1545	17.1509	17.1553	17.1526	17.1521	17.1496	17.1519	17.1531	17.1532	17.1546	17.1583	17.1553	17.1602
16.3267	16.3282	16.3280	16.3251	16.3418	16.3336	16.3351	16.3257	16.3219	16.3233	16.3197	16.3220	16.3172	16.3192	16.3166	16.3155	16.3166	16.3134	16.3147	16.3126	16.3161	16.3122	16.3132	16.3106	16.3103	16.3086	16.3027	16.3100	16.3084	16.3053	16.3120	16.3037	16.3049	16.3070	16.3063	16.3077	16.3066	16.3066	16.3114	16.3132	16.3111
18.1160	18.1164	18.1159	18.1152	18.1138	18.1155	18.1161	18.1144	18.1136	18.1131	18.1127	18.1116	18.1114	18.1104	18.1088	18.1095	18.1078	18.1070	18.1074	18.1063	18.0876	18.0989	18.0978	18.0979	18.0977	18.0973	18.0957	18.0956	18.0926	18.0924	18.0920	18.0903	18.0906	18.0908	18.0898	18.0905	18.0910	18.0906	18.0900	18.0922	18.0914
17.3572	17.3560	17.3585	17.3562	17.3565	17.3579	17.3586	17.3576	17.3579	17.3577	17.3584	17.3578	17.3584	17.3597	17.3625	17.3618	17.3622	17.3624	17.3623	17.3621	17.3974	17.3807	17.3755	17.3726	17.3695	17.3729	17.3688	17.3700	17.3826	17.3868	17.3818	17.3888	17.3858	17.3864	17.3867	17.3875	17.3898	17.3848	17.3681	17.3681	17.3677
18.1908	18.1907	18.1909	18.1913	18.1885	18.1897	18.1944	18.1910	18.1877	18.1885	18.1875	18.1866	18.1853	18.1852	18.1889	18.1902	18.1840	18.1842	18.1857	18.1859	18.2545	18.2540	18.2518	18.2528	18.2495	18.2489	18.2389	18.2273	18.2079	18.1940	18.1910	18.1910	18.1895	18.1863	18.1863	18.1871	18.1868	18.1868	18.2097	18.2301	18.2346
18.3297	18.3278	18.3387	18.3316	18.3335	18.3349	18.3350	18.3350	18.3337	18.3341	18.3360	18.3366	18.3378	18.3388	18.3380	18.3401	18.3383	18.3395	18.3405	18.3412	18.3461	18.3437	18.3422	18.3401	18.3422	18.3439	18.3413	18.3426	18.3437	18.3444	18.3438	18.3448	18.3451	18.3449	18.3458	18.3451	18.3447	18.3450	18.3437	18.3439	18.3460
14.0824	14.0824	14.0843	14.0836	14.0861	14.0860	14.0863	14.0825	14.0824	14.0857	14.0819	14.0832	14.0839	14.0854	14.0814	14.0818	14.0854	14.0762	14.0803	14.0804	14.0831	14.0822	14.0817	14.0814	14.0824	14.0812	14.0810	14.0813	14.0819	14.0832	14.0821	14.0807	14.0815	14.0799	14.0766	14.0773	14.0764	14.0806	14.0793	14.0834	14.0806
14.1262	14.1179	14.1292	14.1254	14.1224	14.1240	14.1239	14.1217	14.1192	14.1221	14.1213	14.1217	14.1218	14.1220	14.1213	14.1204	14.1209	14.1151	14.1202	14.1206	14.1225	14.1202	14.1217	14.1198	14.1195	14.1173	14.1175	14.1171	14.1178	14.1164	14.1192	14.1174	14.1173	14.1172	14.1146	14.1198	14.1239	14.1256	14.1289	14.1377	14.1307
18.2666	18.2670	18.2665	18.2660	18.2660	18.2669	18.2667	18.2661	18.2682	18.2672	18.2669	18.2672	18.2690	18.2684	18.2684	18.2688	18.2689	18.2689	18.2694	18.2695	18.2700	18.2702	18.2698	18.2698	18.2710	18.2707	18.2708	18.2715	18.2721	18.2724	18.2728	18.2726	18.2719	18.2721	18.2718	18.2717	18.2720	18.2717	18.2715	18.2696	18.2708
17.3337	17.3330	17.3346	17.3325	17.3323	17.3344	17.3346	17.3333	17.3319	17.3336	17.3326	17.3313	17.3314	17.3325	17.3325	17.3329	17.3326	17.3318	17.3328	17.3327	17.3082	17.3296	17.3287	17.3305	17.3281	17.3243	17.3180	17.3165	17.3161	17.3145	17.3178	17.3142	17.3143	17.3145	17.3141	17.3143	17.3135	17.3120	17.3123	17.3105	17.3079
17.4448	17.4456	17.4458	17.4446	17.4472	17.4448	17.4463	17.4430	17.4457	17.4451	17.4461	17.4447	17.4476	17.4462	17.4498	17.4524	17.4516	17.4529	17.4535	17.4533	17.4618	17.4545	17.4536	17.4565	17.4541	17.4562	17.4576	17.4600	17.4593	17.4611	17.4625	17.4641	17.4637	17.4668	17.4632	17.4665	17.4650	17.4634	17.4598	17.4599	17.4571
18.0666	18.0669	18.0661	18.0699	18.0705	18.0719	18.0698	18.0718	18.0713	18.0708	18.0700	18.0711	18.0708	18.0702	18.0705	18.0710	18.0717	18.0708	18.0714	18.0712	18.0652	18.0710	18.0705	18.0698	18.0716	18.0702	18.0703	18.0700	18.0680	18.0676	18.0695	18.0665	18.0670	18.0665	18.0667	18.0671	18.0678	18.0676	18.0707	18.0737	18.0745
18.3214	18.3209	18.3205	18.3195	18.3181	18.3206	18.3204	18.3208	18.3189	18.3189	18.3177	18.3188	18.3188	18.3175	18.3153	18.3169	18.3155	18.3164	18.3175	18.3172	18.3017	18.3072	18.3068	18.3085	18.3091	18.3079	18.3064	18.3047	18.2990	18.2985	18.3004	18.2942	18.2927	18.2909	18.2912	18.2918	18.2922	18.2927	18.2921	18.2906	18.2893
18.1187	18.1176	18.1197	18.1140	18.1202	18.1185	18.1212	18.1175	18.1162	18.1168	18.1178	18.1172	18.1159	18.1154	18.1136	18.1139	18.1115	18.1104	18.1104	18.1099	18.0938	18.1020	18.0990	18.1006	18.0983	18.0955	18.0909	18.0903	18.0891	18.0883	18.0904	18.0875	18.0880	18.0863	18.0866	18.0881	18.0891	18.0911	18.0992	18.1052	18.1053
13.8751	13.8769	13.8611	13.8679	13.8592	13.8690	13.8702	13.8676	13.8687	13.8679	13.8659	13.8633	13.8811	13.8774	13.8949	13.8759	13.8686	13.8937	13.8836	13.8781	13.8704	13.9054	13.8692	13.9053	13.9038	13.9090	13.9218	13.9172	13.9136	13.9153	13.9133	13.9179	13.9178	13.9132	13.9146	13.9135	13.8728	13.8718	13.8729	13.8830	13.8691
13.9480	13.9476	13.9468	13.9468	13.9467	13.9485	13.9491	13.9462	13.9459	13.9485	13.9452	13.9494	13.9451	13.9537	13.9509	13.9483	13.9489	13.9415	13.9456	13.9451	13.9472	13.9479	13.9520	13.9489	13.9541	13.9490	13.9556	13.9542	13.9518	13.9520	13.9477	13.9534	13.9464	13.9480	13.9462	13.9489	13.9428	13.9465	13.9446	13.9462	13.9430
17.6607	17.6611	17.6609	17.6612	17.6617	17.6620	17.6626	17.6617	17.6606	17.6599	17.6603	17.6596	17.6593	17.6591	17.6585	17.6589	17.6585	17.6583	17.6589	17.6577	17.6555	17.6560	17.6519	17.6515	17.6520	17.6525	17.6532	17.6526	17.6529	17.6532	17.6510	17.6517	17.6515	17.6506	17.6506	17.6507	17.6514	17.6496	17.6510	17.6509	17.6516
17.7955	17.7942	17.7986	17.7931	17.7925	17.7934	17.7941	17.7942	17.7954	17.7958	17.7963	17.7971	17.7987	17.7989	17.8000	17.8000	17.8011	17.8002	17.8014	17.8032	17.8082	17.7999	17.7998	17.8002	17.8005	17.8005	17.8019	17.8020	17.8026	17.8036	17.8042	17.8042	17.8031	17.8043	17.8032	17.8025	17.8055	17.8037	17.8028	17.8009	17.7988
17.9010	17.9003	17.9041	17.9018	17.9031	17.9018	17.9070	17.9016	17.9012	17.9031	17.9027	17.9017	17.9030	17.9034	17.9025	17.9035	17.9035	17.9023	17.9038	17.9038	17.9059	17.9029	17.9003	17.9038	17.9045	17.9023	17.9033	17.9027	17.9040	17.9029	17.9059	17.9004	17.9001	17.8998	17.8996	17.9004	17.9008	17.8989	17.9018	17.9006	17.9006
17.5251	17.5262	17.5271	17.5259	17.5253	17.5256	17.5252	17.5267	17.5260	17.5270	17.5282	17.5286	17.5296	17.5301	17.5311	17.5309	17.5309	17.5328	17.5323	17.5347	17.5474	17.5369	17.5369	17.5374	17.5399	17.5412	17.5428	17.5417	17.5433	17.5458	17.5451	17.5459	17.5459	17.5495	17.5479	17.5474	17.5477	17.5461	17.5464	17.5438	17.5424
18.1923	18.1940	18.1922	18.1927	18.1920	18.1920	18.1917	18.1912	18.1896	18.1890	18.1873	18.1854	18.1859	18.1851	18.1850	18.1857	18.1845	18.1837	18.1840	18.1835	18.1714	18.1808	18.1800	18.1791	18.1802	18.1792	18.1788	18.1792	18.1792	18.1799	18.1801	18.1798	18.1795	18.1782	18.1793	18.1793	18.1812	18.1813	18.1798	18.1804	18.1790
17.3182	17.3184	17.3186	17.3133	17.3150	17.3146	17.3157	17.3156	17.3146	17.3152	17.3159	17.3170	17.3176	17.3180	17.3187	17.3193	17.3194	17.3188	17.3192	17.3182	17.3130	17.3378	17.3351	17.3379	17.3372	17.3375	17.3381	17.3387	17.3395	17.3390	17.3409	17.3400	17.3392	17.3381	17.3385	17.3394	17.3402	17.3387	17.3397	17.3396	17.3377
16.8499	16.8505	16.8503	16.8488	16.8343	16.8499	16.8541	16.8493	16.8428	16.8464	16.8357	16.8418	16.8239	16.8326	16.8229	16.8203	16.8197	16.8164	16.8196	16.8154	16.8055	16.8136	16.8079	16.8135	16.8194	16.7964	16.8053	16.8089	16.8011	16.7995	16.8026	16.7884	16.7845	16.7912	16.7886	16.7917	16.7760	16.7790	16.7972	16.8141	16.8156
17.8689	17.8668	17.8682	17.8692	17.8700	17.8689	17.8703	17.8683	17.8676	17.8670	17.8685	17.8686	17.8682	17.8687	17.8677	17.8682	17.8688	17.8693	17.8698	17.8710	17.8694	17.8699	17.8715	17.8712	17.8706	17.8704	17.8736	17.8736	17.8744	17.8739	17.8750	17.8759	17.8741	17.8756	17.8759	17.8726	17.8730	17.8721	17.8718	17.8706	17.8676
17.6329	17.6332	17.6345	17.6314	17.6324	17.6335	17.6340	17.6348	17.6330	17.6348	17.6348	17.6355	17.6363	17.6368	17.6358	17.6354	17.6357	17.6346	17.6359	17.6364	17.6429	17.6367	17.6365	17.6356	17.6359	17.6361	17.6383	17.6384	17.6386	17.6394	17.6403	17.6412	17.6394	17.6401	17.6386	17.6381	17.6383	17.6380	17.6383	17.6393	17.6369
16.5708	16.5721	16.5685	16.5670	16.5648	16.5711	16.5825	16.5660	16.5656	16.5636	16.5627	16.5623	16.5588	16.5615	16.5582	16.5576	16.5581	16.5538	16.5579	16.5517	16.5397	16.5517	16.5474	16.5483	16.5567	16.5472	16.5384	16.5396	16.5418	16.5356	16.5515	16.5360	16.5374	16.5333	16.5350	16.5348	16.5305	16.5333	16.5387	16.5458	16.5377
16.6450	16.6455	16.6443	16.6445	16.6447	16.6445	16.6454	16.6443	16.6432	16.6429	16.6431	16.6431	16.6418	16.6420	16.6404	16.6412	16.6410	16.6404	16.6412	16.6402	16.6345	16.6390	16.6373	16.6374	16.6376	16.6366	16.6359	16.6353	16.6353	16.6322	16.6345	16.6340	16.6342	16.6326	16.6335	16.6337	16.6347	16.6353	16.6380	16.6370	16.6372
14.1461	14.1381	14.1452	14.1467	14.1448	14.1450	14.1445	14.1447	14.1397	14.1441	14.1431	14.1439	14.1433	14.1465	14.1459	14.1474	14.1447	14.1275	14.1443	14.1441	14.1464	14.1372	14.1416	14.1320	14.1377	14.1387	14.1402	14.1390	14.1374	14.1405	14.1436	14.1393	14.1370	14.1367	14.1293	14.1320	14.1313	14.1317	14.1309	14.1360	14.1351
17.8960	17.8960	17.8960	17.8953	17.8962	17.8955	17.8965	17.8952	17.8955	17.8952	17.8967	17.8949	17.8949	17.8943	17.8963	17.8933	17.8938	17.8924	17.8934	17.8922	17.8783	17.8803	17.8799	17.8791	17.8795	17.8804	17.8823	17.8819	17.8819	17.8818	17.8800	17.8826	17.8820	17.8833	17.8839	17.8832	17.8844	17.8852	17.8841	17.8834	17.8780
17.7220	17.7185	17.7127	17.7176	17.7190	17.7248	17.7157	17.7239	17.7333	17.7306	17.7286	17.7288	17.7263	17.7268	17.7255	17.7244	17.7237	17.7234	17.7210	17.7225	17.7035	17.7055	17.7107	17.7055	17.7037	17.7081	17.7068	17.7084	17.7131	17.7190	17.7117	17.7175	17.7155	17.7161	17.7118	17.7137	17.7155	17.7114	17.7028	17.7009	17.6986
17.2110	17.2112	17.2109	17.2107	17.2113	17.2103	17.2121	17.2095	17.2083	17.2071	17.2067	17.2058	17.2042	17.2059	17.2037	17.2039	17.2031	17.2022	17.2022	17.2004	17.1908	17.1964	17.1974	17.1966	17.1962	17.1953	17.1952	17.1956	17.1953	17.1938	17.1950	17.1949	17.1937	17.1931	17.1930	17.1941	17.1932	17.1949	17.1953	17.1948	17.1938
16.4010	16.4002	16.3991	16.4021	16.4022	16.4015	16.4046	16.3993	16.3989	16.4005	16.3941	16.3991	16.3974	16.3946	16.3913	16.3919	16.3900	16.3856	16.3851	16.3911	16.3859	16.3903	16.3914	16.3883	16.3844	16.3880	16.3896	16.3930	16.3910	16.3891	16.3851	16.3841	16.3841	16.3813	16.3865	16.3804	16.3805	16.3820	16.3872	16.3841	16.3895
17.1648	17.1645	17.1668	17.1628	17.1654	17.1624	17.1656	17.1634	17.1618	17.1634	17.1626	17.1640	17.1659	17.1667	17.1660	17.1661	17.1658	17.1665	17.1655	17.1662	17.1238	17.1667	17.1651	17.1677	17.1641	17.1625	17.1596	17.1597	17.1573	17.1541	17.1562	17.1508	17.1507	17.1512	17.1495	17.1512	17.1506	17.1503	17.1500	17.1434	17.1425
17.3530	17.3528	17.3532	17.3535	17.3527	17.3526	17.3540	17.3520	17.3539	17.3534	17.3531	17.3535	17.3545	17.3536	17.3546	17.3535	17.3546	17.3529	17.3544	17.3529	17.3536	17.3544	17.3556	17.3531	17.3524	17.3531	17.3517	17.3515	17.3503	17.3488	17.3503	17.3499	17.3485	17.3501	17.3504	17.3495	17.3485	17.3509	17.3516	17.3560	17.3547
14.1019	14.0956	14.1023	14.1039	14.1016	14.1018	14.1014	14.1021	14.0982	14.1015	14.1005	14.1005	14.0995	14.1005	14.1021	14.1009	14.1007	14.0861	14.0992	14.0997	14.0995	14.0954	14.1005	14.0972	14.0985	14.0968	14.0976	14.0966	14.0958	14.0951	14.0978	14.0959	14.0962	14.0967	14.0947	14.0970	14.0908	14.0993	14.0956	14.1032	14.0978
17.7743	17.7743	17.7766	17.7756	17.7759	17.7744	17.7781	17.7758	17.7762	17.7772	17.7769	17.7768	17.7793	17.7801	17.7806	17.7804	17.7818	17.7820	17.7827	17.7843	17.7750	17.7743	17.7739	17.7742	17.7745	17.7752	17.7723	17.7721	17.7707	17.7710	17.7714	17.7698	17.7682	17.7690	17.7677	17.7668	17.7639	17.7624	17.7649	17.7670	17.7676
18.1519	18.1519	18.1523	18.1519	18.1524	18.1524	18.1547	18.1523	18.1503	18.1494	18.1490	18.1473	18.1481	18.1490	18.1475	18.1486	18.1480	18.1478	18.1495	18.1489	18.1167	NaN	NaN	NaN	NaN	NaN	NaN	NaN	NaN	NaN	NaN	NaN	NaN	NaN	NaN	NaN	NaN	NaN	NaN	NaN	NaN
18.1443	18.1439	18.1448	18.1453	18.1445	18.1440	18.1449	18.1433	18.1416	18.1416	18.1412	18.1420	18.1428	18.1409	18.1406	18.1403	18.1409	18.1390	18.1401	18.1395	18.1487	18.1555	18.1579	18.1575	18.1558	18.1530	18.1521	18.1533	18.1506	18.1510	18.1492	18.1508	18.1523	18.1509	18.1516	18.1517	18.1521	18.1511	18.1507	18.1515	18.1503
17.8781	17.8788	17.8763	17.8785	17.8736	17.8751	17.8770	17.8761	17.8725	17.8751	17.8749	17.8743	17.8747	17.8730	17.8718	17.8696	17.8686	17.8710	17.8757	17.8754	17.9024	17.9013	17.9038	17.9036	17.9037	17.9058	17.9042	17.9034	17.9034	17.9010	17.9022	17.9030	17.9035	17.9047	17.9032	17.9036	17.9033	17.9030	17.9037	17.9040	17.9049
17.5013	17.5007	17.5017	17.5001	17.4998	17.4992	17.5001	17.4988	17.4986	17.5001	17.5004	17.5013	17.5025	17.5026	17.5026	17.5024	17.5033	17.5037	17.5058	17.5048	17.4421	17.4916	17.4879	17.4873	17.4856	17.4788	17.4700	17.4611	17.4734	17.4711	17.4684	17.4728	17.4736	17.4625	17.4590	17.4597	17.4622	17.4620	17.4660	17.4736	17.4733
17.9975	17.9972	17.9974	17.9980	17.9976	17.9977	17.9978	17.9967	17.9982	17.9989	18.0004	18.0015	18.0021	18.0039	18.0049	18.0055	18.0076	18.0080	18.0067	18.0089	18.0167	18.0149	18.0172	18.0175	18.0185	18.0189	18.0203	18.0198	18.0219	18.0207	18.0211	18.0216	18.0219	18.0214	18.0215	18.0228	18.0226	18.0220	18.0204	18.0192	18.0195
18.1902	18.1903	18.1922	18.1887	18.1901	18.1882	18.1922	18.1851	18.1827	18.1839	18.1811	18.1810	18.1789	18.1794	18.1784	18.1796	18.1756	18.1735	18.1745	18.1745	18.1690	18.1743	18.1718	18.1730	18.1682	18.1657	18.1641	18.1632	18.1545	18.1526	18.1572	18.1530	18.1544	18.1565	18.1558	18.1546	18.1551	18.1549	18.1624	18.1703	18.1705
16.9914	16.9913	16.9874	16.9861	16.9867	16.9866	16.9869	16.9875	16.9864	16.9862	16.9868	16.9878	16.9875	16.9873	16.9871	16.9876	16.9883	16.9881	16.9885	16.9880	16.9915	16.9913	16.9898	16.9910	16.9928	16.9905	16.9900	16.9888	16.9886	16.9876	16.9894	16.9889	16.9895	16.9884	16.9892	16.9890	16.9885	16.9871	16.9862	16.9834	16.9829
15.6986	15.6987	15.6966	15.6993	15.6962	15.6969	15.6985	15.6965	15.6974	15.6998	15.7002	15.6969	15.6978	15.6985	15.6961	15.6976	15.6977	15.6965	15.6982	15.6989	15.6979	15.6991	15.6988	15.6983	15.7006	15.7004	15.7005	15.7000	15.7019	15.7026	15.7021	15.7029	15.6989	15.7001	15.7003	15.6997	15.7012	15.7012	15.6979	15.6982	15.6965
18.2901	18.2907	18.2894	18.2904	18.2887	18.2902	18.2867	18.2892	18.2929	18.2923	18.2931	18.2938	18.2948	18.2951	18.2969	18.2957	18.2988	18.3015	18.2995	18.3009	18.2707	18.3047	18.3090	18.3059	18.3062	18.3096	18.3086	18.3095	18.3131	18.3134	18.3120	18.3138	18.3133	18.3157	18.3142	18.3144	18.3160	18.3145	18.3093	18.3074	18.3051
17.7511	17.7513	17.7529	17.7534	17.7534	17.7527	17.7540	17.7516	17.7501	17.7510	17.7497	17.7500	17.7505	17.7510	17.7504	17.7490	17.7497	17.7490	17.7488	17.7496	17.7589	17.7611	17.7568	17.7588	17.7586	17.7574	17.7594	17.7586	17.7610	17.7604	17.7614	17.7640	17.7622	17.7604	17.7603	17.7597	17.7593	17.7579	17.7585	17.7600	17.7622
13.9493	13.9476	13.9483	13.9510	13.9495	13.9486	13.9483	13.9480	13.9472	13.9467	13.9470	13.9460	13.9472	13.9494	13.9496	13.9513	13.9493	13.9432	13.9502	13.9478	13.9513	13.9477	13.9515	13.9484	13.9489	13.9495	13.9488	13.9451	13.9474	13.9472	13.9476	13.9488	13.9485	13.9465	13.9441	13.9449	13.9378	13.9390	13.9386	13.9413	13.9385
17.2855	17.2859	17.2875	17.2858	17.2857	17.2860	17.2878	17.2850	17.2853	17.2865	17.2867	17.2876	17.2889	17.2891	17.2893	17.2906	17.2904	17.2912	17.2924	17.2909	17.2865	17.2983	17.2962	17.2989	17.2994	17.2983	17.2983	17.2984	17.2985	17.2994	17.3017	17.3012	17.3007	17.3007	17.3000	17.2995	17.2995	17.2981	17.2980	17.2973	17.2967
18.9349	18.9350	18.9376	18.9405	18.9369	18.9347	18.9375	18.9337	18.9337	18.9355	18.9362	18.9359	18.9372	18.9378	18.9377	18.9390	18.9398	18.9387	18.9406	18.9408	18.9376	18.9385	18.9365	18.9394	18.9399	18.9395	18.9398	18.9394	18.9382	18.9381	18.9404	18.9400	18.9399	18.9400	18.9397	18.9400	18.9402	18.9404	18.9423	18.9444	18.9460
18.2006	18.2009	18.1988	18.1998	18.1997	18.1988	18.1974	18.1982	18.1986	18.1991	18.2000	18.1999	18.1994	18.2013	18.1998	18.1998	18.1992	18.2014	18.2007	18.2006	18.1999	18.2012	18.2028	18.2030	18.2043	18.2070	18.2071	18.2083	18.2102	18.2108	18.2141	18.2155	18.2139	18.2134	18.2135	18.2126	18.2150	18.2141	18.2103	18.2075	18.2061
17.8119	17.8119	17.8144	17.8133	17.8149	17.8139	17.8151	17.8127	17.8117	17.8128	17.8109	17.8108	17.8111	17.8116	17.8119	17.8110	17.8111	17.8108	17.8116	17.8111	17.8186	17.8126	17.8096	17.8122	17.8127	17.8117	17.8122	17.8130	17.8135	17.8145	17.8146	17.8153	17.8136	17.8146	17.8126	17.8139	17.8120	17.8104	17.8114	17.8115	17.8083
16.8552	16.8556	16.8546	16.8549	16.8546	16.8547	16.8553	16.8542	16.8553	16.8548	16.8548	16.8539	16.8546	16.8550	16.8558	16.8558	16.8556	16.8542	16.8562	16.8552	16.8556	16.8563	16.8567	16.8580	16.8575	16.8578	16.8584	16.8573	16.8575	16.8587	16.8584	16.8587	16.8580	16.8589	16.8573	16.8577	16.8579	16.8593	16.8575	16.8556	16.8575
14.0161	14.0099	14.0022	14.0051	14.0059	14.0058	14.0039	14.0088	14.0073	14.0045	14.0032	14.0043	14.0104	14.0101	14.0084	14.0111	14.0103	14.0174	14.0113	14.0111	14.0059	14.0079	14.0060	14.0049	14.0060	14.0089	14.0075	14.0057	14.0037	14.0046	14.0042	14.0083	14.0092	14.0073	14.0050	14.0018	14.0099	14.0095	14.0160	14.0155	14.0166
16.4969	16.4973	16.4947	16.4964	16.4937	16.4970	16.5094	16.4944	16.4939	16.4933	16.4919	16.4918	16.4878	16.4904	16.4877	16.4873	16.4880	16.4836	16.4878	16.4817	16.4773	16.4810	16.4842	16.4746	16.4838	16.4785	16.4712	16.4735	16.4723	16.4688	16.4812	16.4716	16.4716	16.4689	16.4689	16.4702	16.4695	16.4696	16.4795	16.4885	16.4831
18.2337	18.2332	18.2302	18.2325	18.2332	18.2353	18.2329	18.2329	18.2336	18.2315	18.2313	18.2312	18.2300	18.2316	18.2302	18.2301	18.2292	18.2318	18.2304	18.2303	18.2286	18.2292	18.2296	18.2283	18.2278	18.2285	18.2262	18.2280	18.2263	18.2241	18.2268	18.2262	18.2253	18.2251	18.2253	18.2253	18.2281	18.2325	18.2314	18.2322	18.2335
17.1290	17.1289	17.1276	17.1281	17.1286	17.1288	17.1291	17.1277	17.1279	17.1277	17.1252	17.1262	17.1245	17.1266	17.1246	17.1249	17.1243	17.1245	17.1236	17.1215	17.1164	17.1208	17.1210	17.1202	17.1202	17.1201	17.1199	17.1206	17.1177	17.1186	17.1159	17.1133	17.1138	17.1105	17.1124	17.1124	17.1127	17.1144	17.1183	17.1161	17.1168
14.2207	14.2206	14.2277	14.2220	14.2221	14.2214	14.2240	14.2196	14.2233	14.2217	14.2219	14.2220	14.2264	14.2259	14.2177	14.2228	14.2234	14.2218	14.2224	14.2269	14.2283	14.2250	14.2245	14.2244	14.2266	14.2267	14.2294	14.2282	14.2263	14.2322	14.2341	14.2334	14.2354	14.2356	14.2329	14.2362	14.2369	14.2356	14.2322	14.2348	14.2341
17.0682	17.0676	17.0607	17.0632	17.0608	17.0639	17.0667	17.0645	17.0691	17.0683	17.0711	17.0743	17.0757	17.0934	17.0869	17.0900	17.1022	17.1128	17.1182	17.1207	17.1165	17.1245	17.1224	17.1222	17.1290	17.1311	17.1336	17.1383	17.1434	17.1674	17.1768	17.1842	17.1684	17.1797	17.1867	17.1719	17.1695	17.1658	17.1487	17.1393	17.1304
18.1989	18.1978	18.1996	18.2005	18.2005	18.1985	18.1994	18.1991	18.2006	18.2007	18.2004	18.2000	18.1996	18.1992	18.1977	18.1983	18.1976	18.1962	18.1971	18.1950	18.2032	18.1940	18.1933	18.1966	18.2011	18.2019	18.2031	18.2020	18.1993	18.2003	18.2039	18.2021	18.2018	18.2019	18.2017	18.2021	18.2021	18.2023	18.2065	18.2112	18.2118
17.6680	17.6699	17.6671	17.6676	17.6674	17.6717	17.6587	17.6683	17.6730	17.6750	17.6740	17.6774	17.6794	17.6779	17.6821	17.6788	17.6855	17.6877	17.6884	17.6908	17.6854	17.6927	17.6895	17.6938	17.6943	17.6935	17.6910	17.6944	17.6919	17.6941	17.6925	17.6923	17.6929	17.6888	17.6907	17.6998	17.6942	17.6944	17.6891	17.6853	17.6797
14.0627	14.0638	14.0678	14.0640	14.0639	14.0644	14.0634	14.0613	14.0585	14.0613	14.0608	14.0624	14.0624	14.0623	14.0612	14.0620	14.0626	14.0604	14.0619	14.0624	14.0640	14.0609	14.0614	14.0625	14.0613	14.0635	14.0624	14.0636	14.0641	14.0626	14.0610	14.0625	14.0603	14.0619	14.0574	14.0624	14.0716	14.0638	14.0624	14.0648	14.0600
14.2462	14.2419	14.2473	14.2482	14.2449	14.2485	14.2481	14.2467	14.2468	14.2467	14.2464	14.2460	14.2457	14.2473	14.2474	14.2484	14.2463	14.2372	14.2466	14.2471	14.2492	14.2465	14.2474	14.2471	14.2484	14.2469	14.2466	14.2457	14.2474	14.2456	14.2500	14.2481	14.2479	14.2483	14.2495	14.2493	14.2471	14.2518	14.2512	14.2524	14.2495
17.2670	17.2676	17.2693	17.2683	17.2666	17.2698	17.2702	17.2678	17.2686	17.2670	17.2672	17.2649	17.2653	17.2624	17.2627	17.2624	17.2635	17.2612	17.2609	17.2615	17.2711	17.2737	17.2706	17.2716	17.2691	17.2682	17.2665	17.2627	17.2614	17.2621	17.2587	17.2600	17.2626	17.2613	17.2580	17.2582	17.2583	17.2595	17.2567	17.2518	17.2480
17.4148	17.4143	17.4152	17.4152	17.4150	17.4144	17.4164	17.4139	17.4154	17.4135	17.4146	17.4149	17.4164	17.4171	17.4160	17.4170	17.4185	17.4199	17.4215	17.4222	17.4271	17.4247	17.4263	17.4261	17.4278	17.4264	17.4265	17.4254	17.4254	17.4255	17.4275	17.4263	17.4269	17.4275	17.4248	17.4246	17.4244	17.4246	17.4284	17.4293	17.4264
18.3375	18.3383	18.3379	18.3383	18.3371	18.3381	18.3387	18.3392	18.3382	18.3391	18.3397	18.3383	18.3395	18.3399	18.3397	18.3394	18.3396	18.3407	18.3402	18.3415	18.3452	18.3448	18.3459	18.3456	18.3454	18.3462	18.3464	18.3464	18.3479	18.3479	18.3491	18.3485	18.3491	18.3487	18.3477	18.3477	18.3475	18.3472	18.3507	18.3549	18.3567
18.8164	18.8156	18.8163	18.8160	18.8165	18.8152	18.8157	18.8183	18.8172	18.8178	18.8188	18.8189	18.8182	18.8182	18.8193	18.8193	18.8193	18.8186	18.8210	18.8207	18.8078	18.8187	18.8186	18.8167	18.8190	18.8207	18.8206	18.8216	18.8225	18.8194	18.8223	18.8214	18.8194	18.8207	18.8187	18.8191	18.8211	18.8289	18.8197	18.8199	18.8182
17.7490	17.7486	17.7503	17.7487	17.7487	17.7491	17.7486	17.7503	17.7501	17.7518	17.7533	17.7516	17.7533	17.7535	17.7557	17.7542	17.7543	17.7537	17.7547	17.7560	17.7566	17.7502	17.7516	17.7510	17.7519	17.7507	17.7520	17.7518	17.7507	17.7534	17.7537	17.7526	17.7541	17.7536	17.7521	17.7516	17.7501	17.7513	17.7499	17.7499	17.7480
17.4372	17.4375	17.4381	17.4387	17.4390	17.4371	17.4401	17.4357	17.4334	17.4339	17.4338	17.4335	17.4334	17.4335	17.4328	17.4333	17.4329	17.4329	17.4339	17.4340	17.4359	17.4330	17.4314	17.4329	17.4338	17.4322	17.4335	17.4315	17.4318	17.4324	17.4336	17.4326	17.4331	17.4338	17.4323	17.4319	17.4318	17.4306	17.4311	17.4307	17.4308
18.2310	18.2308	18.2313	18.2321	18.2342	18.2300	18.2338	18.2320	18.2308	18.2319	18.2317	18.2330	18.2310	18.2319	18.2309	18.2312	18.2298	18.2311	18.2317	18.2321	18.2314	18.2312	18.2302	18.2295	18.2297	18.2292	18.2289	18.2277	18.2283	18.2278	18.2289	18.2272	18.2284	18.2279	18.2262	18.2278	18.2263	18.2267	18.2275	18.2287	18.2299
18.0529	18.0527	18.0515	18.0508	18.0458	18.0522	18.0507	18.0506	18.0461	18.0432	18.0419	18.0415	18.0398	18.0390	18.0379	18.0382	18.0368	18.0356	18.0363	18.0334	18.0385	18.0278	18.0242	18.0290	18.0322	18.0308	18.0312	18.0291	18.0222	18.0224	18.0227	18.0185	18.0203	18.0207	18.0196	18.0201	18.0203	18.0213	18.0209	18.0366	18.0391
17.1970	17.1978	17.1978	17.1972	17.1979	17.1966	17.1983	17.1968	17.1967	17.1958	17.1958	17.1962	17.1953	17.1961	17.1951	17.1954	17.1965	17.1974	17.1966	17.1969	17.2005	17.1987	17.2002	17.2018	17.2013	17.2013	17.2022	17.2027	17.2025	17.2017	17.2028	17.2025	17.2026	17.2025	17.2013	17.2024	17.2024	17.2022	17.2018	17.2011	17.1999
18.3400	18.3405	18.3415	18.3402	18.3391	18.3396	18.3413	18.3393	18.3383	18.3385	18.3386	18.3373	18.3374	18.3368	18.3356	18.3363	18.3349	18.3306	18.3351	18.3335	18.3145	18.3131	18.3112	18.3122	18.3108	18.3090	18.3062	18.3066	18.2986	18.2973	18.2984	18.2976	18.2983	18.2952	18.2977	18.2985	18.2985	18.2996	18.3087	18.3097	18.3098
14.0328	14.0408	14.0358	14.0280	14.0317	14.0298	14.0298	14.0266	14.0275	14.0281	14.0256	14.0261	14.0234	14.0266	14.0233	14.0248	14.0236	14.0256	14.0232	14.0242	14.0233	14.0269	14.0226	14.0265	14.0288	14.0296	14.0302	14.0324	14.0275	14.0292	14.0315	14.0340	14.0271	14.0272	14.0243	14.0281	14.0303	14.0294	14.0256	14.0250	14.0261
18.1838	18.1839	18.1825	18.1824	18.1837	18.1844	18.1806	18.1823	18.1861	18.1835	18.1840	18.1848	18.1829	18.1850	18.1837	18.1825	18.1840	18.1819	18.1819	18.1812	18.1803	18.1812	18.1809	18.1803	18.1797	18.1811	18.1791	18.1797	18.1795	18.1778	18.1801	18.1806	18.1792	18.1777	18.1787	18.1793	18.1799	18.1857	18.1840	18.1841	18.1857
18.1329	18.1331	18.1333	18.1343	18.1309	18.1277	18.1310	18.1295	18.1300	18.1299	18.1307	18.1297	18.1311	18.1324	18.1310	18.1324	18.1344	18.1323	18.1341	18.1325	18.1014	18.1150	18.1098	18.1437	18.1429	18.1396	18.1359	18.1345	18.0863	18.0830	18.0852	18.0948	18.1333	18.0951	18.0973	18.0960	18.0995	18.0960	18.0806	18.0774	18.0774
13.9648	13.9649	13.9658	13.9671	13.9654	13.9669	13.9664	13.9646	13.9615	13.9634	13.9631	13.9629	13.9614	13.9621	13.9608	13.9623	13.9612	13.9589	13.9601	13.9617	13.9618	13.9612	13.9624	13.9612	13.9605	13.9611	13.9616	13.9617	13.9612	13.9613	13.9622	13.9622	13.9610	13.9625	13.9601	13.9624	13.9598	13.9647	13.9628	13.9617	13.9621
14.1730	14.1677	14.1748	14.1735	14.1736	14.1744	14.1744	14.1729	14.1715	14.1724	14.1708	14.1707	14.1707	14.1721	14.1709	14.1704	14.1707	14.1653	14.1707	14.1701	14.1717	14.1690	14.1705	14.1698	14.1702	14.1699	14.1691	14.1698	14.1699	14.1683	14.1703	14.1688	14.1687	14.1693	14.1668	14.1683	14.1670	14.1709	14.1700	14.1705	14.1689
17.7068	17.7133	17.7019	17.7004	17.6993	17.6982	17.6959	17.6971	17.7003	17.7002	17.6963	17.7005	17.6994	17.6966	17.7047	17.7037	17.7000	17.6990	17.7009	17.7022	17.7343	17.7291	17.7270	17.7289	17.7277	17.7265	17.7265	17.7285	17.7300	17.7302	17.7296	17.7335	17.7327	17.7328	17.7319	17.7319	17.7329	17.7337	17.7346	17.7357	17.7377
17.9745	17.9750	17.9727	17.9736	17.9737	17.9755	17.9741	17.9735	17.9728	17.9719	17.9716	17.9709	17.9703	17.9705	17.9700	17.9715	17.9712	17.9696	17.9714	17.9710	17.9490	17.9659	17.9638	17.9654	17.9663	17.9657	17.9671	17.9678	17.9701	17.9703	17.9716	17.9719	17.9715	17.9732	17.9722	17.9724	17.9719	17.9718	17.9732	17.9751	17.9725
18.1773	18.1780	18.1778	18.1770	18.1793	18.1789	18.1797	18.1785	18.1786	18.1776	18.1784	18.1790	18.1778	18.1795	18.1791	18.1789	18.1785	18.1803	18.1817	18.1817	18.1812	18.1810	18.1835	18.1839	18.1839	18.1829	18.1833	18.1834	18.1837	18.1831	18.1833	18.1835	18.1830	18.1835	18.1830	18.1830	18.1831	18.1852	18.1838	18.1829	18.1839
18.2507	18.2498	18.2512	18.2543	18.2532	18.2493	18.2513	18.2496	18.2495	18.2516	18.2511	18.2508	18.2524	18.2520	18.2518	18.2522	18.2520	18.2513	18.2515	18.2513	18.2520	18.2523	18.2480	18.2543	18.2545	18.2514	18.2547	18.2552	18.2529	18.2557	18.2574	18.2512	18.2499	18.2525	18.2516	18.2518	18.2524	18.2514	18.2555	18.2601	18.2598
18.7685	18.7670	18.7781	18.7698	18.7696	18.7683	18.7726	18.7702	18.7683	18.7706	18.7715	18.7725	18.7735	18.7756	18.7759	18.7773	18.7788	18.7791	18.7824	18.7841	18.8128	18.7979	18.8036	18.8060	18.8088	18.8109	18.8182	18.8211	18.8217	18.8216	18.8213	18.8190	18.8202	18.8198	18.8202	18.8219	18.8180	18.8196	18.8233	18.8157	18.8105
17.9499	17.9486	17.9506	17.9534	17.9513	17.9499	17.9535	17.9502	17.9493	17.9508	17.9513	17.9514	17.9530	17.9525	17.9524	17.9533	17.9537	17.9527	17.9543	17.9561	17.9658	17.9577	17.9563	17.9580	17.9626	17.9637	17.9703	17.9780	17.9784	17.9815	17.9788	17.9850	17.9855	17.9845	17.9821	17.9832	17.9818	17.9747	17.9752	17.9649	17.9662
13.9379	13.9347	13.9404	13.9400	13.9378	13.9399	13.9385	13.9371	13.9352	13.9351	13.9341	13.9349	13.9348	13.9363	13.9348	13.9358	13.9340	13.9281	13.9338	13.9333	13.9346	13.9327	13.9337	13.9332	13.9323	13.9318	13.9307	13.9322	13.9317	13.9306	13.9329	13.9331	13.9322	13.9345	13.9312	13.9333	13.9364	13.9416	13.9442	13.9445	13.9388
18.9558	18.9548	18.9548	18.9577	18.9558	18.9539	18.9595	18.9564	18.9557	18.9568	18.9568	18.9563	18.9565	18.9560	18.9565	18.9565	18.9560	18.9550	18.9562	18.9548	18.9579	18.9552	18.9513	18.9538	18.9556	18.9524	18.9546	18.9542	18.9517	18.9513	18.9530	18.9511	18.9516	18.9523	18.9496	18.9520	18.9513	18.9518	18.9529	18.9543	18.9610
17.7806	17.7810	17.7812	17.7805	17.7805	17.7798	17.7824	17.7807	17.7797	17.7793	17.7786	17.7784	17.7789	17.7779	17.7773	17.7774	17.7768	17.7761	17.7772	17.7757	17.7702	17.7732	17.7720	17.7721	17.7732	17.7718	17.7729	17.7725	17.7722	17.7727	17.7740	17.7725	17.7725	17.7721	17.7718	17.7716	17.7705	17.7712	17.7723	17.7729	17.7738
18.6383	18.6373	18.6388	18.6379	18.6392	18.6373	18.6417	18.6380	18.6376	18.6373	18.6375	18.6358	18.6367	18.6360	18.6361	18.6367	18.6308	18.6271	18.6266	18.6272	NaN	NaN	NaN	NaN	NaN	NaN	NaN	NaN	NaN	NaN	NaN	NaN	NaN	NaN	NaN	NaN	NaN	NaN	NaN	NaN	NaN
17.1205	17.1202	17.1242	17.1193	17.1204	17.1227	17.1256	17.1217	17.1206	17.1224	17.1217	17.1207	17.1213	17.1220	17.1208	17.1217	17.1204	17.1197	17.1206	17.1200	17.0855	17.1095	17.1067	17.1101	17.1085	17.1073	17.1060	17.1055	17.1052	17.1044	17.1069	17.1033	17.1040	17.1036	17.1050	17.1057	17.1044	17.1049	17.1075	17.1104	17.1095
18.6260	18.6247	18.6330	18.6263	18.6275	18.6258	18.6314	18.6316	18.6292	18.6358	18.6347	18.6350	18.6363	18.6387	18.6397	18.6409	18.6425	18.6423	18.6471	18.6475	18.6448	18.6680	18.6527	18.6568	18.6591	18.6576	18.6556	18.6581	18.6570	18.6540	18.6554	18.6566	18.6545	18.6549	18.6568	18.6540	18.6532	18.6560	18.6545	18.6564	18.6557
14.0335	14.0415	14.0378	14.0363	14.0416	14.0384	14.0416	14.0360	14.0334	14.0369	14.0348	14.0383	14.0361	14.0367	14.0358	14.0295	14.0374	14.0337	14.0327	14.0311	14.0355	14.0292	14.0328	14.0346	14.0330	14.0321	14.0321	14.0301	14.0433	14.0278	14.0284	14.0349	14.0362	14.0326	14.0288	14.0236	14.0309	14.0353	14.0329	14.0435	14.0355
18.9937	18.9925	18.9951	18.9946	18.9940	18.9946	18.9948	18.9956	18.9954	18.9995	18.9981	19.0003	19.0040	19.0039	19.0072	19.0036	19.0052	19.0079	19.0083	19.0108	19.0209	19.0126	19.0128	19.0132	19.0115	19.0155	19.0098	19.0102	19.0114	19.0080	19.0068	19.0077	19.0083	19.0094	19.0067	19.0071	19.0071	19.0051	19.0001	18.9971	19.0002
18.7339	18.7345	18.7331	18.7334	18.7392	18.7335	18.7337	18.7319	18.7333	18.7334	18.7369	18.7367	18.7377	18.7377	18.7404	18.7392	18.7418	18.7435	18.7401	18.7441	18.7464	18.7437	18.7441	18.7416	18.7449	18.7458	18.7471	18.7484	18.7490	18.7462	18.7461	18.7498	18.7495	18.7521	18.7528	18.7527	18.7538	18.7515	18.7487	18.7478	18.7477
17.1186	17.1206	17.1144	17.1217	17.1204	17.1208	17.1226	17.1205	17.1189	17.1185	17.1158	17.1156	17.1127	17.1120	17.1108	17.1106	17.1101	17.1092	17.1080	17.1020	17.0789	17.0943	17.0928	17.0940	17.0932	17.0905	17.0891	17.0879	17.0852	17.0820	17.0857	17.0831	17.0825	17.0798	17.0810	17.0824	17.0838	17.0838	17.0911	17.0911	17.0944
13.9644	13.9639	13.9620	13.9618	13.9631	13.9628	13.9622	13.9595	13.9595	13.9603	13.9577	13.9575	13.9589	13.9570	13.9586	13.9568	13.9577	13.9586	13.9595	13.9594	13.9634	13.9604	13.9626	13.9608	13.9613	13.9630	13.9634	13.9644	13.9654	13.9671	13.9679	13.9670	13.9677	13.9635	13.9626	13.9615	13.9598	13.9621	13.9631	13.9647	13.9596
17.8988	17.8993	17.9004	17.8995	17.8992	17.8985	17.9000	17.8991	17.8999	17.9006	17.8986	17.8976	17.8994	17.8989	17.8994	17.8971	17.9008	17.9015	17.8997	17.9014	17.9163	17.9190	17.9227	17.9200	17.9130	17.9166	17.9147	17.9144	17.9182	17.9163	17.9179	17.9243	17.9224	17.9222	17.9214	17.9223	17.9208	17.9232	17.9320	17.9429	17.9448
16.9078	16.9075	16.9053	16.9083	16.9072	16.9098	16.9087	16.9095	16.9109	16.9114	16.9106	16.9100	16.9122	16.9115	16.9138	16.9123	16.9124	16.9127	16.9107	16.9104	16.9100	16.9130	16.9140	16.9127	16.9152	16.9175	16.9174	16.9190	16.9179	16.9198	16.9218	16.9228	16.9234	16.9175	16.9180	16.9188	16.9229	16.9197	16.9144	16.9121	16.9171
16.6184	16.6204	16.6192	16.6198	16.6189	16.6190	16.6229	16.6185	16.6174	16.6165	16.6163	16.6171	16.6165	16.6170	16.6142	16.6148	16.6153	16.6140	16.6147	16.6135	16.6027	16.6092	16.6097	16.6112	16.6119	16.6092	16.6081	16.6073	16.6067	16.6031	16.6066	16.6058	16.6057	16.6043	16.6041	16.6059	16.6040	16.6081	16.6112	16.6134	16.6115
19.2862	19.2874	19.2881	19.2917	19.2908	19.2905	19.2903	19.2897	19.2913	19.2878	19.2903	19.2902	19.2908	19.2923	19.2936	19.2916	19.2900	19.2916	19.2910	19.2905	19.2799	19.2948	19.2970	19.2963	19.2962	19.2972	19.2989	19.2969	19.2977	19.2985	19.3000	19.2992	19.2994	19.2980	19.2983	19.2992	19.2998	19.2992	19.2984	19.3004	19.3003
18.2850	18.2857	18.2848	18.2841	18.2841	18.2841	18.2855	18.2839	18.2833	18.2835	18.2833	18.2831	18.2822	18.2820	18.2809	18.2815	18.2802	18.2797	18.2799	18.2798	18.2791	18.2880	18.2849	18.2850	18.2834	18.2812	18.2794	18.2778	18.2720	18.2709	18.2735	NaN	NaN	NaN	NaN	NaN	NaN	NaN	NaN	NaN	NaN
15.7317	15.7328	15.7319	15.7325	15.7357	15.7322	15.7304	15.7327	15.7292	15.7317	15.7316	15.7319	15.7302	15.7290	15.7286	15.7283	15.7301	15.7262	15.7269	15.7279	15.7284	15.7296	15.7268	15.7252	15.7233	15.7247	15.7262	15.7267	15.7271	15.7224	15.7254	15.7254	15.7260	15.7246	15.7252	15.7257	15.7252	15.7295	15.7283	15.7333	15.7330
17.0769	17.0770	17.0789	17.0767	17.0759	17.0753	17.0782	17.0769	17.0759	17.0746	17.0765	17.0755	17.0754	17.0768	17.0768	17.0772	17.0782	17.0780	17.0782	17.0792	17.0723	17.0837	17.0840	17.0852	17.0870	17.0858	17.0872	17.0874	17.0875	17.0870	17.0890	17.0856	17.0856	17.0849	17.0852	17.0870	17.0850	17.0877	17.0856	17.0818	17.0811
18.1107	18.1114	18.1114	18.1117	18.1127	18.1116	18.1106	18.1100	18.1091	18.1095	18.1106	18.1105	18.1126	18.1123	18.1127	18.1139	18.1132	18.1127	18.1137	18.1132	18.1176	18.1127	18.1142	18.1146	18.1163	18.1171	18.1194	18.1190	18.1182	18.1203	18.1246	18.1244	18.1245	18.1250	18.1245	18.1249	18.1247	18.1255	18.1280	18.1306	18.1305
16.7195	16.7158	16.7122	16.7099	16.7107	16.7131	16.7132	16.7137	16.7150	16.7124	16.7109	16.7109	16.7081	16.7090	16.7065	16.7066	16.7114	16.7059	16.7069	16.7043	16.7133	16.7163	16.7200	16.7198	16.7185	16.7180	16.7193	16.7184	16.7191	16.7199	16.7157	16.7185	16.7180	16.7156	16.7164	16.7167	16.7184	16.7171	16.7136	16.7118	16.7115
18.6925	18.6920	18.6921	18.6927	18.6933	18.6906	18.6945	18.6914	18.6889	18.6885	18.6876	18.6861	18.6876	18.6873	18.6870	18.6884	18.6861	18.6853	18.6856	18.6846	18.6832	18.6814	18.6772	18.6809	18.6819	18.6795	18.6791	18.6773	18.6728	18.6720	18.6729	18.6693	18.6701	18.6701	18.6694	18.6674	18.6696	18.6681	18.6672	18.6616	18.6614
16.9162	16.9155	16.9154	16.9159	16.9166	16.9158	16.9176	16.9160	16.9153	16.9149	16.9139	16.9137	16.9120	16.9119	16.9106	16.9111	16.9116	16.9102	16.9116	16.9101	16.9051	16.9126	16.9137	16.9143	16.9144	16.9112	16.9113	16.9104	16.9101	16.9072	16.9103	16.9093	16.9095	16.9082	16.9093	16.9094	16.9106	16.9114	16.9150	16.9165	16.9170
18.0492	18.0494	18.0512	18.0473	18.0497	18.0485	18.0513	18.0487	18.0478	18.0488	18.0488	18.0485	18.0483	18.0491	18.0494	18.0496	18.0484	18.0477	18.0489	18.0485	18.0355	18.0400	18.0411	18.0408	18.0407	18.0405	18.0390	18.0394	18.0464	18.0465	18.0468	18.0397	18.0419	18.0364	18.0405	18.0399	18.0419	18.0473	18.0502	18.0509	18.0487
17.7431	17.7426	17.7422	17.7456	17.7442	17.7449	17.7477	17.7456	17.7437	17.7430	17.7418	17.7412	17.7420	17.7404	17.7394	17.7403	17.7392	17.7387	17.7402	17.7398	17.7394	17.7289	17.7409	17.7528	17.7495	17.7463	17.7458	17.7446	17.7493	17.7491	17.7501	17.7506	17.7527	17.7519	17.7546	17.7542	17.7564	17.7614	17.7521	17.7542	17.7577
17.0966	17.0971	17.1000	17.0975	17.0964	17.0992	17.1010	17.0979	17.0985	17.0992	17.0984	17.0977	17.0992	17.0990	17.0988	17.0992	17.0998	17.0979	17.0992	17.0989	17.0705	17.0931	17.0897	17.0939	17.0932	17.0909	17.0894	17.0914	17.0911	17.0894	17.0984	17.0895	17.0894	17.0904	17.0903	17.0913	17.0892	17.0885	17.0924	17.0939	17.0910
14.3076	14.3165	14.2794	14.3200	14.3377	14.3155	14.3253	14.3399	14.3389	14.3332	14.3367	14.3416	14.3449	14.3542	14.3548	14.3569	14.3462	14.3669	14.2465	14.2336	14.2482	14.2271	14.2361	14.2374	14.2262	14.2282	14.2361	14.2493	14.2249	14.2369	14.2356	14.2376	14.2395	14.2365	14.2242	14.2338	14.2636	14.2318	14.2530	14.2817	14.2331
14.1205	14.1174	14.1268	14.1271	14.1239	14.1267	14.1255	14.1254	14.1238	14.1240	14.1219	14.1226	14.1209	14.1221	14.1221	14.1228	14.1212	14.1149	14.1227	14.1219	14.1248	14.1221	14.1232	14.1229	14.1222	14.1211	14.1206	14.1212	14.1219	14.1194	14.1227	14.1185	14.1206	14.1213	14.1198	14.1195	14.1172	14.1235	14.1235	14.1280	14.1234
18.6136	18.6142	18.6130	18.6116	18.6126	18.6110	18.6150	18.6133	18.6134	18.6129	18.6128	18.6123	18.6139	18.6137	18.6121	18.6131	18.6103	18.6077	18.6081	18.6054	18.6613	18.6633	18.6668	18.6696	18.6687	18.6667	18.6655	18.6644	18.6602	NaN	NaN	NaN	NaN	NaN	NaN	NaN	NaN	NaN	NaN	NaN	NaN
18.9047	18.9025	18.9066	18.9042	18.9025	18.9042	18.9050	18.9055	18.9065	18.9080	18.9104	18.9092	18.9100	18.9125	18.9137	18.9199	18.9371	18.9514	18.9532	18.9551	18.9548	18.9588	18.9621	18.9612	18.9626	18.9663	18.9650	18.9651	18.9668	18.9665	18.9688	18.9688	18.9685	18.9687	18.9687	18.9690	18.9700	18.9702	18.9646	18.9610	18.9621
18.6228	18.6219	18.6249	18.6256	18.6255	18.6216	18.6265	18.6232	18.6215	18.6231	18.6230	18.6219	18.6233	18.6227	18.6220	18.6240	18.6236	18.6236	18.6236	18.6246	18.6292	18.6275	18.6216	18.6249	18.6255	18.6236	18.6276	18.6289	18.6275	18.6293	18.6339	18.6274	18.6278	18.6309	18.6275	18.6271	18.6280	18.6290	18.6283	18.6290	18.6304
18.7729	18.7741	18.7741	18.7764	18.7777	18.7718	18.7746	18.7718	18.7720	18.7719	18.7741	18.7736	18.7757	18.7764	18.7761	18.7773	18.7781	18.7785	18.7773	18.7786	18.7690	18.7649	18.7632	18.7658	18.7680	18.7711	18.7783	18.7828	18.7840	18.7803	18.7899	18.7745	18.7766	18.7820	18.7776	18.7862	18.7892	18.7854	18.7874	18.7900	18.7914
18.6566	18.6557	18.6582	18.6591	18.6609	18.6576	18.6611	18.6585	18.6579	18.6587	18.6587	18.6572	18.6589	18.6588	18.6582	18.6596	18.6601	18.6595	18.6604	18.6614	18.6615	18.6595	18.6540	18.6581	18.6560	18.6560	18.6588	18.6589	18.6587	18.6609	18.6658	18.6635	18.6621	18.6635	18.6600	18.6607	18.6591	18.6591	18.6599	18.6592	18.6623
16.6972	16.6983	16.6987	16.6973	16.6959	16.6983	16.7018	16.6987	16.6975	16.6964	16.6968	16.6974	16.6968	16.6968	16.6962	16.6959	16.6964	16.6961	16.6967	16.6963	16.6944	16.6924	16.6914	16.6917	16.6920	16.6911	16.6897	16.6898	16.6900	16.6887	16.6915	16.6898	16.6903	16.6891	16.6897	16.6897	16.6891	16.6915	16.6945	16.6948	16.6951
16.9492	16.9496	16.9473	16.9481	16.9493	16.9509	16.9487	16.9482	16.9528	16.9531	16.9521	16.9519	16.9556	16.9564	16.9543	16.9566	16.9579	16.9569	16.9586	16.9571	16.9562	16.9581	16.9589	16.9599	16.9613	16.9629	16.9622	16.9629	16.9638	16.9628	16.9646	16.9651	16.9628	16.9618	16.9631	16.9636	16.9647	16.9641	16.9642	16.9629	16.9610
18.1684	18.1681	18.1709	18.1629	18.1675	18.1698	18.1769	18.1690	18.1650	18.1657	18.1598	18.1595	18.1557	18.1553	18.1531	18.1526	18.1514	18.1478	18.1502	18.1447	18.1399	18.1402	18.1352	18.1396	18.1354	18.1312	18.1294	18.1275	18.1253	18.1243	18.1384	18.1211	18.1210	18.1212	18.1223	18.1215	18.1228	18.1230	18.1306	18.1352	18.1301
17.9034	17.9033	17.9025	17.9027	17.9012	17.9012	17.9040	17.9009	17.9004	17.8999	17.8995	17.8992	17.8997	17.8989	17.8987	17.8987	17.8984	17.8976	17.8988	17.8987	17.8967	17.8985	17.8950	17.8983	17.8976	17.8951	17.8944	17.8933	17.8944	17.8936	17.8983	17.8942	17.8957	17.8958	17.8947	17.8949	17.8939	17.8936	17.8964	17.9004	17.8994
16.3479	16.3463	16.3463	16.3471	16.3597	16.3471	16.3584	16.3455	16.3455	16.3453	16.3419	16.3419	16.3400	16.3412	16.3410	16.3396	16.3412	16.3387	16.3461	16.3427	16.3396	16.3438	16.3412	16.3499	16.3406	16.3385	16.3413	16.3463	16.3477	16.3430	16.3524	16.3450	16.3466	16.3463	16.3464	16.3483	16.3479	16.3472	16.3534	16.3591	16.3655
16.6387	16.6395	16.6395	16.6403	16.6387	16.6390	16.6434	16.6388	16.6369	16.6368	16.6357	16.6368	16.6356	16.6363	16.6346	16.6341	16.6355	16.6334	16.6349	16.6337	16.6474	16.6345	16.6282	16.6305	16.6305	16.6273	16.6270	16.6267	16.6255	16.6248	16.6287	16.6244	16.6251	16.6252	16.6244	16.6263	16.6228	16.6258	16.6301	16.6311	16.6274
16.6034	16.6046	16.6055	16.6063	16.6063	16.6067	16.6078	16.6059	16.6043	16.6039	16.6039	16.6047	16.6042	16.6039	16.6038	16.6043	16.6039	16.6036	16.6041	16.6035	16.6013	16.6038	16.6043	16.6050	16.6067	16.6033	16.6038	16.6028	16.6023	16.5988	16.6029	16.6018	16.6018	16.6009	16.6009	16.6022	16.6024	16.6040	16.6071	16.6081	16.6066
17.3937	17.3932	17.3950	17.3935	17.3934	17.3917	17.3945	17.3911	17.3892	17.3893	17.3886	17.3896	17.3878	17.3888	17.3887	17.3888	17.3894	17.3901	17.3912	17.3922	17.3750	17.3777	17.3807	17.3755	17.3700	17.3718	17.3706	17.3771	17.3799	17.3815	17.3803	17.3755	17.3723	17.3683	17.3685	17.3704	17.3673	17.3659	17.3722	17.3743	17.3961
17.9489	17.9492	17.9508	17.9516	17.9547	17.9470	17.9520	17.9480	17.9483	17.9494	17.9497	17.9486	17.9512	17.9511	17.9511	17.9524	17.9530	17.9532	17.9537	17.9554	17.9566	17.9546	17.9552	17.9571	17.9564	17.9573	17.9591	17.9595	17.9598	17.9612	17.9659	17.9621	17.9612	17.9635	17.9644	17.9629	17.9631	17.9609	17.9622	17.9597	17.9607
18.8507	18.8507	18.8509	18.8500	18.8503	18.8500	18.8460	18.8490	18.8507	18.8520	18.8518	18.8524	18.8550	18.8558	18.8563	18.8555	18.8553	18.8543	18.8547	18.8532	18.8348	18.8348	18.8344	18.8354	18.8345	18.8324	18.8313	18.8315	18.8283	18.8276	18.8289	18.8265	18.8259	18.8265	18.8265	18.8259	18.8258	18.8248	18.8263	18.8308	18.8300
17.8201	17.8223	17.8207	17.8196	17.8198	17.8214	17.8212	17.8193	17.8227	17.8220	17.8203	17.8225	17.8221	17.8218	17.8217	17.8233	17.8223	17.8233	17.8233	17.8239	17.8244	17.8241	17.8248	17.8253	17.8268	17.8273	17.8280	17.8262	17.8263	17.8267	17.8271	17.8263	17.8264	17.8267	17.8261	17.8236	17.8264	17.8266	17.8236	17.8275	17.8282
19.0235	19.0243	19.0188	19.0212	19.0215	19.0228	19.0205	19.0203	19.0222	19.0212	19.0197	19.0208	19.0196	19.0194	19.0188	19.0190	19.0197	19.0205	19.0190	19.0189	19.0151	19.0185	19.0223	19.0181	19.0186	19.0191	19.0177	19.0205	19.0185	19.0169	19.0185	19.0162	19.0162	19.0162	19.0162	19.0175	19.0165	19.0198	19.0206	19.0201	19.0199
16.4170	16.4157	16.4163	16.4165	16.4358	16.4165	16.4284	16.4138	16.4125	16.4130	16.4100	16.4117	16.4119	16.4119	16.4121	16.4124	16.4132	16.4115	16.4133	16.4104	16.4093	16.4098	16.4077	16.4253	16.4134	16.4110	16.4142	16.4224	16.4259	16.4253	16.4198	16.4287	16.4278	16.4440	16.4287	16.4339	16.4380	16.4519	16.4390	16.4389	16.4558
19.3006	19.2983	19.2975	19.2948	19.2962	19.2958	19.2958	19.2957	19.2965	19.2979	19.2987	19.2982	19.2976	19.2986	19.2974	19.3004	19.2996	19.3052	19.3013	19.3024	19.2996	19.3153	19.3304	19.2987	19.2979	19.3255	19.2948	19.2947	19.2944	19.2938	19.2948	19.2945	19.2940	19.2946	19.2939	19.2936	19.2940	19.2930	19.2916	19.2904	19.2912
16.9164	16.9155	16.9179	16.9179	16.9181	16.9169	16.9200	16.9174	16.9167	16.9172	16.9175	16.9167	16.9166	16.9169	16.9160	16.9164	16.9170	16.9171	16.9172	16.9168	16.9202	16.9210	16.9093	16.9102	16.9123	16.9101	16.9096	16.9089	16.9087	16.9086	16.9141	16.9092	16.9084	16.9086	16.9097	16.9094	16.9091	16.9106	16.9141	16.9147	16.9134
16.7129	16.7146	16.7144	16.7116	16.7114	16.7123	16.7151	16.7116	16.7107	16.7108	16.7100	16.7091	16.7086	16.7104	16.7081	16.7086	16.7075	16.7069	16.7098	16.7079	16.6986	16.7064	16.7066	16.7079	16.7077	16.7063	16.7062	16.7056	16.7055	16.7026	16.7119	16.7069	16.7061	16.7043	16.7034	16.7054	16.7048	16.7038	16.7094	16.7101	16.7064
16.5635	16.5647	16.5648	16.5641	16.5645	16.5641	16.5683	16.5627	16.5617	16.5604	16.5598	16.5608	16.5583	16.5592	16.5571	16.5575	16.5571	16.5560	16.5566	16.5556	16.5442	16.5526	16.5450	16.5481	16.5497	16.5468	16.5464	16.5444	16.5441	16.5407	16.5434	16.5422	16.5431	16.5408	16.5413	16.5429	16.5391	16.5417	16.5459	16.5502	16.5485
17.9827	17.9836	17.9842	17.9843	17.9834	17.9826	17.9837	17.9819	17.9827	17.9832	17.9834	17.9831	17.9845	17.9859	17.9862	17.9858	17.9881	17.9875	17.9883	17.9884	17.9902	17.9913	17.9907	17.9937	17.9946	17.9942	17.9969	17.9964	17.9975	17.9976	18.0004	18.0028	18.0035	18.0036	18.0034	18.0017	18.0019	17.9991	17.9980	18.0007	18.0017
19.0517	19.0522	19.0525	19.0532	19.0543	19.0502	19.0526	19.0502	19.0493	19.0496	19.0501	19.0485	19.0492	19.0495	19.0492	19.0504	19.0487	19.0487	19.0506	19.0494	19.0439	19.0482	19.0442	19.0475	19.0463	19.0446	19.0448	19.0430	19.0385	19.0381	19.0410	19.0373	19.0370	19.0369	19.0358	19.0365	19.0359	19.0377	19.0375	19.0366	19.0365
18.7034	18.7044	18.7067	18.7054	18.7036	18.7043	18.7079	18.7065	18.7073	18.7107	18.7105	18.7110	18.7073	18.7118	18.7114	18.7169	18.7173	18.7170	18.7168	18.7226	18.7335	18.7236	18.7223	18.7309	18.7302	18.7362	18.7429	18.7411	18.7358	18.7349	18.7370	18.7316	18.7314	18.7306	18.7313	18.7292	18.7349	18.7363	18.7339	18.7238	18.7154
16.6301	16.6305	16.6311	16.6311	16.6317	16.6310	16.6336	16.6316	16.6312	16.6312	16.6310	16.6307	16.6305	16.6308	16.6295	16.6308	16.6307	16.6303	16.6305	16.6305	16.6314	16.6322	16.6318	16.6328	16.6324	16.6316	16.6316	16.6309	16.6313	16.6304	16.6319	16.6311	16.6318	16.6306	16.6306	16.6310	16.6307	16.6315	16.6324	16.6326	16.6322
19.0902	19.0910	19.0936	19.0899	19.0910	19.0909	19.0902	19.0894	19.0890	19.0885	19.0876	19.0874	19.0877	19.0868	19.0879	19.0868	19.0876	19.0892	19.0883	19.0878	19.0946	19.0896	19.0913	19.0895	19.0905	19.0919	19.0916	19.0939	19.0941	19.0932	19.0937	19.0932	19.0937	19.0929	19.0930	19.0943	19.0939	19.0970	19.0918	19.0908	19.0926
17.8864	17.8860	17.8876	17.8869	17.8850	17.8857	17.8888	17.8847	17.8810	17.8815	17.8804	17.8790	17.8790	17.8782	17.8766	17.8765	17.8764	17.8758	17.8755	17.8742	17.8631	17.8687	17.8656	17.8683	17.8682	17.8672	17.8655	17.8650	17.8653	17.8674	17.8675	17.8858	17.8826	17.8876	17.8838	17.8810	17.8825	17.8769	17.8687	17.8669	17.8660
19.0161	19.0149	19.0174	19.0201	19.0226	19.0195	19.0213	19.0228	19.0230	19.0241	19.0254	19.0251	19.0275	19.0276	19.0284	19.0290	19.0289	19.0281	19.0296	19.0293	19.0365	19.0341	19.0305	19.0321	19.0312	19.0297	19.0299	19.0311	19.0361	19.0333	19.0324	19.0305	19.0297	19.0323	19.0312	19.0302	19.0289	19.0264	19.0268	19.0282	19.0297
18.6833	18.6859	18.6828	18.6846	18.6836	18.6858	18.6854	18.6842	18.6859	18.6866	18.6857	18.6874	18.6869	18.6885	18.6870	18.6882	18.6892	18.6895	18.6907	18.6906	18.6899	18.6917	18.6931	18.6939	18.6938	18.6947	18.6952	18.6970	18.6960	18.6970	18.6983	18.6986	18.6985	18.6983	18.6980	18.6978	18.6966	18.6978	18.6947	18.6917	18.6906
16.9343	16.9341	16.9362	16.9337	16.9328	16.9318	16.9357	16.9342	16.9315	16.9310	16.9314	16.9308	16.9282	16.9297	16.9281	16.9297	16.9286	16.9290	16.9287	16.9304	16.9266	16.9223	16.9052	16.9121	16.9122	16.9042	16.9031	16.9014	16.8988	16.8959	16.8996	16.8978	16.8980	16.8971	16.8980	16.8986	16.9001	16.8988	16.9016	16.9026	16.9038
17.6807	17.6790	17.6816	17.6808	17.6797	17.6822	17.6823	17.6817	17.6827	17.6832	17.6852	17.6835	17.6849	17.6855	17.6852	17.6854	17.6853	17.6861	17.6867	17.6845	17.7043	17.6856	17.6842	17.6843	17.6889	17.6873	17.6906	17.6895	17.6932	17.6973	17.7000	17.6990	17.7001	17.7090	17.7024	17.7014	17.6977	17.6975	17.6893	17.6896	17.6852
18.8450	18.8456	18.8460	18.8484	18.8446	18.8460	18.8475	18.8456	18.8472	18.8486	18.8487	18.8477	18.8504	18.8503	18.8488	18.8499	18.8490	18.8496	18.8500	18.8505	18.8341	18.8335	18.8340	18.8391	18.8412	18.8402	18.8441	18.8472	18.8413	18.8401	18.8428	18.8405	18.8396	18.8425	18.8417	18.8435	18.8442	18.8421	18.8405	18.8370	18.8372
18.8441	18.8445	18.8439	18.8436	18.8443	18.8456	18.8451	18.8447	18.8460	18.8457	18.8478	18.8480	18.8479	18.8498	18.8515	18.8496	18.8502	18.8551	18.8530	18.8526	18.8532	18.8547	18.8535	18.8542	18.8554	18.8574	18.8560	18.8581	18.8623	18.8591	18.8613	18.8612	18.8634	18.8620	18.8603	18.8596	18.8599	18.8554	18.8547	18.8519	18.8484
16.7865	16.7870	16.7878	16.7866	16.7891	16.7881	16.7905	16.7873	16.7845	16.7840	16.7835	16.7831	16.7833	16.7833	16.7806	16.7836	16.7818	16.7804	16.7825	16.7820	16.7794	16.7827	16.7834	16.7846	16.7841	16.7830	16.7840	16.7835	16.7823	16.7815	16.7840	16.7828	16.7818	16.7821	16.7817	16.7830	16.7853	16.7838	16.7846	16.7854	16.7864
17.8588	17.8586	17.8591	17.8579	17.8576	17.8591	17.8624	17.8597	17.8577	17.8572	17.8556	17.8560	17.8545	17.8548	17.8543	17.8541	17.8534	17.8520	17.8512	17.8530	17.8615	17.8638	17.8608	17.8623	17.8612	17.8600	17.8589	17.8587	17.8580	17.8572	17.8626	17.8554	17.8573	17.8560	17.8569	17.8569	17.8565	17.8577	17.8592	17.8629	17.8625
18.8901	18.8915	18.8904	18.8897	18.8886	18.8895	18.8880	18.8882	18.8903	18.8912	18.8922	18.8917	18.8918	18.8923	18.8930	18.8930	18.8922	18.8930	18.8925	18.8930	18.8843	18.8869	18.8931	18.8901	18.8920	18.8928	18.8903	18.8896	18.8902	18.8899	18.8843	18.8910	18.8925	18.8913	18.8898	18.8916	18.8931	18.8923	18.8902	18.8943	18.8931
16.8920	16.8920	16.8932	16.8937	16.8950	16.8933	16.8922	16.8930	16.8927	16.8920	16.8938	16.8933	16.8937	16.8942	16.8949	16.8954	16.8962	16.8950	16.8955	16.8965	16.8979	16.8995	16.8991	16.8992	16.8993	16.8987	16.9005	16.9013	16.9026	16.9011	16.9027	16.9036	16.9029	16.9031	16.9034	16.9018	16.9032	16.9028	16.9029	16.9007	16.9023
18.0461	18.0457	18.0483	18.0504	18.0475	18.0471	18.0473	18.0458	18.0478	18.0469	18.0476	18.0458	18.0462	18.0450	18.0451	18.0461	18.0462	18.0455	18.0447	18.0468	18.0499	18.0528	18.0519	18.0524	18.0515	18.0527	18.0537	18.0537	18.0554	18.0555	18.0582	18.0589	18.0589	18.0604	18.0603	18.0625	18.0614	18.0652	18.0676	18.0726	18.0691
18.7413	18.7389	18.7291	18.7440	18.7442	18.7418	18.7460	18.7451	18.7439	18.7443	18.7448	18.7449	18.7366	18.7421	18.7444	18.7463	18.7470	18.7507	18.7496	18.7516	18.7428	18.7509	18.7526	18.7507	18.7523	18.7529	18.7661	18.7674	18.7791	18.7792	18.7789	18.7796	18.7791	18.7794	18.7794	18.7796	18.7785	18.7803	18.7776	18.7797	18.7784
17.8629	17.8614	17.8626	17.8605	17.8600	17.8606	17.8571	17.8577	17.8663	17.8644	17.8603	17.8608	17.8661	17.8644	17.8657	17.8698	17.8666	17.8728	17.8703	17.8738	17.8722	17.8753	17.8788	17.8773	17.8794	17.8822	17.8806	17.8819	17.8829	17.8827	17.8884	17.8865	17.8812	17.8779	17.8797	17.8761	17.8793	17.8801	17.8792	17.8759	17.8741
18.9887	18.9891	18.9822	18.9877	18.9845	18.9878	18.9861	18.9867	18.9888	18.9877	18.9877	18.9879	18.9871	18.9879	18.9882	18.9884	18.9893	18.9909	18.9897	18.9898	18.9846	18.9861	19.0106	19.0047	18.9937	19.0070	19.0037	19.0051	19.0042	19.0024	19.0017	19.0014	19.0023	19.0012	19.0011	19.0025	19.0030	19.0042	19.0054	19.0072	19.0132
18.0341	18.0339	18.0376	18.0384	18.0449	18.0294	18.0338	18.0304	18.0297	18.0319	18.0326	18.0310	18.0325	18.0341	18.0345	18.0354	18.0350	18.0350	18.0354	18.0363	18.0371	18.0374	18.0355	18.0375	18.0363	18.0376	18.0397	18.0419	18.0410	18.0432	18.0496	18.0456	18.0454	18.0480	18.0454	18.0453	18.0475	18.0451	18.0486	18.0551	18.0467
18.1572	18.1572	18.1572	18.1586	18.1566	18.1536	18.1511	18.1526	18.1533	18.1538	18.1544	18.1550	18.1548	18.1563	18.1482	18.1411	18.1181	18.1466	18.1460	18.1584	18.1531	18.1522	18.1520	18.1563	18.1562	18.1555	18.1581	18.1564	18.1569	18.1567	18.1592	18.1639	18.1658	18.1638	18.1636	18.1622	18.1621	18.1567	18.1547	18.1570	18.1580
19.1758	19.1757	19.1757	19.1760	19.1817	19.1710	19.1741	19.1736	19.1636	19.1664	19.1672	19.1674	19.1672	19.1683	19.1666	19.1666	19.1662	19.1630	19.1637	19.1635	19.1644	19.1626	19.1624	19.1654	19.1630	19.1616	19.1605	19.1610	19.1613	19.1635	19.1637	19.1638	19.1630	19.1627	19.1622	19.1617	19.1619	19.1612	19.1627	19.1657	19.1646
18.0274	18.0253	18.0310	18.0307	18.0363	18.0306	18.0332	18.0301	18.0291	18.0312	18.0333	18.0361	18.0376	18.0349	18.0380	18.0400	18.0406	18.0476	18.0429	18.0477	18.0481	18.0501	18.0551	18.0497	18.0515	18.0510	18.0505	18.0442	18.0438	18.0438	18.0498	18.0436	18.0451	18.0449	18.0446	18.0438	18.0452	18.0417	18.0411	18.0408	18.0389
18.0589	18.0591	18.0605	18.0602	18.0596	18.0594	18.0598	18.0596	18.0607	18.0612	18.0607	18.0611	18.0608	18.0608	18.0614	18.0617	18.0622	18.0633	18.0626	18.0629	18.0631	18.0639	18.0638	18.0638	18.0648	18.0652	18.0656	18.0658	18.0664	18.0670	18.0680	18.0680	18.0676	18.0675	18.0676	18.0681	18.0684	18.0674	18.0649	18.0649	18.0644
19.2138	19.2160	19.2169	19.2152	19.2152	19.2151	19.2168	19.2152	19.2179	19.2200	19.2182	19.2196	19.2182	19.2176	19.2156	19.2151	19.2145	19.2114	19.2126	19.2124	19.2150	19.2137	19.2141	19.2174	19.2179	19.2183	19.2141	19.2184	19.2152	19.2170	19.2174	19.2154	19.2181	19.2159	19.2153	19.2153	19.2162	19.2177	19.2187	19.2175	19.2190
13.9650	13.9562	13.9692	13.9707	13.9699	13.9718	13.9732	13.9710	13.9699	13.9701	13.9727	13.9722	13.9736	13.9752	13.9725	13.9717	13.9723	13.9641	13.9723	13.9721	13.9765	13.9711	13.9760	13.9738	13.9720	13.9709	13.9693	13.9683	13.9676	13.9651	13.9697	13.9674	13.9631	13.9624	13.9593	13.9651	13.9639	13.9671	13.9625	13.9713	13.9604
16.6412	16.6413	16.6398	16.6402	16.6408	16.6411	16.6416	16.6401	16.6386	16.6385	16.6387	16.6386	16.6386	16.6381	16.6380	16.6381	16.6376	16.6370	16.6373	16.6369	16.6336	16.6360	16.6350	16.6350	16.6358	16.6355	16.6352	16.6348	16.6341	16.6319	16.6348	16.6341	16.6334	16.6325	16.6333	16.6332	16.6335	16.6336	16.6345	16.6341	16.6343
14.1054	14.0938	14.0982	14.1014	14.0980	14.1016	14.1006	14.0977	14.1006	14.0989	14.0967	14.0957	14.0967	14.0967	14.0994	14.0971	14.0971	14.0873	14.1019	14.0983	14.1001	14.0974	14.1027	14.0978	14.1021	14.0971	14.1012	14.1024	14.1054	14.1083	14.1127	14.1045	14.1074	14.1071	14.1095	14.1087	14.1028	14.1262	14.0977	14.1331	14.1067
17.8794	17.8788	17.8803	17.8827	17.8806	17.8786	17.8795	17.8810	17.8825	17.8840	17.8841	17.8857	17.8878	17.8883	17.8891	17.8909	17.8912	17.8920	17.8912	17.8941	17.9018	17.8961	17.8992	17.9000	17.9018	17.9055	17.9102	17.9135	17.9129	17.9131	17.9179	17.9110	17.9102	17.9138	17.9098	17.9095	17.9190	NaN	NaN	NaN	NaN
16.8698	16.8697	16.8708	16.8717	16.8721	16.8709	16.8726	16.8710	16.8700	16.8692	16.8691	16.8693	16.8661	16.8672	16.8648	16.8665	16.8657	16.8655	16.8648	16.8640	16.8606	16.8680	16.8708	16.8716	16.8721	16.8707	16.8702	16.8698	16.8691	16.8668	16.8688	16.8692	16.8679	16.8679	16.8680	16.8681	16.8697	16.8694	16.8708	16.8724	16.8719
16.8882	16.8897	16.8914	16.8907	16.8889	16.8911	16.8949	16.8904	16.8888	16.8882	16.8871	16.8875	16.8865	16.8868	16.8845	16.8850	16.8850	16.8835	16.8844	16.8830	16.8677	16.8804	16.8797	16.8817	16.8820	16.8790	16.8781	16.8778	16.8761	16.8735	16.8792	16.8750	16.8745	16.8758	16.8753	16.8761	16.8741	16.8766	16.8827	16.8849	16.8832
19.0001	19.0021	19.0003	19.0014	19.0005	19.0010	19.0015	18.9999	18.9983	18.9986	18.9969	18.9972	18.9960	18.9941	18.9916	18.9918	18.9906	18.9882	18.9888	18.9875	18.9812	18.9870	18.9877	18.9879	18.9859	18.9826	18.9823	18.9803	18.9761	18.9759	18.9788	18.9748	18.9746	18.9742	18.9742	18.9742	18.9739	18.9763	18.9790	18.9843	18.9864
19.0045	19.0041	19.0050	19.0024	19.0045	18.9995	19.0023	18.9989	18.9959	18.9960	18.9953	18.9935	18.9929	18.9928	18.9930	18.9944	18.9930	18.9926	18.9940	18.9937	18.9953	18.9946	18.9929	18.9941	18.9929	18.9933	18.9943	18.9932	18.9946	18.9948	19.0000	18.9960	18.9958	18.9965	18.9961	18.9949	18.9959	18.9955	18.9954	18.9937	18.9924
18.2292	18.2298	18.2287	18.2292	18.2307	18.2294	18.2294	18.2291	18.2277	18.2270	18.2272	18.2272	18.2259	18.2266	18.2259	18.2260	18.2256	18.2243	18.2246	18.2241	18.2232	18.2235	18.2229	18.2225	18.2222	18.2223	18.2224	18.2222	18.2218	18.2205	18.2214	18.2215	18.2212	18.2208	18.2216	18.2217	18.2215	18.2227	18.2221	18.2220	18.2225
18.1188	18.1180	18.1225	18.1182	18.1213	18.1183	18.1262	18.1181	18.1168	18.1188	18.1164	18.1162	18.1152	18.1159	18.1166	18.1184	18.1191	18.1191	18.1214	18.1161	18.1111	18.1115	18.1092	18.1110	18.1092	18.1097	18.1141	18.1095	18.1031	18.1011	18.1028	18.0997	18.0994	18.0973	18.0978	18.0970	18.0977	18.0976	18.1037	18.1060	18.1080
14.0932	14.0889	14.0953	14.0991	14.0972	14.0988	14.0974	14.0971	14.0960	14.0960	14.0950	14.0947	14.0937	14.0961	14.0967	14.0972	14.0954	14.0914	14.0964	14.0953	14.0981	14.0954	14.0990	14.0962	14.0972	14.0961	14.0945	14.0957	14.0949	14.0948	14.0968	14.0941	14.0949	14.0945	14.0930	14.0932	14.0914	14.0982	14.0948	14.1001	14.0943
18.8268	18.8275	18.8293	18.8256	18.8271	18.8256	18.8274	18.8268	18.8283	18.8316	18.8328	18.8343	18.8382	18.8397	18.8396	18.8402	18.8426	18.8449	18.8448	18.8453	18.8265	18.8489	18.8477	18.8490	18.8488	18.8475	18.8481	18.8496	18.8495	18.8506	18.8515	18.8527	18.8517	18.8527	18.8527	18.8528	18.8537	18.8533	18.8558	18.8616	18.8637
17.0048	17.0042	17.0083	17.0052	17.0088	17.0061	17.0083	17.0067	17.0028	17.0063	17.0064	17.0110	17.0111	17.0127	17.0123	17.0135	17.0132	17.0108	17.0112	17.0119	17.0115	17.0136	17.0134	17.0151	17.0154	17.0153	17.0172	17.0169	17.0181	17.0196	17.0208	17.0208	17.0212	17.0206	17.0201	17.0203	17.0204	17.0218	17.0198	17.0188	17.0189
18.1887	18.1880	18.1892	18.1875	18.1891	18.1892	18.1914	18.1889	18.1874	18.1870	18.1828	18.1814	18.1798	18.1800	18.1767	18.1779	18.1775	18.1767	18.1789	18.1778	18.1854	18.1866	18.1819	18.1863	18.1831	18.1789	18.1761	18.1757	18.1724	18.1731	18.1788	18.1711	18.1706	18.1718	18.1713	18.1712	18.1724	18.1702	18.1715	18.1724	18.1726
16.2569	16.2561	16.2790	16.2960	16.2661	16.2721	16.2619	16.2722	16.2719	16.2830	16.3007	16.2593	16.2581	16.2590	16.2743	16.2623	16.2866	16.2624	16.2660	16.2634	16.2668	16.2669	16.2640	16.2653	16.2692	16.2756	16.2709	16.2731	16.3056	16.2731	16.3309	16.3433	16.3369	16.2761	16.3279	16.2759	16.3432	16.2687	16.2672	16.2596	16.2603
17.1478	17.1494	17.1518	17.1577	17.1522	17.1536	17.1440	17.1528	17.1495	17.1418	17.1422	17.1452	17.1342	17.1382	17.1393	17.1265	17.1366	17.1305	17.1320	17.1388	17.1382	17.1456	17.1459	17.1384	17.1434	17.1442	17.1476	17.1471	17.1516	17.1468	17.1450	17.1401	17.1399	17.1416	17.1364	17.1414	17.1491	17.1484	17.1461	17.1470	17.1493
15.0335	15.0338	15.0386	15.0363	15.0387	15.0379	15.0421	15.0399	15.0362	15.0507	15.0586	15.0514	15.0567	15.0557	15.0630	15.0595	15.0573	15.0599	15.0558	15.0568	15.0591	15.0587	15.0605	15.0608	15.0631	15.0582	15.0508	15.0589	15.0520	15.0555	15.0493	15.0531	15.0535	15.0533	15.0558	15.0646	15.0619	15.0545	15.0604	15.0623	15.0559
16.5754	16.5765	16.5753	16.5750	16.5755	16.5756	16.5762	16.5744	16.5742	16.5739	16.5730	16.5736	16.5725	16.5729	16.5722	16.5728	16.5718	16.5720	16.5719	16.5717	16.5686	16.5714	16.5704	16.5708	16.5716	16.5696	16.5694	16.5688	16.5686	16.5666	16.5696	16.5680	16.5679	16.5676	16.5676	16.5686	16.5685	16.5684	16.5703	16.5714	16.5699
18.9739	18.9729	18.9762	18.9772	18.9774	18.9734	18.9774	18.9744	18.9741	18.9755	18.9741	18.9733	18.9727	18.9739	18.9742	18.9746	18.9734	18.9735	18.9746	18.9719	18.9734	18.9708	18.9697	18.9702	18.9659	18.9661	NaN	NaN	NaN	NaN	NaN	NaN	NaN	NaN	NaN	NaN	NaN	NaN	NaN	NaN	NaN
18.1433	18.1455	18.1468	18.1443	18.1444	18.1433	18.1441	18.1461	18.1446	18.1466	18.1472	18.1464	18.1411	18.1390	18.1359	18.1359	18.1339	18.1331	18.1325	18.1317	18.1324	18.1320	18.1323	18.1327	18.1333	18.1319	18.1306	18.1319	18.1291	18.1305	18.1303	18.1291	18.1301	18.1296	18.1296	18.1296	18.1296	18.1319	18.1329	18.1337	18.1331
14.2532	14.2544	14.2527	14.2545	14.2485	14.2522	14.2545	14.2535	14.2573	14.2548	14.2549	14.2516	14.2536	14.2530	14.2523	14.2538	14.2518	14.2542	14.2559	14.2561	14.2556	14.2525	14.2555	14.2574	14.2567	14.2581	14.2585	14.2594	14.2575	14.2592	14.2597	14.2600	14.2593	14.2597	14.2600	14.2571	14.2585	14.2560	14.2544	14.2565	14.2533
18.9262	18.9270	18.9235	18.9266	18.9254	18.9253	18.9252	18.9261	18.9293	18.9276	18.9289	18.9292	18.9273	18.9252	18.9230	18.9249	18.9239	18.9245	18.9250	18.9252	18.9222	18.9230	18.9253	18.9263	18.9260	18.9263	18.9256	18.9266	18.9311	18.9313	18.9319	18.9313	18.9302	18.9314	18.9306	18.9304	18.9307	18.9291	18.9293	18.9281	18.9225
17.9186	17.9174	17.9195	17.9228	17.9222	17.9192	17.9192	17.9197	17.9207	17.9227	17.9246	17.9256	17.9271	17.9277	17.9287	17.9278	17.9286	17.9275	17.9283	17.9289	17.9358	17.9302	17.9285	17.9323	17.9319	17.9341	17.9356	17.9366	17.9371	17.9379	17.9372	17.9373	17.9396	17.9392	17.9374	17.9377	17.9396	17.9354	17.9330	17.9223	17.9223
17.7767	17.7769	17.7764	17.7771	17.7766	17.7779	17.7784	17.7783	17.7821	17.7820	17.7801	17.7826	17.7827	17.7833	17.7841	17.7847	17.7845	17.7860	17.7846	17.7875	17.7865	17.7873	17.7892	17.7895	17.7896	17.7912	17.7911	17.7929	17.7950	17.7925	17.7940	17.7955	17.7928	17.7932	17.7929	17.7934	17.7922	17.7939	17.7912	17.7938	17.7908
16.8336	16.8334	16.8353	16.8235	16.8250	16.8316	16.8329	16.8289	16.8321	16.8288	16.8289	16.8299	16.8269	16.8273	16.8261	16.8250	16.8242	16.8216	16.8244	16.8251	16.8139	16.8312	16.8354	16.8350	16.8355	16.8336	16.8303	16.8315	16.8315	16.8301	16.8368	16.8301	16.8295	16.8297	16.8302	16.8297	16.8294	16.8304	16.8397	16.8419	16.8374
19.1093	19.1093	19.1083	19.1092	19.1106	19.1080	19.1077	19.1091	19.1050	19.1078	19.1084	19.1093	19.1089	19.1092	19.1086	19.1080	19.1087	19.1081	19.1083	19.1088	19.1080	19.1080	19.1068	19.1080	19.1067	19.1069	19.1062	19.1067	19.1059	19.1063	19.1086	19.1092	19.1069	19.1070	19.1078	19.1067	19.1076	19.1073	19.1068	19.1075	19.1059
18.1749	18.1754	18.1764	18.1747	18.1770	18.1737	18.1764	18.1745	18.1707	18.1733	18.1733	18.1732	18.1724	18.1726	18.1718	18.1729	18.1734	18.1717	18.1721	18.1718	18.1723	18.1721	18.1722	18.1711	18.1709	18.1726	18.1728	18.1733	18.1733	18.1736	18.1738	18.1734	18.1732	18.1732	18.1732	18.1732	18.1737	18.1735	18.1724	18.1702	18.1699
16.8215	16.8235	16.8250	16.8244	16.8232	16.8252	16.8282	16.8239	16.8222	16.8216	16.8205	16.8206	16.8194	16.8209	16.8188	16.8199	16.8192	16.8185	16.8192	16.8182	16.8171	16.8181	16.8169	16.8191	16.8196	16.8175	16.8168	16.8164	16.8149	16.8151	16.8182	16.8149	16.8152	16.8152	16.8150	16.8165	16.8154	16.8163	16.8209	16.8235	16.8215
17.9980	17.9987	17.9971	17.9986	17.9978	17.9969	17.9960	17.9971	18.0020	18.0006	18.0014	18.0023	18.0022	18.0033	18.0025	18.0011	18.0021	18.0056	18.0043	18.0068	18.0065	18.0071	18.0074	18.0066	18.0095	18.0111	18.0121	18.0122	18.0134	18.0137	18.0153	18.0149	18.0130	18.0147	18.0152	18.0132	18.0155	18.0134	18.0109	18.0115	18.0114
19.1478	19.1484	19.1477	19.1484	19.1492	19.1484	19.1537	19.1528	19.1564	19.1567	19.1572	19.1577	19.1570	19.1548	19.1518	19.1514	19.1512	19.1492	19.1508	19.1414	19.1425	19.1423	19.1451	19.1421	19.1449	19.1480	19.1519	19.1536	19.1551	19.1598	19.1593	19.1573	19.1578	19.1559	19.1566	19.1534	19.1537	19.1560	19.1534	19.1585	19.1494
19.0422	19.0418	19.0366	19.0412	19.0391	19.0422	19.0387	19.0418	19.0457	19.0459	19.0540	19.0540	19.0638	19.0656	19.0675	19.0669	19.0703	19.0706	19.0684	19.0703	19.0502	19.0711	19.0773	19.0718	19.0726	19.0782	19.0791	19.0828	19.0843	19.0840	19.0857	19.0866	19.0866	19.0862	19.0862	19.0860	19.0866	19.0878	19.0857	19.0816	19.0819
18.8612	18.8611	18.8633	18.8623	18.8618	18.8597	18.8658	18.8621	18.8614	18.8632	18.8635	18.8631	18.8641	18.8626	18.8630	18.8638	18.8630	18.8643	18.8645	18.8645	18.8828	18.8751	18.8755	18.8809	18.8822	18.8773	18.8772	18.8760	18.8738	18.8743	18.8763	18.8715	18.8710	18.8732	18.8713	18.8719	18.8701	18.8666	18.8710	18.8757	18.8708
16.3171	16.3165	16.3203	16.3169	16.2711	16.3153	16.3265	16.3150	16.3165	16.3163	16.3150	16.3145	16.3141	16.3157	16.3129	16.3112	16.3124	16.3054	16.3111	16.3034	16.3026	16.3052	16.3991	16.4075	16.3975	16.4017	16.4011	16.4032	16.4083	16.4059	16.4097	16.4058	16.4102	16.4017	16.4081	16.4053	16.4074	16.4049	16.4085	16.3038	16.3877
16.7759	16.7766	16.7749	16.7751	16.7760	16.7748	16.7764	16.7749	16.7737	16.7722	16.7720	16.7722	16.7719	16.7718	16.7718	16.7726	16.7710	16.7706	16.7710	16.7709	16.7654	16.7661	16.7656	16.7669	16.7671	16.7638	16.7633	16.7616	16.7640	16.7619	16.7641	16.7639	16.7627	16.7627	16.7614	16.7608	16.7583	16.7587	16.7604	16.7602	16.7617
16.9712	16.9725	16.9708	16.9700	16.9727	16.9707	16.9690	16.9694	16.9681	16.9669	16.9680	16.9657	16.9652	16.9661	16.9650	16.9655	16.9647	16.9646	16.9642	16.9633	16.9637	16.9650	16.9648	16.9629	16.9631	16.9627	16.9613	16.9616	16.9607	16.9591	16.9601	16.9602	16.9601	16.9593	16.9586	16.9586	16.9600	16.9627	16.9654	16.9686	16.9594
18.1218	18.1209	18.1224	18.1229	18.1222	18.1209	18.1243	18.1224	18.1221	18.1223	18.1217	18.1214	18.1225	18.1229	18.1217	18.1218	18.1218	18.1219	18.1225	18.1220	18.1159	18.1231	18.1203	18.1230	18.1213	18.1218	18.1231	18.1227	18.1209	18.1214	18.1215	18.1202	18.1208	18.1200	18.1204	18.1196	18.1200	18.1201	18.1227	18.1216	18.1205
18.9218	18.9183	18.9205	18.9160	18.9221	18.9155	18.9185	18.9197	18.9271	18.9248	18.9277	18.9275	18.9336	18.9317	18.9412	18.9372	18.9380	18.9546	18.9452	18.9518	18.9878	18.9567	18.9634	18.9586	18.9617	18.9692	18.9714	18.9736	18.9757	18.9752	18.9762	18.9774	18.9757	18.9763	18.9766	18.9759	18.9781	18.9789	18.9857	18.9605	18.9525
18.9808	18.9802	18.9782	18.9795	18.9772	18.9784	18.9785	18.9783	18.9785	18.9772	18.9708	18.9674	18.9636	18.9618	18.9614	18.9614	18.9607	18.9604	18.9614	18.9590	18.9580	18.9582	18.9613	18.9583	18.9618	18.9637	18.9586	18.9559	18.9494	18.9481	18.9473	18.9509	18.9506	18.9470	18.9487	18.9498	18.9492	18.9513	18.9539	18.9342	18.9276
17.8253	17.8268	17.8263	17.8269	17.8255	17.8259	17.8260	17.8272	17.8270	17.8274	17.8278	17.8273	17.8278	17.8281	17.8284	17.8285	17.8287	17.8315	17.8299	17.8294	17.8305	17.8309	17.8331	17.8316	17.8333	17.8342	17.8338	17.8356	17.8370	17.8391	17.8394	17.8395	17.8400	17.8409	17.8385	17.8386	17.8396	17.8376	17.8370	17.8358	17.8371
18.8179	18.8183	18.8210	18.8190	18.8203	18.8192	18.8225	18.8204	18.8193	18.8199	18.8207	18.8212	18.8223	18.8222	18.8218	18.8225	18.8241	18.8251	18.8262	18.8273	18.8241	18.8283	18.8306	18.8318	18.8321	18.8334	18.8350	18.8353	18.8364	18.8371	18.8370	18.8345	18.8353	18.8339	18.8334	18.8341	18.8340	18.8362	18.8338	18.8343	18.8332
18.9466	18.9463	18.9477	18.9475	18.9479	18.9466	18.9492	18.9477	18.9487	18.9501	18.9511	18.9506	18.9513	18.9516	18.9509	18.9520	18.9514	18.9502	18.9515	18.9513	18.9510	18.9527	18.9518	18.9542	18.9544	18.9517	18.9511	18.9493	18.9470	18.9472	18.9490	18.9459	18.9458	18.9459	18.9452	18.9458	18.9453	18.9463	18.9499	18.9515	18.9512
18.9438	18.9419	18.9432	18.9437	18.9429	18.9427	18.9442	18.9428	18.9419	18.9417	18.9413	18.9414	18.9404	18.9389	18.9369	18.9370	18.9360	18.9348	18.9348	18.9329	18.9235	18.9321	18.9307	18.9312	18.9301	18.9274	18.9265	18.9254	18.9230	18.9232	18.9248	18.9238	18.9231	18.9222	18.9231	18.9235	18.9233	18.9261	18.9276	18.9275	18.9276
16.8420	16.8415	16.8410	16.8402	16.8403	16.8401	16.8341	16.8392	16.8428	16.8406	16.8427	16.8423	16.8422	16.8439	16.8442	16.8450	16.8464	16.8516	16.8496	16.8508	16.8452	16.8560	16.8559	16.8552	16.8564	16.8587	16.8578	16.8637	16.8627	16.8671	16.8662	16.8674	16.8672	16.8696	16.8684	16.8702	16.8721	16.8747	16.8705	16.8665	16.8672
18.4144	18.4115	18.4230	18.4171	18.4148	18.4185	18.4168	18.4191	18.4222	18.4211	18.4244	18.4242	18.4265	18.4267	18.4282	18.4260	18.4284	18.4294	18.4286	18.4285	18.4311	18.4290	18.4303	18.4312	18.4298	18.4337	18.4350	18.4361	18.4399	18.4449	18.4407	18.4441	18.4449	18.4451	18.4435	18.4471	18.4449	18.4437	18.4398	18.4373	18.4357
16.5488	16.5486	16.5484	16.5478	16.5492	16.5487	16.5502	16.5491	16.5477	16.5472	16.5467	16.5466	16.5457	16.5458	16.5448	16.5449	16.5455	16.5451	16.5459	16.5447	16.5410	16.5433	16.5423	16.5428	16.5438	16.5415	16.5412	16.5409	16.5409	16.5384	16.5404	16.5404	16.5402	16.5404	16.5404	16.5412	16.5404	16.5411	16.5434	16.5448	16.5436
16.9485	16.9494	16.9472	16.9471	16.9486	16.9484	16.9456	16.9459	16.9476	16.9456	16.9466	16.9472	16.9462	16.9471	16.9458	16.9453	16.9453	16.9433	16.9450	16.9438	16.9427	16.9424	16.9408	16.9414	16.9400	16.9418	16.9385	16.9381	16.9384	16.9370	16.9369	16.9359	16.9370	16.9353	16.9349	16.9357	16.9380	16.9404	16.9434	16.9459	16.9425
17.6567	17.6573	17.6587	17.6585	17.6585	17.6596	17.6593	17.6581	17.6660	17.6633	17.6631	17.6634	17.6682	17.6673	17.6674	17.6699	17.6708	17.6742	17.6727	17.6740	17.6755	17.6786	17.6784	17.6788	17.6803	17.6813	17.6832	17.6863	17.6877	17.6915	17.6931	17.6927	17.6867	17.6847	17.6788	17.6827	17.6762	17.6870	17.6870	17.6848	17.6810
16.8346	16.8362	16.8550	16.8360	16.8408	16.8334	16.8360	16.8326	16.8314	16.8349	16.8370	16.8408	16.8436	16.8478	16.8524	16.8608	16.8665	16.8720	16.8713	16.8751	16.8728	16.8764	16.8743	16.8753	16.8788	16.8801	16.8797	16.8809	16.8813	16.8836	16.8850	16.8852	16.8839	16.8857	16.8855	16.8849	16.8833	16.8871	16.8840	16.8815	16.8777
18.0398	18.0399	18.0398	18.0346	18.0371	18.0378	18.0368	18.0367	18.0384	18.0387	18.0399	18.0396	18.0416	18.0411	18.0408	18.0418	18.0419	18.0414	18.0419	18.0422	18.0413	18.0418	18.0414	18.0433	18.0433	18.0437	18.0456	18.0462	18.0450	18.0462	18.0507	18.0483	18.0482	18.0487	18.0487	18.0482	18.0485	18.0465	18.0470	18.0436	18.0437
19.0085	19.0093	19.0037	19.0087	19.0094	19.0089	19.0090	19.0070	19.0073	19.0074	19.0074	19.0075	19.0070	19.0070	19.0056	19.0065	19.0061	19.0061	19.0055	19.0051	19.0000	19.0038	19.0053	19.0019	19.0011	19.0044	19.0024	19.0038	19.0017	18.9992	19.0005	18.9999	18.9995	18.9975	18.9992	19.0000	19.0003	19.0029	19.0010	19.0020	19.0037
18.0959	18.0951	18.0967	18.0967	18.0976	18.0962	18.0980	18.0949	18.0966	18.0984	18.1007	18.1010	18.1027	18.1031	18.1030	18.1031	18.1046	18.1063	18.1052	18.1073	18.1246	18.1226	18.1222	18.1230	18.1233	18.1245	18.1316	18.1311	18.1274	NaN	NaN	NaN	NaN	NaN	NaN	NaN	NaN	NaN	NaN	NaN	NaN
19.2148	19.2152	19.2164	19.2157	19.2146	19.2169	19.2153	19.2163	19.2163	19.2174	19.2180	19.2187	19.2229	19.2254	19.2310	19.2341	19.2375	19.2350	19.2505	19.2578	19.2706	19.2746	19.2632	19.2703	19.2626	19.2636	19.2651	19.2660	19.2685	19.2698	19.2724	19.2727	19.2719	19.2715	19.2711	19.2729	19.2726	19.2758	19.2783	19.2829	19.2827
18.2248	18.2253	18.2257	18.2266	18.2274	18.2259	18.2264	18.2251	18.2255	18.2245	18.2251	18.2257	18.2242	18.2244	18.2238	18.2248	18.2244	18.2233	18.2242	18.2229	18.2235	18.2211	18.2208	18.2210	18.2210	18.2188	18.2180	18.2154	18.2129	18.2076	18.2068	18.2070	18.2055	18.2045	18.2047	18.2054	18.2057	18.2057	18.2160	18.2234	18.2212
17.0131	17.0121	17.0139	17.0132	17.0151	17.0136	17.0164	17.0153	17.0181	17.0191	17.0180	17.0179	17.0229	17.0262	17.0247	17.0268	17.0284	17.0288	17.0303	17.0322	17.0337	17.0369	17.0397	17.0373	17.0405	17.0387	17.0399	17.0405	17.0421	17.0435	17.0457	17.0467	17.0484	17.0474	17.0480	17.0474	17.0474	17.0462	17.0440	17.0397	17.0395
16.8985	16.8985	16.8990	16.8984	16.8993	16.8974	16.8997	16.8978	16.8967	16.8963	16.8959	16.8952	16.8940	16.8936	16.8935	16.8942	16.8939	16.8931	16.8940	16.8926	16.8905	16.8926	16.8933	16.8934	16.8942	16.8930	16.8914	16.8905	16.8907	16.8882	16.8892	16.8888	16.8887	16.8873	16.8881	16.8890	16.8903	16.8899	16.8918	16.8932	16.8931
17.9810	17.9813	17.9816	17.9813	17.9815	17.9815	17.9840	17.9822	17.9828	17.9826	17.9820	17.9830	17.9836	17.9842	17.9840	17.9831	17.9847	17.9843	17.9845	17.9857	17.9831	17.9867	17.9836	17.9866	17.9869	17.9869	17.9878	17.9897	17.9879	17.9910	17.9951	17.9915	17.9913	17.9917	17.9912	17.9913	17.9919	17.9902	17.9914	17.9920	17.9895
16.9173	16.9151	16.9145	16.9147	16.9163	16.9147	16.9167	16.9153	16.9179	16.9170	16.9141	16.9148	16.9123	16.9134	16.9153	16.9142	16.9131	16.9126	16.9120	16.9125	16.9096	16.9119	16.9140	16.9133	16.9134	16.9136	16.9116	16.9128	16.9118	16.9135	16.9173	16.9158	16.9166	16.9155	16.9145	16.9167	16.9163	16.9221	16.9199	16.9203	16.9185
17.7427	17.7426	17.7433	17.7421	17.7411	17.7419	17.7418	17.7424	17.7446	17.7445	17.7445	17.7448	17.7460	17.7458	17.7458	17.7465	17.7471	17.7475	17.7476	17.7486	17.7489	17.7499	17.7515	17.7509	17.7522	17.7534	17.7540	17.7546	17.7568	17.7573	17.7591	17.7590	17.7584	17.7586	17.7578	17.7577	17.7587	17.7572	17.7533	17.7521	17.7512
17.4353	17.4340	17.4399	17.4358	17.4365	17.4323	17.4352	17.4333	17.4304	17.4319	17.4317	17.4315	17.4317	17.4300	17.4302	17.4310	17.4310	17.4295	17.4303	17.4298	17.4336	17.4329	17.4347	17.4327	17.4340	17.4316	17.4329	17.4320	17.4316	17.4329	17.4342	17.4351	17.4352	17.4391	17.4344	17.4335	17.4335	17.4340	17.4381	17.4355	17.4392
18.8359	18.8350	18.8333	18.8263	18.8327	18.8304	18.8327	18.8279	18.8267	18.8252	18.8263	18.8253	18.8268	18.8244	18.8244	18.8234	18.8207	18.8209	18.8212	18.8215	18.7997	18.7923	18.7856	18.7863	18.7903	18.7875	18.7882	18.7887	18.7910	18.7905	18.7892	18.7897	18.7888	18.7880	18.7893	18.7898	18.7925	18.7923	18.7950	18.8020	18.8032
16.8468	16.8484	16.8503	16.8481	16.8465	16.8487	16.8497	16.8479	16.8463	16.8461	16.8449	16.8451	16.8440	16.8439	16.8428	16.8435	16.8424	16.8416	16.8417	16.8409	16.8330	16.8417	16.8400	16.8443	16.8425	16.8391	16.8417	16.8420	16.8387	16.8370	16.8425	16.8366	16.8370	16.8376	16.8370	16.8394	16.8390	16.8406	16.8482	16.8521	16.8476
18.0505	18.0507	18.0534	18.0559	18.0493	18.0467	18.0496	18.0449	18.0459	18.0475	18.0491	18.0473	18.0542	18.0566	18.0592	18.0604	18.0640	18.0650	18.0652	18.0690	18.0743	18.0699	18.0692	18.0729	18.0770	18.0755	18.0746	18.0766	18.0782	18.0861	18.0931	18.0592	18.0565	18.0573	18.0569	18.0542	18.0562	18.0439	NaN	NaN	NaN
16.6085	16.6099	16.6080	16.6079	16.6094	16.6100	16.6083	16.6093	16.6095	16.6090	16.6084	16.6088	16.6079	16.6071	16.6061	16.6063	16.6068	16.6060	16.6070	16.6048	16.5996	16.6030	16.6027	16.6024	16.6026	16.6011	16.6009	16.5998	16.5992	16.5949	16.5973	16.5964	16.5969	16.5956	16.5961	16.5973	16.5960	16.5988	16.5996	16.6016	16.6028
18.7308	18.7281	18.7375	18.7293	18.7285	18.7272	18.7305	18.7303	18.7319	18.7324	18.7348	18.7366	18.7386	18.7378	18.7407	18.7513	18.7622	18.7729	18.7726	18.7737	18.7648	18.7703	18.7740	18.7711	18.7696	18.7653	18.7589	18.7550	18.7383	18.7360	18.7387	18.7378	18.7376	18.7332	18.7366	18.7411	18.7377	18.7397	18.7375	18.7344	18.7292
16.7595	16.7607	16.7627	16.7601	16.7574	16.7576	16.7636	16.7553	16.7493	16.7494	16.7472	16.7449	16.7482	16.7460	16.7475	16.7487	16.7511	16.7484	16.7541	16.7505	16.7411	16.7416	16.7387	16.7447	16.7458	16.7425	16.7414	16.7409	16.7419	16.7398	16.7471	16.7420	16.7414	16.7422	16.7427	16.7424	16.7412	16.7385	16.7450	16.7483	16.7431
16.8691	16.8709	16.8659	16.8674	16.8680	16.8703	16.8665	16.8672	16.8702	16.8672	16.8675	16.8680	16.8668	16.8687	16.8691	16.8685	16.8706	16.8668	16.8681	16.8683	16.8664	16.8663	16.8650	16.8657	16.8659	16.8663	16.8667	16.8646	16.8638	16.8628	16.8623	16.8629	16.8627	16.8615	16.8624	16.8629	16.8623	16.8642	16.8650	16.8663	16.8578
17.6824	17.6817	17.6833	17.6832	17.6829	17.6842	17.6838	17.6837	17.6847	17.6842	17.6855	17.6864	17.6861	17.6874	17.6866	17.6870	17.6878	17.6866	17.6869	17.6867	17.6874	17.6881	17.6900	17.6899	17.6892	17.6905	17.6908	17.6920	17.6931	17.6927	17.6953	17.6961	17.6942	17.6944	17.6951	17.6938	17.6941	17.6920	17.6898	17.6868	17.6868
18.6733	18.6742	18.6747	18.6721	18.6756	18.6728	18.6739	18.6743	18.6783	18.6826	18.6845	18.6865	18.6856	18.6882	18.6880	18.6911	18.6934	18.6943	18.6948	18.6972	18.7404	18.7232	18.7257	18.7275	18.7273	18.7250	18.7273	18.7300	18.7381	18.7403	18.7412	18.7416	18.7396	18.7311	18.7392	18.7355	18.7408	18.7349	18.7244	18.7174	18.7051
17.9922	17.9923	17.9943	17.9934	17.9932	17.9918	17.9963	17.9919	17.9919	17.9925	17.9923	17.9925	17.9952	17.9965	17.9960	17.9970	17.9984	17.9985	17.9984	18.0004	18.0107	18.0070	18.0061	18.0101	18.0113	18.0097	18.0111	18.0126	18.0128	18.0158	18.0234	18.0206	18.0207	18.0194	18.0189	18.0189	18.0202	18.0159	18.0176	18.0187	18.0172
18.0922	18.0930	18.0917	18.0923	18.0923	18.0929	18.0918	18.0937	18.0955	18.0945	18.0946	18.0943	18.0948	18.0955	18.0973	18.0977	18.0973	18.0994	18.0980	18.1001	18.0994	18.1017	18.1032	18.1029	18.1050	18.1063	18.1076	18.1073	18.1078	18.1102	18.1106	18.1108	18.1103	18.1130	18.1088	18.1091	18.1093	18.1078	18.1058	18.1048	18.1073
16.8859	16.8856	16.8868	16.8908	16.8904	16.8866	16.8897	16.8863	16.8841	16.8928	16.8743	16.8736	16.8745	16.8758	16.8746	16.8712	16.8753	16.8687	16.8672	16.8731	16.8275	16.8538	16.8535	16.8529	16.8550	16.8572	16.8470	16.8491	16.8497	16.8410	16.8484	16.8389	16.8403	16.8410	16.8428	16.8444	16.8423	16.8389	16.8286	16.8306	16.8316
16.9200	16.9185	16.9199	16.9202	16.9212	16.9196	16.9229	16.9203	16.9179	16.9194	16.9205	16.9211	16.9205	16.9213	16.9190	16.9194	16.9169	16.9155	16.9129	16.9084	16.9068	16.9083	16.9063	16.9087	16.9060	16.9053	16.9067	16.9075	16.9083	16.9088	16.9091	16.9141	16.9123	16.9121	16.9111	16.9119	16.9132	16.9136	16.9092	16.9035	16.9016
16.9794	16.9798	16.9782	16.9802	16.9792	16.9806	16.9809	16.9798	16.9809	16.9804	16.9828	16.9828	16.9828	16.9839	16.9839	16.9837	16.9865	16.9874	16.9861	16.9866	16.9862	16.9879	16.9894	16.9894	16.9888	16.9908	16.9918	16.9909	16.9933	16.9926	16.9959	16.9966	16.9956	16.9956	16.9941	16.9954	16.9957	16.9935	16.9926	16.9902	16.9899
19.2967	19.2970	19.2950	19.2963	19.2956	19.2954	19.2949	19.2942	19.2925	19.2920	19.2902	19.2906	19.2882	19.2880	19.2867	19.2862	19.2849	19.2821	19.2820	19.2822	19.2717	19.2761	19.2747	19.2748	19.2731	19.2713	19.2704	19.2710	19.2716	19.2702	19.2722	19.2715	19.2717	19.2709	19.2709	19.2708	19.2705	19.2709	19.2676	19.2672	19.2672
14.0377	14.0403	14.0418	14.0394	14.0420	14.0410	14.0412	14.0374	14.0354	14.0380	14.0380	14.0380	14.0376	14.0432	14.0443	14.0405	14.0444	14.0463	14.0476	14.0494	14.0548	14.0462	14.0438	14.0471	14.0440	14.0440	14.0416	14.0436	14.0438	14.0436	14.0431	14.0432	14.0437	14.0430	14.0408	14.0404	14.0465	14.0428	14.0423	14.0505	14.0446
17.6197	17.6212	17.6199	17.6223	17.6200	17.6209	17.6206	17.6197	17.6230	17.6237	17.6230	17.6238	17.6225	17.6241	17.6247	17.6261	17.6266	17.6265	17.6292	17.6275	17.6373	17.6341	17.6349	17.6367	17.6395	17.6383	17.6407	17.6390	17.6410	17.6405	17.6409	17.6418	17.6417	17.6463	17.6435	17.6418	17.6410	17.6395	17.6406	17.6399	17.6345
18.8292	18.8297	18.8297	18.8280	18.8285	18.8281	18.8297	18.8296	18.8291	18.8278	18.8258	18.8245	18.8229	18.8210	18.8216	18.8214	18.8201	18.8167	18.8188	18.8144	18.7940	18.7967	18.7856	18.7919	18.7876	18.7827	18.7788	18.7783	18.7734	18.7733	18.7744	18.7703	18.7709	18.7707	18.7706	18.7705	18.7694	18.7696	18.7685	18.7726	18.7731
16.8452	16.8442	16.8428	16.8423	16.8432	16.8416	16.8413	16.8417	16.8411	16.8407	16.8409	16.8402	16.8388	16.8387	16.8400	16.8381	16.8403	16.8393	16.8379	16.8362	16.8321	16.8332	16.8252	16.8294	16.8306	16.8258	16.8250	16.8248	16.8258	16.8255	16.8257	16.8263	16.8251	16.8247	16.8244	16.8253	16.8258	16.8245	16.8259	16.8308	16.8334
18.0848	18.0838	18.0849	18.0841	18.0860	18.0835	18.0855	18.0833	18.0831	18.0840	18.0853	18.0845	18.0852	18.0868	18.0877	18.0893	18.0886	18.0885	18.0901	18.0902	18.0872	18.0942	18.0918	18.0944	18.0934	18.0903	18.0924	18.0939	18.0951	18.0982	18.1011	18.1063	18.1054	18.1081	18.1065	18.1058	18.1071	18.1039	18.1026	18.1045	18.1007
16.6181	16.6197	16.6123	16.6152	16.6162	16.6165	16.6148	16.6140	16.6112	16.6103	16.6112	16.6120	16.6096	16.6099	16.6084	16.6086	16.6077	16.6078	16.6061	16.6063	16.6005	16.6078	16.6096	16.6119	16.6094	16.6106	16.6112	16.6069	16.6063	16.6016	16.6046	16.6072	16.6062	16.6074	16.6156	16.6123	16.6254	16.6069	16.6090	16.6086	16.6018
18.7827	18.7832	18.7825	18.7804	18.7848	18.7833	18.7856	18.7828	18.7839	18.7827	18.7834	18.7825	18.7833	18.7835	18.7831	18.7837	18.7832	18.7826	18.7828	18.7832	18.7724	18.7772	18.7741	18.7761	18.7759	18.7740	18.7759	18.7752	18.7736	18.7737	18.7795	18.7794	18.7789	18.7789	18.7798	18.7754	18.7784	18.7729	18.7793	18.7848	18.7857
18.5069	18.5071	18.5145	18.5076	18.5094	18.5098	18.5108	18.5117	18.5127	18.5138	18.5144	18.5139	18.5150	18.5168	18.5178	18.5183	18.5175	18.5180	18.5179	18.5191	18.5275	18.5232	18.5222	18.5253	18.5272	18.5282	18.5298	18.5305	18.5334	18.5306	18.5323	18.5297	18.5285	18.5310	18.5295	18.5281	18.5286	18.5266	18.5240	18.5226	18.5220
18.9643	18.9631	18.9603	18.9617	18.9610	18.9619	18.9602	18.9606	18.9554	18.9525	18.9479	18.9479	18.9464	18.9429	18.9402	18.9406	18.9361	18.9305	18.9303	18.9263	18.9133	18.9155	18.9137	18.9137	18.9132	18.9105	18.9091	18.9077	18.9025	18.9030	18.9042	18.9010	18.9008	18.9014	18.8998	18.8999	18.9005	18.8973	18.8979	18.8987	18.8989
13.5440	13.5897	13.5885	13.5849	13.5370	13.5428	13.5090	13.5088	13.4708	13.5071	13.5007	13.5059	13.5035	13.5072	13.5062	13.4570	13.5077	13.5051	13.5019	13.4719	13.4568	13.5149	13.5056	13.4507	13.4787	13.4776	13.4226	13.4225	13.5164	13.4206	13.4200	13.4237	13.4210	13.4236	13.5086	13.4386	13.5048	13.5042	13.5021	13.5377	13.5226
16.9398	16.9404	16.9267	16.9281	16.9276	16.9309	16.9252	16.9282	16.9355	16.9300	16.9299	16.9290	16.9256	16.9273	16.9249	16.9235	16.9239	16.9258	16.9228	16.9210	16.9204	16.9272	16.9377	16.9373	16.9354	16.9350	16.9338	16.9331	16.9328	16.9280	16.9304	16.9280	16.9289	16.9308	16.9310	16.9323	16.9307	16.9376	16.9329	16.9158	16.9199
19.0947	19.0930	19.0883	19.0932	19.0934	19.0953	19.0925	19.0942	19.0960	19.0954	19.0965	19.0962	19.0890	19.0888	19.1050	19.1067	19.1062	19.1057	19.1044	19.1041	19.0845	19.0747	19.0817	19.0541	19.0421	19.0579	19.0438	19.0792	19.0911	19.0929	19.0944	19.0954	19.0950	19.0964	19.0966	19.0946	19.0959	19.0944	19.0992	19.1029	19.1060
18.0375	18.0371	18.0408	18.0382	18.0374	18.0373	18.0420	18.0373	18.0357	18.0358	18.0350	18.0345	18.0354	18.0351	18.0332	18.0336	18.0327	18.0320	18.0341	18.0323	18.0277	18.0331	18.0322	18.0346	18.0357	18.0364	18.0357	18.0348	18.0361	18.0353	18.0373	18.0361	18.0373	18.0354	18.0346	18.0343	18.0350	18.0348	18.0361	18.0352	18.0340
16.6704	16.6722	16.6727	16.6733	16.6728	16.6731	16.6786	16.6729	16.6714	16.6709	16.6694	16.6708	16.6695	16.6699	16.6688	16.6692	16.6694	16.6674	16.6694	16.6679	16.6634	16.6681	16.6640	16.6673	16.6681	16.6649	16.6638	16.6634	16.6619	16.6614	16.6664	16.6623	16.6622	16.6636	16.6634	16.6639	16.6625	16.6624	16.6658	16.6660	16.6638
16.5490	16.5441	16.5489	16.5489	16.5525	16.5463	16.5464	16.5472	16.5405	16.5468	16.5417	16.5441	16.5434	16.5412	16.5371	16.5439	16.5435	16.5426	16.5374	16.5388	16.5395	16.5403	16.5325	16.5358	16.5397	16.5331	16.5294	16.5280	16.5235	16.5358	16.5348	16.5317	16.5337	16.5345	16.5361	16.5361	16.5380	16.5317	16.5419	16.5449	16.5415
16.8667	16.8676	16.8701	16.8672	16.8649	16.8675	16.8706	16.8657	16.8640	16.8648	16.8637	16.8633	16.8622	16.8622	16.8610	16.8614	16.8612	16.8603	16.8609	16.8592	16.8580	16.8615	16.8599	16.8647	16.8640	16.8591	16.8619	16.8615	16.8590	16.8585	16.8640	16.8568	16.8567	16.8583	16.8571	16.8577	16.8589	16.8588	16.8645	16.8663	16.8614
16.7030	16.7039	16.7009	16.7006	16.7018	16.7030	16.6993	16.6988	16.6989	16.6963	16.6965	16.6962	16.6952	16.6958	16.6944	16.6954	16.6952	16.6941	16.6949	16.6938	16.6872	16.6904	16.6893	16.6915	16.6914	16.6885	16.6885	16.6860	16.6857	16.6830	16.6855	16.6843	16.6847	16.6834	16.6835	16.6843	16.6754	16.6839	16.6866	16.6876	16.6828
19.2327	19.2320	19.2320	19.2326	19.2297	19.2314	19.2301	19.2311	19.2318	19.2330	19.2332	19.2310	19.2325	19.2320	19.2315	19.2329	19.2297	19.2292	19.2302	19.2312	19.2402	19.2352	19.2328	19.2340	19.2338	19.2341	19.2358	19.2349	19.2369	19.2376	19.2374	19.2379	19.2370	19.2375	19.2360	19.2358	19.2363	19.2361	19.2377	19.2356	19.2342
18.7428	18.7442	18.7445	18.7413	18.7410	18.7383	18.7395	18.7371	18.7395	18.7397	18.7404	18.7459	18.7463	18.7518	18.7574	18.7579	18.7626	18.7642	18.7659	18.7673	18.7688	18.7821	18.7670	18.7758	18.7715	18.7633	18.7675	18.7665	18.7707	18.7696	18.7731	18.7720	18.7716	18.7728	18.7728	18.7707	18.7764	18.7735	18.7745	18.7726	18.7680
18.6653	18.6643	18.6677	18.6661	18.6644	18.6664	18.6653	18.6666	18.6662	18.6665	18.6680	18.6680	18.6700	18.6707	18.6718	18.6728	18.6722	18.6728	18.6739	18.6745	18.6851	18.6757	18.6723	18.6774	18.6767	18.6754	18.6785	18.6769	18.6822	18.6790	18.6798	18.6778	18.6775	18.6787	18.6773	18.6759	18.6754	18.6746	18.6771	18.6768	18.6731
18.6530	18.6527	18.6480	18.6500	18.6505	18.6514	18.6536	18.6508	18.6487	18.6502	18.6512	18.6513	18.6521	18.6528	18.6530	18.6541	18.6554	18.6569	18.6573	18.6571	18.6595	18.6600	18.6566	18.6579	18.6577	18.6550	18.6552	18.6544	18.6540	18.6545	18.6552	18.6548	18.6546	18.6553	18.6544	18.6549	18.6557	18.6560	18.6549	18.6551	18.6564
19.1584	19.1617	19.1556	19.1565	19.1574	19.1583	19.1557	19.1560	19.1569	19.1559	19.1546	19.1548	19.1539	19.1534	19.1517	19.1507	19.1495	19.1499	19.1493	19.1498	19.1396	19.1454	19.1446	19.1418	19.1422	19.1386	19.1395	19.1404	19.1382	19.1382	19.1394	19.1401	19.1398	19.1383	19.1395	19.1377	19.1387	19.1396	19.1268	19.1139	19.1152
17.7661	17.7660	17.7668	17.7659	17.7639	17.7673	17.7658	17.7641	17.7695	17.7674	17.7689	17.7698	17.7711	17.7728	17.7740	17.7727	17.7715	17.7762	17.7758	17.7765	17.7763	17.7764	17.7893	17.7892	17.7893	17.7889	17.7932	17.7958	17.7985	17.7991	17.7977	17.7828	17.7796	17.7797	17.7784	17.7779	17.7788	17.7780	17.7749	17.7731	17.7735
18.7618	18.7621	18.7608	18.7598	18.7601	18.7604	18.7609	18.7609	18.7609	18.7616	18.7617	18.7606	18.7613	18.7628	18.7625	18.7630	18.7631	18.7634	18.7633	18.7636	18.7621	18.7609	18.7613	18.7621	18.7625	18.7626	18.7641	18.7641	18.7638	18.7641	18.7647	18.7650	18.7647	18.7645	18.7645	18.7648	18.7649	18.7654	18.7658	18.7662	18.7670
17.2485	17.2488	17.2467	17.2484	17.2470	17.2495	17.2500	17.2489	17.2514	17.2509	17.2503	17.2509	17.2529	17.2530	17.2541	17.2534	17.2544	17.2562	17.2555	17.2562	17.2489	17.2569	17.2603	17.2599	17.2621	17.2632	17.2635	17.2624	17.2650	17.2642	17.2687	17.2675	17.2668	17.2660	17.2670	17.2670	17.2667	17.2683	17.2638	17.2609	17.2553
18.1767	18.1774	18.1769	18.1771	18.1778	18.1773	18.1759	18.1769	18.1784	18.1767	18.1764	18.1758	18.1757	18.1760	18.1761	18.1759	18.1761	18.1759	18.1757	18.1758	18.1756	18.1750	18.1741	18.1739	18.1733	18.1731	18.1722	18.1718	18.1712	18.1698	18.1701	18.1694	18.1689	18.1688	18.1690	18.1698	18.1690	18.1699	18.1724	18.1746	18.1723
16.5484	16.5489	16.5480	16.5477	16.5489	16.5478	16.5489	16.5472	16.5467	16.5456	16.5453	16.5450	16.5434	16.5442	16.5431	16.5436	16.5437	16.5429	16.5438	16.5423	16.5367	16.5417	16.5417	16.5420	16.5425	16.5411	16.5408	16.5402	16.5399	16.5369	16.5411	16.5393	16.5387	16.5387	16.5383	16.5398	16.5393	16.5401	16.5422	16.5428	16.5401
16.6909	16.6911	16.6873	16.6865	16.6888	16.6869	16.6855	16.6864	16.6858	16.6875	16.6854	16.6870	16.6849	16.6857	16.6838	16.6863	16.6853	16.6824	16.6846	16.6841	16.6828	16.6822	16.6813	16.6820	16.6796	16.6797	16.6782	16.6774	16.6762	16.6754	16.6758	16.6739	16.6758	16.6753	16.6755	16.6762	16.6759	16.6809	16.6827	16.6841	16.6785
16.9515	16.9522	16.9507	16.9485	16.9502	16.9498	16.9466	16.9484	16.9493	16.9491	16.9485	16.9495	16.9486	16.9488	16.9492	16.9492	16.9510	16.9517	16.9513	16.9500	16.9530	16.9502	16.9537	16.9511	16.9518	16.9530	16.9529	16.9539	16.9540	16.9548	16.9563	16.9582	16.9563	16.9560	16.9555	16.9550	16.9541	16.9551	16.9551	16.9518	16.9509
15.6298	15.6455	15.6736	15.6767	15.6655	15.7406	15.6914	15.6788	15.7195	15.7223	15.7164	15.7245	15.7200	15.7202	15.6904	15.6837	15.6854	15.6812	15.6804	15.6875	15.6688	15.6671	15.6680	15.7142	15.6725	15.6692	15.7091	15.7126	15.7326	15.7119	15.7097	15.7015	15.7259	15.7255	15.7089	15.7217	15.7371	15.7106	15.7241	15.7318	15.7389
14.3629	14.3651	14.3632	14.3657	14.3652	14.3672	14.3644	14.3660	14.3651	14.3658	14.3657	14.3679	14.3669	14.3661	14.3654	14.3683	14.3671	14.3684	14.3708	14.3690	14.3668	14.3632	14.3685	14.3675	14.3688	14.3712	14.3689	14.3696	14.3686	14.3703	14.3704	14.3726	14.3722	14.3698	14.3655	14.3711	14.3670	14.3722	14.3681	14.3684	14.3653
16.8335	16.8342	16.8381	16.8277	16.8271	16.8362	16.8391	16.8366	16.8361	16.8364	16.8340	16.8357	16.8366	16.8364	16.8378	16.8373	16.8385	16.8371	16.8379	16.8391	16.8707	NaN	NaN	NaN	NaN	NaN	NaN	NaN	NaN	NaN	NaN	NaN	NaN	NaN	NaN	NaN	NaN	NaN	NaN	NaN	NaN
18.8176	18.8187	18.8203	18.8189	18.8180	18.8173	18.8180	18.8175	18.8173	18.8158	18.8150	18.8147	18.8144	18.8131	18.8121	18.8125	18.8100	18.8068	18.8070	18.8079	18.8611	18.8131	18.8157	18.8216	18.8238	18.8193	18.8164	18.8150	18.8069	18.8043	18.8066	18.8017	18.8006	18.8012	18.8025	18.8013	18.7994	18.7949	18.7952	18.7970	18.7953
18.9102	18.9096	18.9128	18.9117	18.9125	18.9109	18.9134	18.9113	18.9106	18.9111	18.9101	18.9089	18.9088	18.9084	18.9077	18.9088	18.9069	18.9061	18.9073	18.9040	18.9027	18.9002	18.8994	18.8992	18.9046	18.9007	NaN	NaN	NaN	NaN	NaN	NaN	NaN	NaN	NaN	NaN	NaN	NaN	NaN	NaN	NaN
16.7534	16.7555	16.7291	16.7323	16.7302	16.7336	16.7302	16.7369	16.7335	16.7366	16.7396	16.7380	16.7393	16.7409	16.7410	16.7391	16.7416	16.7408	16.7401	16.7358	16.7386	16.7523	16.7537	16.7536	16.7519	16.7528	16.7539	16.7539	16.7544	16.7523	16.7552	16.7546	16.7548	16.7529	16.7535	16.7549	16.7529	16.7545	16.7497	16.7464	16.7484
18.7379	18.7354	18.7341	18.7345	18.7325	18.7320	18.7289	18.7312	18.7375	18.7403	18.7430	18.7445	18.7437	18.7467	18.7464	18.7493	18.7495	18.7504	18.7529	18.7539	18.7510	18.7506	18.7522	18.7561	18.7561	18.7555	18.7565	18.7559	18.7594	18.7592	18.7596	18.7603	18.7602	18.7611	18.7601	18.7596	18.7592	18.7566	18.7539	18.7545	18.7549
18.5589	18.5583	18.5646	18.5624	18.5611	18.5603	18.5656	18.5644	18.5648	18.5651	18.5677	18.5678	18.5701	18.5710	18.5728	18.5741	18.5774	18.5774	18.5779	18.5793	18.5998	18.5731	18.5862	18.5823	18.5851	18.5874	18.5915	18.5924	18.5949	18.5891	18.5962	18.5943	18.5941	18.5968	18.5957	18.5941	18.5961	18.5892	18.5852	18.5750	18.5815
18.8195	18.8195	18.8171	18.8197	18.8179	18.8182	18.8165	18.8191	18.8213	18.8223	18.8260	18.8256	18.8278	18.8311	18.8353	18.8369	18.8470	18.8537	18.8570	18.8641	18.8781	18.8703	18.8696	18.8706	18.8717	18.8727	18.8706	18.8717	18.8775	18.8756	18.8771	18.8821	18.8808	18.8824	18.8812	18.8799	18.8813	18.8815	18.8760	18.8713	18.8702
17.9989	17.9999	17.9970	17.9989	17.9997	17.9997	17.9991	17.9999	18.0005	17.9993	17.9993	17.9990	17.9989	17.9992	17.9985	17.9982	17.9973	17.9956	17.9959	17.9962	17.9960	17.9967	17.9950	17.9949	17.9956	17.9950	17.9952	17.9943	17.9947	17.9938	17.9951	17.9950	17.9943	17.9944	17.9946	17.9947	17.9933	17.9930	17.9924	17.9914	17.9916
19.2523	19.2512	19.2508	19.2520	19.2512	19.2506	19.2475	19.2485	19.2471	19.2443	19.2438	19.2437	19.2418	19.2416	19.2458	19.2449	19.2452	19.2448	19.2451	19.2445	19.2378	19.2371	19.2341	19.2362	19.2370	19.2365	19.2398	19.2385	19.2400	19.2397	19.2403	19.2336	19.2337	19.2334	19.2342	19.2338	19.2332	19.2364	19.2435	19.2534	19.2535
19.2622	19.2626	19.2655	19.2600	19.2741	19.2561	19.2698	19.2578	19.2513	19.2522	19.2509	19.2509	19.2519	19.2524	19.2516	19.2516	19.2528	19.2571	19.2538	19.2572	19.2579	19.2590	19.2628	19.2623	19.2632	19.2625	19.2586	19.2585	19.2570	19.2558	19.2576	19.2571	19.2568	19.2554	19.2556	19.2550	19.2549	19.2543	19.2510	19.2495	19.2494
18.9084	18.9106	18.9072	18.9065	18.9078	18.9085	18.9054	18.9075	18.9087	18.9113	18.9118	18.9146	18.9151	18.9177	18.9178	18.9174	18.9180	18.9169	18.9126	18.9166	18.9110	18.9203	18.9267	18.9219	18.9218	18.9242	18.9261	18.9259	18.9291	18.9270	18.9316	18.9300	18.9269	18.9243	18.9248	18.9266	18.9269	18.9318	18.9383	18.9535	18.9677
16.6535	16.6548	16.6522	16.6530	16.6538	16.6541	16.6522	16.6529	16.6506	16.6511	16.6525	16.6535	16.6517	16.6526	16.6517	16.6526	16.6529	16.6483	16.6510	16.6502	16.6482	16.6503	16.6479	16.6487	16.6475	16.6480	16.6459	16.6458	16.6451	16.6446	16.6465	16.6456	16.6448	16.6440	16.6433	16.6452	16.6465	16.6501	16.6510	16.6529	16.6466
16.5613	16.5613	16.5605	16.5609	16.5625	16.5607	16.5630	16.5607	16.5609	16.5611	16.5599	16.5602	16.5610	16.5586	16.5594	16.5588	16.5583	16.5583	16.5590	16.5551	16.5593	16.5563	16.5501	16.5507	16.5524	16.5511	16.5470	16.5500	16.5487	16.5477	16.5499	16.5493	16.5480	16.5479	16.5484	16.5478	16.5506	16.5493	16.5495	16.5477	16.5475
18.7751	18.7750	18.7765	18.7766	18.7756	18.7749	18.7776	18.7752	18.7753	18.7737	18.7729	18.7726	18.7731	18.7736	18.7743	18.7745	18.7753	18.7761	18.7778	18.7772	18.7739	18.7768	18.7828	18.7828	18.7851	18.7853	18.7882	18.7888	18.7890	18.7900	18.7919	18.7924	18.7913	18.7920	18.7908	18.7903	18.7889	18.7884	18.7846	18.7831	18.7791
15.7387	15.7403	15.7424	15.7287	15.7414	15.7389	15.7330	15.7352	15.7291	15.7365	15.7443	15.7450	15.7450	15.7459	15.7462	15.7483	15.7496	15.7473	15.7505	15.7499	15.7516	15.7499	15.7502	15.7519	15.7530	15.7512	15.7519	15.7524	15.7584	15.7535	15.7532	15.7548	15.7526	15.7571	15.7528	15.7542	15.7574	15.7570	15.7517	15.7453	15.7453
17.6715	17.6714	17.6686	17.6733	17.6745	17.6727	17.6738	17.6739	17.6729	17.6708	17.6700	17.6690	17.6707	17.6728	17.6742	17.6710	17.6722	17.6754	17.6772	17.6784	17.6782	17.6790	17.6753	17.6773	17.6759	17.6766	17.6782	17.6784	17.6838	17.6782	17.6804	17.6759	17.6764	17.6760	17.6757	17.6766	17.6764	17.6766	17.6756	17.6780	17.6771
16.6175	16.6200	16.6197	16.6206	16.6206	16.6212	16.6272	16.6199	16.6180	16.6170	16.6156	16.6176	16.6160	16.6168	16.6153	16.6175	16.6164	16.6136	16.6155	16.6138	16.6087	16.6134	16.6075	16.6112	16.6126	16.6104	16.6092	16.6084	16.6071	16.6053	16.6104	16.6074	16.6074	16.6073	16.6065	16.6074	16.6060	16.6052	16.6126	16.6131	16.6095
19.2998	19.3015	19.2995	19.2984	19.3002	19.3012	19.2998	19.3009	19.3014	19.2999	19.3012	19.3001	19.2995	19.2998	19.3048	19.3036	19.3038	19.3040	19.3025	19.3028	19.2942	19.2948	19.2921	19.2929	19.2937	19.2921	19.2952	19.2931	19.2918	19.2915	19.2923	19.2922	19.2918	19.2908	19.2902	19.2902	19.2910	19.2922	19.2938	19.2904	19.2900
17.3703	17.3705	17.3735	17.3709	17.3702	17.3700	17.3703	17.3696	17.3698	17.3697	17.3706	17.3713	17.3709	17.3715	17.3721	17.3730	17.3730	17.3727	17.3736	17.3734	17.3752	17.3744	17.3777	17.3781	17.3783	17.3788	17.3800	17.3803	17.3813	17.3836	17.3841	17.3842	17.3829	17.3852	17.3829	17.3831	17.3830	17.3828	17.3807	17.3770	17.3770
18.1878	18.1885	18.1895	18.1885	18.1887	18.1890	18.1895	18.1893	18.1901	18.1909	18.1915	18.1915	18.1922	18.1927	18.1930	18.1939	18.1943	18.1949	18.1951	18.1960	18.1956	18.1959	18.1961	18.1960	18.1959	18.1955	18.1954	18.1948	18.1949	18.1955	18.1967	18.1965	18.1981	18.1964	18.1954	18.1977	18.1964	18.1985	18.1986	18.1975	18.1963
19.1316	19.1301	19.1315	19.1316	19.1313	19.1302	19.1312	19.1313	19.1315	19.1317	19.1326	19.1329	19.1328	19.1332	19.1333	19.1344	19.1336	19.1337	19.1330	19.1341	19.1459	19.1338	19.1305	19.1311	19.1317	19.1309	19.1311	19.1289	19.1279	19.1292	19.1280	19.1284	19.1278	19.1301	19.1280	19.1276	19.1277	19.1277	19.1315	19.1312	19.1294
16.7010	16.7011	16.6975	16.6990	16.6998	16.7003	16.6969	16.6980	16.6964	16.6954	16.6946	16.6949	16.6949	16.6954	16.6944	16.6941	16.6951	16.6940	16.6931	16.6925	16.6869	16.6877	16.6844	16.6853	16.6856	16.6842	16.6845	16.6821	16.6814	16.6793	16.6797	16.6786	16.6794	16.6779	16.6788	16.6791	16.6728	16.6820	16.6864	16.6880	16.6872
16.7636	16.7625	16.7630	16.7575	16.7598	16.7588	16.7544	16.7564	16.7602	16.7587	16.7610	16.7623	16.7638	16.7649	16.7648	16.7608	16.7634	16.7644	16.7661	16.7677	16.7754	16.7685	16.7706	16.7743	16.7750	16.7744	16.7751	16.7773	16.7771	16.7772	16.7837	16.7803	16.7797	16.7820	16.7803	16.7818	16.7809	16.7856	16.7816	16.7771	16.7747
18.8521	18.8511	18.8694	18.8629	18.8612	18.8559	18.8655	18.8594	18.8605	18.8674	18.8706	18.8707	18.8730	18.8749	18.8745	18.8800	18.8824	18.8851	18.8880	18.8909	18.8885	18.8786	18.8747	18.8803	18.8810	18.8860	18.8851	18.8866	18.8846	18.8851	18.8860	18.8856	18.8849	18.8853	18.8824	18.8848	18.8826	18.8851	18.8858	18.8845	18.8812
19.2190	19.2168	19.2166	19.2191	19.2174	19.2163	19.2200	19.2170	19.2161	19.2106	19.2058	19.2083	19.2106	19.2137	19.2128	19.2114	19.2107	19.2067	19.2064	19.2075	19.2021	19.2019	19.2001	19.2015	19.2010	19.2005	19.1992	19.1977	19.1923	19.1926	19.1928	19.1927	19.1931	19.1924	19.1923	19.1933	19.1924	19.1965	19.1989	19.1999	19.2009
19.1332	19.1311	19.1159	19.1277	19.1242	19.1296	19.1215	19.1283	19.1290	19.1263	19.1257	19.1242	19.1288	19.1328	19.1322	19.1385	19.1410	19.1465	19.1397	19.1416	19.1455	19.1340	19.1407	19.1348	19.1393	19.1534	19.1548	19.1540	19.1514	19.1407	19.1381	19.1344	19.1358	19.1315	19.1316	19.1343	19.1349	19.1384	19.1327	19.1249	19.1320
19.2045	19.2069	19.2138	19.2113	19.2098	19.2070	19.2093	19.2097	19.2134	19.2157	19.2151	19.2154	19.2172	19.2174	19.2258	19.2301	19.2290	19.2274	19.2284	19.2289	19.2254	19.2220	19.2168	19.2220	19.2196	19.2131	19.2134	19.2060	19.2050	19.2082	19.2052	19.2043	19.2047	19.2039	19.2030	19.2020	19.2021	19.2009	19.2037	19.2153	19.2158
18.8255	18.8269	18.8275	18.8283	18.8273	18.8287	18.8261	18.8293	18.8298	18.8312	18.8318	18.8328	18.8340	18.8344	18.8348	18.8352	18.8361	18.8365	18.8363	18.8377	18.8475	18.8356	18.8351	18.8379	18.8369	18.8338	18.8352	18.8345	18.8326	18.8310	18.8344	18.8333	18.8319	18.8333	18.8321	18.8306	18.8302	18.8298	18.8293	18.8318	18.8301
17.7830	17.7833	17.7828	17.7828	17.7828	17.7829	17.7822	17.7820	17.7834	17.7827	17.7829	17.7831	17.7833	17.7839	17.7835	17.7844	17.7842	17.7845	17.7846	17.7842	17.7842	17.7846	17.7866	17.7860	17.7861	17.7871	17.7869	17.7866	17.7878	17.7875	17.7886	17.7897	17.7886	17.7895	17.7897	17.7892	17.7892	17.7896	17.7876	17.7854	17.7846
16.7106	16.7110	16.7103	16.7086	16.7115	16.7099	16.7100	16.7090	16.7087	16.7066	16.7067	16.7062	16.7040	16.7059	16.7060	16.7054	16.7060	16.7052	16.7055	16.7047	16.6913	16.7017	16.6984	16.6999	16.7002	16.6966	16.6957	16.6908	16.6896	16.6829	16.6877	16.6887	16.6873	16.6833	16.6848	16.6879	16.6851	16.6938	16.6951	16.6958	16.6919
16.9797	16.9802	16.9784	16.9762	16.9795	16.9764	16.9743	16.9747	16.9740	16.9724	16.9732	16.9735	16.9709	16.9724	16.9699	16.9705	16.9713	16.9683	16.9691	16.9682	16.9680	16.9676	16.9668	16.9674	16.9659	16.9644	16.9633	16.9626	16.9613	16.9584	16.9601	16.9582	16.9588	16.9586	16.9589	16.9595	16.9599	16.9662	16.9696	16.9700	16.9605
16.7391	16.7369	16.7388	16.7418	16.7411	16.7370	16.7405	16.7409	16.7387	16.7391	16.7388	16.7401	16.7392	16.7391	16.7387	16.7403	16.7393	16.7386	16.7399	16.7388	16.7451	16.7420	16.7396	16.7418	16.7432	16.7406	16.7389	16.7376	16.7368	16.7369	16.7411	16.7368	16.7379	16.7369	16.7355	16.7369	16.7347	16.7365	16.7398	16.7398	16.7376
18.6147	18.6146	18.6161	18.6129	18.6140	18.6125	18.6155	18.6152	18.6138	18.6150	18.6155	18.6167	18.6171	18.6180	18.6182	18.6195	18.6197	18.6200	18.6232	18.6245	18.6403	18.6279	18.6244	18.6273	18.6259	18.6244	18.6264	18.6254	18.6276	18.6301	18.6302	18.6299	18.6268	18.6289	18.6262	18.6271	18.6269	18.6242	18.6259	18.6285	18.6276
16.8743	16.8741	16.8740	16.8748	16.8751	16.8746	16.8759	16.8730	16.8737	16.8740	16.8725	16.8725	16.8724	16.8727	16.8704	16.8715	16.8716	16.8710	16.8703	16.8703	16.8687	16.8700	16.8696	16.8696	16.8695	16.8692	16.8699	16.8709	16.8711	16.8705	16.8717	16.8713	16.8709	16.8707	16.8711	16.8711	16.8705	16.8704	16.8699	16.8682	16.8686
17.9181	17.9154	17.9170	17.9162	17.9193	17.9181	17.9168	17.9167	17.9165	17.9167	17.9145	17.9126	17.9117	17.9122	17.9130	17.9134	17.9141	17.9147	17.9126	17.9151	17.9139	17.9158	17.9162	17.9159	17.9167	17.9161	17.9165	17.9166	17.9185	17.9162	17.9192	17.9184	17.9184	17.9182	17.9185	17.9190	17.9199	17.9208	17.9184	17.9192	17.9177
18.7047	18.7046	18.7068	18.7023	18.7026	18.7016	18.7041	18.7028	18.7019	18.7032	18.7028	18.7021	18.7022	18.7009	18.7007	18.7003	18.7013	18.7011	18.7012	18.7014	18.7052	18.7009	18.6983	18.7009	18.7013	18.7011	18.7041	18.7017	18.7053	18.7053	18.7067	18.7093	18.7085	18.7105	18.7093	18.7085	18.7060	18.7045	18.7017	18.7025	18.7017
17.9525	17.9527	17.9517	17.9532	17.9527	17.9540	17.9534	17.9541	17.9541	17.9537	17.9538	17.9535	17.9528	17.9530	17.9529	17.9530	17.9516	17.9525	17.9520	17.9518	17.9517	17.9515	17.9515	17.9511	17.9508	17.9501	17.9503	17.9506	17.9496	17.9500	17.9501	17.9511	17.9502	17.9499	17.9498	17.9496	17.9500	17.9487	17.9480	17.9474	17.9477
17.4653	17.4661	17.4660	17.4655	17.4654	17.4667	17.4675	17.4669	17.4690	17.4690	17.4696	17.4700	17.4725	17.4732	17.4740	17.4744	17.4753	17.4757	17.4757	17.4764	17.4774	17.4791	17.4815	17.4821	17.4833	17.4839	17.4850	17.4857	17.4870	17.4882	17.4895	17.4898	17.4893	17.4901	17.4906	17.4905	17.4903	17.4892	17.4853	17.4823	17.4821
16.6722	16.6743	16.6745	16.6612	16.6296	16.6598	16.6542	16.6519	16.6405	16.6567	16.6632	16.6658	16.6716	16.6744	16.6636	16.6680	16.6714	16.6648	16.6726	16.6718	16.6562	16.6721	16.6577	16.6627	16.6661	16.6611	16.6683	16.6769	16.6585	16.6527	16.6636	16.6522	16.6522	16.6536	16.6508	16.6557	16.6628	16.6629	16.6600	16.6876	16.6600
18.1376	18.1378	18.1369	18.1366	18.1361	18.1377	18.1361	18.1376	18.1390	18.1380	18.1389	18.1378	18.1396	18.1391	18.1395	18.1385	18.1388	18.1403	18.1408	18.1407	18.1405	18.1403	18.1411	18.1400	18.1407	18.1418	18.1414	18.1422	18.1421	18.1416	18.1425	18.1413	18.1417	18.1398	18.1404	18.1408	18.1421	18.1411	18.1382	18.1372	18.1357
19.2387	19.2394	19.2330	19.2366	19.2362	19.2373	19.2351	19.2361	19.2352	19.2350	19.2347	19.2347	19.2349	19.2354	19.2371	19.2377	19.2387	19.2484	19.2441	19.2432	19.2163	19.2360	19.2555	19.2319	19.2337	19.2553	19.2147	19.2573	19.2384	19.2031	19.2038	19.2026	19.2021	19.2000	19.2016	19.2021	19.2019	19.2032	19.1973	19.1936	19.1944
16.8181	16.8181	16.8105	16.8107	16.8116	16.8123	16.8105	16.8113	16.8129	16.8101	16.8128	16.8116	16.8144	16.8123	16.8125	16.8112	16.8129	16.8122	16.8132	16.8126	16.8103	16.8191	16.8076	16.8085	16.8073	16.8089	16.8086	16.8079	16.8092	16.8065	16.8058	16.8085	16.8069	16.8091	16.8085	16.8096	16.7993	16.8113	16.8068	16.7903	16.7953
19.2265	19.2267	19.2291	19.2252	19.2243	19.2233	19.2254	19.2262	19.2264	19.2268	19.2283	19.2290	19.2291	19.2296	19.2308	19.2298	19.2302	19.2308	19.2295	19.2294	19.2212	19.2255	19.2264	19.2267	19.2273	19.2312	19.2315	19.2328	19.2334	19.2344	19.2358	19.2345	19.2354	19.2331	19.2320	19.2292	19.2321	19.2310	19.2370	19.2386	19.2370
19.1945	19.1954	19.1916	19.1933	19.1925	19.1940	19.1922	19.1928	19.1930	19.1928	19.1962	19.1963	19.1959	19.1956	19.1968	19.1975	19.1976	19.1967	19.1973	19.1965	19.1872	19.1930	19.1958	19.1944	19.1935	19.1937	19.1954	19.1943	19.1946	19.1948	19.1952	19.1955	19.1947	19.1940	19.1934	19.1933	19.1936	19.1949	19.1884	19.1880	19.1904
19.3898	19.3895	19.3917	19.3930	19.3919	19.3905	19.3933	19.3920	19.3904	19.3906	19.3898	19.3893	19.3890	19.3876	19.3870	19.3870	19.3860	19.3822	19.3845	19.3835	19.3750	19.3865	19.3866	19.3824	19.3838	19.3800	19.3777	19.3760	19.3706	19.3718	19.3714	19.3713	19.3724	19.3713	19.3713	19.3725	19.3716	19.3749	19.3790	19.3808	19.3842
16.8808	16.8819	16.8785	16.8770	16.8785	16.8772	16.8757	16.8761	16.8792	16.8767	16.8785	16.8779	16.8762	16.8754	16.8744	16.8760	16.8762	16.8745	16.8749	16.8766	16.8753	16.8742	16.8717	16.8710	16.8716	16.8696	16.8703	16.8674	16.8684	16.8659	16.8673	16.8652	16.8642	16.8640	16.8643	16.8644	16.8661	16.8710	16.8721	16.8712	16.8659
18.7866	18.7871	18.7880	18.7811	18.7799	18.7809	18.7803	18.7801	18.7804	18.7802	18.7809	18.7819	18.7829	18.7835	18.7822	18.7807	18.7810	18.7779	18.7778	18.7754	18.7423	18.7583	18.7536	18.7533	18.7531	18.7497	18.7524	18.7513	18.7548	18.7557	18.7555	18.7583	18.7570	18.7582	18.7578	18.7587	18.7580	18.7602	18.7565	18.7592	18.7587
16.5082	16.5089	16.5085	16.5077	16.5086	16.5089	16.5108	16.5083	16.5071	16.5075	16.5073	16.5070	16.5057	16.5063	16.5053	16.5054	16.5054	16.5052	16.5055	16.5044	16.5027	16.5071	16.5076	16.5085	16.5099	16.5072	16.5065	16.5061	16.5063	16.5036	16.5098	16.5064	16.5060	16.5064	16.5062	16.5080	16.5067	16.5052	16.5073	16.5072	16.5069
16.9944	16.9946	16.9933	16.9931	16.9951	16.9930	16.9914	16.9920	16.9927	16.9911	16.9919	16.9933	16.9927	16.9928	16.9913	16.9909	16.9910	16.9879	16.9892	16.9880	16.9873	16.9875	16.9866	16.9861	16.9851	16.9856	16.9845	16.9846	16.9831	16.9820	16.9822	16.9822	16.9821	16.9806	16.9813	16.9823	16.9834	16.9881	16.9916	16.9911	16.9862
19.2832	19.2844	19.2892	19.2835	19.2827	19.2813	19.2860	19.2828	19.2815	19.2824	19.2831	19.2837	19.2840	19.2848	19.2835	19.2853	19.2856	19.2850	19.2863	19.2862	19.2903	19.2870	19.2846	19.2874	19.2879	19.2872	19.2884	19.2861	19.2854	19.2844	19.2850	19.2859	19.2847	19.2861	19.2853	19.2850	19.2857	19.2847	19.2847	19.2814	19.2781
18.8972	18.8990	18.9001	18.8977	18.8972	18.8978	18.8953	18.8952	18.8981	18.8965	18.8951	18.8963	18.8977	18.8965	18.8961	18.8966	18.8970	18.8989	18.8960	18.8967	18.8965	18.8980	18.9008	18.8972	18.8991	18.9015	18.9002	18.9026	18.9039	18.9051	18.9053	18.9068	18.9066	18.9080	18.9071	18.9057	18.9068	18.9057	18.9024	18.9007	18.9006
18.0119	18.0124	18.0127	18.0112	18.0112	18.0116	18.0130	18.0112	18.0114	18.0113	18.0121	18.0115	18.0123	18.0127	18.0128	18.0127	18.0134	18.0128	18.0138	18.0137	18.0126	18.0137	18.0145	18.0151	18.0164	18.0160	18.0168	18.0169	18.0172	18.0179	18.0193	18.0184	18.0184	18.0179	18.0169	18.0175	18.0177	18.0169	18.0161	18.0140	18.0122
16.6369	16.6378	16.6393	16.6383	16.6412	16.6397	16.6363	16.6403	16.6403	16.6410	16.6412	16.6389	16.6409	16.6421	16.6405	16.6418	16.6393	16.6418	16.6390	16.6409	16.6396	16.6395	16.6457	16.6446	16.6433	16.6435	16.6431	16.6437	16.6429	16.6429	16.6438	16.6428	16.6422	16.6425	16.6426	16.6430	16.6436	16.6421	16.6427	16.6432	16.6439
18.4904	18.4897	18.4952	18.4929	18.4932	18.4926	18.4923	18.4932	18.4933	18.4938	18.4940	18.4933	18.4937	18.4941	18.4939	18.4946	18.4945	18.4938	18.4948	18.4945	18.4928	18.4924	18.4921	18.4958	18.4941	18.4946	18.4932	18.4925	18.4926	18.4937	18.4943	18.4944	18.4937	18.4946	18.4942	18.4943	18.4939	18.4919	18.4891	18.4874	18.4857
18.9986	18.9984	18.9985	18.9980	18.9972	18.9986	18.9966	18.9974	19.0008	19.0010	19.0028	19.0042	19.0092	19.0123	19.0145	19.0155	19.0168	19.0124	19.0149	19.0121	18.9962	19.0122	19.0128	19.0141	19.0118	19.0125	19.0105	19.0102	19.0116	19.0137	19.0133	19.0136	19.0129	19.0170	19.0190	19.0258	19.0251	19.0345	19.0151	19.0074	19.0086
19.1719	19.1721	19.1733	19.1722	19.1719	19.1728	19.1727	19.1730	19.1736	19.1735	19.1737	19.1736	19.1746	19.1750	19.1740	19.1736	19.1737	19.1738	19.1733	19.1745	19.1717	19.1743	19.1737	19.1739	19.1744	19.1765	19.1764	19.1761	19.1766	19.1755	19.1760	19.1765	19.1761	19.1762	19.1760	19.1765	19.1764	19.1775	19.1791	19.1706	19.1721
19.2557	19.2540	19.2555	19.2555	19.2545	19.2564	19.2568	19.2585	19.2604	19.2621	19.2628	19.2629	19.2658	19.2661	19.2657	19.2654	19.2664	19.2673	19.2659	19.2659	19.2542	19.2463	19.2455	19.2476	19.2467	19.2517	19.2623	NaN	NaN	NaN	NaN	NaN	NaN	NaN	NaN	NaN	NaN	NaN	NaN	NaN	NaN
16.6733	16.6737	16.6706	16.6712	16.6714	16.6716	16.6701	16.6690	16.6676	16.6671	16.6669	16.6667	16.6657	16.6663	16.6644	16.6642	16.6653	16.6639	16.6642	16.6634	16.6558	16.6598	16.6570	16.6587	16.6588	16.6568	16.6560	16.6540	16.6536	16.6503	16.6522	16.6518	16.6518	16.6508	16.6506	16.6520	16.6502	16.6553	16.6591	16.6615	16.6607
17.6318	17.6343	17.6324	17.6360	17.6348	17.6351	17.6330	17.6373	17.6348	17.6366	17.6342	17.6349	17.6343	17.6351	17.6337	17.6322	17.6307	17.6311	17.6317	17.6281	17.6251	17.6274	17.6329	17.6311	17.6305	17.6283	17.6268	17.6271	17.6273	17.6266	17.6266	17.6269	17.6267	17.6247	17.6244	17.6247	17.6253	17.6256	17.6252	17.6212	17.6193
16.7459	16.7477	16.7490	16.7449	16.7440	16.7478	16.7497	16.7470	16.7458	16.7437	16.7446	16.7445	16.7434	16.7438	16.7417	16.7429	16.7417	16.7408	16.7434	16.7421	16.7759	16.7411	16.7433	16.7464	16.7448	16.7435	16.7451	16.7452	16.7455	16.7469	16.7506	16.7489	16.7469	16.7482	16.7469	16.7468	16.7454	16.7398	16.7457	16.7488	16.7399
18.3597	18.3604	18.3594	18.3600	18.3592	18.3591	18.3613	18.3606	18.3597	18.3598	18.3598	18.3603	18.3610	18.3612	18.3614	18.3617	18.3625	18.3639	18.3640	18.3637	18.3633	18.3641	18.3649	18.3634	18.3644	18.3657	18.3663	18.3666	18.3667	18.3678	18.3677	18.3680	18.3678	18.3682	18.3681	18.3685	18.3671	18.3665	18.3674	18.3679	18.3691
18.0634	18.0636	18.0619	18.0629	18.0626	18.0618	18.0613	18.0613	18.0620	18.0609	18.0620	18.0617	18.0621	18.0626	18.0626	18.0624	18.0630	18.0632	18.0634	18.0638	18.0637	18.0644	18.0645	18.0641	18.0644	18.0654	18.0646	18.0643	18.0644	18.0635	18.0652	18.0642	18.0647	18.0635	18.0646	18.0641	18.0650	18.0648	18.0626	18.0635	18.0620
15.7393	15.7399	15.7446	15.7374	15.7383	15.7381	15.7375	15.7388	15.7384	15.7385	15.7411	15.7402	15.7384	15.7457	15.7439	15.7460	15.7463	15.7437	15.7449	15.7449	15.7461	15.7410	15.7367	15.7268	15.7343	15.7290	15.7251	15.5985	15.5300	15.5740	15.5826	15.5664	15.5340	15.5441	15.5774	15.5719	15.5304	15.5248	15.6983	15.7272	15.5271
16.4177	16.4284	16.4378	16.4773	16.4621	16.4208	16.4216	16.4224	16.4369	16.4396	16.4441	16.4540	16.4521	16.4393	16.4473	16.4446	16.4543	16.4509	16.4508	16.4599	16.4534	16.4717	16.4878	16.4889	16.4806	16.4861	16.4884	16.4874	16.4935	16.4892	16.4955	16.4930	16.4904	16.4970	16.4922	16.4918	16.4930	16.4971	16.4910	16.4839	16.4803
18.6435	18.6430	18.6502	18.6461	18.6470	18.6459	18.6467	18.6470	18.6474	18.6474	18.6476	18.6475	18.6480	18.6493	18.6489	18.6499	18.6509	18.6513	18.6526	18.6534	18.6576	18.6510	18.6517	18.6544	18.6548	18.6566	18.6583	18.6584	18.6604	18.6589	18.6596	18.6615	18.6603	18.6611	18.6598	18.6598	18.6601	18.6585	18.6561	18.6578	18.6572
19.0358	19.0351	19.0400	19.0401	19.0404	19.0373	19.0436	19.0373	19.0352	19.0345	19.0345	19.0335	19.0344	19.0333	19.0342	19.0354	19.0336	19.0307	19.0333	19.0323	19.0318	19.0235	19.0224	19.0238	19.0243	19.0234	19.0245	19.0224	19.0175	19.0169	19.0176	19.0161	19.0163	19.0170	19.0172	19.0183	19.0176	19.0193	19.0222	19.0236	19.0231
17.8507	17.8508	17.8508	17.8497	17.8494	17.8507	17.8506	17.8502	17.8528	17.8530	17.8534	17.8538	17.8554	17.8553	17.8572	17.8571	17.8579	17.8591	17.8594	17.8603	17.8609	17.8613	17.8621	17.8632	17.8634	17.8632	17.8653	17.8657	17.8671	17.8684	17.8693	17.8719	17.8697	17.8706	17.8706	17.8698	17.8720	17.8694	17.8666	17.8641	17.8633
18.9821	18.9824	18.9805	18.9845	18.9853	18.9829	18.9851	18.9837	18.9838	18.9829	18.9820	18.9814	18.9806	18.9793	18.9778	18.9767	18.9732	18.9697	18.9700	18.9677	18.9697	18.9674	18.9650	18.9644	18.9633	18.9605	18.9568	18.9552	18.9530	18.9518	18.9521	18.9504	18.9511	18.9509	18.9513	18.9522	18.9514	18.9536	18.9555	18.9619	18.9655
16.6020	16.6013	16.6008	16.6010	16.6013	16.6019	16.6017	16.6007	16.6013	16.6019	16.6028	16.6024	16.6001	16.6013	16.6004	16.6005	16.6011	16.6015	16.6026	16.6002	16.5950	16.6020	16.5967	16.5977	16.5980	16.5971	16.5968	16.5968	16.5969	16.5962	16.6014	16.5999	16.6003	16.5971	16.5967	16.5973	16.5963	16.6026	16.5998	16.5975	16.5998
18.6230	18.6233	18.5873	18.6167	18.6163	18.6177	18.6165	18.6175	18.6219	18.6231	18.6273	18.6296	18.6303	18.6320	18.6361	18.6375	18.6393	18.6470	18.6435	18.6458	18.6429	18.6557	18.6629	18.6589	18.6601	18.6638	18.6585	18.6662	18.6648	18.6637	18.6705	18.6644	18.6622	18.6581	18.6605	18.6606	18.6642	18.6618	18.6598	18.6699	18.7140
18.7526	18.7533	18.7514	18.7556	18.7550	18.7554	18.7560	18.7549	18.7548	18.7570	18.7579	18.7582	18.7563	18.7576	18.7578	18.7582	18.7589	18.7592	18.7572	18.7584	18.7536	18.7809	18.7715	18.7626	18.7616	18.7624	18.7637	18.7664	NaN	NaN	NaN	NaN	NaN	NaN	NaN	NaN	NaN	NaN	NaN	NaN	NaN
18.2757	18.2755	18.2765	18.2770	18.2775	18.2770	18.2791	18.2794	18.2743	18.2791	18.2792	18.2792	18.2825	18.2827	18.2826	18.2835	18.2831	18.2839	18.2848	18.2847	18.2834	18.2831	18.2861	18.2869	18.2884	18.2879	18.2905	18.2887	18.2904	18.2930	18.2932	18.2949	18.2936	18.2949	18.2950	18.2937	18.2935	18.2920	18.2906	18.2888	18.2890
18.4673	18.4680	18.4701	18.4675	18.4663	18.4670	18.4667	18.4677	18.4680	18.4682	18.4700	18.4701	18.4717	18.4731	18.4740	18.4747	18.4755	18.4777	18.4786	18.4808	18.4867	18.4931	18.4918	18.4903	18.4888	18.4825	18.4853	18.4843	18.4862	18.4865	18.4880	18.4920	18.4887	18.4887	18.4888	18.4858	18.4843	18.4850	18.4856	18.4862	18.4857
18.9076	18.9068	18.9061	18.9067	18.9073	18.9066	18.9075	18.9064	18.9032	18.9034	18.9014	18.9010	18.8993	18.8972	18.8955	18.8965	18.8956	18.8944	18.8961	18.8947	18.8926	18.8901	18.8888	18.8923	18.8924	18.8891	18.8894	18.8883	18.8757	NaN	NaN	NaN	NaN	NaN	NaN	NaN	NaN	NaN	NaN	NaN	NaN
18.5461	18.5442	18.5492	18.5449	18.5446	18.5449	18.5460	18.5461	18.5468	18.5478	18.5504	18.5506	18.5522	18.5529	18.5519	18.5534	18.5546	18.5556	18.5558	18.5551	18.5564	18.5526	18.5512	18.5528	18.5531	18.5513	18.5521	18.5502	18.5504	18.5497	18.5511	18.5469	18.5456	18.5459	18.5447	18.5442	18.5427	18.5434	18.5414	18.5400	18.5365
17.4749	17.4768	17.4764	17.4768	17.4776	17.4767	17.4780	17.4768	17.4759	17.4755	17.4741	17.4745	17.4734	17.4731	17.4728	17.4736	17.4734	17.4729	17.4730	17.4727	17.4730	17.4724	17.4724	17.4723	17.4735	17.4729	17.4727	17.4734	17.4712	17.4720	17.4726	17.4724	17.4720	17.4715	17.4716	17.4709	17.4706	17.4718	17.4725	17.4716	17.4706
18.8300	18.8311	18.8302	18.8305	18.8302	18.8306	18.8282	18.8276	18.8285	18.8286	18.8278	18.8286	18.8295	18.8301	18.8325	18.8368	18.8396	18.8410	18.8405	18.8426	18.8421	18.8456	18.8405	18.8402	18.8389	18.8221	18.8169	18.8134	18.8012	18.8010	18.8018	18.7999	18.8010	18.8005	18.7985	18.8008	18.7993	18.8020	18.8092	18.8160	18.8177
17.5067	17.5075	17.5061	17.5059	17.5060	17.5065	17.5054	17.5053	17.5069	17.5057	17.5062	17.5061	17.5062	17.5063	17.5059	17.5065	17.5070	17.5073	17.5076	17.5081	17.5067	17.5095	17.5085	17.5087	17.5094	17.5094	17.5102	17.5105	17.5106	17.5098	17.5119	17.5117	17.5114	17.5116	17.5118	17.5121	17.5123	17.5133	17.5119	17.5112	17.5099
19.0652	19.0658	19.0623	19.0648	19.0635	19.0667	19.0630	19.0670	19.0706	19.0681	19.0718	19.0715	19.0738	19.0753	19.0783	19.0793	19.0835	19.0885	19.0877	19.0896	19.0550	NaN	NaN	NaN	NaN	NaN	NaN	NaN	NaN	NaN	NaN	NaN	NaN	NaN	NaN	NaN	NaN	NaN	NaN	NaN	NaN
19.1047	19.1046	19.1035	19.1006	19.1007	19.0997	19.1022	19.1005	19.0992	19.1003	19.0996	19.0985	19.0962	19.0950	19.0882	19.0887	19.0885	19.0872	19.0877	19.0864	19.0954	19.0886	19.0868	19.0846	19.0856	19.0788	19.0772	19.0751	NaN	NaN	NaN	NaN	NaN	NaN	NaN	NaN	NaN	NaN	NaN	NaN	NaN
17.9985	17.9998	17.9949	18.0000	17.9995	18.0003	18.0012	18.0004	18.0000	17.9987	17.9969	17.9975	17.9945	17.9876	17.9763	17.9553	17.9649	17.9520	17.9502	17.9522	17.9530	17.9369	17.9273	17.9211	17.9154	17.9201	17.9365	17.9230	17.9515	17.9322	17.9410	17.9594	17.9361	17.9528	17.9515	17.9516	17.9570	17.9425	17.9335	17.9124	17.9152
16.5634	16.5631	16.5598	16.5607	16.5595	16.5604	16.5587	16.5568	16.5566	16.5556	16.5564	16.5557	16.5561	16.5559	16.5553	16.5561	16.5558	16.5543	16.5543	16.5542	16.5509	16.5537	16.5517	16.5527	16.5531	16.5509	16.5506	16.5490	16.5493	16.5466	16.5488	16.5478	16.5472	16.5473	16.5465	16.5474	16.5465	16.5493	16.5510	16.5515	16.5511
18.9978	18.9997	18.9973	18.9949	18.9947	18.9954	18.9935	18.9954	18.9988	18.9997	19.0021	19.0008	19.0023	19.0015	19.0001	19.0009	19.0008	19.0023	19.0008	18.9994	18.9937	18.9980	18.9945	18.9927	18.9928	18.9914	18.9887	18.9879	18.9864	18.9855	18.9839	18.9839	18.9841	18.9832	18.9834	18.9841	18.9826	18.9805	18.9803	18.9787	18.9794
16.8075	16.8071	16.8064	16.8045	16.8058	16.8044	16.8027	16.8051	16.8042	16.8032	16.8039	16.8030	16.8034	16.8036	16.8023	16.8028	16.8028	16.7994	16.8001	16.7985	16.7977	16.7980	16.7962	16.7968	16.7949	16.7956	16.7944	16.7939	16.7922	16.7897	16.7903	16.7884	16.7889	16.7884	16.7869	16.7888	16.7890	16.7923	16.7962	16.7968	16.7964
19.3459	19.3455	19.3492	19.3486	19.3467	19.3460	19.3485	19.3469	19.3462	19.3470	19.3474	19.3469	19.3474	19.3466	19.3460	19.3463	19.3457	19.3434	19.3443	19.3433	19.3363	19.3533	19.3561	19.3533	19.3524	19.3508	19.3433	19.3434	19.3369	19.3369	19.3383	19.3451	19.3436	19.3416	19.3420	19.3425	19.3438	19.3396	19.3447	19.3518	19.3526
18.9344	18.9353	18.9391	18.9366	18.9352	18.9351	18.9352	18.9384	18.9417	18.9461	18.9490	18.9492	18.9503	18.9479	18.9357	18.9438	18.9291	NaN	NaN	NaN	NaN	NaN	NaN	NaN	NaN	NaN	NaN	NaN	NaN	NaN	NaN	NaN	NaN	NaN	NaN	NaN	NaN	NaN	NaN	NaN	NaN
18.8698	18.8696	18.8722	18.8704	18.8709	18.8713	18.8717	18.8702	18.8715	18.8711	18.8727	18.8729	18.8746	18.8746	18.8760	18.8756	18.8758	18.8770	18.8748	18.8756	18.8839	18.8777	18.8766	18.8768	18.8788	18.8803	18.8859	18.8883	18.8858	18.8943	18.8920	18.8939	18.8937	18.8973	18.8957	18.8939	18.8934	18.8824	18.8935	18.8984	18.8989
16.5079	16.5086	16.5068	16.5059	16.5067	16.5075	16.5079	16.5051	16.5061	16.5047	16.5044	16.5046	16.5034	16.5035	16.5001	16.5014	16.5027	16.4995	16.5010	16.4998	16.4950	16.5008	16.4999	16.5009	16.5017	16.5001	16.4997	16.4983	16.4980	16.4965	16.5004	16.4975	16.4972	16.4975	16.4980	16.4978	16.4958	16.4957	16.4981	16.4958	16.4972
17.8803	17.8802	17.8785	17.8789	17.8788	17.8797	17.8783	17.8793	17.8815	17.8806	17.8817	17.8820	17.8835	17.8827	17.8836	17.8828	17.8825	17.8843	17.8849	17.8842	17.8838	17.8828	17.8843	17.8837	17.8849	17.8850	17.8852	17.8860	17.8867	17.8858	17.8866	17.8879	17.8874	17.8873	17.8863	17.8863	17.8878	17.8866	17.8836	17.8843	17.8833
16.6591	16.6594	16.6534	16.6573	16.6527	16.6472	16.6470	16.6555	16.6609	16.6620	16.6659	16.6525	16.6615	16.6656	16.6638	16.6657	16.6679	16.6664	16.6672	16.6649	16.6664	16.6685	16.6660	16.6652	16.6661	16.6639	16.6630	16.6648	16.6644	16.6626	16.6641	16.6632	16.6631	16.6641	16.6640	16.6635	16.6653	16.6671	16.6702	16.6678	16.6605
18.8616	18.8611	18.8544	18.8609	18.8609	18.8627	18.8598	18.8621	18.8630	18.8598	18.8602	18.8592	18.8590	18.8574	18.8565	18.8566	18.8578	18.8552	18.8555	18.8537	18.8492	18.8524	18.8525	18.8539	18.8529	18.8533	18.8532	18.8535	18.8560	18.8581	18.8593	18.8607	18.8601	18.8609	18.8601	18.8605	18.8592	18.8572	18.8543	18.8518	18.8492
18.8337	18.8341	18.8390	18.8356	18.8329	18.8373	18.8362	18.8382	18.8376	18.8373	18.8374	18.8393	18.8396	18.8396	18.8389	18.8405	18.8413	18.8457	18.8438	18.8447	18.8450	18.8447	18.8442	18.8450	18.8443	18.8449	18.8471	18.8466	18.8484	18.8477	18.8483	18.8488	18.8473	18.8490	18.8475	18.8486	18.8482	18.8484	18.8413	18.8400	18.8406
18.0495	18.0498	18.0502	18.0510	18.0499	18.0521	18.0509	18.0507	18.0522	18.0524	18.0530	18.0528	18.0545	18.0549	18.0541	18.0554	18.0556	18.0567	18.0575	18.0591	18.0581	18.0597	18.0614	18.0614	18.0620	18.0642	18.0647	18.0655	18.0702	18.0738	18.0776	18.0895	18.0866	18.0871	18.0861	18.0838	18.0870	18.0786	18.0785	18.0852	18.0774
19.2082	19.2085	19.2121	19.2096	19.2092	19.2093	19.2101	19.2110	19.2127	19.2138	19.2152	19.2162	19.2173	19.2189	19.2199	19.2207	19.2231	19.2254	19.2260	19.2268	19.2262	19.2341	19.2328	19.2357	19.2355	19.2381	19.2389	19.2357	19.2289	19.2293	19.2296	19.2281	19.2289	19.2279	19.2277	19.2290	19.2300	19.2287	19.2306	19.2301	19.2276
16.8673	16.8664	16.8615	16.8588	16.8616	16.8601	16.8599	16.8593	16.8583	16.8578	16.8569	16.8570	16.8561	16.8562	16.8556	16.8551	16.8551	16.8550	16.8549	16.8556	16.8530	16.8566	16.8567	16.8577	16.8556	16.8553	16.8544	16.8536	16.8539	16.8520	16.8531	16.8527	16.8531	16.8522	16.8529	16.8533	16.8546	16.8579	16.8592	16.8554	16.8490
18.1513	18.1504	18.1530	18.1543	18.1545	18.1523	18.1543	18.1535	18.1484	18.1539	18.1547	18.1544	18.1533	18.1548	18.1552	18.1559	18.1577	18.1542	18.1564	18.1560	18.1520	18.1549	18.1562	18.1572	18.1598	18.1591	18.1588	18.1595	18.1607	18.1670	18.1663	18.1690	18.1680	18.1679	18.1665	18.1665	18.1670	18.1670	18.1680	18.1711	18.1713
18.9102	18.9115	18.9143	18.9160	18.9168	18.9161	18.9168	18.9153	18.9153	18.9153	18.9149	18.9144	18.9142	18.9149	18.9148	18.9158	18.9145	18.9160	18.9146	18.9167	18.9218	18.9205	18.9219	18.9216	18.9227	18.9256	18.9269	18.9276	18.9270	18.9267	18.9267	18.9258	18.9260	18.9260	18.9263	18.9263	18.9262	18.9258	18.9252	18.9241	18.9269
19.2620	19.2621	19.2678	19.2651	19.2651	19.2648	19.2653	19.2659	19.2672	19.2683	19.2698	19.2701	19.2713	19.2723	19.2728	19.2733	19.2728	19.2713	19.2716	19.2694	19.2758	19.2564	19.2546	19.2525	19.2532	19.2454	19.2463	19.2436	19.2373	19.2365	19.2381	19.2444	19.2427	19.2450	19.2432	19.2424	19.2411	19.2381	19.2227	19.2221	19.2232
18.8814	18.8805	18.8794	18.8785	18.8801	18.8798	18.8813	18.8803	18.8807	18.8802	18.8803	18.8792	18.8836	18.8859	18.8863	18.8873	18.8881	18.8879	18.8886	18.8868	18.8855	NaN	NaN	NaN	NaN	NaN	NaN	NaN	NaN	NaN	NaN	NaN	NaN	NaN	NaN	NaN	NaN	NaN	NaN	NaN	NaN
17.9845	17.9842	17.9846	17.9846	17.9846	17.9848	17.9850	17.9845	17.9852	17.9849	17.9850	17.9854	17.9860	17.9864	17.9872	17.9877	17.9880	17.9884	17.9891	17.9898	17.9903	17.9920	17.9937	17.9938	17.9946	17.9950	17.9948	17.9958	17.9963	17.9960	17.9973	17.9977	17.9975	17.9967	17.9969	17.9965	17.9985	17.9973	17.9937	17.9933	17.9932
17.2625	17.2602	17.2609	17.2613	17.2604	17.2613	17.2656	17.2612	17.2610	17.2626	17.2632	17.2625	17.2646	17.2655	17.2649	17.2679	17.2672	17.2696	17.2687	17.2688	17.2785	17.2722	17.2717	17.2734	17.2779	17.2771	17.2784	17.2781	17.2772	17.2828	17.2807	17.2812	17.2811	17.2840	17.2848	17.2805	17.2799	17.2759	17.2792	17.2773	17.2753
19.0137	19.0140	19.0155	19.0141	19.0124	19.0151	19.0092	19.0133	19.0162	19.0136	19.0166	19.0165	19.0183	19.0175	19.0179	19.0169	19.0180	19.0198	19.0170	19.0168	19.0132	19.0163	19.0196	19.0154	19.0171	19.0180	19.0172	19.0173	19.0173	19.0179	19.0168	19.0160	19.0164	19.0177	19.0155	19.0160	19.0157	19.0143	19.0136	19.0158	19.0159
18.7203	18.7206	18.7184	18.7197	18.7199	18.7206	18.7192	18.7212	18.7217	18.7217	18.7235	18.7239	18.7234	18.7243	18.7242	18.7240	18.7257	18.7251	18.7254	18.7257	18.7249	18.6958	18.6977	18.6984	18.6977	18.7008	18.7033	18.7030	18.7046	18.7032	18.7039	18.7066	18.7047	18.7043	18.7043	18.7047	18.7051	18.7023	18.7006	18.7054	18.7079
16.7616	16.7633	16.7611	16.7602	16.7625	16.7621	16.7592	16.7601	16.7599	16.7591	16.7604	16.7601	16.7574	16.7598	16.7584	16.7595	16.7596	16.7541	16.7579	16.7555	16.7547	16.7547	16.7516	16.7521	16.7510	16.7500	16.7490	16.7478	16.7463	16.7453	16.7458	16.7446	16.7446	16.7423	16.7424	16.7443	16.7428	16.7523	16.7560	16.7561	16.7572
16.7860	16.7862	16.7888	16.7875	16.7863	16.7873	16.7904	16.7864	16.7848	16.7848	16.7843	16.7844	16.7830	16.7837	16.7826	16.7829	16.7838	16.7818	16.7836	16.7824	16.7762	16.7771	16.7756	16.7777	16.7790	16.7758	16.7760	16.7758	16.7751	16.7749	16.7778	16.7748	16.7746	16.7743	16.7739	16.7759	16.7743	16.7745	16.7787	16.7810	16.7782
18.6291	18.6302	18.6282	18.6279	18.6285	18.6288	18.6266	18.6281	18.6298	18.6295	18.6311	18.6305	18.6307	18.6313	18.6316	18.6313	18.6338	18.6349	18.6363	18.6369	18.6306	18.6418	18.6425	18.6432	18.6429	18.6444	18.6408	18.6391	18.6261	18.6247	18.6258	18.6277	18.6286	18.6262	18.6239	18.6273	18.6274	18.6319	18.6277	18.6259	18.6285
17.5850	17.5853	17.5861	17.5875	17.5860	17.5865	17.5870	17.5855	17.5862	17.5858	17.5864	17.5868	17.5870	17.5874	17.5882	17.5887	17.5885	17.5881	17.5879	17.5887	17.5848	17.5876	17.5913	17.5905	17.5897	17.5898	17.5880	17.5879	17.5886	17.5863	17.5892	17.5888	17.5891	17.5851	17.5861	17.5886	17.5879	17.5878	17.5843	17.5823	17.5802
18.9697	18.9685	18.9697	18.9711	18.9702	18.9698	18.9715	18.9706	18.9702	18.9721	18.9737	18.9736	18.9743	18.9745	18.9753	18.9765	18.9769	18.9768	18.9770	18.9796	18.9900	18.9789	18.9781	18.9785	18.9797	18.9828	18.9845	18.9859	18.9789	18.9855	18.9841	18.9863	18.9826	18.9824	18.9804	18.9823	18.9817	18.9847	18.9816	18.9778	18.9798
18.8173	18.8172	18.8434	18.8228	18.8226	18.8236	18.8250	18.8255	18.8228	18.8238	18.8240	18.8249	18.8248	18.8271	18.8221	18.8231	18.8222	18.8264	18.8244	18.8244	18.8144	18.8176	18.8188	18.8171	18.8184	18.8202	18.8198	18.8206	18.8213	18.8217	18.8206	18.8226	18.8215	18.8210	18.8229	18.8223	18.8234	18.8231	18.8211	18.8192	18.8167
18.9164	18.9162	18.9137	18.9121	18.9120	18.9125	18.9124	18.9133	18.9137	18.9144	18.9154	18.9153	18.9158	18.9162	18.9170	18.9170	18.9179	18.9169	18.9181	18.9184	18.9195	18.9196	18.9182	18.9191	18.9197	18.9182	18.9209	18.9215	18.9253	18.9333	18.9342	18.9351	18.9347	18.9364	18.9357	18.9366	18.9351	18.9297	18.9256	18.9210	18.9192
16.8192	16.8207	16.8231	16.8205	16.8199	16.8204	16.8225	16.8188	16.8176	16.8165	16.8162	16.8170	16.8159	16.8167	16.8145	16.8148	16.8130	16.8143	16.8147	16.8128	16.8166	16.8159	16.8148	16.8223	16.8162	16.8138	16.8231	16.8222	16.8178	16.8200	16.8234	16.8186	16.8173	16.8189	16.8179	16.8178	16.8160	16.8162	16.8178	16.8186	16.8141
18.4087	18.4105	18.4057	18.4102	18.4101	18.4088	18.4147	18.4084	18.4090	18.4074	18.4088	18.4086	18.4102	18.4105	18.4117	18.4125	18.4143	18.4152	18.4154	18.4172	18.4149	18.4175	18.4192	18.4183	18.4206	18.4210	18.4214	18.4220	18.4218	18.4217	18.4221	18.4214	18.4207	18.4210	18.4206	18.4217	18.4215	18.4226	18.4203	18.4182	18.4192
18.9893	18.9894	18.9871	18.9886	18.9884	18.9900	18.9900	18.9900	18.9905	18.9898	18.9888	18.9898	18.9868	18.9864	18.9872	18.9870	18.9885	18.9887	18.9905	18.9908	18.9899	18.9870	18.9850	18.9821	18.9820	18.9783	18.9759	18.9744	18.9753	NaN	NaN	NaN	NaN	NaN	NaN	NaN	NaN	NaN	NaN	NaN	NaN
16.9419	16.9424	16.9429	16.9409	16.9443	16.9419	16.9408	16.9408	16.9389	16.9387	16.9403	16.9401	16.9389	16.9397	16.9381	16.9385	16.9385	16.9344	16.9371	16.9355	16.9351	16.9346	16.9328	16.9333	16.9320	16.9315	16.9306	16.9294	16.9279	16.9279	16.9283	16.9273	16.9284	16.9278	16.9282	16.9291	16.9291	16.9342	16.9356	16.9345	16.9282
16.6337	16.6349	16.6330	16.6336	16.6328	16.6335	16.6329	16.6317	16.6311	16.6294	16.6292	16.6297	16.6268	16.6288	16.6269	16.6273	16.6266	16.6258	16.6268	16.6257	16.6186	16.6237	16.6217	16.6221	16.6231	16.6200	16.6206	16.6174	16.6178	16.6121	16.6170	16.6159	16.6157	16.6155	16.6161	16.6165	16.6166	16.6200	16.6238	16.6248	16.6249
18.8279	18.8288	18.8254	18.8279	18.8258	18.8272	18.8263	18.8272	18.8306	18.8308	18.8314	18.8320	18.8336	18.8333	18.8333	18.8336	18.8360	18.8352	18.8337	18.8358	18.8382	18.8346	18.8370	18.8350	18.8369	18.8409	18.8444	18.8458	18.8477	18.8509	18.8514	18.8507	18.8519	18.8508	18.8491	18.8498	18.8499	18.8511	18.8597	18.8451	18.8454
16.6800	16.6806	16.6771	16.6782	16.6780	16.6795	16.6786	16.6774	16.6763	16.6745	16.6748	16.6749	16.6737	16.6739	16.6735	16.6737	16.6736	16.6727	16.6732	16.6720	16.6656	16.6693	16.6649	16.6664	16.6669	16.6636	16.6633	16.6606	16.6594	16.6568	16.6590	16.6571	16.6577	16.6575	16.6566	16.6578	16.6524	16.6587	16.6630	16.6646	16.6635
16.6474	16.6475	16.6458	16.6458	16.6469	16.6474	16.6445	16.6437	16.6426	16.6418	16.6421	16.6417	16.6405	16.6417	16.6404	16.6407	16.6414	16.6402	16.6403	16.6392	16.6344	16.6364	16.6355	16.6365	16.6370	16.6343	16.6346	16.6320	16.6315	16.6285	16.6317	16.6311	16.6311	16.6298	16.6301	16.6324	16.6309	16.6355	16.6379	16.6373	16.6309
18.6767	18.6763	18.6781	18.6772	18.6760	18.6767	18.6793	18.6765	18.6780	18.6804	18.6813	18.6802	18.6822	18.6834	18.6849	18.6855	18.6855	18.6855	18.6857	18.6869	NaN	NaN	NaN	NaN	NaN	NaN	NaN	NaN	NaN	NaN	NaN	NaN	NaN	NaN	NaN	NaN	NaN	NaN	NaN	NaN	NaN
17.8727	17.8731	17.8730	17.8734	17.8729	17.8740	17.8732	17.8740	17.8751	17.8735	17.8740	17.8741	17.8745	17.8747	17.8754	17.8755	17.8760	17.8764	17.8765	17.8764	17.8762	17.8774	17.8778	17.8775	17.8779	17.8779	17.8794	17.8797	17.8803	17.8803	17.8812	17.8816	17.8807	17.8812	17.8812	17.8806	17.8806	17.8805	17.8783	17.8775	17.8784
16.8926	16.8932	16.8946	16.8918	16.8897	16.8913	16.8954	16.8896	16.8870	16.8859	16.8843	16.8847	16.8834	16.8848	16.8821	16.8834	16.8843	16.8828	16.8837	16.8820	16.8714	16.8786	16.8790	16.8810	16.8789	16.8768	16.8733	16.8734	16.8726	16.8708	16.8751	16.8687	16.8682	16.8683	16.8691	16.8698	16.8691	16.8709	16.8758	16.8792	16.8779
19.2807	19.2801	19.2794	19.2807	19.2790	19.2805	19.2794	19.2805	19.2825	19.2826	19.2822	19.2820	19.2822	19.2826	19.2843	19.2847	19.2859	19.2854	19.2852	19.2862	19.2780	19.2882	19.2870	19.2880	19.2878	19.2815	19.2748	19.2681	19.2580	19.2561	19.2556	19.2611	19.2667	19.2683	19.2639	19.2694	19.2788	19.2568	19.2865	19.2990	19.2981
17.9239	17.9236	17.9257	17.9251	17.9219	17.9225	17.9238	17.9261	17.9232	17.9231	17.9225	17.9186	17.9230	17.9241	17.9249	17.9253	17.9197	17.9208	17.9212	17.9163	17.9181	17.9128	17.9123	17.9120	17.9150	17.9160	17.9124	17.9108	17.9113	17.9093	17.9081	17.9089	17.9076	17.9063	17.9078	17.9057	17.9065	17.9045	17.9038	17.9094	17.9103
16.4859	16.4841	16.4891	16.4876	16.4912	16.4873	16.4865	16.4914	16.4882	16.4865	16.4860	16.4863	16.4874	16.4924	16.4916	16.4914	16.4910	16.4816	16.4888	16.4902	16.4866	16.4872	16.4888	16.4905	16.4889	16.4848	16.4864	16.4846	16.4833	16.4813	16.4819	16.4835	16.4845	16.4823	16.4810	16.4829	16.4811	16.4866	16.4891	16.4895	16.4892
16.8326	16.8327	16.8355	16.8348	16.8364	16.8355	16.8358	16.8334	16.8321	16.8328	16.8324	16.8322	16.8306	16.8315	16.8312	16.8304	16.8315	16.8306	16.8324	16.8322	16.8310	16.8307	16.8301	16.8310	16.8307	16.8316	16.8318	16.8309	16.8328	16.8312	16.8317	16.8310	16.8313	16.8309	16.8306	16.8314	16.8312	16.8315	16.8279	16.8276	16.8273
16.7498	16.7520	16.7545	16.7533	16.7574	16.7548	16.7542	16.7543	16.7534	16.7527	16.7525	16.7539	16.7518	16.7525	16.7516	16.7521	16.7532	16.7491	16.7508	16.7499	16.7485	16.7485	16.7455	16.7469	16.7452	16.7456	16.7441	16.7443	16.7430	16.7422	16.7438	16.7422	16.7422	16.7410	16.7414	16.7420	16.7429	16.7463	16.7477	16.7497	16.7436
18.9530	18.9594	18.9438	18.9745	18.9724	18.9735	18.9640	18.9734	18.9686	18.9610	18.9596	18.9643	18.9623	18.9583	18.9582	18.9563	18.9601	18.9566	18.9555	18.9538	18.9449	18.9517	18.9494	18.9487	18.9507	18.9512	18.9531	18.9561	18.9602	18.9586	18.9633	18.9651	18.9645	18.9599	18.9629	18.9637	18.9650	18.9723	18.9786	18.9871	18.9888
19.0887	19.0870	19.0864	19.0865	19.0854	19.0861	19.0862	19.0872	19.0911	19.0918	19.0913	19.0922	19.0933	19.0943	19.0930	19.0939	19.0940	19.0970	19.0937	19.0908	19.1065	19.1072	19.1087	19.1074	19.1116	19.1128	19.1132	19.1165	19.1182	19.1138	19.1166	19.1146	19.1123	19.1101	19.1150	19.1153	19.1151	19.1202	19.1162	19.1207	19.1176
19.2571	19.2577	19.2608	19.2594	19.2584	19.2606	19.2585	19.2605	19.2633	19.2619	19.2621	19.2632	19.2645	19.2645	19.2656	19.2660	19.2664	19.2681	19.2632	19.2626	19.2565	19.2601	19.2661	19.2595	19.2627	19.2642	19.2636	19.2626	19.2616	19.2589	19.2587	19.2578	19.2574	19.2571	19.2564	19.2561	19.2559	19.2533	19.2516	19.2568	19.2574
16.6437	16.6445	16.6417	16.6421	16.6426	16.6427	16.6425	16.6408	16.6396	16.6397	16.6394	16.6387	16.6384	16.6387	16.6376	16.6380	16.6374	16.6369	16.6372	16.6361	16.6304	16.6332	16.6311	16.6326	16.6326	16.6303	16.6292	16.6277	16.6272	16.6233	16.6277	16.6252	16.6259	16.6246	16.6249	16.6255	16.6236	16.6288	16.6321	16.6338	16.6321
17.2935	17.2930	17.2949	17.2930	17.2940	17.2935	17.2938	17.2943	17.2957	17.2957	17.2959	17.2966	17.2975	17.2977	17.2989	17.2989	17.2990	17.3004	17.3001	17.2998	17.3013	17.3019	17.3026	17.3021	17.3032	17.3034	17.3034	17.3050	17.3067	17.3077	17.3080	17.3084	17.3085	17.3083	17.3081	17.3081	17.3075	17.3062	17.3043	17.3025	17.3040
16.5792	16.5821	16.5686	16.5771	16.5727	16.5759	16.5661	16.5714	16.5756	16.5720	16.5746	16.5673	16.5724	16.5678	16.5670	16.5633	16.5631	16.5684	16.5613	16.5647	16.5652	16.5727	16.5750	16.5742	16.5732	16.5737	16.5747	16.5716	16.5733	16.5707	16.5697	16.5693	16.5656	16.5617	16.5600	16.5601	16.5614	16.5602	16.5590	16.5610	16.5558
17.5853	17.5855	17.5790	17.5859	17.5840	17.5873	17.5808	17.5843	17.5809	17.5875	17.5855	17.5850	17.5784	17.5799	17.5772	17.5756	17.5792	17.5768	17.5741	17.5773	17.5726	17.5736	17.5911	17.5921	17.5915	17.5930	17.5923	17.5932	17.5929	17.5940	17.5940	17.5942	17.5932	17.5943	17.5947	17.5931	17.5921	17.5919	17.5922	17.5924	17.5907
16.9695	16.9703	16.9697	16.9683	16.9708	16.9693	16.9687	16.9682	16.9674	16.9670	16.9678	16.9673	16.9661	16.9669	16.9653	16.9654	16.9656	16.9635	16.9642	16.9630	16.9628	16.9614	16.9601	16.9607	16.9599	16.9586	16.9576	16.9561	16.9542	16.9519	16.9531	16.9518	16.9522	16.9528	16.9524	16.9530	16.9531	16.9579	16.9620	16.9629	16.9556
18.0506	18.0486	18.0667	18.0465	18.0467	18.0468	18.0414	18.0482	18.0526	18.0577	18.0604	18.0610	18.0657	18.0652	18.0701	18.0695	18.0727	18.0741	18.0752	18.0755	18.0783	18.0744	18.0716	18.0738	18.0721	18.0704	18.0727	18.0729	18.0721	18.0735	18.0742	18.0743	18.0738	18.0772	18.0748	18.0746	18.0759	18.0744	18.0744	18.0721	18.0722
17.4915	17.4914	17.4900	17.4907	17.4900	17.4934	17.4912	17.4918	17.4928	17.4924	17.4914	17.4923	17.4922	17.4923	17.4921	17.4926	17.4922	17.4920	17.4920	17.4928	17.4917	17.4939	17.4988	17.4991	17.4997	17.5005	17.5013	17.5017	17.5025	17.5035	17.5046	17.5060	17.5060	17.5056	17.5053	17.5057	17.5067	17.5057	17.5031	17.5013	17.5010
18.7300	18.7286	18.7323	18.7309	18.7326	18.7321	18.7361	18.7321	18.7323	18.7336	18.7328	18.7330	18.7356	18.7336	18.7336	18.7358	18.7342	18.7332	18.7345	18.7351	18.7578	18.7370	18.7335	18.7343	18.7363	18.7395	18.7444	18.7417	18.7383	18.7384	18.7401	18.7392	18.7387	18.7404	18.7398	18.7403	18.7430	18.7403	18.7429	18.7378	18.7382
17.5259	17.5269	17.5277	17.5259	17.5251	17.5257	17.5258	17.5264	17.5273	17.5269	17.5264	17.5267	17.5275	17.5277	17.5288	17.5294	17.5292	17.5293	17.5313	17.5307	17.5314	17.5335	17.5307	17.5311	17.5326	17.5344	17.5343	17.5355	17.5373	17.5376	17.5392	17.5414	17.5408	17.5379	17.5382	17.5378	17.5388	17.5406	17.5365	17.5311	17.5314
16.7424	16.7433	16.7433	16.7417	16.7454	16.7436	16.7407	16.7430	16.7445	16.7424	16.7431	16.7429	16.7435	16.7447	16.7448	16.7448	16.7461	16.7450	16.7450	16.7453	16.7450	16.7464	16.7467	16.7477	16.7484	16.7488	16.7494	16.7496	16.7505	16.7491	16.7524	16.7519	16.7516	16.7514	16.7515	16.7514	16.7512	16.7513	16.7496	16.7467	16.7435
19.2752	19.2752	19.2673	19.2723	19.2733	19.2740	19.2725	19.2744	19.2772	19.2781	19.2760	19.2761	19.2753	19.2778	19.2754	19.2754	19.2755	19.2668	19.2721	19.2676	19.2681	19.2584	19.2487	19.2535	19.2489	19.2437	19.2384	19.2352	19.2368	19.2376	19.2332	19.2340	19.2328	NaN	NaN	NaN	NaN	NaN	NaN	NaN	NaN
16.7638	16.7647	16.7630	16.7616	16.7670	16.7633	16.7625	16.7635	16.7649	16.7623	16.7620	16.7633	16.7590	16.7621	16.7611	16.7610	16.7624	16.7608	16.7601	16.7585	16.7572	16.7574	16.7576	16.7601	16.7590	16.7584	16.7576	16.7587	16.7578	16.7571	16.7587	16.7594	16.7562	16.7596	16.7588	16.7598	16.7555	16.7587	16.7603	16.7604	16.7567
17.3716	17.3720	17.3746	17.3717	17.3716	17.3738	17.3758	17.3741	17.3784	17.3769	17.3796	17.3781	17.3794	17.3804	17.3824	17.3826	17.3806	17.3857	17.3877	17.3868	17.3911	17.3893	17.3896	17.3876	17.3913	17.3906	17.3916	17.3934	17.3944	17.3978	17.3973	17.3986	17.3952	17.3982	17.3962	17.3978	17.3974	17.3955	17.3913	17.3863	17.3889
19.0626	19.0626	19.0682	19.0644	19.0635	19.0632	19.0647	19.0648	19.0646	19.0664	19.0669	19.0678	19.0684	19.0708	19.0716	19.0718	19.0731	19.0728	19.0745	19.0746	19.0719	19.0727	19.0738	19.0742	19.0744	19.0734	19.0712	19.0716	19.0728	19.0716	19.0724	19.0715	19.0712	19.0721	19.0713	19.0712	19.0712	19.0707	19.0745	NaN	NaN
16.8516	16.8526	16.8529	16.8500	16.8493	16.8512	16.8524	16.8499	16.8477	16.8470	16.8460	16.8446	16.8453	16.8460	16.8439	16.8443	16.8445	16.8448	16.8450	16.8439	16.8315	16.8446	16.8432	16.8407	16.8425	16.8394	16.8351	16.8344	16.8376	16.8355	16.8407	16.8343	16.8334	16.8342	16.8346	16.8361	16.8366	16.8389	16.8466	16.8521	16.8462
16.9447	16.9452	16.9481	16.9469	16.9490	16.9462	16.9459	16.9458	16.9459	16.9447	16.9438	16.9429	16.9405	16.9417	16.9395	16.9400	16.9400	16.9389	16.9382	16.9377	16.9391	16.9387	16.9332	16.9363	16.9352	16.9343	16.9325	16.9314	16.9301	16.9282	16.9301	16.9274	16.9290	16.9296	16.9294	16.9308	16.9273	16.9331	16.9378	16.9401	16.9321
16.9231	16.9233	16.9221	16.9206	16.9246	16.9211	16.9185	16.9204	16.9215	16.9187	16.9210	16.9211	16.9173	16.9191	16.9181	16.9171	16.9184	16.9182	16.9177	16.9151	16.9150	16.9153	16.9137	16.9154	16.9149	16.9125	16.9104	16.9095	16.9080	16.9059	16.9072	16.9077	16.9078	16.9081	16.9083	16.9093	16.9092	16.9125	16.9171	16.9161	16.9050
19.1962	19.1976	19.1962	19.1978	19.1974	19.1982	19.1956	19.1952	19.1945	19.1934	19.1914	19.1912	19.1904	19.1884	19.1877	19.1881	19.1870	19.1856	19.1869	19.1883	19.2045	19.1818	19.1797	19.1831	19.1834	19.1806	19.1798	19.1770	19.1786	19.1772	19.1784	19.1815	19.1808	19.1845	19.1829	19.1829	19.1836	19.1790	19.1830	19.1983	19.1958
17.4095	17.4096	17.4106	17.4102	17.4106	17.4104	17.4127	17.4100	17.4095	17.4094	17.4095	17.4097	17.4095	17.4098	17.4099	17.4099	17.4100	17.4096	17.4109	17.4106	17.4115	17.4095	17.4072	17.4095	17.4104	17.4097	17.4105	17.4096	17.4090	17.4096	17.4105	17.4079	17.4082	17.4076	17.4074	17.4065	17.4070	17.4072	17.4055	17.4063	17.4040
17.9904	17.9907	17.9896	17.9900	17.9888	17.9911	17.9889	17.9900	17.9930	17.9912	17.9911	17.9910	17.9920	17.9921	17.9923	17.9924	17.9928	17.9935	17.9925	17.9926	17.9924	17.9942	17.9946	17.9934	17.9946	17.9958	17.9958	17.9967	17.9973	17.9974	17.9983	17.9986	17.9984	17.9975	17.9980	17.9976	17.9984	17.9982	17.9949	17.9944	17.9947
19.2490	19.2514	19.2568	19.2440	19.2434	19.2480	19.2414	19.2436	19.2491	19.2444	19.2434	19.2445	19.2404	19.2403	19.2354	19.2328	19.2281	19.2240	19.2231	19.2218	19.2203	19.2206	19.2208	19.2201	19.2188	19.2208	19.2232	19.2231	NaN	NaN	NaN	NaN	NaN	NaN	NaN	NaN	NaN	NaN	NaN	NaN	NaN
18.0319	18.0316	18.0313	18.0313	18.0308	18.0327	18.0322	18.0321	18.0348	18.0338	18.0339	18.0341	18.0363	18.0374	18.0375	18.0375	18.0392	18.0390	18.0402	18.0415	18.0410	18.0425	18.0440	18.0437	18.0451	18.0448	18.0452	18.0453	18.0468	18.0468	18.0491	18.0498	18.0489	18.0498	18.0491	18.0481	18.0493	18.0472	18.0437	18.0413	18.0413
16.7242	16.7252	16.7236	16.7250	16.7274	16.7236	16.7234	16.7210	16.7211	16.7214	16.7204	16.7211	16.7173	16.7196	16.7190	16.7195	16.7185	16.7180	16.7181	16.7166	16.7155	16.7137	16.7093	16.7107	16.7099	16.7095	16.7088	16.7071	16.7060	16.7053	16.7056	16.7047	16.7046	16.7053	16.7047	16.7051	16.7039	16.7074	16.7103	16.7109	16.7078
17.5741	17.5746	17.5753	17.5750	17.5742	17.5738	17.5734	17.5744	17.5753	17.5765	17.5766	17.5766	17.5785	17.5778	17.5788	17.5797	17.5800	17.5813	17.5813	17.5838	17.5814	17.5849	17.5873	17.5862	17.5882	17.5911	17.5917	17.5949	17.5994	17.5993	17.5993	17.6036	17.6029	17.6033	17.6042	17.6034	17.6043	17.6011	17.5950	17.5915	17.5924
16.8853	16.8867	16.8837	16.8855	16.8860	16.8866	16.8854	16.8849	16.8867	16.8854	16.8856	16.8869	16.8870	16.8861	16.8858	16.8860	16.8854	16.8854	16.8848	16.8848	16.8794	16.8839	16.8831	16.8828	16.8860	16.8856	16.8829	16.8817	16.8850	16.8834	16.8870	16.8830	16.8837	16.8848	16.8836	16.8843	16.8849	16.8863	16.8890	16.8898	16.8871
16.5438	16.5457	16.5448	16.5433	16.5480	16.5439	16.5494	16.5431	16.5418	16.5401	16.5393	16.5415	16.5444	16.5435	16.5423	16.5435	16.5423	16.5415	16.5413	16.5413	16.5519	16.5486	16.5505	16.5501	16.5513	16.5496	16.5472	16.5474	16.5470	16.5450	16.5462	16.5479	16.5477	16.5455	16.5463	16.5454	16.5437	16.5465	16.5518	16.5528	16.5429
17.7312	17.7317	17.7281	17.7311	17.7317	17.7334	17.7309	17.7315	17.7316	17.7308	17.7322	17.7321	17.7317	17.7307	17.7303	17.7307	17.7306	17.7319	17.7317	17.7313	17.7311	17.7319	17.7319	17.7315	17.7314	17.7312	17.7312	17.7321	17.7297	17.7291	17.7312	17.7307	17.7300	17.7304	17.7306	17.7313	17.7319	17.7329	17.7271	17.7271	17.7268
19.2302	19.2309	19.2328	19.2235	19.2257	19.2255	19.2245	19.2243	19.2234	19.2231	19.2225	19.2232	19.2219	19.2219	19.2187	19.2177	19.2183	19.2175	19.2182	19.2172	19.2151	19.2183	19.2135	19.2175	19.2158	19.2184	19.2200	NaN	NaN	NaN	NaN	NaN	NaN	NaN	NaN	NaN	NaN	NaN	NaN	NaN	NaN
16.7200	16.7210	16.7223	16.7218	16.7203	16.7214	16.7246	16.7202	16.7198	16.7185	16.7192	16.7183	16.7176	16.7185	16.7175	16.7176	16.7181	16.7167	16.7173	16.7161	16.7049	16.7158	16.7150	16.7166	16.7173	16.7152	16.7148	16.7138	16.7133	16.7116	16.7177	16.7145	16.7132	16.7093	16.7082	16.7096	16.7082	16.7126	16.7116	16.7171	16.7147
16.5463	16.5444	16.5461	16.5429	16.5465	16.5496	16.5480	16.5483	16.5495	16.5473	16.5486	16.5489	16.5480	16.5483	16.5485	16.5487	16.5506	16.5499	16.5494	16.5487	16.5332	16.5477	16.5475	16.5480	16.5500	16.5494	16.5462	16.5467	16.5469	16.5444	16.5508	16.5450	16.5453	16.5446	16.5447	16.5459	16.5437	16.5447	16.5468	16.5483	16.5363
19.1790	19.1784	19.1722	19.1739	19.1750	19.1738	19.1732	19.1738	19.1787	19.1786	19.1792	19.1795	19.1853	19.1850	19.1872	19.1867	19.1882	19.1901	19.1892	19.1902	19.1850	19.1866	19.1904	19.1875	19.1898	19.1922	19.1890	19.1902	19.1880	19.1803	19.1833	19.1805	19.1793	19.1784	19.1800	19.1795	19.1811	19.1816	19.1763	19.1714	19.1701
19.0091	19.0097	19.0106	19.0080	19.0059	19.0100	19.0055	19.0083	19.0129	19.0124	19.0125	19.0126	19.0150	19.0149	19.0168	19.0171	19.0182	19.0199	19.0193	19.0204	19.0214	19.0230	19.0256	19.0241	19.0262	19.0282	19.0291	19.0300	19.0322	19.0305	19.0325	19.0326	19.0339	19.0331	19.0330	19.0326	19.0343	19.0318	19.0292	19.0275	19.0297
17.7191	17.7204	17.7183	17.7181	17.7168	17.7197	17.7168	17.7195	17.7189	17.7174	17.7181	17.7198	17.7209	17.7216	17.7223	17.7211	17.7211	17.7217	17.7217	17.7225	17.7191	17.7201	17.7217	17.7195	17.7181	17.7194	17.7188	17.7176	17.7185	17.7188	17.7178	17.7195	17.7191	17.7201	17.7194	17.7190	17.7197	17.7186	17.7281	17.7324	17.7342
16.5740	16.5722	16.5736	16.5721	16.5744	16.5737	16.5714	16.5703	16.5699	16.5697	16.5690	16.5675	16.5667	16.5664	16.5651	16.5664	16.5663	16.5671	16.5661	16.5658	16.5718	16.5699	16.5703	16.5680	16.5673	16.5708	16.5686	16.5662	16.5636	16.5596	16.5658	16.5665	16.5652	16.5655	16.5651	16.5655	16.5637	16.5650	16.5650	16.5651	16.5654
16.7393	16.7394	16.7356	16.7391	16.7414	16.7363	16.7384	16.7362	16.7376	16.7356	16.7360	16.7329	16.7351	16.7320	16.7301	16.7336	16.7329	16.7322	16.7327	16.7326	16.7332	16.7319	16.7296	16.7291	16.7282	16.7289	16.7298	16.7278	16.7283	16.7263	16.7287	16.7275	16.7276	16.7275	16.7266	16.7274	16.7257	16.7274	16.7291	16.7297	16.7316
16.4943	16.4956	16.4944	16.4961	16.4955	16.4968	16.4993	16.4950	16.4933	16.4935	16.4947	16.4931	16.4938	16.4921	16.4918	16.4905	16.4910	16.4905	16.4909	16.4891	16.4883	16.4899	16.4851	16.4855	16.4862	16.4832	16.4842	16.4853	16.4820	16.4774	16.4847	16.4817	16.4805	16.4831	16.4817	16.4823	16.4790	16.4687	16.4828	16.4829	16.4842
19.0048	19.0042	19.0053	19.0057	19.0040	19.0059	19.0056	19.0070	19.0106	19.0089	19.0110	19.0115	19.0162	19.0151	19.0180	19.0177	19.0196	19.0233	19.0223	19.0236	19.0193	19.0253	19.0281	19.0246	19.0274	19.0301	19.0290	19.0311	19.0380	19.0391	19.0415	19.0438	19.0428	19.0427	19.0442	19.0437	19.0437	19.0406	19.0350	19.0299	19.0311
17.6752	17.6758	17.6729	17.6747	17.6755	17.6761	17.6757	17.6750	17.6756	17.6752	17.6754	17.6753	17.6756	17.6759	17.6761	17.6763	17.6754	17.6766	17.6765	17.6764	17.6763	17.6768	17.6768	17.6764	17.6745	17.6750	17.6754	17.6753	17.6759	17.6771	17.6780	17.6787	17.6786	17.6793	17.6784	17.6786	17.6795	17.6782	17.6775	17.6769	17.6775
18.0722	18.0720	18.0718	18.0726	18.0717	18.0735	18.0716	18.0723	18.0771	18.0759	18.0757	18.0750	18.0784	18.0783	18.0793	18.0792	18.0804	18.0816	18.0804	18.0812	18.0819	18.0835	18.0849	18.0838	18.0854	18.0860	18.0870	18.0893	18.0899	18.0891	18.0910	18.0909	18.0908	18.0900	18.0912	18.0915	18.0912	18.0908	18.0861	18.0815	18.0816
16.8648	16.8646	16.8656	16.8599	16.8590	16.8681	16.8680	16.8670	16.8649	16.8629	16.8628	16.8621	16.8608	16.8614	16.8602	16.8613	16.8605	16.8585	16.8597	16.8575	16.8597	16.8624	16.8614	16.8619	16.8621	16.8592	16.8531	16.8538	16.8552	16.8531	16.8562	16.8530	16.8525	16.8527	16.8528	16.8558	16.8545	16.8578	16.8524	16.8560	16.8614
19.1877	19.1871	19.1839	19.1851	19.1854	19.1853	19.1849	19.1855	19.1863	19.1873	19.1884	19.1884	19.1899	19.1899	19.1911	19.1925	19.1921	19.1904	19.1942	19.1978	NaN	NaN	NaN	NaN	NaN	NaN	NaN	NaN	NaN	NaN	NaN	NaN	NaN	NaN	NaN	NaN	NaN	NaN	NaN	NaN	NaN
17.4184	17.4190	17.4174	17.4178	17.4185	17.4188	17.4199	17.4182	17.4193	17.4185	17.4188	17.4191	17.4193	17.4196	17.4195	17.4199	17.4201	17.4202	17.4212	17.4209	17.4216	17.4219	17.4183	17.4179	17.4177	17.4188	17.4185	17.4198	17.4194	17.4196	17.4208	17.4205	17.4205	17.4199	17.4201	17.4207	17.4196	17.4200	17.4179	17.4168	17.4163
19.1324	19.1318	19.1347	19.1342	19.1333	19.1326	19.1336	19.1328	19.1325	19.1334	19.1347	19.1345	19.1357	19.1372	19.1379	19.1392	19.1391	19.1385	19.1401	19.1411	19.1560	19.1446	19.1440	19.1495	19.1500	19.1467	19.1453	19.1431	19.1424	19.1403	19.1414	19.1403	19.1402	19.1413	19.1398	19.1408	19.1414	19.1418	19.1362	19.1353	19.1368
17.4372	17.4373	17.4369	17.4373	17.4371	17.4374	17.4377	17.4371	17.4378	17.4379	17.4380	17.4390	17.4392	17.4395	17.4401	17.4403	17.4402	17.4398	17.4410	17.4407	17.4425	17.4417	17.4390	17.4392	17.4402	17.4409	17.4412	17.4415	17.4413	17.4420	17.4423	17.4426	17.4427	17.4438	17.4430	17.4430	17.4413	17.4424	17.4415	17.4407	17.4405
17.8573	17.8582	17.8572	17.8571	17.8579	17.8587	17.8568	17.8585	17.8589	17.8569	17.8567	17.8566	17.8578	17.8580	17.8583	17.8580	17.8583	17.8592	17.8591	17.8602	17.8596	17.8611	17.8672	17.8669	17.8683	17.8692	17.8698	17.8706	17.8712	17.8719	17.8718	17.8730	17.8724	17.8728	17.8723	17.8723	17.8736	17.8736	17.8720	17.8698	17.8698
18.9100	18.9100	18.9088	18.9098	18.9097	18.9118	18.9111	18.9113	18.9145	18.9154	18.9193	18.9180	18.9224	18.9232	18.9241	18.9240	18.9250	18.9239	18.9245	18.9239	18.9208	18.9189	18.9145	18.9151	18.9146	18.9133	18.9129	18.9119	18.9101	18.9085	18.9074	18.9068	18.9074	18.9073	18.9064	18.9076	18.9070	18.9076	18.9127	18.9142	18.9140
17.4665	17.4673	17.4665	17.4668	17.4670	17.4669	17.4661	17.4663	17.4672	17.4673	17.4671	17.4680	17.4686	17.4694	17.4695	17.4704	17.4706	17.4709	17.4714	17.4716	17.4716	17.4739	17.4750	17.4755	17.4771	17.4768	17.4782	17.4785	17.4796	17.4802	17.4821	17.4827	17.4830	17.4819	17.4814	17.4825	17.4836	17.4826	17.4811	17.4807	17.4805
17.3383	17.3363	17.3339	17.3319	17.3341	17.3333	17.3312	17.3359	17.3354	17.3370	17.3365	17.3366	17.3366	17.3374	17.3383	17.3395	17.3385	17.3383	17.3388	17.3400	17.3361	17.3410	17.3381	17.3372	17.3378	17.3391	17.3382	17.3405	17.3417	17.3467	17.3498	17.3475	17.3506	17.3466	17.3466	17.3496	17.3535	17.3524	17.3502	17.3493	17.3491
18.9107	18.9057	18.9152	18.9134	18.9115	18.9147	18.9140	18.9208	18.9232	18.9248	18.9295	18.9299	18.9456	18.9471	18.9520	18.9497	18.9522	18.9507	18.9513	18.9507	18.9537	18.9448	18.9449	18.9447	18.9451	18.9442	18.9453	18.9444	18.9419	18.9412	18.9417	18.9398	18.9403	18.9417	18.9399	18.9404	18.9393	18.9394	18.9412	18.9486	18.9472
18.7829	18.7806	18.7784	18.7799	18.7726	18.7780	18.7754	18.7768	18.7794	18.7824	18.7846	18.7875	18.7886	18.7887	18.7907	18.7916	18.7936	18.7947	18.7967	18.7931	18.7760	18.7700	18.7733	18.7719	18.7729	18.7732	18.7774	18.7751	18.7797	18.7810	18.7800	18.7803	18.7801	18.7823	18.7816	18.7811	18.7810	18.7802	18.7797	18.7729	18.7679
17.4983	17.4986	17.4984	17.4982	17.4978	17.4988	17.4992	17.4990	17.4995	17.4994	17.4995	17.4991	17.4998	17.4998	17.4995	17.4990	17.4989	17.4993	17.4997	17.4998	17.5000	17.5004	17.4995	17.4988	17.4986	17.4990	17.4984	17.4979	17.4985	17.4978	17.4986	17.4974	17.4973	17.4970	17.4973	17.4978	17.4978	17.4976	17.4977	17.4965	17.4950
16.7836	16.7854	16.7843	16.7837	16.7839	16.7830	16.7803	16.7815	16.7837	16.7811	16.7812	16.7820	16.7800	16.7816	16.7800	16.7789	16.7805	16.7784	16.7798	16.7771	16.7771	16.7779	16.7768	16.7757	16.7749	16.7747	16.7745	16.7738	16.7717	16.7700	16.7720	16.7705	16.7703	16.7698	16.7695	16.7709	16.7700	16.7726	16.7762	16.7769	16.7737
19.0710	19.0709	19.0712	19.0691	19.0680	19.0718	19.0688	19.0711	19.0742	19.0731	19.0735	19.0742	19.0766	19.0762	19.0789	19.0787	19.0796	19.0819	19.0815	19.0831	19.0788	19.0839	19.0871	19.0834	19.0848	19.0874	19.0876	19.0900	19.0917	19.0912	19.0945	19.0966	19.0952	19.0945	19.0956	19.0952	19.0968	19.0941	19.0887	19.0854	19.0866
16.6901	16.6909	16.6913	16.6889	16.6924	16.6908	16.6905	16.6887	16.6883	16.6880	16.6878	16.6880	16.6863	16.6876	16.6849	16.6855	16.6865	16.6861	16.6861	16.6840	16.6851	16.6832	16.6830	16.6840	16.6835	16.6817	16.6810	16.6802	16.6801	16.6782	16.6803	16.6796	16.6799	16.6797	16.6789	16.6795	16.6808	16.6824	16.6860	16.6870	16.6835
17.9784	17.9786	17.9798	17.9778	17.9789	17.9801	17.9808	17.9789	17.9808	17.9813	17.9806	17.9809	17.9818	17.9820	17.9827	17.9832	17.9836	17.9855	17.9859	17.9869	17.9857	17.9867	17.9885	17.9884	17.9891	17.9895	17.9902	17.9904	17.9915	17.9916	17.9921	17.9927	17.9929	17.9926	17.9919	17.9918	17.9920	17.9911	17.9888	17.9866	17.9866
17.4586	17.4590	17.4576	17.4578	17.4582	17.4584	17.4565	17.4574	17.4568	17.4566	17.4576	17.4573	17.4558	17.4555	17.4567	17.4573	17.4568	17.4567	17.4567	17.4568	17.4577	17.4562	17.4593	17.4571	17.4588	17.4576	17.4578	17.4579	17.4571	17.4563	17.4576	17.4562	17.4575	17.4562	17.4574	17.4577	17.4575	17.4571	17.4585	17.4597	17.4595
17.7741	17.7743	17.7736	17.7724	17.7776	17.7733	17.7754	17.7738	17.7718	17.7709	17.7711	17.7713	17.7739	17.7723	17.7731	17.7727	17.7724	17.7733	17.7731	17.7738	17.7740	17.7731	17.7746	17.7750	17.7750	17.7752	17.7758	17.7749	17.7760	17.7750	17.7756	17.7778	17.7792	17.7782	17.7777	17.7782	17.7781	17.7784	17.7785	17.7784	17.7780
17.5222	17.5230	17.5233	17.5234	17.5210	17.5228	17.5235	17.5220	17.5229	17.5232	17.5229	17.5235	17.5240	17.5253	17.5256	17.5255	17.5256	17.5270	17.5261	17.5262	17.5265	17.5293	17.5309	17.5295	17.5305	17.5322	17.5315	17.5324	17.5327	17.5337	17.5336	17.5343	17.5336	17.5345	17.5335	17.5330	17.5344	17.5338	17.5307	17.5268	17.5277
17.9667	17.9671	17.9671	17.9682	17.9655	17.9669	17.9660	17.9686	17.9718	17.9690	17.9738	17.9706	17.9750	17.9776	17.9764	17.9751	17.9767	17.9780	17.9811	17.9839	17.9836	17.9852	17.9858	17.9845	17.9860	17.9858	17.9873	17.9902	17.9907	17.9936	17.9933	17.9947	17.9956	17.9951	17.9958	17.9939	17.9952	17.9946	17.9891	17.9862	17.9875
16.5944	16.5939	16.5933	16.5943	16.5936	16.5935	16.5952	16.5951	16.5951	16.5938	16.5938	16.5930	16.5926	16.5920	16.5932	16.5911	16.5913	16.5926	16.5916	16.5896	16.5814	16.5870	16.5888	16.5890	16.5903	16.5899	16.5889	16.5889	16.5887	16.5886	16.5903	16.5897	16.5903	16.5915	16.5895	16.5896	16.5890	16.5887	16.5925	16.5932	16.5946
17.8598	17.8607	17.8603	17.8608	17.8613	17.8614	17.8613	17.8614	17.8622	17.8634	17.8639	17.8636	17.8652	17.8653	17.8659	17.8665	17.8668	17.8669	17.8682	17.8686	17.8686	17.8702	17.8692	17.8690	17.8696	17.8701	17.8709	17.8721	17.8731	17.8744	17.8760	17.8764	17.8752	17.8752	17.8757	17.8751	17.8755	17.8749	17.8717	17.8700	17.8701
17.4693	17.4701	17.4692	17.4695	17.4693	17.4699	17.4684	17.4683	17.4701	17.4705	17.4703	17.4710	17.4710	17.4721	17.4711	17.4725	17.4735	17.4747	17.4740	17.4745	17.4751	17.4772	17.4770	17.4763	17.4761	17.4785	17.4776	17.4809	17.4821	17.4824	17.4828	17.4826	17.4817	17.4820	17.4821	17.4822	17.4834	17.4824	17.4804	17.4800	17.4785
16.6721	16.6717	16.6710	16.6709	16.6727	16.6732	16.6728	16.6727	16.6712	16.6720	16.6727	16.6729	16.6702	16.6702	16.6682	16.6688	16.6688	16.6665	16.6663	16.6645	16.6630	16.6642	16.6628	16.6619	16.6596	16.6582	16.6584	16.6577	16.6545	16.6549	16.6530	16.6535	16.6518	16.6528	16.6546	16.6552	16.6551	16.6601	16.6628	16.6654	16.6610
16.7309	16.7321	16.7292	16.7289	16.7302	16.7324	16.7298	16.7299	16.7302	16.7298	16.7297	16.7310	16.7300	16.7302	16.7285	16.7295	16.7308	16.7282	16.7282	16.7275	16.7270	16.7283	16.7264	16.7265	16.7246	16.7246	16.7237	16.7221	16.7224	16.7208	16.7206	16.7205	16.7215	16.7203	16.7206	16.7220	16.7218	16.7238	16.7270	16.7276	16.7224
17.4173	17.4184	17.4179	17.4174	17.4182	17.4169	17.4154	17.4160	17.4172	17.4167	17.4163	17.4168	17.4177	17.4176	17.4171	17.4189	17.4182	17.4192	17.4190	17.4193	17.4200	17.4206	17.4220	17.4220	17.4225	17.4227	17.4233	17.4251	17.4260	17.4265	17.4264	17.4266	17.4265	17.4267	17.4267	17.4268	17.4278	17.4278	17.4253	17.4247	17.4234
16.7531	16.7537	16.7553	16.7562	16.7540	16.7547	16.7587	16.7550	16.7540	16.7550	16.7540	16.7541	16.7547	16.7552	16.7563	16.7569	16.7564	16.7566	16.7573	16.7570	16.7567	16.7598	16.7586	16.7609	16.7616	16.7596	16.7613	16.7587	16.7596	16.7583	16.7647	16.7585	16.7584	16.7593	16.7585	16.7599	16.7589	16.7584	16.7600	16.7618	16.7567
16.5884	16.5892	16.5887	16.5881	16.5904	16.5894	16.5897	16.5883	16.5865	16.5854	16.5854	16.5862	16.5841	16.5855	16.5845	16.5847	16.5846	16.5834	16.5839	16.5829	16.5776	16.5810	16.5804	16.5814	16.5808	16.5789	16.5787	16.5765	16.5759	16.5697	16.5750	16.5733	16.5727	16.5726	16.5727	16.5751	16.5737	16.5806	16.5843	16.5861	16.5815
17.7163	17.7161	17.7164	17.7157	17.7163	17.7161	17.7178	17.7154	17.7173	17.7166	17.7163	17.7160	17.7166	17.7177	17.7174	17.7178	17.7176	17.7171	17.7173	17.7174	17.7165	17.7168	17.7222	17.7221	17.7227	17.7229	17.7234	17.7243	17.7255	17.7267	17.7282	17.7282	17.7285	17.7294	17.7295	17.7280	17.7293	17.7289	17.7274	17.7255	17.7254
16.8606	16.8604	16.8622	16.8493	16.8513	16.8563	16.8612	16.8553	16.8538	16.8532	16.8520	16.8519	16.8526	16.8533	16.8528	16.8538	16.8530	16.8517	16.8544	16.8520	16.8250	16.8502	16.8462	16.8513	16.8541	16.8479	16.8454	16.8479	16.8483	16.8471	16.8540	16.8494	16.8486	16.8483	16.8479	16.8487	16.8496	16.8501	16.8499	16.8473	16.8450
19.1915	19.1925	19.1914	19.1911	19.1905	19.1934	19.1888	19.1933	19.1952	19.1935	19.1931	19.1930	19.1879	19.1866	19.1894	19.1908	19.1893	19.1860	19.1849	19.1840	19.1854	19.1827	NaN	NaN	NaN	NaN	NaN	NaN	NaN	NaN	NaN	NaN	NaN	NaN	NaN	NaN	NaN	NaN	NaN	NaN	NaN
17.6646	17.6679	17.6709	17.6699	17.6694	17.6709	17.6602	17.6760	17.6823	17.6776	17.6827	17.6843	17.6945	17.6972	17.7005	17.6972	17.7054	17.7037	17.6894	17.6990	17.6915	17.6901	17.6905	17.6907	17.6939	17.6987	17.6944	17.7026	17.7089	17.7080	17.7143	17.7190	17.7166	17.7197	17.7242	17.7223	17.7244	17.7262	17.7178	17.7112	17.7204
19.0604	19.0613	19.0608	19.0605	19.0605	19.0630	19.0606	19.0615	19.0688	19.0673	19.0677	19.0691	19.0740	19.0757	19.0787	19.0790	19.0808	19.0838	19.0841	19.0862	19.0848	19.0893	19.0943	19.0927	19.0948	19.0982	19.0977	19.1031	19.1066	19.1067	19.1095	19.1114	19.1106	19.1095	19.1115	19.1105	19.1125	19.1111	19.1069	19.1030	19.1000
16.7040	16.7054	16.7006	16.6989	16.7025	16.7019	16.6977	16.6990	16.7067	16.6977	16.6987	16.6987	16.7012	16.6989	16.6988	16.6985	16.6994	16.7025	16.6990	16.6951	16.6910	16.7020	16.7019	16.7013	16.6977	16.7018	16.6987	16.7008	16.7005	16.7020	16.7036	16.7012	16.7004	16.6962	16.6988	16.7039	16.7034	16.7072	16.7086	16.7009	16.6964
16.8077	16.8077	16.8078	16.8088	16.8037	16.8051	16.8067	16.8034	16.8032	16.8041	16.8025	16.8008	16.8028	16.8041	16.8038	16.8050	16.8047	16.8048	16.8058	16.8055	16.7938	16.8048	16.8097	16.8110	16.8080	16.8102	16.8073	16.8073	16.8087	16.8045	16.8093	16.8036	16.8051	16.8030	16.8055	16.8072	16.8101	16.8165	16.8118	16.8142	16.8156
17.8267	17.8257	17.8274	17.8262	17.8258	17.8276	17.8241	17.8286	17.8289	17.8299	17.8284	17.8309	17.8300	17.8314	17.8318	17.8319	17.8338	17.8324	17.8340	17.8317	17.8335	17.8365	17.8345	17.8347	17.8361	17.8366	17.8373	17.8387	17.8381	17.8392	17.8395	17.8423	17.8411	17.8406	17.8399	17.8408	17.8406	17.8391	17.8362	17.8345	17.8350
16.6335	16.6343	16.6326	16.6323	16.6332	16.6328	16.6324	16.6307	16.6313	16.6293	16.6299	16.6298	16.6279	16.6292	16.6284	16.6279	16.6289	16.6278	16.6275	16.6271	16.6208	16.6249	16.6230	16.6248	16.6241	16.6232	16.6218	16.6206	16.6195	16.6157	16.6187	16.6177	16.6181	16.6179	16.6177	16.6185	16.6173	16.6223	16.6247	16.6257	16.6252
17.8590	17.8594	17.8579	17.8596	17.8583	17.8587	17.8607	17.8609	17.8627	17.8626	17.8629	17.8633	17.8643	17.8636	17.8663	17.8653	17.8671	17.8699	17.8715	17.8730	17.8744	17.8769	17.8786	17.8790	17.8857	17.8908	17.8913	17.8906	17.8916	17.8924	17.8912	17.8908	17.8910	17.8923	17.8909	17.8896	17.8900	17.8893	17.8835	17.8783	17.8779
16.6036	16.6038	16.6098	16.6108	16.6090	16.6108	16.6134	16.6086	16.6077	16.6065	16.6039	16.6042	16.6033	16.6031	16.6028	16.6021	16.6026	16.6008	16.6013	16.6002	16.6037	16.6085	16.6087	16.6093	16.6090	16.6077	16.6069	16.6033	16.6030	16.5996	16.6042	16.6001	16.6016	16.6001	16.6006	16.6009	16.5977	16.5994	16.6078	16.6046	16.6091
16.5581	16.5588	16.5564	16.5554	16.5580	16.5592	16.5575	16.5563	16.5568	16.5554	16.5553	16.5562	16.5547	16.5553	16.5547	16.5559	16.5560	16.5549	16.5545	16.5529	16.5516	16.5558	16.5564	16.5579	16.5565	16.5597	16.5565	16.5603	16.5570	16.5524	16.5603	16.5599	16.5627	16.5626	16.5617	16.5632	16.5626	16.5628	16.5643	16.5634	16.5578
18.3328	18.3329	18.3345	18.3338	18.3342	18.3340	18.3345	18.3353	18.3385	18.3385	18.3384	18.3403	18.3422	18.3428	18.3447	18.3458	18.3463	18.3452	18.3481	18.3488	18.3519	18.3473	18.3454	18.3482	18.3483	18.3445	18.3449	18.3437	18.3434	18.3463	18.3456	18.3461	18.3457	18.3484	18.3455	18.3446	18.3435	18.3426	18.3428	18.3412	18.3426
18.4005	18.4012	18.3995	18.4010	18.4008	18.4015	18.4021	18.4031	18.4064	18.4045	18.4053	18.4048	18.4052	18.4055	18.4051	18.4047	18.4060	18.4058	18.4057	18.4056	18.4040	18.4053	18.4058	18.4049	18.4038	18.4017	18.3991	18.3976	18.3957	18.3954	18.3947	18.3942	18.3935	18.3935	18.3939	18.3944	18.3936	18.3933	18.3928	18.3958	18.3963
16.6330	16.6314	16.6286	16.6286	16.6264	16.6294	16.6269	16.6258	16.6258	16.6242	16.6265	16.6268	16.6267	16.6267	16.6264	16.6259	16.6268	16.6249	16.6247	16.6223	16.5940	16.6035	16.6016	16.6022	16.6030	16.6007	16.6008	16.5983	16.5978	16.5957	16.5976	16.5953	16.5948	16.5938	16.5940	16.5964	16.5952	16.6061	16.6103	16.6173	16.6073
16.4955	16.4978	16.4976	16.4979	16.4991	16.5007	16.5042	16.4969	16.4956	16.4946	16.4913	16.4931	16.4930	16.4920	16.4914	16.4929	16.4937	16.4923	16.4935	16.4922	16.4889	16.4910	16.4898	16.4941	16.4941	16.4905	16.4905	16.4905	16.4913	16.4902	16.4976	16.4933	16.4930	16.4921	16.4916	16.4919	16.4882	16.4896	16.4926	16.4916	16.4885
17.2822	17.2822	17.2814	17.2822	17.2806	17.2830	17.2810	17.2826	17.2846	17.2838	17.2842	17.2835	17.2850	17.2855	17.2859	17.2862	17.2861	17.2863	17.2868	17.2872	17.2871	17.2883	17.2884	17.2882	17.2889	17.2910	17.2912	17.2924	17.2927	17.2949	17.2947	17.2944	17.2953	17.2959	17.2954	17.2957	17.2951	17.2964	17.2928	17.2916	17.2915
17.7442	17.7447	17.7462	17.7469	17.7441	17.7456	17.7448	17.7478	17.7499	17.7503	17.7496	17.7497	17.7524	17.7512	17.7497	17.7507	17.7521	17.7519	17.7536	17.7520	17.7551	17.7537	17.7576	17.7530	17.7537	17.7580	17.7567	17.7608	17.7604	17.7605	17.7633	17.7629	17.7629	17.7635	17.7627	17.7615	17.7605	17.7586	17.7546	17.7509	17.7514
14.7293	14.7301	14.7210	14.7325	14.7183	14.7329	14.7324	14.7318	14.7300	14.7282	14.7326	14.7287	14.7337	14.7305	14.7293	14.7322	14.7330	14.7318	14.7299	14.7352	14.7318	14.7304	14.7249	14.7202	14.7268	14.7228	14.7140	14.7160	14.7118	14.7150	14.7175	14.7187	14.7173	14.7173	14.7157	14.7170	14.7159	14.7175	14.7306	14.7292	14.7323
16.9117	16.9128	16.9111	16.9111	16.9138	16.9128	16.9103	16.9112	16.9131	16.9111	16.9125	16.9125	16.9116	16.9121	16.9102	16.9103	16.9109	16.9080	16.9092	16.9076	16.9066	16.9068	16.9034	16.9046	16.9036	16.9025	16.9011	16.8985	16.8962	16.8933	16.8957	16.8929	16.8924	16.8936	16.8946	16.8944	16.8892	16.8980	16.9007	16.9017	16.8916
16.7345	16.7356	16.7340	16.7332	16.7358	16.7324	16.7323	16.7326	16.7310	16.7307	16.7296	16.7306	16.7261	16.7291	16.7272	16.7281	16.7293	16.7274	16.7269	16.7253	16.7239	16.7244	16.7218	16.7217	16.7215	16.7204	16.7190	16.7184	16.7172	16.7148	16.7169	16.7155	16.7161	16.7161	16.7160	16.7165	16.7167	16.7206	16.7231	16.7256	16.7201
18.1947	18.1944	18.1936	18.1948	18.1934	18.1927	18.1923	18.1937	18.1933	18.1929	18.1938	18.1937	18.1933	18.1936	18.1943	18.1936	18.1954	18.1957	18.1946	18.1953	18.1947	18.1956	18.1988	18.1968	18.1974	18.1973	18.1967	18.1971	18.1971	18.1971	18.1972	18.1964	18.1962	18.1941	18.1954	18.1958	18.1955	18.1965	18.1969	18.1992	18.1992
16.6730	16.6735	16.6722	16.6735	16.6722	16.6733	16.6762	16.6744	16.6728	16.6710	16.6729	16.6730	16.6715	16.6718	16.6711	16.6708	16.6713	16.6701	16.6696	16.6691	16.6583	16.6606	16.6608	16.6621	16.6601	16.6590	16.6573	16.6575	16.6545	16.6533	16.6538	16.6531	16.6524	16.6536	16.6538	16.6559	16.6553	16.6568	16.6601	16.6596	16.6581
17.7004	17.7014	17.7005	17.7006	17.7005	17.7007	17.7016	17.7016	17.7017	17.7013	17.7010	17.7002	17.7015	17.7010	17.7013	17.7013	17.7034	17.7033	17.7041	17.7052	17.7060	17.7074	17.7068	17.7077	17.7095	17.7106	17.7116	17.7124	17.7142	17.7151	17.7176	17.7167	17.7146	17.7165	17.7158	17.7162	17.7168	17.7165	17.7126	17.7106	17.7133
16.8728	16.8738	16.8721	16.8715	16.8747	16.8714	16.8710	16.8698	16.8701	16.8699	16.8699	16.8699	16.8678	16.8687	16.8663	16.8668	16.8672	16.8656	16.8655	16.8650	16.8651	16.8643	16.8632	16.8645	16.8628	16.8631	16.8618	16.8612	16.8621	16.8584	16.8592	16.8585	16.8574	16.8573	16.8572	16.8587	16.8586	16.8602	16.8637	16.8620	16.8605
16.8802	16.8818	16.8732	16.8738	16.8741	16.8793	16.8704	16.8766	16.8841	16.8797	16.8812	16.8829	16.8823	16.8823	16.8829	16.8811	16.8828	16.8829	16.8808	16.8811	16.8739	16.8808	16.8800	16.8767	16.8782	16.8798	16.8769	16.8799	16.8777	16.8693	16.8754	16.8778	16.8781	16.8722	16.8738	16.8760	16.8785	16.8791	16.8742	16.8675	16.8588
17.9302	17.9305	17.9303	17.9299	17.9298	17.9294	17.9279	17.9276	17.9314	17.9293	17.9295	17.9311	17.9323	17.9324	17.9336	17.9336	17.9343	17.9345	17.9351	17.9352	17.9355	17.9364	17.9406	17.9395	17.9402	17.9383	17.9369	17.9344	17.9340	17.9370	17.9371	17.9362	17.9357	17.9354	17.9350	17.9352	17.9388	17.9369	17.9336	17.9292	17.9267
17.6617	17.6626	17.6627	17.6624	17.6641	17.6656	17.6672	17.6665	17.6680	17.6681	17.6674	17.6698	17.6731	17.6756	17.6759	17.6742	17.6727	17.6717	17.6743	17.6730	17.6758	17.6765	17.6736	17.6722	17.6740	17.6768	17.6763	17.6762	17.6750	17.6765	17.6761	17.6741	17.6726	17.6729	17.6724	17.6718	17.6724	17.6691	17.6653	17.6619	17.6647
17.4195	17.4194	17.4205	17.4198	17.4199	17.4198	17.4197	17.4201	17.4207	17.4208	17.4204	17.4203	17.4209	17.4205	17.4203	17.4213	17.4213	17.4211	17.4205	17.4209	17.4208	17.4221	17.4221	17.4214	17.4224	17.4217	17.4238	17.4230	17.4238	17.4239	17.4240	17.4235	17.4238	17.4242	17.4240	17.4236	17.4235	17.4237	17.4221	17.4205	17.4203
18.1172	18.1178	18.1191	18.1193	18.1164	18.1199	18.1199	18.1204	18.1226	18.1205	18.1207	18.1195	18.1223	18.1228	18.1239	18.1248	18.1258	18.1271	18.1276	18.1286	18.1296	18.1305	18.1329	18.1309	18.1330	18.1338	18.1345	18.1353	18.1382	18.1407	18.1411	18.1446	18.1411	18.1433	18.1430	18.1411	18.1419	18.1399	18.1416	18.1371	18.1376
17.4217	17.4219	17.4215	17.4216	17.4213	17.4235	17.4215	17.4216	17.4240	17.4221	17.4231	17.4224	17.4233	17.4235	17.4237	17.4240	17.4239	17.4232	17.4229	17.4236	17.4202	17.4212	17.4162	17.4148	17.4135	17.4169	17.4140	17.4152	17.4162	17.4132	17.4148	17.4141	17.4119	17.4111	17.4132	17.4170	17.4190	17.4218	17.4193	17.4193	17.4176
18.2819	18.2824	18.2819	18.2833	18.2834	18.2831	18.2822	18.2824	18.2851	18.2837	18.2835	18.2842	18.2850	18.2847	18.2859	18.2852	18.2863	18.2874	18.2873	18.2877	18.2863	18.2880	18.2885	18.2880	18.2889	18.2872	18.2875	18.2872	18.2869	18.2872	18.2865	18.2865	18.2854	18.2859	18.2862	18.2855	18.2855	18.2855	18.2844	18.2845	18.2827
16.5236	16.5246	16.5262	16.5259	16.5206	16.5247	16.5273	16.5222	16.5202	16.5194	16.5192	16.5194	16.5190	16.5200	16.5183	16.5194	16.5198	16.5194	16.5201	16.5199	16.5139	16.5215	16.5217	16.5249	16.5245	16.5238	16.5225	16.5231	16.5251	16.5218	16.5285	16.5276	16.5240	16.5264	16.5263	16.5274	16.5262	16.5294	16.5251	16.5220	16.5140
17.2767	17.2769	17.2752	17.2767	17.2771	17.2765	17.2745	17.2762	17.2739	17.2736	17.2749	17.2750	17.2731	17.2740	17.2734	17.2735	17.2736	17.2734	17.2737	17.2724	17.2709	17.2726	17.2694	17.2694	17.2699	17.2690	17.2697	17.2702	17.2708	17.2744	17.2741	17.2749	17.2734	17.2747	17.2738	17.2747	17.2734	17.2744	17.2719	17.2703	17.2681
18.8511	18.8475	18.8635	18.8518	18.8490	18.8538	18.8525	18.8550	18.8635	18.8651	18.8642	18.8641	18.8645	18.8644	18.8639	18.8638	18.8644	18.8639	18.8642	18.8644	18.8561	18.8633	18.8642	18.8644	18.8646	18.8646	18.8666	18.8671	18.8681	18.8679	18.8692	18.8693	18.8691	18.8692	18.8691	18.8697	18.8695	18.8695	18.8681	18.8659	18.8649
17.8113	17.8113	17.8127	17.8118	17.8118	17.8112	17.8119	17.8116	17.8118	17.8122	17.8120	17.8108	17.8104	17.8107	17.8104	17.8104	17.8101	17.8094	17.8091	17.8087	17.8090	17.8087	17.8087	17.8086	17.8084	17.8096	17.8093	17.8094	17.8110	17.8105	17.8107	17.8103	17.8103	17.8099	17.8096	17.8093	17.8098	17.8092	17.8071	17.8062	17.8072
17.8650	17.8651	17.8667	17.8660	17.8658	17.8656	17.8676	17.8660	17.8669	17.8673	17.8677	17.8667	17.8679	17.8678	17.8694	17.8705	17.8686	17.8689	17.8697	17.8695	17.8711	17.8698	17.8680	17.8689	17.8683	17.8682	17.8690	17.8687	17.8689	17.8679	17.8683	17.8663	17.8670	17.8677	17.8672	17.8685	17.8679	17.8681	17.8676	17.8692	17.8689
16.5529	16.5531	16.5515	16.5524	16.5532	16.5536	16.5555	16.5525	16.5522	16.5515	16.5500	16.5502	16.5484	16.5491	16.5482	16.5485	16.5470	16.5480	16.5482	16.5472	16.5449	16.5446	16.5433	16.5445	16.5452	16.5418	16.5414	16.5415	16.5404	16.5372	16.5412	16.5393	16.5396	16.5383	16.5390	16.5405	16.5397	16.5406	16.5455	16.5482	16.5448
16.8011	16.8013	16.8036	16.8015	16.8010	16.8015	16.8047	16.8016	16.8003	16.7989	16.7991	16.7979	16.7992	16.7989	16.7976	16.7979	16.7970	16.7960	16.7982	16.7958	16.7893	16.7941	16.7938	16.7972	16.7962	16.7955	16.7952	16.7947	16.7938	16.7926	16.7982	16.7923	16.7908	16.7921	16.7904	16.7910	16.7903	16.7891	16.7920	16.7936	16.7862
18.1511	18.1499	18.1525	18.1512	18.1490	18.1507	18.1474	18.1506	18.1557	18.1555	18.1548	18.1547	18.1590	18.1596	18.1611	18.1624	18.1635	18.1647	18.1651	18.1713	18.1704	18.1705	18.1699	18.1677	18.1738	18.1702	18.1740	18.1732	18.1719	18.1748	18.1763	18.1784	18.1768	18.1787	18.1780	18.1799	18.1825	18.1778	18.1740	18.1680	18.1696
16.6185	16.6196	16.6168	16.6162	16.6182	16.6180	16.6145	16.6164	16.6154	16.6157	16.6166	16.6170	16.6155	16.6169	16.6158	16.6158	16.6156	16.6146	16.6158	16.6152	16.6141	16.6152	16.6138	16.6147	16.6141	16.6138	16.6136	16.6140	16.6128	16.6116	16.6134	16.6127	16.6122	16.6110	16.6108	16.6120	16.6123	16.6165	16.6165	16.6166	16.6098
16.7954	16.7940	16.7970	16.7773	16.7781	16.7935	16.7967	16.7938	16.8030	16.7897	16.7878	16.8060	16.8078	16.7921	16.7858	16.8002	16.8035	16.8054	16.7955	16.7998	16.7536	16.5982	16.5907	16.5949	16.5958	16.5908	16.5955	16.5885	16.5756	16.5927	16.5883	16.5915	16.5920	16.5936	16.5896	16.5920	16.5928	16.5977	16.5928	16.6005	16.5887
16.5058	16.5053	16.5040	16.5039	16.5052	16.5055	16.5028	16.5025	16.4998	16.4997	16.4989	16.4987	16.4987	16.4979	16.4976	16.4986	16.4974	16.4971	16.4974	16.4973	16.4986	16.4961	16.4956	16.4981	16.4967	16.4968	16.4965	16.4945	16.4973	16.4961	16.4999	16.4985	16.4953	16.4998	16.4986	16.5009	16.4980	16.4972	16.5021	16.5009	16.4943
16.7600	16.7607	16.7589	16.7579	16.7595	16.7587	16.7573	16.7577	16.7583	16.7572	16.7578	16.7589	16.7581	16.7582	16.7576	16.7578	16.7586	16.7572	16.7576	16.7575	16.7566	16.7573	16.7556	16.7555	16.7552	16.7546	16.7542	16.7540	16.7532	16.7523	16.7535	16.7518	16.7524	16.7512	16.7514	16.7518	16.7528	16.7555	16.7565	16.7557	16.7523
16.6186	16.6186	16.6176	16.6187	16.6187	16.6182	16.6212	16.6176	16.6160	16.6171	16.6163	16.6161	16.6152	16.6158	16.6153	16.6153	16.6155	16.6142	16.6147	16.6140	16.6127	16.6142	16.6111	16.6132	16.6130	16.6108	16.6110	16.6092	16.6085	16.6068	16.6097	16.6077	16.6088	16.6076	16.6085	16.6095	16.6076	16.6087	16.6125	16.6135	16.6139
18.1545	18.1542	18.1542	18.1547	18.1521	18.1556	18.1529	18.1557	18.1595	18.1599	18.1599	18.1596	18.1615	18.1616	18.1637	18.1657	18.1675	18.1679	18.1707	18.1709	18.1685	18.1773	18.1868	18.1827	18.1846	18.1879	18.1917	18.1926	18.1983	18.1992	18.2059	18.2199	18.2073	18.2072	18.2080	18.2011	18.2095	18.2037	18.1886	18.1857	18.1814
17.3711	17.3709	17.3711	17.3707	17.3712	17.3716	17.3704	17.3711	17.3721	17.3718	17.3716	17.3714	17.3708	17.3724	17.3715	17.3717	17.3713	17.3726	17.3718	17.3715	17.3705	17.3719	17.3722	17.3709	17.3713	17.3717	17.3718	17.3727	17.3723	17.3720	17.3718	17.3723	17.3731	17.3735	17.3728	17.3736	17.3735	17.3732	17.3730	17.3728	17.3729
14.6789	14.6797	14.6795	14.6809	14.6835	14.6828	14.6833	14.6814	14.6816	14.6827	14.6825	14.6834	14.6839	14.6865	14.6850	14.6869	14.6891	14.6859	14.6860	14.6881	14.6851	14.6871	14.6862	14.6852	14.6865	14.6862	14.6821	14.6826	14.6844	14.6853	14.6884	14.6857	14.6863	14.6869	14.6863	14.6849	14.6842	14.6832	14.6864	14.6806	14.6800
16.3712	16.3717	16.3728	16.3739	16.3763	16.3730	16.3790	16.3711	16.3652	16.3697	16.3676	16.3678	16.3685	16.3695	16.3672	16.3675	16.3682	16.3614	16.3655	16.3655	16.3664	16.3646	16.3646	16.3726	16.3647	16.3641	16.3623	16.3620	16.3610	16.3594	16.3614	16.3589	16.3592	16.3591	16.3584	16.3606	16.3600	16.3654	16.3696	16.3703	16.3557
17.3504	17.3526	17.3523	17.3528	17.3527	17.3527	17.3503	17.3506	17.3490	17.3473	17.3485	17.3473	17.3467	17.3467	17.3458	17.3460	17.3441	17.3455	17.3454	17.3445	17.3454	17.3453	17.3439	17.3443	17.3450	17.3446	17.3451	17.3451	17.3448	17.3473	17.3471	17.3483	17.3472	17.3484	17.3482	17.3487	17.3475	17.3482	17.3463	17.3455	17.3459
17.2366	17.2379	17.2362	17.2360	17.2371	17.2362	17.2362	17.2362	17.2366	17.2335	17.2340	17.2348	17.2335	17.2337	17.2325	17.2322	17.2321	17.2323	17.2317	17.2312	17.2299	17.2298	17.2279	17.2293	17.2279	17.2258	17.2250	17.2246	17.2247	17.2257	17.2234	17.2251	17.2248	17.2212	17.2249	17.2261	17.2242	17.2273	17.2260	17.2253	17.2249
18.3700	18.3700	18.3672	18.3668	18.3676	18.3698	18.3679	18.3684	18.3712	18.3713	18.3762	18.3769	18.3792	18.3812	18.3833	18.3841	18.3872	18.3921	18.3891	18.3948	18.3876	18.3977	18.4036	18.4047	18.4049	18.4073	18.4042	18.4034	18.4046	18.4011	18.4061	18.4030	18.4031	18.4039	18.4025	18.4013	18.4076	18.4046	18.4001	18.3946	18.4003
18.0661	18.0673	18.0750	18.0698	18.0691	18.0711	18.0730	18.0721	18.0712	18.0705	18.0726	18.0716	18.0729	18.0734	18.0736	18.0751	18.0791	18.0781	18.0784	18.0778	18.1030	18.0831	18.0906	18.0821	18.0866	18.0901	18.0878	18.0956	18.0915	18.0777	18.0736	18.0764	18.0739	18.0896	18.0873	18.0731	18.0730	18.0650	18.0464	18.0683	18.0589
17.2683	17.2698	17.2693	17.2685	17.2636	17.2587	17.2703	17.2713	17.2652	17.2641	17.2714	17.2693	17.2701	17.2728	17.2720	17.2746	17.2664	17.2712	17.2775	17.2756	17.2788	17.2763	17.2730	17.2708	17.2762	17.2682	17.2734	17.2730	17.2751	17.2776	17.2784	17.2792	17.2806	17.2823	17.2807	17.2800	17.2783	17.2802	17.2725	17.2634	17.2680
16.5611	16.5624	16.5608	16.5622	16.5627	16.5629	16.5650	16.5612	16.5609	16.5596	16.5605	16.5606	16.5593	16.5607	16.5600	16.5595	16.5598	16.5572	16.5597	16.5586	16.5566	16.5567	16.5536	16.5541	16.5548	16.5529	16.5541	16.5523	16.5528	16.5480	16.5515	16.5503	16.5502	16.5513	16.5515	16.5513	16.5519	16.5538	16.5567	16.5580	16.5560
16.6714	16.6717	16.6736	16.6727	16.6764	16.6715	16.6727	16.6708	16.6706	16.6698	16.6685	16.6696	16.6662	16.6680	16.6671	16.6678	16.6683	16.6671	16.6669	16.6652	16.6633	16.6649	16.6653	16.6659	16.6652	16.6639	16.6621	16.6613	16.6602	16.6563	16.6605	16.6596	16.6595	16.6585	16.6597	16.6610	16.6611	16.6651	16.6670	16.6683	16.6621
17.7253	17.7245	17.7240	17.7248	17.7255	17.7254	17.7269	17.7257	17.7253	17.7257	17.7255	17.7253	17.7249	17.7249	17.7238	17.7242	17.7234	17.7232	17.7234	17.7223	17.7229	17.7210	17.7205	17.7191	17.7191	17.7207	17.7212	17.7204	17.7216	17.7217	17.7211	17.7193	17.7183	17.7191	17.7188	17.7188	17.7183	17.7201	17.7186	17.7188	17.7189
17.3477	17.3464	17.3492	17.3466	17.3507	17.3496	17.3497	17.3507	17.3394	17.3495	17.3472	17.3479	17.3447	17.3421	17.3409	17.3328	17.3344	17.3327	17.3349	17.3347	17.3292	17.3294	17.3269	17.3252	17.3274	17.3278	17.3275	17.3296	17.3340	17.3338	17.3351	17.3368	17.3375	17.3387	17.3356	17.3360	17.3344	17.3348	17.3323	17.3293	17.3257
14.6037	14.6048	14.6027	14.6058	14.6062	14.6084	14.6097	14.6075	14.6072	14.6071	14.6081	14.6087	14.6079	14.6088	14.6084	14.6087	14.6109	14.6092	14.6089	14.6090	14.6035	14.6084	14.6077	14.6057	14.6085	14.6075	14.6040	14.6047	14.6070	14.6053	14.6102	14.6082	14.6085	14.6081	14.6081	14.6082	14.6078	14.6101	14.6113	14.6070	14.6049
16.6489	16.6511	16.6519	16.6508	16.6521	16.6511	16.6559	16.6527	16.6520	16.6506	16.6509	16.6499	16.6494	16.6515	16.6506	16.6487	16.6494	16.6489	16.6504	16.6499	16.6552	16.6546	16.6554	16.6572	16.6571	16.6575	16.6564	16.6554	16.6570	16.6534	16.6579	16.6469	16.6513	16.6470	16.6549	16.6534	16.6504	16.6552	16.6591	16.6594	16.6596
16.8960	16.8958	16.8964	16.8959	16.8965	16.8950	16.8943	16.8941	16.8917	16.8918	16.8925	16.8922	16.8908	16.8918	16.8916	16.8938	16.8935	16.8916	16.8912	16.8924	16.8925	16.8927	16.8908	16.8898	16.8889	16.8890	16.8868	16.8869	16.8861	16.8834	16.8865	16.8858	16.8856	16.8859	16.8856	16.8866	16.8866	16.8903	16.8915	16.8912	16.8928
16.5695	16.5702	16.5685	16.5686	16.5686	16.5689	16.5726	16.5678	16.5670	16.5667	16.5672	16.5680	16.5665	16.5667	16.5660	16.5663	16.5658	16.5651	16.5658	16.5640	16.5522	16.5580	16.5571	16.5578	16.5589	16.5564	16.5562	16.5557	16.5541	16.5530	16.5564	16.5541	16.5543	16.5534	16.5541	16.5540	16.5530	16.5586	16.5610	16.5629	16.5595
18.8483	18.8459	18.8518	18.8503	18.8469	18.8501	18.8480	18.8498	18.8572	18.8593	18.8629	18.8597	18.8682	18.8682	18.8748	18.8755	18.8803	18.8870	18.8877	18.8925	18.8951	18.8937	18.8922	18.8930	18.8914	18.8882	18.8882	18.8901	18.8911	18.8881	18.8888	18.8888	18.8880	18.8867	18.8870	18.8881	18.8874	18.8871	18.8877	18.8928	18.8950
17.7641	17.7647	17.7644	17.7629	17.7637	17.7615	17.7627	17.7629	17.7610	17.7591	17.7596	17.7586	17.7591	17.7587	17.7581	17.7567	17.7553	17.7570	17.7562	17.7566	17.7511	17.7567	17.7566	17.7559	17.7552	17.7572	17.7531	17.7557	17.7559	17.7572	17.7560	17.7620	17.7579	17.7569	17.7564	17.7546	17.7552	17.7511	17.7459	17.7456	17.7491
17.9464	17.9446	17.9483	17.9483	17.9477	17.9484	17.9449	17.9491	17.9536	17.9535	17.9564	17.9563	17.9590	17.9612	17.9611	17.9616	17.9631	17.9638	17.9646	17.9661	17.9646	17.9653	17.9610	17.9629	17.9640	17.9650	17.9656	17.9661	17.9668	17.9666	17.9675	17.9675	17.9670	17.9674	17.9672	17.9661	17.9659	17.9643	17.9620	17.9591	17.9602
18.3397	18.3402	18.3427	18.3396	18.3385	18.3397	18.3377	18.3402	18.3422	18.3430	18.3440	18.3439	18.3478	18.3488	18.3486	18.3487	18.3526	18.3537	18.3535	18.3559	18.3546	18.3605	18.3599	18.3592	18.3611	18.3625	18.3631	18.3637	18.3652	18.3653	18.3676	18.3682	18.3684	18.3685	18.3680	18.3680	18.3679	18.3642	18.3557	18.3508	18.3514
16.8363	16.8365	16.8348	16.8344	16.8366	16.8337	16.8339	16.8327	16.8327	16.8315	16.8321	16.8315	16.8303	16.8315	16.8309	16.8301	16.8306	16.8299	16.8302	16.8296	16.8291	16.8315	16.8304	16.8304	16.8308	16.8302	16.8303	16.8299	16.8283	16.8276	16.8289	16.8292	16.8291	16.8297	16.8283	16.8286	16.8291	16.8315	16.8319	16.8323	16.8317
16.2661	16.2658	16.2593	16.2623	16.2675	16.2629	16.2653	16.2626	16.2626	16.2590	16.2563	16.2597	16.2559	16.2574	16.2551	16.2578	16.2561	16.2591	16.2566	16.2555	16.2960	16.2676	16.2567	16.2530	16.2465	16.2450	16.2450	16.2445	16.2441	16.2618	16.2614	16.2594	16.2688	16.2571	16.2606	16.2610	16.2553	16.2580	16.2611	16.2564	16.2455
14.4735	14.4736	14.4699	14.4711	14.4710	14.4720	14.4720	14.4721	14.4735	14.4735	14.4720	14.4728	14.4695	14.4705	14.4714	14.4717	14.4700	14.4691	14.4704	14.4695	14.4668	14.4700	14.4702	14.4684	14.4678	14.4677	14.4679	14.4674	14.4670	14.4659	14.4663	14.4674	14.4667	14.4660	14.4661	14.4674	14.4677	14.4689	14.4682	14.4673	14.4676
16.7458	16.7469	16.7456	16.7439	16.7469	16.7452	16.7434	16.7435	16.7435	16.7424	16.7427	16.7430	16.7420	16.7428	16.7423	16.7428	16.7427	16.7417	16.7416	16.7418	16.7405	16.7405	16.7392	16.7397	16.7388	16.7385	16.7372	16.7373	16.7354	16.7349	16.7356	16.7344	16.7349	16.7349	16.7347	16.7348	16.7352	16.7392	16.7411	16.7409	16.7364
17.4221	17.4216	17.4231	17.4226	17.4226	17.4218	17.4292	17.4236	17.4217	17.4217	17.4212	17.4214	17.4208	17.4215	17.4213	17.4208	17.4218	17.4203	17.4227	17.4213	17.4175	17.4215	17.4203	17.4209	17.4222	17.4212	17.4227	17.4216	17.4213	17.4209	17.4234	17.4222	17.4216	17.4221	17.4220	17.4218	17.4223	17.4229	17.4253	17.4228	17.4159
17.6928	17.6932	17.6928	17.6919	17.6932	17.6936	17.6922	17.6917	17.6925	17.6905	17.6914	17.6902	17.6873	17.6894	17.6876	17.6876	17.6878	17.6859	17.6849	17.6828	17.6818	17.6799	17.6984	17.7009	17.7003	17.7036	17.7025	17.7028	17.7029	17.6978	17.6974	17.6978	17.6981	17.6955	17.6981	17.6979	17.6984	17.6977	17.6954	17.6940	17.6954
18.9228	18.9235	18.9237	18.9237	18.9239	18.9234	18.9246	18.9227	18.9207	18.9205	18.9200	18.9205	18.9185	18.9170	18.9153	18.9151	18.9130	18.9092	18.9119	18.9108	18.9168	18.9111	18.9091	18.9088	18.9091	18.9065	18.9066	18.9051	18.9027	18.9050	18.9047	18.9039	18.9052	18.9064	18.9044	18.9044	18.9041	18.9031	18.9034	18.9013	18.9005
16.7150	16.7174	16.7164	16.7168	16.7170	16.7176	16.7156	16.7159	16.7185	16.7176	16.7180	16.7172	16.7173	16.7176	16.7159	16.7192	16.7177	16.7162	16.7176	16.7167	16.7169	16.7178	16.7152	16.7152	16.7136	16.7153	16.7138	16.7144	16.7121	16.7103	16.7111	16.7114	16.7110	16.7087	16.7087	16.7099	16.7106	16.7148	16.7147	16.7143	16.7116
16.8203	16.8197	16.8199	16.8242	16.8197	16.8203	16.8232	16.8203	16.8193	16.8201	16.8195	16.8182	16.8179	16.8183	16.8173	16.8165	16.8158	16.8158	16.8180	16.8120	16.8164	16.8094	16.8055	16.8077	16.8052	16.8038	16.8009	16.7986	16.8000	16.7989	16.8038	16.8028	16.8017	16.8021	16.8009	16.8017	16.8023	16.8053	16.8059	16.8081	16.8060
18.8237	18.8240	18.8234	18.8239	18.8242	18.8231	18.8255	18.8231	18.8243	18.8257	18.8271	18.8271	18.8287	18.8308	18.8316	18.8316	18.8329	18.8341	18.8351	18.8354	18.8393	18.8402	18.8400	18.8417	18.8437	18.8433	18.8434	18.8427	18.8407	18.8427	18.8405	18.8396	18.8399	18.8420	18.8392	18.8389	18.8386	18.8379	18.8386	18.8392	18.8381
16.5512	16.5519	16.5522	16.5508	16.5504	16.5517	16.5525	16.5500	16.5490	16.5501	16.5478	16.5475	16.5460	16.5469	16.5452	16.5463	16.5449	16.5444	16.5453	16.5442	16.5420	16.5429	16.5426	16.5430	16.5426	16.5410	16.5413	16.5403	16.5423	16.5402	16.5435	16.5412	16.5402	16.5406	16.5402	16.5416	16.5417	16.5477	16.5500	16.5530	16.5515
16.5521	16.5518	16.5521	16.5511	16.5544	16.5519	16.5547	16.5496	16.5487	16.5475	16.5474	16.5483	16.5463	16.5474	16.5465	16.5468	16.5483	16.5463	16.5463	16.5455	16.5445	16.5448	16.5450	16.5464	16.5458	16.5445	16.5440	16.5430	16.5426	16.5404	16.5431	16.5417	16.5407	16.5414	16.5406	16.5414	16.5410	16.5434	16.5474	16.5493	16.5442
17.2486	17.2493	17.2480	17.2484	17.2485	17.2499	17.2549	17.2494	17.2527	17.2515	17.2523	17.2518	17.2527	17.2542	17.2551	17.2551	17.2566	17.2573	17.2572	17.2575	17.2609	17.2585	17.2594	17.2595	17.2615	17.2624	17.2640	17.2640	17.2650	17.2650	17.2666	17.2675	17.2673	17.2677	17.2674	17.2668	17.2666	17.2664	17.2644	17.2614	17.2593
17.3931	17.3927	17.3941	17.3937	17.3930	17.3944	17.4006	17.3951	17.3950	17.3940	17.3944	17.3944	17.3945	17.3952	17.3948	17.3949	17.3965	17.3960	17.3959	17.3964	17.3916	17.3943	17.3955	17.3959	17.3963	17.3968	17.3980	17.3978	17.3997	17.3969	17.4012	17.4031	17.4016	17.4029	17.4018	17.4009	17.4016	17.4010	17.4007	17.4000	17.3959
17.4036	17.4036	17.4051	17.4032	17.4027	17.4039	17.4044	17.4040	17.4051	17.4051	17.4064	17.4068	17.4078	17.4094	17.4096	17.4092	17.4108	17.4115	17.4102	17.4105	17.4138	17.4130	17.4147	17.4135	17.4150	17.4157	17.4171	17.4192	17.4192	17.4188	17.4218	17.4229	17.4220	17.4226	17.4232	17.4235	17.4222	17.4224	17.4182	17.4146	17.4149
16.7507	16.7512	16.7503	16.7491	16.7495	16.7487	16.7484	16.7486	16.7479	16.7480	16.7465	16.7485	16.7463	16.7476	16.7465	16.7464	16.7474	16.7458	16.7457	16.7441	16.7418	16.7438	16.7442	16.7439	16.7435	16.7421	16.7411	16.7403	16.7392	16.7370	16.7393	16.7376	16.7375	16.7373	16.7374	16.7386	16.7387	16.7416	16.7453	16.7465	16.7426
16.7153	16.7158	16.7139	16.7133	16.7142	16.7119	16.7114	16.7112	16.7101	16.7101	16.7076	16.7092	16.7090	16.7094	16.7088	16.7067	16.7096	16.7103	16.7092	16.7079	16.6998	16.7069	16.7089	16.7066	16.7045	16.7055	16.7024	16.7039	16.7020	16.7021	16.7028	16.7044	16.7042	16.7013	16.6996	16.7018	16.7053	16.7110	16.7108	16.7066	16.7027
14.3895	14.3911	14.3888	14.3902	14.3901	14.3893	14.3888	14.3883	14.3898	14.3882	14.3881	14.3877	14.3876	14.3885	14.3889	14.3883	14.3882	14.3890	14.3894	14.3882	14.3842	14.3891	14.3924	14.3923	14.3929	14.3947	14.3933	14.3943	14.3934	14.3877	14.3909	14.3893	14.3908	14.3872	14.3897	14.3907	14.3905	14.3892	14.3907	14.3883	14.3855
17.4108	17.4098	17.4103	17.4102	17.4109	17.4115	17.4126	17.4105	17.4117	17.4110	17.4114	17.4118	17.4136	17.4140	17.4136	17.4137	17.4149	17.4152	17.4149	17.4154	17.4171	17.4178	17.4164	17.4175	17.4179	17.4185	17.4186	17.4183	17.4185	17.4196	17.4207	17.4217	17.4207	17.4218	17.4218	17.4215	17.4194	17.4203	17.4199	17.4199	17.4171
16.5098	16.5113	16.5096	16.5105	16.5110	16.5110	16.5147	16.5110	16.5094	16.5085	16.5088	16.5091	16.5067	16.5083	16.5067	16.5070	16.5071	16.5058	16.5067	16.5051	16.5013	16.5047	16.5051	16.5061	16.5067	16.5046	16.5041	16.5034	16.5027	16.5005	16.5037	16.5022	16.5023	16.5022	16.5026	16.5039	16.5025	16.5044	16.5078	16.5089	16.5069
16.8549	16.8560	16.8569	16.8559	16.8581	16.8576	16.8572	16.8558	16.8561	16.8558	16.8580	16.8575	16.8572	16.8570	16.8561	16.8561	16.8565	16.8537	16.8550	16.8547	16.8552	16.8554	16.8554	16.8561	16.8559	16.8559	16.8562	16.8546	16.8544	16.8531	16.8535	16.8531	16.8539	16.8543	16.8541	16.8543	16.8544	16.8559	16.8576	16.8589	16.8554
18.0246	18.0232	18.0254	18.0241	18.0245	18.0250	18.0205	18.0277	18.0285	18.0284	18.0281	18.0285	18.0249	18.0275	18.0286	18.0242	18.0272	18.0298	18.0273	18.0255	18.0155	18.0130	18.0171	18.0136	18.0147	18.0170	18.0176	18.0202	18.0227	18.0223	18.0256	18.0271	18.0265	18.0268	18.0266	18.0265	18.0285	18.0312	18.0275	18.0290	18.0325
17.1506	17.1514	17.1530	17.1541	17.1519	17.1495	17.1536	17.1531	17.1541	17.1538	17.1545	17.1542	17.1553	17.1564	17.1566	17.1605	17.1593	17.1600	17.1614	17.1627	17.1608	17.1654	17.1675	17.1686	17.1698	17.1721	17.1709	17.1752	17.1755	17.1740	17.1772	17.1783	17.1790	17.1762	17.1780	17.1778	17.1778	17.1706	17.1675	17.1676	17.1662
18.0921	18.0921	18.0960	18.0919	18.0905	18.0948	18.0918	18.0937	18.0954	18.0956	18.0987	18.0986	18.0976	18.0983	18.1023	18.1005	18.1030	18.1046	18.1044	18.1035	18.0974	18.1041	18.1086	18.1053	18.1062	18.1104	18.1110	18.1151	18.1176	18.1174	18.1215	18.1251	18.1204	18.1223	18.1215	18.1208	18.1207	18.1185	18.1099	18.1044	18.1040
17.6501	17.6493	17.6487	17.6498	17.6491	17.6515	17.6503	17.6499	17.6513	17.6500	17.6498	17.6494	17.6482	17.6493	17.6491	17.6488	17.6491	17.6495	17.6480	17.6485	17.6486	17.6491	17.6474	17.6479	17.6477	17.6492	17.6506	17.6511	17.6519	17.6526	17.6520	17.6549	17.6548	17.6558	17.6542	17.6543	17.6546	17.6540	17.6544	17.6559	17.6544
16.3713	16.3715	16.3729	16.3737	16.3768	16.3730	16.3763	16.3727	16.3651	16.3702	16.3687	16.3679	16.3675	16.3691	16.3662	16.3666	16.3672	16.3602	16.3646	16.3633	16.3646	16.3623	16.3615	16.3700	16.3624	16.3609	16.3598	16.3591	16.3587	16.3565	16.3584	16.3556	16.3554	16.3563	16.3561	16.3569	16.3559	16.3639	16.3698	16.3695	16.3611
16.4952	16.4964	16.4996	16.5013	16.4971	16.4985	16.5034	16.4976	16.4964	16.4962	16.4951	16.4947	16.4944	16.4967	16.4957	16.4966	16.4928	16.4903	16.4912	16.4865	16.4869	16.4742	16.4682	16.4644	16.4674	16.4676	16.4663	16.4659	16.4678	16.4651	16.4733	16.4720	16.4717	16.4717	16.4716	16.4722	16.4710	16.4736	16.5153	16.5296	16.5307
16.1012	16.1020	16.0978	16.0981	16.0991	16.0987	16.0991	16.0981	16.0990	16.0972	16.0973	16.0979	16.0968	16.0975	16.0967	16.0960	16.0971	16.0964	16.0965	16.0957	16.0923	16.0964	16.0945	16.0940	16.0937	16.0925	16.0924	16.0928	16.0930	16.0915	16.0935	16.0939	16.0928	16.0924	16.0926	16.0934	16.0943	16.0935	16.0932	16.0938	16.0935
16.4834	16.4841	16.4831	16.4832	16.4843	16.4824	16.4832	16.4821	16.4819	16.4811	16.4817	16.4828	16.4807	16.4809	16.4804	16.4811	16.4813	16.4806	16.4807	16.4800	16.4802	16.4804	16.4800	16.4806	16.4806	16.4802	16.4784	16.4783	16.4780	16.4769	16.4771	16.4767	16.4781	16.4774	16.4770	16.4779	16.4771	16.4795	16.4817	16.4806	16.4772
16.5243	16.5259	16.5301	16.5288	16.5275	16.5273	16.5337	16.5296	16.5280	16.5294	16.5272	16.5268	16.5273	16.5266	16.5269	16.5279	16.5279	16.5265	16.5280	16.5266	NaN	NaN	NaN	NaN	NaN	NaN	NaN	NaN	NaN	NaN	NaN	NaN	NaN	NaN	NaN	NaN	NaN	NaN	NaN	NaN	NaN
17.7805	17.7809	17.7812	17.7807	17.7799	17.7816	17.7818	17.7808	17.7827	17.7815	17.7823	17.7827	17.7831	17.7834	17.7840	17.7845	17.7844	17.7854	17.7849	17.7854	17.7860	17.7867	17.7872	17.7857	17.7871	17.7888	17.7878	17.7885	17.7894	17.7899	17.7899	17.7901	17.7898	17.7908	17.7894	17.7897	17.7902	17.7902	17.7864	17.7864	17.7875
17.8145	17.8147	17.8150	17.8146	17.8149	17.8160	17.8167	17.8161	17.8170	17.8172	17.8178	17.8182	17.8196	17.8197	17.8207	17.8208	17.8210	17.8217	17.8210	17.8223	17.8229	17.8234	17.8251	17.8241	17.8252	17.8268	17.8267	17.8272	17.8292	17.8303	17.8299	17.8302	17.8291	17.8289	17.8294	17.8287	17.8283	17.8271	17.8248	17.8223	17.8244
16.8822	16.8843	16.8833	16.8831	16.8850	16.8819	16.8813	16.8824	16.8811	16.8823	16.8819	16.8814	16.8809	16.8818	16.8802	16.8799	16.8790	16.8775	16.8794	16.8785	16.8779	16.8802	16.8801	16.8801	16.8813	16.8803	16.8805	16.8794	16.8785	16.8779	16.8794	16.8798	16.8806	16.8782	16.8787	16.8792	16.8812	16.8831	16.8799	16.8726	16.8642
16.6360	16.6358	16.6311	16.6335	16.6358	16.6333	16.6299	16.6316	16.6320	16.6311	16.6296	16.6293	16.6273	16.6282	16.6256	16.6258	16.6260	16.6240	16.6239	16.6237	16.6225	16.6239	16.6239	16.6231	16.6217	16.6226	16.6205	16.6191	16.6188	16.6159	16.6175	16.6169	16.6172	16.6159	16.6169	16.6170	16.6177	16.6221	16.6203	16.6187	16.6149
16.7148	16.7153	16.7118	16.7103	16.7148	16.7113	16.7104	16.7123	16.7157	16.7141	16.7147	16.7167	16.7156	16.7155	16.7159	16.7166	16.7174	16.7178	16.7164	16.7153	16.7143	16.7194	16.7200	16.7198	16.7190	16.7218	16.7207	16.7217	16.7202	16.7268	16.7251	16.7274	16.7277	16.7348	16.7273	16.7251	16.7294	16.7218	16.7154	16.7035	16.7022
16.7255	16.7262	16.7277	16.7274	16.7307	16.7281	16.7302	16.7276	16.7259	16.7245	16.7246	16.7227	16.7226	16.7217	16.7205	16.7201	16.7197	16.7185	16.7197	16.7180	16.7162	16.7161	16.7103	16.7115	16.7092	16.7080	16.7072	16.7073	16.7068	16.7059	16.7064	16.7061	16.7069	16.7046	16.7055	16.7054	16.7081	16.7127	16.7323	16.7331	16.7219
16.2303	16.2287	16.2328	16.2270	16.2273	16.2278	16.2369	16.2235	16.2263	16.2239	16.2236	16.2236	16.2227	16.2238	16.2250	16.2250	16.2297	16.2303	16.2328	16.2362	16.2180	16.2329	NaN	NaN	NaN	NaN	NaN	NaN	NaN	NaN	NaN	NaN	NaN	NaN	NaN	NaN	NaN	NaN	NaN	NaN	NaN
16.1413	16.1433	16.1476	16.1352	16.1385	16.1389	16.1374	16.1382	16.1388	16.1375	16.1337	16.1355	16.1368	16.1354	16.1317	16.1294	16.1285	16.1274	16.1278	16.1286	16.1205	16.1268	16.1265	16.1226	16.1229	16.1232	16.1126	16.1228	16.1262	16.1221	16.1230	16.0977	16.1216	16.1134	16.1122	16.1217	16.1142	16.1232	16.1275	16.1217	16.1144
16.6435	16.6442	16.6479	16.6496	16.6429	16.6451	16.6476	16.6463	16.6454	16.6445	16.6445	16.6428	16.6418	16.6439	16.6396	16.6401	16.6386	16.6381	16.6399	16.6389	16.6491	16.6361	16.6389	16.6393	16.6340	16.6383	16.6431	16.6387	16.6953	16.6552	16.6530	16.6363	16.6433	16.6319	16.6328	16.6495	16.6233	16.6285	16.6340	16.6337	16.6234
17.3807	17.3811	17.3816	17.3817	17.3807	17.3814	17.3865	17.3804	17.3806	17.3815	17.3811	17.3823	17.3826	17.3825	17.3835	17.3827	17.3849	17.3849	17.3863	17.3863	17.3833	17.3861	17.3879	17.3890	17.3894	17.3910	17.3940	17.3955	17.3978	17.3983	17.4021	17.4023	17.4003	17.4027	17.4021	17.4019	17.4030	17.4023	17.3995	17.3912	17.3874
17.8827	17.8830	17.8831	17.8828	17.8816	17.8833	17.8833	17.8838	17.8845	17.8843	17.8846	17.8850	17.8841	17.8846	17.8849	17.8853	17.8847	17.8861	17.8861	17.8865	17.8879	17.8869	17.8837	17.8839	17.8841	17.8848	17.8854	17.8867	17.8895	17.8909	17.8920	17.8925	17.8928	17.8927	17.8927	17.8926	17.8927	17.8915	17.8869	17.8841	17.8844
18.9158	18.9152	18.9187	18.9147	18.9140	18.9147	18.9149	18.9152	18.9167	18.9171	18.9166	18.9170	18.9177	18.9181	18.9174	18.9169	18.9165	18.9157	18.9170	18.9175	18.9050	18.9136	18.9136	18.9137	18.9144	18.9113	18.9100	18.9097	18.9087	18.9080	18.9087	18.9079	18.9077	18.9082	18.9076	18.9081	18.9082	18.9085	18.9126	18.9137	18.9126
16.5204	16.5233	16.5281	16.5280	16.5238	16.5266	16.5241	16.5280	16.5221	16.5297	16.5286	16.5248	16.5182	16.5203	16.5232	16.5189	16.5178	16.5218	16.5249	16.5196	16.5146	16.5242	16.5201	16.5167	16.5154	16.5195	16.5146	16.5103	16.5092	16.5051	16.5029	16.5039	16.5101	16.5047	16.5003	16.5051	16.5032	16.5114	16.5104	16.5085	16.5051
18.8436	18.8429	18.8412	18.8419	18.8415	18.8417	18.8437	18.8426	18.8424	18.8434	18.8440	18.8439	18.8445	18.8445	18.8447	18.8456	18.8454	18.8459	18.8460	18.8459	18.8421	18.8486	18.8484	18.8465	18.8458	18.8438	18.8430	18.8427	18.8425	18.8397	18.8400	18.8379	18.8384	18.8381	18.8375	18.8376	18.8378	18.8397	18.8367	18.8382	18.8408
16.6104	16.6108	16.6088	16.6097	16.6091	16.6104	16.6122	16.6097	16.6080	16.6071	16.6077	16.6086	16.6070	16.6076	16.6062	16.6078	16.6073	16.6061	16.6061	16.6053	16.6041	16.6065	16.6053	16.6059	16.6059	16.6038	16.6040	16.6034	16.6027	16.5944	16.5985	16.5972	16.5958	16.5957	16.5974	16.5979	16.5972	16.5996	16.6022	16.6016	16.6033
16.7201	16.7211	16.7201	16.7200	16.7220	16.7195	16.7182	16.7185	16.7183	16.7174	16.7178	16.7180	16.7155	16.7175	16.7161	16.7163	16.7167	16.7143	16.7151	16.7145	16.7141	16.7116	16.7105	16.7114	16.7104	16.7099	16.7097	16.7087	16.7071	16.7063	16.7066	16.7065	16.7061	16.7068	16.7067	16.7071	16.7086	16.7123	16.7155	16.7156	16.7100
18.8663	18.8666	18.8676	18.8661	18.8665	18.8657	18.8673	18.8660	18.8652	18.8653	18.8658	18.8661	18.8662	18.8664	18.8665	18.8669	18.8672	18.8653	18.8663	18.8653	18.8670	18.8605	18.8566	18.8595	18.8568	18.8533	18.8532	18.8518	18.8518	18.8517	18.8516	18.8514	18.8515	18.8507	18.8509	18.8513	18.8510	18.8514	18.8542	18.8543	18.8541
16.5462	16.5455	16.5435	16.5466	16.5456	16.5451	16.5432	16.5429	16.5404	16.5431	16.5443	16.5440	16.5436	16.5466	16.5463	16.5451	16.5463	16.5454	16.5444	16.5453	16.5452	16.5439	16.5467	16.5434	16.5450	16.5459	16.5451	16.5467	16.5452	16.5426	16.5466	16.5458	16.5467	16.5434	16.5439	16.5447	16.5480	16.5450	16.5465	16.5448	16.5384
16.7583	16.7601	16.7595	16.7580	16.7567	16.7585	16.7624	16.7598	16.7574	16.7555	16.7553	16.7511	16.7516	16.7517	16.7517	16.7522	16.7515	16.7501	16.7504	16.7497	16.7477	16.7740	16.7746	16.7771	16.7756	16.7760	16.7767	16.7773	16.7750	16.7779	16.7828	16.7792	16.7786	16.7785	16.7789	16.7785	16.7778	16.7784	16.7810	16.7816	16.7776
16.5778	16.5781	16.5783	16.5774	16.5807	16.5798	16.5812	16.5786	16.5783	16.5776	16.5767	16.5785	16.5772	16.5788	16.5770	16.5777	16.5782	16.5765	16.5761	16.5760	16.5757	16.5756	16.5740	16.5746	16.5731	16.5715	16.5717	16.5712	16.5701	16.5686	16.5688	16.5684	16.5678	16.5691	16.5692	16.5691	16.5702	16.5713	16.5733	16.5747	16.5665
17.9163	17.9153	17.9171	17.9180	17.9185	17.9186	17.9168	17.9194	17.9186	17.9185	17.9194	17.9200	17.9205	17.9192	17.9202	17.9202	17.9203	17.9196	17.9215	17.9224	17.9260	17.9258	17.9289	17.9300	17.9299	17.9319	17.9329	17.9340	17.9364	17.9361	17.9362	17.9385	17.9377	17.9380	17.9389	17.9376	17.9384	17.9377	17.9327	17.9237	17.9241
16.6944	16.6960	16.6981	16.6979	16.6991	16.6974	16.6992	16.6975	16.6957	16.6974	16.6955	16.6956	16.6956	16.6961	16.6959	16.6964	16.6976	16.6955	16.6960	16.6955	16.6961	16.6961	16.6961	16.6982	16.6996	16.6991	16.7002	16.6999	16.6992	16.7003	16.7011	16.7001	16.6988	16.7028	16.7014	16.7012	16.7008	16.7005	16.7015	16.7025	16.6980
17.2058	17.2059	17.2072	17.2067	17.2059	17.2072	17.2103	17.2074	17.2072	17.2080	17.2083	17.2081	17.2090	17.2099	17.2104	17.2108	17.2123	17.2131	17.2142	17.2137	17.2175	17.2163	17.2163	17.2162	17.2167	17.2172	17.2188	17.2189	17.2210	17.2226	17.2216	17.2219	17.2225	17.2229	17.2223	17.2212	17.2223	17.2220	17.2190	17.2152	17.2135
17.9656	17.9642	17.9680	17.9674	17.9686	17.9678	17.9698	17.9695	17.9693	17.9706	17.9716	17.9711	17.9734	17.9736	17.9748	17.9757	17.9762	17.9763	17.9770	17.9780	17.9805	17.9778	17.9770	17.9781	17.9792	17.9807	17.9809	17.9831	17.9850	17.9857	17.9877	17.9880	17.9876	17.9881	17.9868	17.9881	17.9889	17.9884	17.9869	17.9821	17.9836
16.6277	16.6277	16.6285	16.6279	16.6313	16.6283	16.6289	16.6273	16.6260	16.6256	16.6266	16.6258	16.6260	16.6262	16.6261	16.6267	16.6270	16.6257	16.6260	16.6251	16.6249	16.6241	16.6223	16.6234	16.6232	16.6223	16.6221	16.6206	16.6199	16.6189	16.6202	16.6183	16.6187	16.6191	16.6193	16.6198	16.6211	16.6246	16.6298	16.6290	16.6257
16.7554	16.7557	16.7584	16.7551	16.7429	16.7556	16.7590	16.7547	16.7578	16.7536	16.7549	16.7557	16.7546	16.7557	16.7543	16.7552	16.7566	16.7553	16.7551	16.7576	16.7510	16.7580	16.7572	16.7592	16.7621	16.7535	16.7509	16.7499	16.7521	16.7492	16.7587	16.7531	16.7530	16.7527	16.7538	16.7535	16.7554	16.7592	16.7573	16.7724	16.7576
16.5921	16.5934	16.5926	16.5934	16.5934	16.5938	16.5953	16.5928	16.5916	16.5910	16.5904	16.5917	16.5894	16.5910	16.5898	16.5902	16.5895	16.5884	16.5896	16.5886	16.5852	16.5860	16.5841	16.5860	16.5863	16.5838	16.5843	16.5829	16.5823	16.5804	16.5823	16.5808	16.5804	16.5807	16.5808	16.5820	16.5805	16.5844	16.5872	16.5891	16.5882
16.8105	16.8105	16.8088	16.8087	16.8083	16.8094	16.8075	16.8074	16.8098	16.8070	16.8056	16.8081	16.8080	16.8077	16.8089	16.8090	16.8100	16.8096	16.8090	16.8080	16.8099	16.8111	16.8127	16.8120	16.8126	16.8146	16.8137	16.8146	16.8141	16.8159	16.8156	16.8161	16.8144	16.8154	16.8142	16.8139	16.8125	16.8147	16.8147	16.8092	16.8067
17.8638	17.8646	17.8663	17.8625	17.8636	17.8628	17.8687	17.8634	17.8626	17.8588	17.8608	17.8606	17.8594	17.8587	17.8560	17.8548	17.8547	17.8560	17.8548	17.8518	17.8653	17.8476	17.8471	17.8477	17.8667	17.8615	17.8634	17.8664	17.8686	17.8663	17.8587	17.8637	17.8652	17.8529	17.8670	17.8646	17.8652	17.8661	17.8459	17.8454	17.8364
16.5727	16.5736	16.5739	16.5739	16.5748	16.5746	16.5767	16.5754	16.5725	16.5724	16.5723	16.5731	16.5715	16.5720	16.5712	16.5710	16.5703	16.5708	16.5703	16.5699	16.5650	16.5686	16.5667	16.5678	16.5685	16.5661	16.5654	16.5640	16.5639	16.5614	16.5644	16.5614	16.5620	16.5617	16.5615	16.5627	16.5629	16.5647	16.5676	16.5670	16.5663
15.9417	15.9417	15.9433	15.9367	15.9371	15.9407	15.9406	15.9402	15.9406	15.9411	15.9415	15.9408	15.9431	15.9432	15.9439	15.9421	15.9461	15.9480	15.9492	15.9527	15.8968	15.9535	15.9588	15.9450	15.9425	15.9455	15.9394	15.9403	15.9256	15.9326	15.8890	15.8838	15.9252	15.9163	15.9312	15.8956	15.8907	15.9424	15.9535	15.9520	15.9327
16.5691	16.5697	16.5684	16.5677	16.5709	16.5698	16.5724	16.5699	16.5689	16.5666	16.5645	16.5656	16.5641	16.5648	16.5638	16.5642	16.5652	16.5639	16.5637	16.5619	16.5592	16.5604	16.5608	16.5606	16.5583	16.5576	16.5566	16.5544	16.5542	16.5546	16.5559	16.5558	16.5559	16.5545	16.5555	16.5577	16.5603	16.5625	16.5624	16.5634	16.5610
16.4717	16.4727	16.4708	16.4718	16.4720	16.4729	16.4747	16.4707	16.4700	16.4694	16.4691	16.4690	16.4685	16.4692	16.4680	16.4682	16.4682	16.4670	16.4681	16.4665	16.4646	16.4674	16.4673	16.4680	16.4683	16.4671	16.4669	16.4655	16.4652	16.4635	16.4669	16.4648	16.4650	16.4646	16.4646	16.4658	16.4659	16.4663	16.4688	16.4706	16.4686
16.7513	16.7533	16.7527	16.7509	16.7512	16.7525	16.7521	16.7508	16.7508	16.7488	16.7510	16.7499	16.7492	16.7500	16.7494	16.7493	16.7482	16.7476	16.7498	16.7486	16.7412	16.7479	16.7480	16.7482	16.7486	16.7476	16.7460	16.7463	16.7475	16.7487	16.7514	16.7501	16.7505	16.7495	16.7502	16.7498	16.7498	16.7512	16.7531	16.7535	16.7511
16.6671	16.6675	16.6640	16.6647	16.6652	16.6645	16.6620	16.6645	16.6662	16.6651	16.6660	16.6646	16.6627	16.6646	16.6635	16.6643	16.6646	16.6622	16.6630	16.6612	16.6594	16.6627	16.6615	16.6577	16.6595	16.6610	16.6581	16.6568	16.6578	16.6558	16.6578	16.6556	16.6564	16.6561	16.6552	16.6574	16.6551	16.6588	16.6596	16.6593	16.6590
16.3954	16.3956	16.3985	16.3997	16.3997	16.3968	16.4029	16.3976	16.3901	16.3968	16.3955	16.3945	16.3947	16.3955	16.3933	16.3936	16.3944	16.3881	16.3917	16.3904	16.3916	16.3908	16.3895	16.3974	16.3914	16.3905	16.3898	16.3881	16.3885	16.3875	16.3886	16.3881	16.3873	16.3894	16.3869	16.3873	16.3873	16.3942	16.3973	16.3966	16.4025
16.4245	16.4239	16.4246	16.4255	16.4275	16.4250	16.4298	16.4245	16.4201	16.4228	16.4221	16.4226	16.4226	16.4234	16.4223	16.4226	16.4228	16.4183	16.4204	16.4215	16.4205	16.4202	16.4187	16.4241	16.4193	16.4182	16.4179	16.4168	16.4154	16.4159	16.4166	16.4143	16.4144	16.4152	16.4149	16.4158	16.4155	16.4208	16.4252	16.4265	16.4218
16.4665	16.4651	16.4646	16.4643	16.4642	16.4637	16.4675	16.4643	16.4626	16.4633	16.4627	16.4631	16.4632	16.4629	16.4632	16.4628	16.4635	16.4622	16.4630	16.4619	16.4620	16.4641	16.4635	16.4642	16.4656	16.4641	16.4652	16.4654	16.4649	16.4640	16.4674	16.4648	16.4645	16.4648	16.4639	16.4639	16.4622	16.4626	16.4630	16.4631	16.4601
17.3177	17.3186	17.3170	17.3151	17.3139	17.3157	17.3163	17.3156	17.3194	17.3171	17.3175	17.3177	17.3191	17.3188	17.3197	17.3200	17.3198	17.3205	17.3219	17.3230	17.3229	17.3231	17.3238	17.3232	17.3260	17.3261	17.3267	17.3277	17.3296	17.3318	17.3324	17.3340	17.3328	17.3338	17.3328	17.3333	17.3351	17.3332	17.3299	17.3311	17.3257
16.7038	16.7048	16.7054	16.7041	16.7027	16.7039	16.7054	16.7032	16.7032	16.7024	16.7013	16.7008	16.7010	16.7015	16.7003	16.7008	16.7003	16.6994	16.7003	16.6988	16.6977	16.7000	16.7005	16.7022	16.7018	16.7009	16.7007	16.6999	16.6997	16.7007	16.7059	16.7037	16.7014	16.7021	16.7009	16.7024	16.7010	16.7058	16.7071	16.7081	16.7110
14.7048	14.7052	14.6952	14.7057	14.7032	14.7291	14.7294	14.7272	14.7269	14.7268	14.7272	14.7266	14.7252	14.7290	14.7279	14.7262	14.7298	14.7272	14.7270	14.7266	14.7261	14.7289	14.7266	14.7277	14.7337	14.7327	14.7363	14.7351	14.7366	14.7356	14.7348	14.7324	14.7344	14.7337	14.7317	14.7350	14.7338	14.7356	14.7395	14.7369	14.7418
17.2362	17.2347	17.2360	17.2342	17.2335	17.2353	17.2381	17.2362	17.2391	17.2389	17.2412	17.2417	17.2414	17.2417	17.2401	17.2422	17.2435	17.2452	17.2429	17.2444	17.2461	17.2461	17.2459	17.2460	17.2480	17.2483	17.2504	17.2499	17.2523	17.2528	17.2522	17.2536	17.2523	17.2543	17.2513	17.2521	17.2524	17.2516	17.2495	17.2467	17.2456
16.5213	16.5215	16.5196	16.5191	16.5198	16.5199	16.5213	16.5199	16.5209	16.5190	16.5189	16.5193	16.5180	16.5182	16.5175	16.5171	16.5174	16.5165	16.5163	16.5155	16.5135	16.5203	16.5183	16.5166	16.5172	16.5176	16.5169	16.5159	16.5151	16.5106	16.5126	16.5128	16.5138	16.5113	16.5130	16.5165	16.5141	16.5177	16.5179	16.5185	16.5210
16.3949	16.3941	16.3933	16.3925	16.3934	16.3935	16.3961	16.3913	16.3902	16.3899	16.3897	16.3905	16.3896	16.3907	16.3891	16.3897	16.3906	16.3884	16.3898	16.3877	16.3873	16.3892	16.3881	16.3884	16.3888	16.3877	16.3886	16.3869	16.3875	16.3868	16.3895	16.3872	16.3868	16.3894	16.3876	16.3869	16.3853	16.3864	16.3872	16.3872	16.3852
16.6455	16.6451	16.6447	16.6450	16.6468	16.6451	16.6446	16.6438	16.6433	16.6432	16.6420	16.6420	16.6417	16.6424	16.6422	16.6426	16.6426	16.6421	16.6414	16.6420	16.6413	16.6402	16.6408	16.6405	16.6403	16.6395	16.6385	16.6372	16.6366	16.6352	16.6368	16.6350	16.6358	16.6358	16.6356	16.6367	16.6375	16.6387	16.6401	16.6425	16.6383
18.7417	18.7419	18.7379	18.7362	18.7343	18.7355	18.7311	18.7347	18.7384	18.7386	18.7419	18.7422	18.7446	18.7463	18.7469	18.7492	18.7510	18.7528	18.7542	18.7563	18.7375	18.7540	18.7549	18.7547	18.7552	18.7558	18.7563	18.7582	18.7598	18.7589	18.7604	18.7605	18.7612	18.7608	18.7623	18.7620	18.7608	18.7604	18.7584	18.7582	18.7568
16.5982	16.5988	16.5868	16.5885	16.5906	16.5883	16.5913	16.5874	16.5818	16.5842	16.5868	16.5957	16.5969	16.5978	16.5960	16.5958	16.5967	16.5955	16.5965	16.5966	16.5948	16.5977	16.5962	16.5966	16.5952	16.5962	16.5950	16.5958	16.5961	16.5944	16.5973	16.5954	16.5953	16.5940	16.5946	16.5960	16.5956	16.5988	16.5952	16.5954	16.5907
16.6033	16.6042	16.6032	16.6037	16.6025	16.6040	16.6039	16.6021	16.6009	16.6012	16.5999	16.6013	16.6000	16.6007	16.5995	16.6008	16.5991	16.5979	16.5988	16.5988	16.5965	16.5975	16.5964	16.5980	16.5987	16.5968	16.5968	16.5971	16.5965	16.5977	16.6002	16.5965	16.5964	16.5983	16.5971	16.5984	16.5970	16.5959	16.5973	16.5976	16.5968
16.5540	16.5539	16.5536	16.5540	16.5533	16.5543	16.5560	16.5538	16.5526	16.5532	16.5526	16.5525	16.5522	16.5528	16.5531	16.5538	16.5527	16.5523	16.5525	16.5521	16.5468	16.5469	16.5463	16.5477	16.5481	16.5470	16.5481	16.5477	16.5485	16.5473	16.5497	16.5480	16.5481	16.5485	16.5482	16.5490	16.5486	16.5475	16.5478	16.5453	16.5450
14.6763	14.6762	14.6693	14.6805	14.6665	14.6795	14.6814	14.6783	14.6769	14.6756	14.6774	14.6765	14.6740	14.6741	14.6751	14.6739	14.6753	14.6741	14.6737	14.6780	14.6742	14.6784	14.6782	14.6808	14.6812	14.6837	14.6853	14.6853	14.6871	14.6881	14.6902	14.6891	14.6898	14.6897	14.6903	14.6873	14.6839	14.6875	14.6845	14.6763	14.6731
18.1210	18.1210	18.1210	18.1198	18.1206	18.1222	18.1208	18.1221	18.1248	18.1256	18.1279	18.1272	18.1303	18.1303	18.1324	18.1328	18.1345	18.1371	18.1363	18.1370	18.1468	18.1410	18.1477	18.1451	18.1481	18.1546	18.1550	18.1581	18.1579	18.1545	18.1592	18.1606	18.1579	18.1575	18.1551	18.1548	18.1548	18.1522	18.1460	18.1405	18.1399
16.6103	16.6109	16.6087	16.6074	16.6087	16.6080	16.6061	16.6067	16.6066	16.6060	16.6077	16.6082	16.6077	16.6084	16.6075	16.6075	16.6091	16.6059	16.6063	16.6061	16.6050	16.6052	16.6035	16.6038	16.6026	16.6030	16.6028	16.6028	16.6020	16.6013	16.6029	16.6027	16.6030	16.6022	16.6022	16.6030	16.6034	16.6053	16.6051	16.6044	16.6031
14.6351	14.6367	14.6331	14.6392	14.6262	14.6480	14.6490	14.6467	14.6438	14.6472	14.6460	14.6430	14.6419	14.6418	14.6408	14.6413	14.6436	14.6431	14.6443	14.6438	14.6382	14.6424	14.6418	14.6396	14.6434	14.6427	14.6409	14.6408	14.6414	14.6432	14.6457	14.6451	14.6434	14.6461	14.6420	14.6417	14.6430	14.6425	14.6460	14.6397	14.5519
16.5955	16.5960	16.5957	16.5954	16.5972	16.5955	16.5951	16.5947	16.5943	16.5945	16.5940	16.5941	16.5927	16.5941	16.5944	16.5932	16.5956	16.5936	16.5930	16.5924	16.5942	16.5913	16.5907	16.5903	16.5901	16.5896	16.5898	16.5908	16.5897	16.6091	16.6062	16.6319	16.6319	16.6324	16.5983	16.6157	16.6183	16.5968	16.5910	16.5909	16.5906
16.5538	16.5545	16.5548	16.5538	16.5552	16.5545	16.5555	16.5535	16.5528	16.5521	16.5521	16.5524	16.5511	16.5520	16.5508	16.5508	16.5508	16.5504	16.5504	16.5497	16.5466	16.5488	16.5478	16.5472	16.5479	16.5463	16.5459	16.5450	16.5444	16.5408	16.5438	16.5421	16.5421	16.5425	16.5431	16.5444	16.5434	16.5473	16.5499	16.5498	16.5491
16.6602	16.6597	16.6478	16.6507	16.6514	16.6505	16.6510	16.6495	16.6456	16.6478	16.6485	16.6568	16.6566	16.6570	16.6557	16.6559	16.6568	16.6565	16.6567	16.6551	16.6534	16.6575	16.6546	16.6542	16.6560	16.6549	16.6555	16.6553	16.6564	16.6549	16.6570	16.6564	16.6560	16.6553	16.6559	16.6566	16.6569	16.6590	16.6567	16.6565	16.6508
16.5564	16.5584	16.5592	16.5574	16.5604	16.5570	16.5590	16.5565	16.5552	16.5547	16.5545	16.5546	16.5523	16.5539	16.5528	16.5528	16.5536	16.5524	16.5523	16.5514	16.5520	16.5509	16.5436	16.5459	16.5446	16.5431	16.5421	16.5409	16.5402	16.5390	16.5401	16.5384	16.5378	16.5387	16.5384	16.5391	16.5365	16.5385	16.5443	16.5463	16.5403
16.3550	16.3547	16.3550	16.3563	16.3587	16.3557	16.3600	16.3561	16.3460	16.3493	16.3492	16.3487	16.3510	16.3515	16.3493	16.3493	16.3500	16.3428	16.3451	16.3450	16.3452	16.3427	16.3432	16.3481	16.3421	16.3410	16.3395	16.3397	16.3406	16.3384	16.3396	16.3379	16.3386	16.3392	16.3382	16.3394	16.3383	16.3426	16.3505	16.3509	16.3452
16.5545	16.5564	16.5490	16.5505	16.5496	16.5496	16.5495	16.5491	16.5480	16.5491	16.5481	16.5532	16.5522	16.5542	16.5536	16.5560	16.5563	16.5534	16.5523	16.5511	16.5517	16.5511	16.5485	16.5490	16.5459	16.5449	16.5453	16.5443	16.5438	16.5440	16.5461	16.5451	16.5448	16.5464	16.5463	16.5467	16.5459	16.5469	16.5519	16.5513	16.5539
16.5449	16.5446	16.5446	16.5440	16.5436	16.5435	16.5465	16.5433	16.5423	16.5406	16.5402	16.5403	16.5390	16.5404	16.5380	16.5383	16.5396	16.5388	16.5389	16.5380	16.5403	16.5400	16.5390	16.5389	16.5379	16.5375	16.5377	16.5367	16.5372	16.5372	16.5389	16.5378	16.5375	16.5369	16.5369	16.5384	16.5361	16.5391	16.5399	16.5412	16.5412
16.4289	16.4297	16.4334	16.4267	16.4262	16.4322	16.4344	16.4305	16.4319	16.4275	16.4258	16.4269	16.4269	16.4251	16.4254	16.4233	16.4204	16.4245	16.4285	16.4219	16.4538	16.4270	16.4310	16.4300	16.4258	16.4249	16.4252	16.4250	16.4252	16.4214	16.4292	16.4242	16.4226	16.4251	16.4252	16.4269	16.4253	16.4250	16.4243	16.4241	16.4427
16.2591	16.2573	16.2546	16.2593	16.2562	16.2636	16.2526	16.2539	16.2563	16.2558	16.2564	16.2548	16.2512	16.2505	16.2510	16.2520	16.2531	16.2517	16.2525	16.2529	16.2535	16.2534	16.2584	16.2549	16.2582	16.2568	16.2591	16.2574	16.2564	16.2555	16.2581	16.2639	16.2613	16.2589	16.2564	16.2566	16.2545	16.2617	16.2567	16.2527	NaN
18.3204	18.3207	18.3267	18.3205	18.3204	18.3220	18.3198	18.3227	18.3260	18.3286	18.3295	18.3314	18.3405	18.3413	18.3513	18.3504	18.3513	18.3548	18.3535	18.3551	18.3541	18.3565	18.3571	18.3560	18.3568	18.3573	18.3587	18.3603	18.3601	18.3590	18.3603	18.3602	18.3599	18.3595	18.3595	18.3600	18.3598	18.3579	18.3564	18.3610	18.3624
18.1981	18.1974	18.2089	18.2036	18.2029	18.2024	18.2072	18.2040	18.2072	18.2080	18.2114	18.2104	18.2136	18.2147	18.2172	18.2174	18.2184	18.2210	18.2217	18.2235	18.2349	18.2260	18.2289	18.2280	18.2309	18.2319	18.2336	18.2351	18.2366	18.2390	18.2397	18.2413	18.2407	18.2429	18.2409	18.2397	18.2412	18.2387	18.2331	18.2281	18.2257
16.2548	16.2529	16.2568	16.2595	16.2605	16.2624	16.2617	16.2623	16.2653	16.2658	16.2634	16.2647	16.2643	16.2664	16.2666	16.2665	16.2658	16.2623	16.2661	16.2670	16.2695	16.2715	16.2706	16.2664	16.2704	16.2685	16.2733	16.2710	16.2714	16.2701	16.2764	16.2737	16.2712	16.2427	16.2407	16.2755	16.2435	16.2784	16.2706	16.2691	16.2674
15.8607	15.8609	15.8575	15.8808	15.8544	15.8590	15.8569	15.8581	15.8614	15.8595	15.8580	15.8603	15.8630	15.8647	15.8788	15.8957	15.8973	15.9042	15.9019	15.9082	15.5361	15.5388	15.5444	15.5491	15.5448	15.5427	15.5398	15.5374	15.5439	15.5428	15.5399	15.5459	15.5385	15.5460	15.5433	15.5378	15.5481	15.5406	15.5348	15.5600	15.5420
17.4080	17.4080	17.4102	17.4092	17.4108	17.4094	17.4161	17.4093	17.4066	17.4067	17.4062	17.4064	17.4060	17.4061	17.4055	17.4057	17.4063	17.4054	17.4072	17.4061	17.4029	17.4046	17.4032	17.4042	17.4053	17.4025	17.4029	17.4007	17.3996	17.3980	17.3990	17.3982	17.3982	17.3974	17.3976	17.3978	17.3978	17.4009	17.4047	17.4050	17.4003
16.5663	16.5669	16.5673	16.5671	16.5671	16.5661	16.5691	16.5643	16.5650	16.5646	16.5640	16.5650	16.5635	16.5642	16.5643	16.5622	16.5640	16.5640	16.5640	16.5628	16.5543	16.5575	16.5563	16.5579	16.5610	16.5586	16.5586	16.5598	16.5601	16.5607	16.5648	16.5600	16.5578	16.5594	16.5592	16.5588	16.5589	16.5602	16.5600	16.5622	16.5603
16.4008	16.4010	16.4009	16.4019	16.4040	16.4017	16.4049	16.4006	16.3973	16.3980	16.3961	16.3988	16.3986	16.3995	16.3980	16.3988	16.3982	16.3927	16.3957	16.3970	16.3977	16.3952	16.3960	16.4003	16.3969	16.3952	16.3939	16.3933	16.3931	16.3921	16.3930	16.3918	16.3907	16.3912	16.3901	16.3927	16.3930	16.3982	16.4009	16.4014	16.3929
18.7039	18.7044	18.7053	18.7031	18.7022	18.7046	18.7032	18.7044	18.7060	18.7068	18.7079	18.7091	18.7109	18.7123	18.7135	18.7143	18.7155	18.7164	18.7172	18.7175	18.7151	18.7167	18.7208	18.7218	18.7232	18.7247	18.7262	18.7280	18.7302	18.7328	18.7326	18.7329	18.7332	18.7363	18.7340	18.7334	18.7355	18.7342	18.7362	18.7389	18.7392
18.7681	18.7685	18.7707	18.7690	18.7698	18.7716	18.7680	18.7702	18.7717	18.7719	18.7727	18.7746	18.7763	18.7770	18.7763	18.7760	18.7771	18.7784	18.7774	18.7768	18.7769	18.7758	18.7788	18.7775	18.7776	18.7786	18.7782	18.7784	18.7792	18.7792	18.7790	18.7796	18.7795	18.7794	18.7794	18.7802	18.7806	18.7824	18.7828	18.7848	18.7855
18.8731	18.8722	18.8733	18.8729	18.8732	18.8727	18.8738	18.8733	18.8723	18.8728	18.8735	18.8729	18.8749	18.8751	18.8745	18.8746	18.8740	18.8711	18.8723	18.8718	18.8706	18.8695	18.8660	18.8687	18.8680	18.8664	18.8676	18.8662	18.8670	18.8679	18.8691	18.8725	18.8693	18.8751	18.8727	18.8676	18.8709	18.8650	18.8698	18.8706	18.8667
16.3942	16.3933	16.3950	16.3946	16.3959	16.3953	16.4002	16.3959	16.3944	16.3944	16.3944	16.3949	16.3946	16.3932	16.3922	16.3933	16.3929	16.3928	16.3941	16.3940	16.3885	16.3918	16.3893	16.3929	16.3922	16.3911	16.3906	16.3906	16.3899	16.3884	16.3923	16.3888	16.3888	16.3886	16.3894	16.3903	16.3868	16.3894	16.3928	16.3932	16.3904
16.5712	16.5721	16.5714	16.5717	16.5729	16.5716	16.5739	16.5708	16.5705	16.5697	16.5699	16.5699	16.5691	16.5697	16.5688	16.5686	16.5696	16.5686	16.5684	16.5683	16.5658	16.5675	16.5683	16.5691	16.5684	16.5671	16.5669	16.5668	16.5665	16.5646	16.5671	16.5662	16.5657	16.5658	16.5652	16.5662	16.5654	16.5691	16.5699	16.5715	16.5665
16.7206	16.7201	16.7197	16.7197	16.7212	16.7194	16.7200	16.7190	16.7190	16.7180	16.7166	16.7180	16.7164	16.7176	16.7181	16.7173	16.7180	16.7173	16.7174	16.7169	16.7170	16.7170	16.7163	16.7175	16.7173	16.7159	16.7146	16.7152	16.7148	16.7121	16.7145	16.7114	16.7128	16.7135	16.7131	16.7127	16.7155	16.7158	16.7179	16.7169	16.7099
16.7066	16.7079	16.7055	16.7063	16.7065	16.7070	16.7041	16.7050	16.7052	16.7046	16.7041	16.7054	16.7038	16.7051	16.7045	16.7036	16.7041	16.7033	16.7042	16.7023	16.7013	16.7028	16.7020	16.7005	16.7000	16.7008	16.7000	16.7002	16.6988	16.6988	16.6996	16.6984	16.6984	16.6972	16.6968	16.6982	16.6983	16.7009	16.7019	16.7017	16.6995
16.3493	16.3501	16.3533	16.3529	16.3573	16.3528	16.3544	16.3529	16.3497	16.3510	16.3510	16.3481	16.3476	16.3483	16.3469	16.3473	16.3485	16.3443	16.3480	16.3464	16.3474	16.3467	16.3447	16.3478	16.3446	16.3451	16.3432	16.3434	16.3414	16.3407	16.3436	16.3417	16.3424	16.3417	16.3420	16.3440	16.3438	16.3482	16.3498	16.3505	16.3309
16.7836	16.7854	16.7831	16.7833	16.7850	16.7825	16.7828	16.7827	16.7816	16.7813	16.7818	16.7825	16.7820	16.7821	16.7828	16.7834	16.7831	16.7820	16.7816	16.7810	16.7820	16.7813	16.7814	16.7814	16.7821	16.7823	16.7809	16.7801	16.7791	16.7794	16.7799	16.7781	16.7779	16.7781	16.7781	16.7784	16.7775	16.7794	16.7821	16.7844	16.7821
16.5071	16.5068	16.5064	16.5071	16.5066	16.5068	16.5087	16.5060	16.5045	16.5047	16.5054	16.5053	16.5036	16.5048	16.5040	16.5045	16.5044	16.5029	16.5035	16.5034	16.4987	16.5018	16.4981	16.4992	16.4990	16.4973	16.4968	16.4966	16.4948	16.4941	16.4952	16.4937	16.4935	16.4941	16.4935	16.4945	16.4947	16.4974	16.5005	16.5034	16.5021
16.1617	16.1615	16.1617	16.1643	16.1636	16.1651	16.1698	16.1617	16.1637	16.1616	16.1615	16.1628	16.1591	16.1628	16.1596	16.1603	16.1616	16.1598	16.1612	16.1606	16.1624	16.1642	16.1596	16.1589	16.1597	16.1596	16.1592	16.1605	16.1604	16.1562	16.1590	16.1583	16.1564	16.1587	16.1586	16.1576	16.1581	16.1602	16.1596	16.1601	16.1575
18.8159	18.8161	18.8091	18.8094	18.8112	18.8118	18.8014	18.8064	18.8011	18.7994	18.7975	18.7969	18.7956	18.7979	18.7962	18.7965	18.7942	18.7926	18.7917	18.7932	18.7918	18.7970	18.8043	18.8000	18.7963	18.7954	18.7951	18.8002	18.8051	18.8042	18.8071	18.8093	18.8083	18.8075	18.8096	18.8098	18.8113	18.8141	18.8030	18.8027	18.8030
17.4293	17.4293	17.4301	17.4296	17.4297	17.4293	17.4321	17.4294	17.4292	17.4300	17.4304	17.4305	17.4310	17.4311	17.4312	17.4319	17.4314	17.4315	17.4317	17.4318	17.4357	17.4332	17.4321	17.4324	17.4331	17.4319	17.4325	17.4323	17.4325	17.4322	17.4329	17.4324	17.4322	17.4328	17.4322	17.4320	17.4322	17.4329	17.4321	17.4312	17.4315
17.3941	17.3942	17.3932	17.3931	17.3938	17.3931	17.3957	17.3943	17.3946	17.3927	17.3922	17.3928	17.3927	17.3924	17.3925	17.3925	17.3921	17.3920	17.3919	17.3924	17.3913	17.3946	17.3937	17.3923	17.3931	17.3928	17.3936	17.3945	17.3988	17.3974	17.3993	17.3980	17.3978	17.3987	17.3968	17.3968	17.3971	17.3961	17.3970	17.3976	17.3957
16.8290	16.8298	16.8272	16.8277	16.8291	16.8270	16.8278	16.8276	16.8244	16.8248	16.8253	16.8251	16.8244	16.8253	16.8242	16.8252	16.8253	16.8248	16.8257	16.8248	16.8263	16.8245	16.8243	16.8252	16.8248	16.8242	16.8230	16.8232	16.8228	16.8224	16.8227	16.8215	16.8214	16.8203	16.8205	16.8214	16.8218	16.8239	16.8243	16.8229	16.8230
16.2303	16.2294	16.2307	16.2310	16.2315	16.2309	16.2366	16.2306	16.2292	16.2290	16.2287	16.2296	16.2296	16.2294	16.2278	16.2295	16.2286	16.2282	16.2287	16.2283	16.2296	16.2293	16.2286	16.2311	16.2321	16.2303	16.2296	16.2291	16.2295	16.2297	16.2299	16.2283	16.2281	16.2287	16.2268	16.2289	16.2285	16.2283	16.2302	16.2313	16.2304
18.7144	18.7145	18.7188	18.7144	18.7125	18.7158	18.7082	18.7166	18.7248	18.7239	18.7283	18.7301	18.7308	18.7312	18.7332	18.7330	18.7352	18.7379	18.7362	18.7373	18.7433	18.7475	18.7515	18.7512	18.7532	18.7555	18.7568	18.7597	18.7609	18.7637	18.7649	18.7649	18.7653	18.7670	18.7672	18.7675	18.7664	18.7653	18.7625	18.7649	18.7648
16.3368	16.3378	16.3396	16.3395	16.3375	16.3400	16.3513	16.3392	16.3387	16.3380	16.3388	16.3378	16.3370	16.3381	16.3376	16.3392	16.3401	16.3374	16.3422	16.3396	16.3383	16.3448	16.3437	16.3512	16.3537	16.3499	16.3539	16.3533	16.3646	16.3579	16.3692	16.3712	16.3663	16.3687	16.3674	16.3702	16.3664	16.3645	16.3666	16.3576	16.3556
18.6885	18.6892	18.6930	18.6886	18.6880	18.6902	18.6888	18.6916	18.6953	18.6957	18.6999	18.6993	18.7030	18.7043	18.7064	18.7073	18.7097	18.7121	18.7126	18.7154	18.7235	18.7224	18.7244	18.7239	18.7262	18.7296	18.7315	18.7319	18.7346	18.7347	18.7363	18.7380	18.7376	18.7385	18.7389	18.7370	18.7373	18.7371	18.7368	18.7321	18.7299
16.4482	16.4484	16.4483	16.4490	16.4491	16.4491	16.4514	16.4475	16.4466	16.4464	16.4457	16.4466	16.4456	16.4468	16.4454	16.4468	16.4465	16.4452	16.4464	16.4455	16.4397	16.4437	16.4448	16.4460	16.4463	16.4449	16.4440	16.4441	16.4436	16.4417	16.4448	16.4427	16.4427	16.4408	16.4404	16.4421	16.4439	16.4447	16.4461	16.4479	16.4471
16.0025	15.9998	16.0153	15.9961	16.0117	15.9956	15.9912	15.9918	15.9930	15.9909	15.9914	15.9885	15.9900	15.9897	15.9913	15.9909	15.9876	15.9904	15.9896	15.9866	15.9942	15.9844	15.9874	15.9890	15.9945	16.0070	16.0107	16.0117	16.0226	16.0209	16.0175	16.0275	16.0173	16.0231	16.0257	16.0241	16.0276	16.0235	16.0104	16.0040	16.0052
16.4926	16.4949	16.4930	16.4934	16.4959	16.4953	16.4933	16.4944	16.4923	16.4933	16.4939	16.4933	16.4930	16.4935	16.4917	16.4912	16.4932	16.4906	16.4920	16.4913	16.4899	16.4899	16.4884	16.4896	16.4881	16.4870	16.4858	16.4848	16.4831	16.4819	16.4841	16.4827	16.4827	16.4822	16.4822	16.4835	16.4850	16.4894	16.4929	16.4905	16.4840
16.7009	16.7022	16.7031	16.7036	16.7027	16.7012	16.7028	16.7026	16.6997	16.6998	16.6997	16.6991	16.6994	16.6995	16.6997	16.7002	16.7006	16.6986	16.6988	16.6977	16.6990	16.6975	16.6952	16.6960	16.6969	16.6955	16.6942	16.6951	16.6944	16.6946	16.6953	16.6949	16.6949	16.6953	16.6941	16.6953	16.6948	16.6956	16.6980	16.6986	16.6950
16.0904	16.0911	16.0898	16.0891	16.0895	16.0891	16.0902	16.0885	16.0910	16.0897	16.0897	16.0902	16.0902	16.0900	16.0901	16.0908	16.0903	16.0901	16.0895	16.0891	16.0848	16.0866	16.0854	16.0848	16.0858	16.0858	16.0862	16.0860	16.0857	16.0832	16.0870	16.0864	16.0867	16.0854	16.0863	16.0868	16.0860	16.0859	16.0867	16.0869	16.0868
18.1315	18.1326	18.1377	18.1315	18.1297	18.1329	18.1311	18.1330	18.1374	18.1377	18.1394	18.1401	18.1419	18.1433	18.1461	18.1465	18.1467	18.1492	18.1499	18.1517	18.1518	18.1575	18.1631	18.1617	18.1657	18.1697	18.1708	18.1758	18.1777	18.1836	18.1842	18.1902	18.1868	18.1914	18.1876	18.1877	18.1846	18.1842	18.1795	18.1717	18.1761
13.5765	13.5752	13.5764	13.5764	13.5784	13.5753	13.5763	13.5752	13.5717	13.5782	13.5740	13.5766	13.5794	13.5809	13.5821	13.5813	13.5835	13.5826	13.5835	13.5848	13.5877	13.5882	13.5900	13.5882	13.5906	13.5881	13.5868	13.5887	13.5882	13.5881	13.5885	13.5884	13.5881	13.5863	13.5862	13.5857	13.5855	13.5806	13.5748	13.5717	13.5672
16.0704	16.0704	16.0694	16.0688	16.0691	16.0659	16.0695	16.0678	16.0684	16.0673	16.0670	16.0649	16.0654	16.0644	16.0642	16.0643	16.0652	16.0643	16.0648	16.0646	16.0628	16.0635	16.0623	16.0640	16.0631	16.0619	16.0614	16.0607	16.0610	16.0605	16.0603	16.0614	16.0616	16.0605	16.0590	16.0609	16.0603	16.0601	16.0614	16.0644	16.0620
16.5786	16.5786	16.5789	16.5785	16.5802	16.5783	16.5794	16.5778	16.5761	16.5761	16.5757	16.5760	16.5757	16.5761	16.5757	16.5762	16.5755	16.5743	16.5752	16.5744	16.5748	16.5736	16.5720	16.5712	16.5708	16.5695	16.5691	16.5686	16.5672	16.5668	16.5665	16.5650	16.5649	16.5667	16.5654	16.5655	16.5657	16.5682	16.5724	16.5755	16.5741
16.4627	16.4641	16.4659	16.4663	16.4682	16.4640	16.4678	16.4640	16.4575	16.4578	16.4591	16.4576	16.4574	16.4584	16.4572	16.4578	16.4596	16.4501	16.4576	16.4556	16.4560	16.4538	16.4541	16.4580	16.4522	16.4497	16.4494	16.4464	16.4462	16.4455	16.4474	16.4428	16.4430	16.4449	16.4443	16.4446	16.4448	16.4494	16.4519	16.4565	16.4370
18.8174	18.8176	18.8155	18.8151	18.8158	18.8139	18.8173	18.8130	18.8111	18.8108	18.8102	18.8098	18.8096	18.8105	18.8104	18.8113	18.8108	18.8079	18.8094	18.8089	18.8062	18.8055	18.8039	18.8022	18.8030	18.8029	18.8019	18.8008	18.7998	18.7973	18.7982	18.7987	18.7991	18.7989	18.7975	18.7981	18.7987	18.7984	18.7954	18.7822	18.7837
13.8288	13.8268	13.8232	13.8294	13.8271	13.8233	13.8232	13.8240	13.8227	13.8236	13.8282	13.8330	13.8355	13.8357	13.8308	13.8354	13.8356	13.8362	13.8385	13.8369	13.8458	13.8431	13.8419	13.8439	13.8416	13.8370	13.8424	13.8448	13.8510	13.8503	13.8481	13.8476	13.8460	13.8452	13.8401	13.8347	13.8318	13.8224	13.8229	13.8101	13.8128
16.3064	16.3053	16.3073	16.3079	16.3103	16.3061	16.3127	16.3062	16.2986	16.3036	16.3028	16.3060	16.3060	16.3072	16.3056	16.3051	16.3055	16.2987	16.3054	16.3045	16.3056	16.3034	16.3021	16.3039	16.3023	16.3009	16.3002	16.2994	16.2993	16.2986	16.3004	16.2983	16.2991	16.3016	16.3019	16.3020	16.3026	16.3035	16.3045	16.3059	16.2931
16.1443	16.1444	16.1453	16.1452	16.1458	16.1461	16.1443	16.1436	16.1460	16.1442	16.1443	16.1427	16.1424	16.1427	16.1434	16.1439	16.1421	16.1425	16.1424	16.1417	16.1381	16.1417	16.1424	16.1406	16.1412	16.1408	16.1394	16.1386	16.1383	16.1387	16.1385	16.1383	16.1386	16.1387	16.1373	16.1399	16.1372	16.1399	16.1400	16.1402	16.1414
16.3991	16.3993	16.3978	16.3982	16.3977	16.3996	16.3986	16.3998	16.3971	16.3955	16.3962	16.3951	16.3951	16.3957	16.3944	16.3946	16.3955	16.3945	16.3938	16.3943	16.3871	16.3915	16.3900	16.3907	16.3927	16.3908	16.3911	16.3898	16.3905	16.3873	16.3895	16.3884	16.3880	16.3874	16.3891	16.3886	16.3833	16.3867	16.3875	16.3865	16.3852
18.1096	18.1118	18.1100	18.1132	18.1116	18.1100	18.1086	18.1142	18.1159	18.1274	18.1216	18.1198	18.1245	18.1256	18.1241	18.1256	18.1268	18.1262	18.1349	18.1359	18.1399	18.1384	18.1367	18.1416	18.1436	18.1419	18.1436	18.1455	18.1480	18.1501	18.1523	18.1533	18.1521	18.1534	18.1530	18.1509	18.1506	18.1482	18.1468	18.1416	18.1412
17.3620	17.3622	17.3619	17.3622	17.3625	17.3625	17.3681	17.3625	17.3620	17.3615	17.3620	17.3618	17.3619	17.3623	17.3619	17.3617	17.3627	17.3631	17.3636	17.3640	17.3595	17.3645	17.3633	17.3640	17.3652	17.3642	17.3654	17.3641	17.3645	17.3644	17.3664	17.3653	17.3651	17.3655	17.3657	17.3657	17.3651	17.3666	17.3678	17.3666	17.3632
16.4295	16.4303	16.4336	16.4342	16.4374	16.4331	16.4376	16.4328	16.4261	16.4289	16.4296	16.4275	16.4272	16.4278	16.4262	16.4274	16.4274	16.4209	16.4262	16.4254	16.4267	16.4248	16.4236	16.4290	16.4242	16.4230	16.4228	16.4221	16.4206	16.4204	16.4220	16.4195	16.4192	16.4210	16.4198	16.4215	16.4198	16.4247	16.4286	16.4299	16.4176
16.4447	16.4439	16.4450	16.4458	16.4472	16.4450	16.4501	16.4494	16.4486	16.4479	16.4487	16.4478	16.4484	16.4477	16.4490	16.4483	16.4478	16.4472	16.4485	16.4458	16.4456	16.4473	16.4443	16.4447	16.4439	16.4438	16.4413	16.4420	16.4423	16.4423	16.4420	16.4426	16.4415	16.4429	16.4411	16.4428	16.4423	16.4470	16.4472	16.4473	16.4442
17.3849	17.3842	17.3864	17.3850	17.3857	17.3845	17.3866	17.3851	17.3858	17.3859	17.3862	17.3859	17.3860	17.3862	17.3869	17.3866	17.3872	17.3865	17.3864	17.3855	17.3824	17.3851	17.3845	17.3850	17.3845	17.3840	17.3839	17.3843	17.3843	17.3819	17.3823	17.3805	17.3819	17.3785	17.3783	17.3803	17.3794	17.3816	17.3820	17.3818	17.3820
16.3427	16.3430	16.3432	16.3424	16.3437	16.3437	16.3483	16.3440	16.3430	16.3415	16.3413	16.3413	16.3409	16.3410	16.3412	16.3407	16.3417	16.3405	16.3412	16.3403	16.3360	16.3380	16.3372	16.3411	16.3414	16.3387	16.3383	16.3389	16.3390	16.3374	16.3410	16.3409	16.3359	16.3366	16.3362	16.3379	16.3363	16.3376	16.3398	16.3402	16.3378
18.7718	18.7705	18.7707	18.7795	18.7787	18.7780	18.7806	18.7800	18.7790	18.7767	18.7779	18.7794	18.7766	18.7760	18.7755	18.7750	18.7769	18.7809	18.7803	18.7827	18.7645	18.7738	18.7757	18.7761	18.7760	18.7771	18.7760	18.7766	18.7783	18.7799	18.7816	18.7817	18.7805	18.7797	18.7799	18.7803	18.7798	18.7803	18.7799	18.7780	18.7773
18.8344	18.8340	18.8354	18.8348	18.8352	18.8350	18.8368	18.8360	18.8349	18.8347	18.8335	18.8333	18.8322	18.8319	18.8309	18.8310	18.8299	18.8283	18.8283	18.8252	18.8198	18.8164	18.8118	18.8154	18.8147	18.8142	18.8141	18.8126	18.8113	18.8124	18.8123	18.8122	18.8123	18.8102	18.8125	18.8140	18.8143	18.8159	18.8177	18.8199	18.8216
14.7030	14.7995	14.7736	14.7905	14.6740	14.8217	14.8384	14.8410	14.8357	14.8357	14.8333	14.8389	14.8420	14.8232	14.8110	14.8001	14.8087	14.8029	14.7812	14.7044	14.6644	14.6701	14.7201	14.7012	14.7066	14.6819	14.6894	14.6719	14.6796	14.6721	14.6789	14.6716	14.6793	14.6669	14.6905	14.7015	14.7732	14.8409	14.8027	14.7655	14.7661
17.3051	17.3055	17.3047	17.3042	17.3052	17.3063	17.3060	17.3047	17.3064	17.3043	17.3048	17.3057	17.3036	17.3045	17.3039	17.3040	17.3054	17.3044	17.3043	17.3036	17.3046	17.3037	17.3031	17.3021	17.3014	17.3023	17.3019	17.3032	17.3031	17.3032	17.3026	17.3021	17.3015	17.3037	17.3017	17.3030	17.3027	17.3028	17.3014	17.2997	17.2962
16.3350	16.3368	16.3348	16.3359	16.3357	16.3374	16.3369	16.3358	16.3347	16.3364	16.3357	16.3366	16.3323	16.3346	16.3331	16.3337	16.3336	16.3322	16.3319	16.3313	16.3295	16.3303	16.3315	16.3315	16.3299	16.3305	16.3294	16.3295	16.3274	16.3273	16.3280	16.3270	16.3274	16.3264	16.3278	16.3290	16.3264	16.3298	16.3295	16.3313	16.3308
16.4537	16.4528	16.4547	16.4521	16.4542	16.4537	16.4535	16.4523	16.4521	16.4507	16.4497	16.4498	16.4480	16.4486	16.4472	16.4469	16.4472	16.4463	16.4459	16.4460	16.4449	16.4470	16.4455	16.4447	16.4453	16.4442	16.4441	16.4430	16.4419	16.4406	16.4431	16.4421	16.4419	16.4410	16.4421	16.4418	16.4440	16.4435	16.4463	16.4473	16.4439
16.2471	16.2440	16.2474	16.2501	16.2536	16.2500	16.2583	16.2517	16.2414	16.2482	16.2415	16.2479	16.2499	16.2522	16.2490	16.2479	16.2497	16.2349	16.2485	16.2474	16.2490	16.2475	16.2462	16.2545	16.2500	16.2482	16.2491	16.2476	16.2505	16.2470	16.2490	16.2474	16.2465	16.2486	16.2474	16.2498	16.2481	16.2520	16.2563	16.2522	16.2476
16.7851	16.7854	16.7859	16.7865	16.7876	16.7866	16.7853	16.7858	16.7875	16.7845	16.7859	16.7849	16.7845	16.7854	16.7862	16.7865	16.7868	16.7842	16.7858	16.7871	16.7861	16.7866	16.7860	16.7849	16.7845	16.7867	16.7844	16.7833	16.7820	16.7786	16.7812	16.7816	16.7822	16.7808	16.7819	16.7815	16.7815	16.7812	16.7822	16.7824	16.7808
16.1106	16.1113	16.1107	16.1107	16.1109	16.1111	16.1123	16.1111	16.1108	16.1102	16.1110	16.1101	16.1108	16.1108	16.1095	16.1099	16.1106	16.1095	16.1096	16.1087	16.1057	16.1078	16.1075	16.1076	16.1073	16.1062	16.1050	16.1049	16.1035	16.1028	16.1047	16.1015	16.1024	16.1023	16.1032	16.1020	16.1009	16.1023	16.1049	16.1025	16.1033
16.3839	16.3850	16.3855	16.3856	16.3860	16.3861	16.3872	16.3862	16.3821	16.3840	16.3850	16.3840	16.3842	16.3835	16.3828	16.3832	16.3839	16.3829	16.3833	16.3839	16.3840	16.3839	16.3836	16.3834	16.3851	16.3836	16.3838	16.3822	16.3820	16.3817	16.3823	16.3811	16.3809	16.3806	16.3807	16.3811	16.3805	16.3821	16.3845	16.3844	16.3905
16.5801	16.5816	16.5814	16.5795	16.5817	16.5789	16.5783	16.5783	16.5772	16.5775	16.5777	16.5782	16.5767	16.5766	16.5763	16.5780	16.5778	16.5751	16.5765	16.5760	16.5749	16.5750	16.5742	16.5735	16.5739	16.5722	16.5721	16.5717	16.5717	16.5715	16.5720	16.5715	16.5725	16.5736	16.5727	16.5727	16.5731	16.5763	16.5770	16.5790	16.5781
17.4062	17.4066	17.4054	17.4054	17.4041	17.4069	17.4044	17.4053	17.4088	17.4057	17.4067	17.4074	17.4066	17.4078	17.4085	17.4078	17.4095	17.4102	17.4087	17.4092	17.4078	17.4114	17.4124	17.4092	17.4112	17.4131	17.4113	17.4136	17.4155	17.4131	17.4146	17.4163	17.4149	17.4148	17.4152	17.4158	17.4164	17.4151	17.4104	17.4061	17.4068
18.8099	18.8089	18.8107	18.8114	18.8107	18.8129	18.8107	18.8119	18.8145	18.8122	18.8117	18.8130	18.8131	18.8128	18.8132	18.8134	18.8150	18.8159	18.8153	18.8167	18.8156	18.8165	18.8199	18.8186	18.8188	18.8199	18.8203	18.8212	18.8223	18.8227	18.8248	18.8263	18.8255	18.8260	18.8254	18.8260	18.8256	18.8245	18.8212	18.8214	18.8197
16.2878	16.2883	16.2885	16.2891	16.2879	16.2878	16.2909	16.2880	16.2864	16.2865	16.2856	16.2861	16.2849	16.2855	16.2849	16.2855	16.2857	16.2840	16.2853	16.2840	16.2811	16.2831	16.2801	16.2825	16.2843	16.2838	16.2824	16.2824	16.2808	16.2805	16.2826	16.2805	16.2803	16.2817	16.2812	16.2816	16.2800	16.2790	16.2807	16.2820	16.2783
18.3083	18.3034	18.3065	18.3009	18.3058	18.3040	18.3064	18.3047	18.3082	18.3041	18.3050	18.3036	18.3074	18.3083	18.3078	18.3017	18.3013	18.3042	18.3052	18.3069	18.3014	18.3015	18.3104	18.3045	18.3068	18.3080	18.3090	18.3090	18.3109	18.3113	18.3109	18.3115	18.3120	18.3124	18.3118	18.3111	18.3096	18.3072	18.3022	18.2984	18.2968
[truncated: 7,696 more rows]
