# Supplementary material for: A Clustering Framework for Monitoring Circadian Rhythm in Structural Dynamics in Plants From Terrestrial Laser Scanning Time Series
Source: Front Plant Sci. 2019 Apr 17;10:486. doi: 10.3389/fpls.2019.00486 (PMC6499199; doi:10.3389/fpls.2019.00486)
Supplement: Supplementary Datasheet 2 — Cluster movement tables for all presented objects in ASCII format, zip compressed (.txt). Scan times.txt contains scan DAIs in format “DD-MMM(txt)-YYYY hh:mm:ss”, with one DAI in each line. Ref_sphere_ii_center.txt files contain the center point locations fitted to the reference sphere point clouds. Each sphere has its own file, labeled “ii” in the file name. The file format is that each row corresponds with the DAIs, and the column order of the coordinates is x, y, and z. For all three monitored targets, there are three files named “TT_cluster_centers_x.txt,” where “TT” is the target name and the cluster coordinate axis is at the end. The file format for the target cluster centers is as follows: Row numbers label the ID of corresponding individual cluster centers. Each column corresponds with the DAIs listed in Scan_times.txt in the same order. If a cluster center has the value “NaN,” then that cluster has been occluded over time. All coordinate values are reported in the georeferenced coordinate system. [file Data_Sheet_2.zip › Maple_mature_cluster_centers_y.txt]

-0.1292	-0.1304	-0.1293	-0.1291	-0.1299	-0.1298	-0.1296	-0.1297	-0.1320	-0.1297	-0.1296	-0.1290	-0.1298	-0.1271	-0.1281	-0.1266	-0.1268	-0.1248	-0.1254	-0.1239	-0.1247	-0.1242	-0.1270	-0.1272	-0.1247	-0.1210	-0.1223	-0.1215	-0.1185	-0.1188	-0.1200	-0.1196	-0.1185	-0.1205	-0.1192	-0.1241	-0.1274	-0.1309	-0.1324	-0.1310	-0.1328
-0.3421	-0.3430	-0.3426	-0.3434	-0.3413	-0.3434	-0.3454	-0.3466	-0.3415	-0.3440	-0.3440	-0.3432	-0.3452	-0.3435	-0.3443	-0.3432	-0.3416	-0.3421	-0.3435	-0.3426	-0.3459	-0.3438	-0.3448	-0.3448	-0.3447	-0.3440	-0.3446	-0.3432	-0.3443	-0.3434	-0.3440	-0.3435	-0.3434	-0.3449	-0.3438	-0.3436	-0.3428	-0.3438	-0.3428	-0.3467	-0.3469
-0.2651	-0.2646	-0.2628	-0.2629	-0.2646	-0.2638	-0.2636	-0.2632	-0.2605	-0.2647	-0.2626	-0.2652	-0.2639	-0.2684	-0.2665	-0.2648	-0.2652	-0.2658	-0.2658	-0.2695	-0.2737	-0.2719	-0.2703	-0.2736	-0.2718	-0.2760	-0.2729	-0.2742	-0.2777	-0.2743	-0.2761	-0.2765	-0.2746	-0.2770	-0.2779	-0.2733	-0.2734	-0.2706	-0.2725	-0.2731	-0.2722
1.2849	1.2878	1.2743	1.2791	1.2870	1.2763	1.2839	1.2818	1.2838	1.2781	1.2757	1.2871	1.2842	1.2765	1.2899	1.2834	1.2812	1.2849	1.2867	1.2895	1.2801	1.2665	1.2907	1.2917	1.2892	1.2892	1.2884	1.2881	1.2817	1.2908	1.2807	1.2860	1.2820	1.2666	1.2788	1.2819	1.2748	1.2827	1.2660	1.2656	1.2794
-0.3433	-0.3446	-0.3447	-0.3440	-0.3446	-0.3443	-0.3441	-0.3435	-0.3446	-0.3427	-0.3423	-0.3429	-0.3430	-0.3442	-0.3425	-0.3423	-0.3431	-0.3444	-0.3422	-0.3406	-0.3422	-0.3398	-0.3423	-0.3401	-0.3402	-0.3411	-0.3434	-0.3407	-0.3405	-0.3400	-0.3408	-0.3409	-0.3414	-0.3383	-0.3401	-0.3393	-0.3401	-0.3433	-0.3405	-0.3421	-0.3432
-0.3204	-0.3230	-0.3257	-0.3255	-0.3273	-0.3249	-0.3285	-0.3260	-0.3225	-0.3231	-0.3243	-0.3240	-0.3238	-0.3246	-0.3235	-0.3228	-0.3246	-0.3206	-0.3231	-0.3216	-0.3231	-0.3204	-0.3209	-0.3234	-0.3211	-0.3196	-0.3216	-0.3185	-0.3202	-0.3177	-0.3190	-0.3183	-0.3177	-0.3184	-0.3184	-0.3171	-0.3197	-0.3206	-0.3235	-0.3279	-0.3294
1.6220	1.6251	1.6208	1.6227	1.6240	1.6236	1.6248	1.6191	1.6232	1.6240	1.6219	1.6225	1.6281	1.6210	1.6202	1.6246	1.6236	1.6221	1.6208	1.6214	1.6197	1.6193	1.6173	1.6206	1.6194	1.6210	1.6203	1.6209	1.6216	1.6187	1.6179	1.6171	1.6210	1.6203	1.6250	1.6202	1.6215	1.6188	1.6195	1.6233	1.6176
1.3491	1.3487	1.3512	1.3513	1.3508	1.3519	1.3519	1.3515	1.3506	1.3520	1.3525	1.3507	1.3523	1.3534	1.3534	1.3558	1.3559	1.3504	1.3497	1.3526	1.3495	1.3485	1.3506	1.3524	1.3493	1.3497	1.3527	1.3532	1.3529	1.3515	1.3504	1.3509	1.3536	1.3530	1.3485	1.3537	1.3507	1.3507	1.3545	1.3482	1.3505
2.5455	2.5455	2.5394	2.5490	2.6009	2.5425	2.5439	2.5447	2.5423	2.5423	2.5427	2.5400	2.5407	2.5418	2.5398	2.5404	2.5383	2.5396	2.5381	2.5442	2.5373	2.5539	2.5469	2.5770	2.5408	2.5531	2.5279	2.5492	2.5507	2.5656	2.5520	2.5627	2.5687	2.5675	2.5738	2.5682	2.5770	2.5646	2.5345	2.5282	2.5312
1.3580	1.3450	1.3525	1.3482	1.3497	1.3484	1.3527	1.3481	1.3512	1.3485	1.3491	1.3466	1.3532	1.3497	1.3496	1.3482	1.3478	1.3463	1.3464	1.3440	1.3504	1.3487	1.3510	1.3531	1.3456	1.3455	1.3440	1.3400	1.3353	1.3430	1.3418	1.3424	1.3472	1.3446	1.3356	1.3455	1.3515	1.3565	1.3557	1.3531	1.3470
1.7070	1.7094	1.7071	1.7130	1.7053	1.7085	1.7082	1.7114	1.7130	1.7093	1.7131	1.7067	1.7156	1.7099	1.7144	1.7118	1.7108	1.7121	1.7033	1.7074	1.7136	1.7121	1.7091	1.7129	1.7134	1.7182	1.7256	1.7245	1.7405	1.7378	1.7443	1.7472	1.7491	1.7616	1.7842	1.7557	1.7491	1.7518	1.7200	1.7037	1.7137
2.6205	2.6293	2.6325	2.6280	2.6358	2.6259	2.6269	2.6254	2.6262	2.6252	2.6219	2.6222	2.6212	2.6216	2.6193	2.6209	2.6203	2.6169	2.6203	2.6196	2.5581	2.6214	2.6261	2.6243	2.6254	2.6198	2.6110	2.6319	2.6288	2.6284	2.6318	2.6251	2.6311	2.6318	2.6301	2.6390	2.6375	2.6409	2.6451	2.6418	2.6317
-0.0846	-0.0829	-0.0836	-0.0835	-0.0823	-0.0788	-0.0831	-0.0836	-0.0791	-0.0835	-0.0822	-0.0784	-0.0823	-0.0822	-0.0806	-0.0843	-0.0809	-0.0845	-0.0847	-0.0838	-0.0871	-0.0862	-0.0854	-0.0879	-0.0877	-0.0902	-0.0877	-0.0883	-0.0909	-0.0895	-0.0897	-0.0908	-0.0882	-0.0915	-0.0872	-0.0874	-0.0836	-0.0848	-0.0865	-0.0825	-0.0820
-1.5217	-1.5219	-1.5229	-1.5212	-1.5205	-1.5209	-1.5206	-1.5209	-1.5204	-1.5214	-1.5217	-1.5225	-1.5212	-1.5208	-1.5217	-1.5217	-1.5225	-1.5219	-1.5222	-1.5229	-1.5208	-1.5251	-1.5227	-1.5223	-1.5231	-1.5215	-1.5250	-1.5228	-1.5234	-1.5230	-1.5222	-1.5233	-1.5237	-1.5236	-1.5236	-1.5249	-1.5249	-1.5248	-1.5237	-1.5279	-1.5245
-1.4769	-1.4760	-1.4785	-1.4769	-1.4757	-1.4746	-1.4755	-1.4756	-1.4752	-1.4756	-1.4751	-1.4749	-1.4766	-1.4754	-1.4768	-1.4767	-1.4764	-1.4765	-1.4767	-1.4765	-1.4780	-1.4784	-1.4783	-1.4762	-1.4770	-1.4768	-1.4766	-1.4771	-1.4787	-1.4772	-1.4775	-1.4772	-1.4772	-1.4775	-1.4778	-1.4781	-1.4790	-1.4769	-1.4794	-1.4795	-1.4784
2.6814	2.6870	2.6764	2.6862	2.6688	2.6863	2.6856	2.6847	2.6856	2.6824	2.6831	2.6826	2.6796	2.6786	2.6779	2.6766	2.6760	2.6743	2.6684	2.6714	2.6586	2.6637	2.6688	2.6650	2.6684	2.6672	2.6650	2.6681	2.6679	2.6668	2.6654	2.6645	2.6682	2.6670	2.6683	2.6730	2.6745	2.6825	2.6872	2.6866	2.6799
1.0624	1.0625	1.0580	1.0684	1.0526	1.0632	1.0778	1.0735	1.0747	1.0741	1.0781	1.0795	1.0716	1.0661	1.0661	1.1241	1.0548	1.0674	1.1178	1.0567	1.0720	1.0517	1.0728	1.0692	1.0512	1.0711	1.0465	1.0561	1.0636	1.0504	1.0549	1.0604	1.0548	1.0714	1.0487	1.0589	1.0672	1.0690	1.0628	1.0798	1.0489
-0.2813	-0.2803	-0.2771	-0.2800	-0.2805	-0.2812	-0.2809	-0.2800	-0.2816	-0.2811	-0.2796	-0.2814	-0.2805	-0.2797	-0.2777	-0.2765	-0.2786	-0.2773	-0.2763	-0.2757	-0.2747	-0.2733	-0.2714	-0.2705	-0.2733	-0.2729	-0.2741	-0.2746	-0.2739	-0.2749	-0.2766	-0.2757	-0.2759	-0.2740	-0.2750	-0.2743	-0.2798	-0.2814	-0.2801	-0.2795	-0.2787
-1.7206	-1.7206	-1.7210	-1.7214	-1.7208	-1.7198	-1.7210	-1.7217	-1.7200	-1.7203	-1.7198	-1.7210	-1.7216	-1.7209	-1.7209	-1.7203	-1.7207	-1.7200	-1.7229	-1.7223	-1.7211	-1.7231	-1.7222	-1.7218	-1.7216	-1.7213	-1.7248	-1.7214	-1.7234	-1.7214	-1.7222	-1.7216	-1.7211	-1.7246	-1.7261	-1.7220	-1.7222	-1.7206	-1.7216	-1.7233	-1.7220
-0.5022	-0.5060	-0.5007	-0.4986	-0.4969	-0.4985	-0.4965	-0.4947	-0.4990	-0.4990	-0.4928	-0.4902	-0.4932	-0.4903	-0.4923	-0.4924	-0.4934	-0.4939	-0.4862	-0.4904	-0.4954	-0.4890	-0.4846	-0.4895	-0.4843	-0.4730	-0.4860	-0.4848	-0.4904	-0.4903	-0.4836	-0.4872	-0.4922	-0.4912	-0.4795	-0.4928	-0.4784	-0.4967	-0.4910	-0.4944	-0.4997
0.1084	0.1099	0.1056	0.1089	0.0583	0.1020	0.1023	0.0665	0.1047	0.0756	0.0758	0.0510	0.0606	0.0551	0.1034	0.0436	0.1071	0.0605	0.0567	0.1022	0.0998	0.1142	0.0650	0.0716	0.1039	0.0544	0.0500	0.0351	0.0698	0.0368	0.0477	0.0257	0.0349	0.0353	0.0493	0.0495	0.0539	0.0866	0.1027	0.0665	0.0339
2.6232	2.6248	2.6277	2.6199	2.6457	2.6302	2.6243	2.6316	2.6320	2.6311	2.6310	2.6297	2.6300	2.6291	2.6269	2.6263	2.6267	2.6273	2.6226	2.6237	2.6208	2.6208	2.6229	2.6214	2.6213	2.6219	2.6216	2.6177	2.6157	2.6179	2.6141	2.6169	2.6189	2.6165	2.6197	2.6201	2.6229	2.6232	2.6215	2.6246	2.6234
-1.5306	-1.5306	-1.5342	-1.5313	-1.5312	-1.5298	-1.5325	-1.5325	-1.5312	-1.5306	-1.5314	-1.5316	-1.5323	-1.5321	-1.5342	-1.5320	-1.5333	-1.5330	-1.5337	-1.5339	-1.5315	-1.5339	-1.5330	-1.5312	-1.5325	-1.5323	-1.5331	-1.5313	-1.5324	-1.5324	-1.5333	-1.5334	-1.5327	-1.5317	-1.5329	-1.5327	-1.5338	-1.5337	-1.5345	-1.5344	-1.5349
-1.6716	-1.6721	-1.6752	-1.6732	-1.6724	-1.6721	-1.6721	-1.6739	-1.6713	-1.6723	-1.6725	-1.6732	-1.6737	-1.6726	-1.6718	-1.6730	-1.6732	-1.6731	-1.6731	-1.6738	-1.6738	-1.6740	-1.6739	-1.6736	-1.6736	-1.6741	-1.6734	-1.6731	-1.6739	-1.6738	-1.6735	-1.6730	-1.6729	-1.6745	-1.6741	-1.6739	-1.6746	-1.6732	-1.6747	-1.6752	-1.6722
-1.8347	-1.8357	-1.8362	-1.8360	-1.8364	-1.8348	-1.8361	-1.8348	-1.8348	-1.8356	-1.8353	-1.8368	-1.8343	-1.8358	-1.8363	-1.8361	-1.8360	-1.8331	-1.8353	-1.8360	-1.8355	-1.8364	-1.8344	-1.8340	-1.8358	-1.8348	-1.8358	-1.8359	-1.8359	-1.8368	-1.8352	-1.8368	-1.8363	-1.8370	-1.8381	-1.8378	-1.8395	-1.8379	-1.8381	-1.8411	-1.8379
-0.2143	-0.2131	-0.2148	-0.2133	-0.2138	-0.2140	-0.2143	-0.2131	-0.2102	-0.2134	-0.2131	-0.2105	-0.2132	-0.2123	-0.2111	-0.2099	-0.2109	-0.2103	-0.2104	-0.2093	-0.2082	-0.2110	-0.2097	-0.2085	-0.2074	-0.2066	-0.2080	-0.2090	-0.2079	-0.2089	-0.2103	-0.2105	-0.2097	-0.2117	-0.2121	-0.2082	-0.2127	-0.2127	-0.2120	-0.2125	-0.2129
-1.7708	-1.7702	-1.7717	-1.7706	-1.7703	-1.7693	-1.7705	-1.7712	-1.7708	-1.7717	-1.7718	-1.7709	-1.7713	-1.7715	-1.7710	-1.7721	-1.7721	-1.7698	-1.7722	-1.7715	-1.7721	-1.7724	-1.7720	-1.7715	-1.7715	-1.7718	-1.7720	-1.7713	-1.7727	-1.7728	-1.7722	-1.7715	-1.7731	-1.7736	-1.7724	-1.7720	-1.7744	-1.7728	-1.7737	-1.7728	-1.7729
2.6320	2.6417	2.6309	2.6422	2.6377	2.6423	2.6441	2.6393	2.6410	2.6383	2.6375	2.6380	2.6363	2.6341	2.6333	2.6334	2.6325	2.6296	2.6240	2.6258	2.6205	2.6178	2.6170	2.6166	2.6135	2.6144	2.6021	2.6109	2.6077	2.6104	2.6084	2.6074	2.6124	2.6095	2.6101	2.6154	2.6190	2.6228	2.6274	2.6357	2.6185
2.6603	2.6591	2.6606	2.6575	2.6764	2.6735	2.6684	2.6761	2.6773	2.6700	2.6750	2.6730	2.6741	2.6707	2.6691	2.6694	2.6698	2.6665	2.6661	2.6673	2.6718	2.6696	2.6682	2.6694	2.6684	2.6709	2.6710	2.6710	2.6681	2.6738	2.6604	2.6659	2.6676	2.6690	2.6701	2.6708	2.6722	2.6753	2.6750	2.6740	2.6784
-0.3302	-0.3340	-0.3338	-0.3346	-0.3345	-0.3355	-0.3331	-0.3338	-0.3319	-0.3358	-0.3352	-0.3361	-0.3348	-0.3346	-0.3375	-0.3353	-0.3356	-0.3371	-0.3363	-0.3352	-0.3343	-0.3328	-0.3354	-0.3345	-0.3332	-0.3325	-0.3334	-0.3350	-0.3339	-0.3348	-0.3371	-0.3381	-0.3361	-0.3376	-0.3397	-0.3388	-0.3391	-0.3357	-0.3346	-0.3337	-0.3332
2.5171	2.5129	2.5328	2.5113	2.5149	2.5047	2.5083	2.5127	2.5155	2.5108	2.5125	2.5176	2.5107	2.5061	2.5134	2.5113	2.5134	2.5084	2.5086	2.5125	2.5233	2.5298	2.5364	2.5349	2.5389	2.5397	2.5388	2.5377	2.5355	2.5374	2.5275	2.5341	2.5389	2.5338	2.5399	2.5402	2.5410	2.5469	2.5421	2.5426	2.5438
2.3045	2.3229	2.3177	2.3177	2.3272	2.3187	2.3201	2.3226	2.3205	2.3189	2.3166	2.3208	2.3174	2.3243	2.3237	2.3213	2.3200	2.3253	2.2999	2.3147	2.2989	2.3090	2.3120	2.3136	2.3055	2.3008	2.2833	2.3205	2.3074	2.3027	2.3069	2.3023	2.3100	2.3105	2.2883	2.3196	2.3168	2.3163	2.3168	2.3365	2.2374
2.4554	2.4553	2.4562	2.4592	2.4575	2.4575	2.4614	2.4563	2.4562	2.4525	2.4562	2.4583	2.4559	2.4522	2.4499	2.4507	2.4520	2.4525	2.4503	2.4549	2.4482	2.4509	2.4562	2.4451	2.4516	2.4586	2.4591	2.4466	2.4549	2.4614	2.4444	2.4577	2.4591	2.4551	2.4672	2.4604	2.4659	2.4748	2.4686	2.4724	2.4485
-1.7598	-1.7605	-1.7596	-1.7621	-1.7598	-1.7627	-1.7629	-1.7616	-1.7599	-1.7605	-1.7589	-1.7627	-1.7616	-1.7618	-1.7608	-1.7613	-1.7601	-1.7615	-1.7633	-1.7600	-1.7637	-1.7630	-1.7620	-1.7618	-1.7632	-1.7618	-1.7627	-1.7640	-1.7609	-1.7615	-1.7606	-1.7619	-1.7612	-1.7612	-1.7628	-1.7597	-1.7594	-1.7594	-1.7576	-1.7607	-1.7612
-1.7550	-1.7562	-1.7565	-1.7561	-1.7569	-1.7558	-1.7568	-1.7577	-1.7558	-1.7563	-1.7561	-1.7573	-1.7577	-1.7560	-1.7574	-1.7566	-1.7570	-1.7567	-1.7570	-1.7579	-1.7569	-1.7588	-1.7576	-1.7576	-1.7567	-1.7575	-1.7586	-1.7577	-1.7574	-1.7573	-1.7563	-1.7572	-1.7564	-1.7576	-1.7586	-1.7552	-1.7574	-1.7565	-1.7576	-1.7589	-1.7582
2.0582	2.0644	2.0595	2.0547	2.0531	2.0594	2.0568	2.0599	2.0568	2.0583	2.0586	2.0575	2.0531	2.0552	2.0555	2.0541	2.0555	2.0531	2.0473	2.0510	2.0353	2.0468	2.0537	2.0463	2.0476	2.0449	2.0372	2.0309	2.0326	2.0271	2.0228	2.0221	2.0255	2.0255	2.0264	2.0285	2.0292	2.0343	2.0403	2.0407	2.0402
-0.0352	-0.0337	-0.0296	-0.0345	-0.0340	-0.0336	-0.0332	-0.0348	-0.0344	-0.0295	-0.0331	-0.0321	-0.0333	-0.0326	-0.0315	-0.0349	-0.0318	-0.0307	-0.0311	-0.0282	-0.0331	-0.0320	-0.0300	-0.0284	-0.0304	-0.0319	-0.0325	-0.0338	-0.0365	-0.0309	-0.0356	-0.0326	-0.0285	-0.0275	-0.0324	-0.0324	-0.0333	-0.0310	-0.0328	-0.0334	-0.0334
-1.3798	-1.3788	-1.3780	-1.3812	-1.3805	-1.3801	-1.3799	-1.3807	-1.3809	-1.3808	-1.3806	-1.3812	-1.3816	-1.3823	-1.3817	-1.3812	-1.3813	-1.3808	-1.3807	-1.3818	-1.3828	-1.3813	-1.3819	-1.3814	-1.3819	-1.3816	-1.3824	-1.3812	-1.3812	-1.3807	-1.3820	-1.3807	-1.3816	-1.3818	-1.3807	-1.3809	-1.3818	-1.3800	-1.3801	-1.3806	-1.3791
-1.8101	-1.8108	-1.8121	-1.8123	-1.8125	-1.8106	-1.8120	-1.8126	-1.8119	-1.8115	-1.8113	-1.8125	-1.8125	-1.8125	-1.8123	-1.8117	-1.8117	-1.8116	-1.8115	-1.8132	-1.8110	-1.8137	-1.8127	-1.8128	-1.8116	-1.8128	-1.8136	-1.8119	-1.8117	-1.8107	-1.8110	-1.8121	-1.8113	-1.8121	-1.8109	-1.8130	-1.8133	-1.8113	-1.8125	-1.8143	-1.8132
-1.5804	-1.5802	-1.5813	-1.5802	-1.5817	-1.5811	-1.5818	-1.5801	-1.5798	-1.5811	-1.5820	-1.5827	-1.5823	-1.5815	-1.5819	-1.5810	-1.5829	-1.5820	-1.5833	-1.5804	-1.5834	-1.5824	-1.5871	-1.5845	-1.5840	-1.5859	-1.5856	-1.5846	-1.5845	-1.5850	-1.5836	-1.5864	-1.5864	-1.5873	-1.5857	-1.5852	-1.5866	-1.5846	-1.5862	-1.5863	-1.5857
-1.4167	-1.4165	-1.4161	-1.4176	-1.4173	-1.4159	-1.4169	-1.4176	-1.4162	-1.4159	-1.4173	-1.4176	-1.4170	-1.4175	-1.4171	-1.4166	-1.4178	-1.4165	-1.4173	-1.4172	-1.4166	-1.4184	-1.4175	-1.4169	-1.4179	-1.4177	-1.4183	-1.4169	-1.4181	-1.4171	-1.4169	-1.4173	-1.4172	-1.4173	-1.4175	-1.4176	-1.4180	-1.4167	-1.4169	-1.4178	-1.4163
-1.8091	-1.8090	-1.8093	-1.8098	-1.8094	-1.8084	-1.8090	-1.8080	-1.8070	-1.8084	-1.8064	-1.8071	-1.8069	-1.8075	-1.8071	-1.8077	-1.8090	-1.8062	-1.8081	-1.8079	-1.8071	-1.8087	-1.8075	-1.8072	-1.8071	-1.8079	-1.8075	-1.8062	-1.8064	-1.8069	-1.8079	-1.8073	-1.8064	-1.8077	-1.8067	-1.8081	-1.8076	-1.8081	-1.8075	-1.8088	-1.8072
-0.2959	-0.2955	-0.2969	-0.2954	-0.2952	-0.2967	-0.2958	-0.2951	-0.2966	-0.2964	-0.2947	-0.2967	-0.2951	-0.2953	-0.2974	-0.2962	-0.2934	-0.2928	-0.2911	-0.2911	-0.2898	-0.2887	-0.2907	-0.2905	-0.2882	-0.2881	-0.2889	-0.2909	-0.2888	-0.2908	-0.2926	-0.2939	-0.2909	-0.2936	-0.2946	-0.2944	-0.2949	-0.2965	-0.2950	-0.2947	-0.2931
-1.7335	-1.7328	-1.7331	-1.7332	-1.7332	-1.7322	-1.7333	-1.7334	-1.7332	-1.7335	-1.7330	-1.7336	-1.7339	-1.7340	-1.7338	-1.7329	-1.7333	-1.7328	-1.7330	-1.7335	-1.7328	-1.7343	-1.7338	-1.7339	-1.7332	-1.7339	-1.7338	-1.7338	-1.7333	-1.7336	-1.7350	-1.7339	-1.7333	-1.7344	-1.7329	-1.7346	-1.7346	-1.7332	-1.7340	-1.7344	-1.7327
1.6935	1.6940	1.6919	1.6915	1.6896	1.6915	1.6917	1.6917	1.6912	1.6907	1.6888	1.6897	1.6913	1.6905	1.6912	1.6918	1.6924	1.6937	1.6909	1.6940	1.6877	1.6914	1.6889	1.6942	1.6893	1.6914	1.6899	1.6911	1.6897	1.6897	1.6855	1.6926	1.6916	1.6924	1.6875	1.6875	1.6880	1.6870	1.6876	1.6821	1.6855
-1.5710	-1.5709	-1.5717	-1.5709	-1.5713	-1.5699	-1.5700	-1.5702	-1.5687	-1.5692	-1.5696	-1.5700	-1.5696	-1.5693	-1.5694	-1.5693	-1.5698	-1.5690	-1.5700	-1.5697	-1.5703	-1.5688	-1.5692	-1.5697	-1.5678	-1.5683	-1.5679	-1.5678	-1.5688	-1.5682	-1.5690	-1.5698	-1.5692	-1.5701	-1.5691	-1.5696	-1.5701	-1.5700	-1.5698	-1.5702	-1.5712
2.5665	2.5647	2.5658	2.5676	2.5503	2.5659	2.5563	2.5662	2.5667	2.5664	2.5658	2.5652	2.5628	2.5600	2.5609	2.5619	2.5621	2.5632	2.5578	2.5595	2.5585	2.5634	2.5638	2.5430	2.5576	2.5589	2.5590	2.5541	2.5532	2.5557	2.5452	2.5530	2.5538	2.5558	2.5556	2.5557	2.5583	2.5638	2.5620	2.5668	2.5646
-1.5256	-1.5271	-1.5261	-1.5265	-1.5263	-1.5263	-1.5265	-1.5262	-1.5257	-1.5262	-1.5263	-1.5258	-1.5271	-1.5264	-1.5267	-1.5270	-1.5259	-1.5272	-1.5282	-1.5280	-1.5272	-1.5280	-1.5273	-1.5279	-1.5288	-1.5288	-1.5290	-1.5284	-1.5293	-1.5287	-1.5298	-1.5296	-1.5294	-1.5295	-1.5299	-1.5301	-1.5302	-1.5296	-1.5291	-1.5301	-1.5289
-1.3826	-1.3821	-1.3819	-1.3821	-1.3830	-1.3813	-1.3824	-1.3833	-1.3834	-1.3822	-1.3843	-1.3856	-1.3855	-1.3866	-1.3875	-1.3872	-1.3868	-1.3858	-1.3883	-1.3885	-1.3884	-1.3885	-1.3895	-1.3858	-1.3881	-1.3882	-1.3892	-1.3884	-1.3892	-1.3891	-1.3886	-1.3902	-1.3884	-1.3914	-1.3890	-1.3894	-1.3912	-1.3893	-1.3891	-1.3841	-1.3866
-1.8401	-1.8408	-1.8401	-1.8417	-1.8411	-1.8398	-1.8389	-1.8412	-1.8398	-1.8421	-1.8421	-1.8437	-1.8426	-1.8436	-1.8424	-1.8416	-1.8410	-1.8415	-1.8412	-1.8428	-1.8426	-1.8438	-1.8460	-1.8454	-1.8443	-1.8457	-1.8462	-1.8454	-1.8444	-1.8453	-1.8439	-1.8452	-1.8456	-1.8453	-1.8462	-1.8432	-1.8434	-1.8442	-1.8451	-1.8454	-1.8440
-1.8755	-1.8735	-1.8736	-1.8754	-1.8730	-1.8748	-1.8755	-1.8760	-1.8763	-1.8767	-1.8754	-1.8762	-1.8773	-1.8771	-1.8769	-1.8754	-1.8754	-1.8756	-1.8749	-1.8774	-1.8776	-1.8776	-1.8767	-1.8778	-1.8777	-1.8771	-1.8773	-1.8777	-1.8748	-1.8783	-1.8771	-1.8776	-1.8783	-1.8781	-1.8765	-1.8760	-1.8771	-1.8756	-1.8773	-1.8742	-1.8776
-1.8127	-1.8109	-1.8147	-1.8148	-1.8151	-1.8128	-1.8149	-1.8156	-1.8145	-1.8141	-1.8137	-1.8158	-1.8159	-1.8179	-1.8182	-1.8175	-1.8175	-1.8138	-1.8197	-1.8191	-1.8198	-1.8204	-1.8213	-1.8211	-1.8204	-1.8196	-1.8222	-1.8209	-1.8206	-1.8210	-1.8225	-1.8214	-1.8209	-1.8217	-1.8223	-1.8217	-1.8221	-1.8199	-1.8187	-1.8182	-1.8169
-1.4717	-1.4723	-1.4728	-1.4721	-1.4737	-1.4727	-1.4728	-1.4728	-1.4722	-1.4739	-1.4753	-1.4728	-1.4736	-1.4737	-1.4737	-1.4748	-1.4735	-1.4729	-1.4749	-1.4749	-1.4760	-1.4747	-1.4740	-1.4747	-1.4744	-1.4754	-1.4759	-1.4751	-1.4749	-1.4763	-1.4741	-1.4752	-1.4772	-1.4765	-1.4757	-1.4758	-1.4765	-1.4767	-1.4772	-1.4773	-1.4758
-0.3555	-0.3552	-0.3567	-0.3550	-0.3545	-0.3562	-0.3558	-0.3544	-0.3562	-0.3563	-0.3552	-0.3563	-0.3550	-0.3551	-0.3572	-0.3556	-0.3536	-0.3530	-0.3515	-0.3505	-0.3497	-0.3482	-0.3505	-0.3499	-0.3487	-0.3477	-0.3489	-0.3505	-0.3494	-0.3502	-0.3521	-0.3535	-0.3512	-0.3528	-0.3548	-0.3544	-0.3552	-0.3559	-0.3553	-0.3547	-0.3538
-1.8085	-1.8092	-1.8100	-1.8102	-1.8108	-1.8109	-1.8110	-1.8109	-1.8108	-1.8125	-1.8123	-1.8129	-1.8128	-1.8140	-1.8120	-1.8129	-1.8127	-1.8124	-1.8128	-1.8135	-1.8127	-1.8128	-1.8136	-1.8132	-1.8126	-1.8117	-1.8144	-1.8132	-1.8129	-1.8133	-1.8133	-1.8137	-1.8133	-1.8138	-1.8140	-1.8140	-1.8142	-1.8130	-1.8114	-1.8119	-1.8118
-1.4627	-1.4618	-1.4632	-1.4633	-1.4624	-1.4622	-1.4618	-1.4637	-1.4619	-1.4623	-1.4625	-1.4630	-1.4624	-1.4627	-1.4621	-1.4624	-1.4630	-1.4629	-1.4638	-1.4628	-1.4629	-1.4627	-1.4621	-1.4630	-1.4638	-1.4631	-1.4629	-1.4635	-1.4633	-1.4638	-1.4626	-1.4626	-1.4639	-1.4642	-1.4639	-1.4639	-1.4645	-1.4662	-1.4636	-1.4636	-1.4632
-1.3664	-1.3643	-1.3605	-1.3634	-1.3640	-1.3618	-1.3639	-1.3610	-1.3575	-1.3567	-1.3595	-1.3335	-1.3543	-1.3386	-1.3274	-1.3369	-1.3225	-1.3313	-1.3332	-1.3234	-1.3076	-1.3026	-1.2990	-1.3248	-1.2935	-1.2955	-1.2881	-1.2929	-1.2874	-1.2871	-1.2900	-1.2892	-1.2993	-1.2864	-1.3046	-1.2952	-1.2927	-1.2928	-1.2974	-1.3016	-1.2942
-1.7674	-1.7683	-1.7688	-1.7669	-1.7689	-1.7679	-1.7675	-1.7673	-1.7681	-1.7684	-1.7681	-1.7682	-1.7676	-1.7675	-1.7692	-1.7682	-1.7677	-1.7660	-1.7669	-1.7676	-1.7662	-1.7682	-1.7673	-1.7676	-1.7684	-1.7676	-1.7681	-1.7674	-1.7676	-1.7670	-1.7673	-1.7671	-1.7667	-1.7673	-1.7681	-1.7679	-1.7675	-1.7683	-1.7694	-1.7656	-1.7675
-0.2388	-0.2381	-0.2392	-0.2379	-0.2381	-0.2387	-0.2386	-0.2373	-0.2344	-0.2383	-0.2374	-0.2366	-0.2380	-0.2374	-0.2352	-0.2343	-0.2356	-0.2351	-0.2347	-0.2339	-0.2332	-0.2355	-0.2342	-0.2331	-0.2319	-0.2310	-0.2323	-0.2337	-0.2320	-0.2337	-0.2350	-0.2359	-0.2363	-0.2365	-0.2370	-0.2370	-0.2373	-0.2392	-0.2370	-0.2370	-0.2364
-1.8935	-1.8930	-1.8950	-1.8944	-1.8952	-1.8922	-1.8947	-1.8955	-1.8946	-1.8959	-1.8943	-1.8950	-1.8956	-1.8951	-1.8985	-1.8966	-1.8967	-1.8940	-1.8970	-1.8981	-1.8963	-1.8967	-1.8964	-1.8974	-1.8974	-1.8960	-1.8993	-1.8979	-1.8976	-1.8979	-1.8993	-1.8975	-1.8980	-1.8980	-1.8984	-1.8984	-1.8996	-1.8970	-1.8983	-1.8967	-1.8972
-1.4794	-1.4798	-1.4780	-1.4797	-1.4785	-1.4788	-1.4794	-1.4777	-1.4785	-1.4780	-1.4784	-1.4772	-1.4782	-1.4794	-1.4795	-1.4796	-1.4788	-1.4790	-1.4793	-1.4792	-1.4795	-1.4789	-1.4775	-1.4768	-1.4773	-1.4744	-1.4772	-1.4779	-1.4777	-1.4791	-1.4764	-1.4767	-1.4782	-1.4783	-1.4734	-1.4749	-1.4746	-1.4755	-1.4762	-1.4722	-1.4714
-1.9874	-1.9872	-1.9894	-1.9891	-1.9892	-1.9876	-1.9893	-1.9902	-1.9883	-1.9907	-1.9913	-1.9925	-1.9920	-1.9930	-1.9927	-1.9916	-1.9915	-1.9890	-1.9915	-1.9927	-1.9912	-1.9914	-1.9909	-1.9918	-1.9921	-1.9910	-1.9933	-1.9927	-1.9921	-1.9930	-1.9931	-1.9928	-1.9924	-1.9928	-1.9933	-1.9935	-1.9939	-1.9947	-1.9935	-1.9945	-1.9942
-1.9291	-1.9286	-1.9310	-1.9303	-1.9308	-1.9308	-1.9306	-1.9289	-1.9300	-1.9288	-1.9314	-1.9305	-1.9311	-1.9308	-1.9312	-1.9296	-1.9325	-1.9299	-1.9312	-1.9308	-1.9297	-1.9324	-1.9318	-1.9302	-1.9311	-1.9318	-1.9319	-1.9313	-1.9331	-1.9310	-1.9317	-1.9332	-1.9310	-1.9317	-1.9321	-1.9314	-1.9322	-1.9326	-1.9312	-1.9326	-1.9327
-1.6698	-1.6711	-1.6720	-1.6706	-1.6713	-1.6701	-1.6713	-1.6711	-1.6716	-1.6711	-1.6716	-1.6721	-1.6737	-1.6721	-1.6723	-1.6711	-1.6727	-1.6728	-1.6722	-1.6719	-1.6719	-1.6737	-1.6696	-1.6720	-1.6698	-1.6699	-1.6718	-1.6726	-1.6718	-1.6719	-1.6716	-1.6725	-1.6721	-1.6724	-1.6736	-1.6734	-1.6733	-1.6740	-1.6728	-1.6737	-1.6738
-1.5285	-1.5255	-1.5285	-1.5277	-1.5283	-1.5266	-1.5274	-1.5275	-1.5267	-1.5265	-1.5279	-1.5288	-1.5271	-1.5280	-1.5276	-1.5276	-1.5285	-1.5279	-1.5287	-1.5291	-1.5289	-1.5284	-1.5278	-1.5286	-1.5276	-1.5274	-1.5287	-1.5291	-1.5299	-1.5288	-1.5284	-1.5293	-1.5292	-1.5295	-1.5281	-1.5297	-1.5286	-1.5301	-1.5301	-1.5294	-1.5305
-1.6422	-1.6426	-1.6429	-1.6424	-1.6429	-1.6428	-1.6431	-1.6425	-1.6426	-1.6421	-1.6416	-1.6423	-1.6418	-1.6426	-1.6425	-1.6428	-1.6433	-1.6442	-1.6441	-1.6429	-1.6436	-1.6440	-1.6434	-1.6433	-1.6431	-1.6429	-1.6440	-1.6436	-1.6429	-1.6440	-1.6445	-1.6431	-1.6437	-1.6447	-1.6440	-1.6434	-1.6434	-1.6435	-1.6438	-1.6436	-1.6438
-1.5388	-1.5370	-1.5392	-1.5379	-1.5388	-1.5372	-1.5389	-1.5383	-1.5375	-1.5383	-1.5380	-1.5388	-1.5402	-1.5404	-1.5395	-1.5402	-1.5412	-1.5397	-1.5405	-1.5413	-1.5414	-1.5412	-1.5407	-1.5402	-1.5417	-1.5412	-1.5418	-1.5423	-1.5421	-1.5411	-1.5414	-1.5419	-1.5420	-1.5420	-1.5423	-1.5418	-1.5420	-1.5406	-1.5420	-1.5432	-1.5416
-1.4922	-1.4934	-1.4859	-1.4934	-1.4953	-1.4937	-1.4955	-1.4994	-1.4888	-1.4949	-1.4962	-1.4964	-1.4944	-1.4977	-1.4992	-1.4953	-1.4953	-1.4975	-1.4967	-1.4994	-1.5031	-1.5034	-1.5026	-1.5035	-1.5041	-1.5042	-1.5052	-1.5040	-1.5040	-1.5032	-1.5056	-1.5045	-1.5036	-1.5035	-1.5070	-1.5090	-1.5086	-1.5065	-1.5079	-1.5063	-1.5052
-1.5725	-1.5729	-1.5745	-1.5739	-1.5730	-1.5745	-1.5748	-1.5737	-1.5731	-1.5733	-1.5732	-1.5734	-1.5754	-1.5754	-1.5744	-1.5728	-1.5762	-1.5753	-1.5758	-1.5747	-1.5763	-1.5752	-1.5748	-1.5748	-1.5753	-1.5762	-1.5757	-1.5761	-1.5766	-1.5779	-1.5767	-1.5767	-1.5764	-1.5763	-1.5768	-1.5770	-1.5768	-1.5756	-1.5766	-1.5764	-1.5765
-1.8900	-1.8899	-1.8924	-1.8918	-1.8942	-1.8927	-1.8926	-1.8946	-1.8940	-1.8954	-1.8947	-1.8952	-1.8946	-1.8955	-1.8961	-1.8961	-1.8969	-1.8952	-1.8975	-1.8957	-1.8976	-1.8969	-1.8967	-1.8951	-1.8973	-1.8964	-1.8967	-1.8969	-1.8978	-1.8971	-1.8971	-1.8980	-1.8985	-1.8986	-1.8970	-1.8961	-1.8967	-1.8964	-1.8955	-1.8963	-1.8955
-1.6835	-1.6848	-1.6866	-1.6851	-1.6852	-1.6838	-1.6853	-1.6854	-1.6847	-1.6860	-1.6862	-1.6877	-1.6862	-1.6860	-1.6862	-1.6869	-1.6862	-1.6871	-1.6866	-1.6878	-1.6868	-1.6890	-1.6878	-1.6870	-1.6878	-1.6874	-1.6868	-1.6875	-1.6884	-1.6875	-1.6885	-1.6889	-1.6881	-1.6885	-1.6880	-1.6875	-1.6894	-1.6872	-1.6875	-1.6877	-1.6881
1.3007	1.2995	1.2992	1.2988	1.3017	1.2981	1.2990	1.2983	1.2963	1.2962	1.2948	1.2950	1.2967	1.2947	1.2957	1.2932	1.2948	1.2904	1.2915	1.2924	1.2858	1.2896	1.2834	1.2872	1.2906	1.2854	1.2855	1.2850	1.2878	1.2859	1.2872	1.2864	1.2878	1.2854	1.2879	1.2858	1.2854	1.2862	1.2834	1.2898	1.2869
-2.0094	-2.0086	-2.0111	-2.0107	-2.0134	-2.0084	-2.0136	-2.0125	-2.0128	-2.0122	-2.0129	-2.0137	-2.0141	-2.0142	-2.0142	-2.0156	-2.0151	-2.0114	-2.0159	-2.0160	-2.0158	-2.0156	-2.0152	-2.0132	-2.0138	-2.0152	-2.0148	-2.0142	-2.0161	-2.0172	-2.0149	-2.0166	-2.0168	-2.0155	-2.0147	-2.0151	-2.0154	-2.0159	-2.0151	-2.0158	-2.0148
-0.3554	-0.3556	-0.3567	-0.3548	-0.3560	-0.3561	-0.3557	-0.3544	-0.3571	-0.3563	-0.3587	-0.3562	-0.3550	-0.3557	-0.3572	-0.3556	-0.3583	-0.3555	-0.3560	-0.3554	-0.3544	-0.3532	-0.3549	-0.3534	-0.3533	-0.3526	-0.3561	-0.3552	-0.3541	-0.3547	-0.3568	-0.3583	-0.3559	-0.3573	-0.3547	-0.3542	-0.3550	-0.3555	-0.3551	-0.3545	-0.3581
-1.9316	-1.9288	-1.9323	-1.9342	-1.9348	-1.9323	-1.9348	-1.9362	-1.9347	-1.9388	-1.9397	-1.9406	-1.9384	-1.9409	-1.9414	-1.9429	-1.9426	-1.9373	-1.9432	-1.9415	-1.9430	-1.9428	-1.9446	-1.9434	-1.9436	-1.9449	-1.9449	-1.9442	-1.9458	-1.9446	-1.9453	-1.9464	-1.9466	-1.9470	-1.9453	-1.9446	-1.9429	-1.9403	-1.9406	-1.9373	-1.9370
-0.0225	-0.0200	-0.0224	-0.0240	-0.0221	-0.0193	-0.0223	-0.0195	-0.0211	-0.0208	-0.0209	-0.0164	-0.0183	-0.0170	-0.0138	-0.0185	-0.0158	-0.0121	-0.0177	-0.0176	-0.0192	-0.0175	-0.0166	-0.0186	-0.0162	-0.0183	-0.0141	-0.0160	-0.0148	-0.0190	-0.0177	-0.0186	-0.0150	-0.0161	-0.0163	-0.0149	-0.0138	-0.0156	-0.0126	-0.0133	-0.0073
-0.2869	-0.2860	-0.2875	-0.2860	-0.2860	-0.2872	-0.2868	-0.2874	-0.2908	-0.2873	-0.2894	-0.2923	-0.2908	-0.2907	-0.2929	-0.2919	-0.2938	-0.2933	-0.2916	-0.2917	-0.2950	-0.2941	-0.2955	-0.2909	-0.2889	-0.2935	-0.2871	-0.2868	-0.2894	-0.2865	-0.2837	-0.2847	-0.2821	-0.2846	-0.2858	-0.2900	-0.2952	-0.2922	-0.2906	-0.2901	-0.2889
-1.0491	-1.0506	-1.0579	-1.0566	-1.0563	-1.0532	-1.0560	-1.0569	-1.0505	-1.0502	-1.0559	-1.0572	-1.0541	-1.0567	-1.0567	-1.0570	-1.0573	-1.0498	-1.0611	-1.0581	-1.0597	-1.0583	-1.0578	-1.0592	-1.0604	-1.0587	-1.0587	-1.0572	-1.0600	-1.0590	-1.0595	-1.0581	-1.0589	-1.0619	-1.0607	-1.0593	-1.0557	-1.0620	-1.0660	-1.0658	-1.0566
-0.5304	-0.5343	-0.5333	-0.5353	-0.5341	-0.5349	-0.5326	-0.5345	-0.5360	-0.5362	-0.5364	-0.5361	-0.5348	-0.5352	-0.5382	-0.5390	-0.5388	-0.5386	-0.5372	-0.5347	-0.5400	-0.5388	-0.5353	-0.5433	-0.5355	-0.5382	-0.5386	-0.5347	-0.5313	-0.5353	-0.5361	-0.5328	-0.5328	-0.5368	-0.5347	-0.5391	-0.5315	-0.5346	-0.5353	-0.5351	-0.5296
1.3565	1.3620	1.3637	1.3642	1.3633	1.3641	1.3645	1.3639	1.3610	1.3602	1.3606	1.3594	1.3629	1.3567	1.3547	1.3586	1.3588	1.3581	1.3527	1.3549	1.3521	1.3492	1.3492	1.3522	1.3476	1.3498	1.3512	1.3519	1.3479	1.3507	1.3488	1.3511	1.3510	1.3527	1.3407	1.3567	1.3536	1.3543	1.3540	1.3461	1.3487
-1.0007	-1.0011	-1.0054	-1.0047	-1.0051	-1.0029	-1.0046	-1.0052	-1.0003	-1.0020	-1.0052	-1.0063	-1.0045	-1.0071	-1.0068	-1.0072	-1.0077	-1.0059	-1.0118	-1.0094	-1.0113	-1.0103	-1.0105	-1.0123	-1.0123	-1.0114	-1.0106	-1.0097	-1.0125	-1.0108	-1.0110	-1.0106	-1.0112	-1.0135	-1.0137	-1.0111	-1.0086	-1.0152	-1.0190	-1.0214	-1.0160
-0.4565	-0.4569	-0.4557	-0.4573	-0.4572	-0.4566	-0.4558	-0.4563	-0.4544	-0.4556	-0.4556	-0.4541	-0.4543	-0.4553	-0.4549	-0.4549	-0.4559	-0.4560	-0.4579	-0.4576	-0.4572	-0.4572	-0.4571	-0.4576	-0.4573	-0.4582	-0.4574	-0.4583	-0.4615	-0.4623	-0.4606	-0.4619	-0.4601	-0.4619	-0.4618	-0.4600	-0.4571	-0.4579	-0.4580	-0.4597	-0.4614
-2.1007	-2.0986	-2.1033	-2.1009	-2.1008	-2.1013	-2.1032	-2.1018	-2.0994	-2.1008	-2.0991	-2.1008	-2.0998	-2.1016	-2.1031	-2.1028	-2.1011	-2.1004	-2.1018	-2.1007	-2.1022	-2.1028	-2.1038	-2.1028	-2.1029	-2.1023	-2.1036	-2.1038	-2.1022	-2.1042	-2.1071	-2.1037	-2.1058	-2.1043	-2.1032	-2.1025	-2.1011	-2.1028	-2.1024	-2.1032	-2.1017
1.4108	1.4095	1.4117	1.4146	1.4092	1.4126	1.4163	1.4169	1.4167	1.4137	1.4167	1.4158	1.4139	1.4141	1.4146	1.4157	1.4121	1.4107	1.4097	1.4086	1.4007	1.3932	1.4108	1.4123	1.4017	1.4024	1.4049	1.4050	1.4054	1.4049	1.4048	1.4066	1.4101	1.4087	1.3995	1.4101	1.4115	1.4075	1.4106	1.3983	1.4080
-0.3805	-0.3843	-0.3816	-0.3807	-0.3834	-0.3854	-0.3853	-0.3835	-0.3829	-0.3827	-0.3834	-0.3814	-0.3844	-0.3845	-0.3819	-0.3799	-0.3827	-0.3825	-0.3808	-0.3795	-0.3796	-0.3778	-0.3798	-0.3791	-0.3784	-0.3768	-0.3781	-0.3797	-0.3787	-0.3795	-0.3810	-0.3824	-0.3805	-0.3769	-0.3794	-0.3804	-0.3797	-0.3800	-0.3805	-0.3819	-0.3831
-0.9018	-0.9021	-0.9071	-0.9068	-0.9078	-0.9024	-0.9059	-0.9058	-0.9005	-0.8998	-0.9041	-0.9045	-0.9026	-0.9053	-0.9051	-0.9064	-0.9066	-0.8990	-0.9046	-0.9078	-0.9081	-0.9057	-0.9081	-0.9084	-0.9076	-0.9056	-0.9059	-0.9054	-0.9082	-0.9074	-0.9060	-0.9051	-0.9057	-0.9105	-0.9064	-0.9063	-0.9022	-0.9050	-0.9088	-0.9099	-0.8998
-0.5301	-0.5294	-0.5306	-0.5305	-0.5292	-0.5304	-0.5321	-0.5294	-0.5307	-0.5310	-0.5312	-0.5310	-0.5297	-0.5301	-0.5328	-0.5301	-0.5334	-0.5330	-0.5317	-0.5342	-0.5305	-0.5336	-0.5306	-0.5339	-0.5350	-0.5331	-0.5335	-0.5343	-0.5312	-0.5350	-0.5361	-0.5326	-0.5328	-0.5320	-0.5343	-0.5335	-0.5311	-0.5343	-0.5328	-0.5346	-0.5341
-0.2910	-0.2909	-0.2916	-0.2900	-0.2907	-0.2888	-0.2871	-0.2875	-0.2847	-0.2886	-0.2862	-0.2869	-0.2862	-0.2876	-0.2840	-0.2832	-0.2854	-0.2848	-0.2823	-0.2845	-0.2836	-0.2863	-0.2823	-0.2819	-0.2796	-0.2831	-0.2800	-0.2818	-0.2831	-0.2818	-0.2833	-0.2848	-0.2842	-0.2885	-0.2857	-0.2888	-0.2872	-0.2873	-0.2877	-0.2902	-0.2913
-1.0705	-1.0709	-1.0785	-1.0764	-1.0768	-1.0749	-1.0764	-1.0760	-1.0705	-1.0699	-1.0747	-1.0758	-1.0740	-1.0751	-1.0747	-1.0760	-1.0779	-1.0703	-1.0783	-1.0776	-1.0785	-1.0776	-1.0764	-1.0786	-1.0787	-1.0766	-1.0758	-1.0757	-1.0768	-1.0754	-1.0761	-1.0759	-1.0764	-1.0799	-1.0782	-1.0783	-1.0738	-1.0785	-1.0827	-1.0809	-1.0751
-2.1967	-2.1969	-2.1990	-2.1991	-2.1984	-2.1973	-2.1983	-2.1976	-2.1946	-2.1970	-2.1973	-2.1978	-2.1963	-2.1979	-2.1975	-2.1982	-2.1977	-2.1963	-2.1982	-2.1993	-2.1989	-2.1984	-2.1999	-2.1990	-2.1988	-2.1977	-2.1998	-2.1997	-2.1988	-2.1996	-2.1999	-2.1997	-2.1983	-2.2004	-2.1993	-2.1989	-2.1998	-2.1988	-2.1987	-2.1991	-2.1975
-1.0413	-1.0422	-1.0487	-1.0483	-1.0487	-1.0465	-1.0503	-1.0477	-1.0456	-1.0454	-1.0528	-1.0545	-1.0532	-1.0549	-1.0550	-1.0561	-1.0564	-1.0448	-1.0528	-1.0520	-1.0528	-1.0519	-1.0536	-1.0538	-1.0536	-1.0535	-1.0529	-1.0508	-1.0555	-1.0533	-1.0522	-1.0529	-1.0531	-1.0575	-1.0543	-1.0539	-1.0482	-1.0551	-1.0578	-1.0575	-1.0496
-0.9963	-0.9975	-1.0023	-1.0015	-1.0014	-0.9985	-1.0024	-1.0015	-0.9957	-0.9954	-1.0016	-1.0014	-0.9977	-1.0009	-1.0002	-1.0018	-1.0007	-0.9956	-1.0040	-1.0028	-1.0057	-1.0044	-1.0051	-1.0077	-1.0062	-1.0047	-1.0044	-1.0033	-1.0065	-1.0044	-1.0042	-1.0047	-1.0049	-1.0066	-1.0052	-1.0042	-0.9996	-1.0082	-1.0127	-1.0118	-1.0042
-1.0049	-1.0052	-1.0096	-1.0093	-1.0097	-1.0051	-1.0095	-1.0079	-1.0028	-1.0009	-1.0044	-1.0039	-1.0045	-1.0059	-1.0047	-1.0059	-1.0060	-0.9990	-1.0029	-1.0034	-1.0036	-1.0022	-1.0013	-1.0035	-1.0023	-1.0002	-1.0002	-0.9986	-1.0009	-1.0017	-1.0018	-1.0013	-1.0019	-1.0036	-1.0017	-1.0025	-1.0003	-1.0021	-1.0078	-1.0095	-1.0054
-0.5005	-0.4976	-0.5008	-0.5001	-0.5003	-0.4991	-0.4985	-0.4984	-0.4976	-0.4996	-0.4990	-0.4996	-0.5000	-0.4992	-0.5005	-0.4973	-0.5032	-0.4992	-0.4989	-0.4977	-0.4975	-0.5031	-0.5033	-0.4979	-0.4983	-0.5021	-0.5081	-0.5000	-0.5021	-0.4997	-0.5006	-0.5024	-0.5019	-0.5018	-0.5022	-0.4965	-0.4988	-0.4957	-0.4998	-0.4973	-0.4969
-2.0642	-2.0641	-2.0665	-2.0666	-2.0657	-2.0643	-2.0663	-2.0676	-2.0649	-2.0651	-2.0653	-2.0666	-2.0663	-2.0644	-2.0666	-2.0658	-2.0675	-2.0633	-2.0653	-2.0636	-2.0655	-2.0655	-2.0643	-2.0658	-2.0663	-2.0650	-2.0641	-2.0637	-2.0626	-2.0656	-2.0643	-2.0635	-2.0631	-2.0656	-2.0639	-2.0652	-2.0646	-2.0627	-2.0658	-2.0630	-2.0651
-2.1724	-2.1710	-2.1727	-2.1752	-2.1713	-2.1701	-2.1689	-2.1703	-2.1704	-2.1712	-2.1728	-2.1723	-2.1715	-2.1707	-2.1713	-2.1716	-2.1702	-2.1686	-2.1712	-2.1696	-2.1712	-2.1736	-2.1698	-2.1721	-2.1717	-2.1730	-2.1723	-2.1725	-2.1711	-2.1723	-2.1726	-2.1725	-2.1737	-2.1758	-2.1753	-2.1741	-2.1725	-2.1713	-2.1746	-2.1750	-2.1721
-2.0048	-2.0042	-2.0068	-2.0060	-2.0046	-2.0042	-2.0033	-2.0046	-2.0024	-2.0047	-2.0025	-2.0036	-2.0038	-2.0042	-2.0040	-2.0056	-2.0032	-2.0031	-2.0027	-2.0038	-2.0053	-2.0053	-2.0047	-2.0059	-2.0034	-2.0049	-2.0045	-2.0038	-2.0056	-2.0041	-2.0045	-2.0034	-2.0063	-2.0066	-2.0044	-2.0047	-2.0077	-2.0057	-2.0063	-2.0085	-2.0053
-0.8981	-0.8985	-0.9022	-0.9026	-0.9016	-0.8968	-0.9016	-0.9017	-0.8964	-0.8978	-0.9012	-0.9008	-0.9008	-0.9008	-0.9023	-0.9022	-0.9029	-0.8967	-0.9019	-0.9011	-0.9028	-0.9006	-0.9010	-0.9039	-0.9035	-0.9008	-0.9016	-0.9006	-0.9014	-0.8996	-0.8991	-0.8993	-0.8994	-0.9030	-0.9015	-0.9009	-0.8986	-0.9006	-0.9036	-0.9066	-0.8955
-0.3540	-0.3537	-0.3553	-0.3535	-0.3529	-0.3547	-0.3544	-0.3529	-0.3547	-0.3549	-0.3538	-0.3548	-0.3535	-0.3536	-0.3554	-0.3541	-0.3522	-0.3517	-0.3503	-0.3493	-0.3484	-0.3470	-0.3491	-0.3486	-0.3473	-0.3465	-0.3475	-0.3491	-0.3481	-0.3489	-0.3507	-0.3521	-0.3500	-0.3517	-0.3536	-0.3530	-0.3539	-0.3545	-0.3540	-0.3534	-0.3524
-2.0670	-2.0641	-2.0678	-2.0666	-2.0685	-2.0643	-2.0664	-2.0707	-2.0649	-2.0681	-2.0709	-2.0696	-2.0688	-2.0673	-2.0666	-2.0688	-2.0674	-2.0665	-2.0683	-2.0697	-2.0685	-2.0685	-2.0701	-2.0688	-2.0693	-2.0681	-2.0701	-2.0697	-2.0686	-2.0701	-2.0702	-2.0694	-2.0692	-2.0701	-2.0699	-2.0682	-2.0676	-2.0719	-2.0715	-2.0721	-2.0694
-2.3403	-2.3400	-2.3415	-2.3420	-2.3420	-2.3400	-2.3436	-2.3427	-2.3414	-2.3407	-2.3422	-2.3424	-2.3424	-2.3426	-2.3443	-2.3437	-2.3437	-2.3411	-2.3448	-2.3424	-2.3442	-2.3436	-2.3444	-2.3440	-2.3438	-2.3420	-2.3428	-2.3427	-2.3431	-2.3427	-2.3437	-2.3420	-2.3440	-2.3460	-2.3430	-2.3428	-2.3465	-2.3411	-2.3443	-2.3442	-2.3438
-0.5542	-0.5532	-0.5527	-0.5538	-0.5534	-0.5541	-0.5561	-0.5575	-0.5558	-0.5548	-0.5554	-0.5540	-0.5538	-0.5536	-0.5530	-0.5534	-0.5530	-0.5526	-0.5554	-0.5531	-0.5548	-0.5529	-0.5545	-0.5550	-0.5545	-0.5558	-0.5574	-0.5534	-0.5557	-0.5540	-0.5556	-0.5560	-0.5571	-0.5550	-0.5538	-0.5525	-0.5512	-0.5528	-0.5542	-0.5534	-0.5538
-0.2684	-0.2677	-0.2687	-0.2675	-0.2677	-0.2685	-0.2683	-0.2673	-0.2685	-0.2683	-0.2670	-0.2689	-0.2677	-0.2672	-0.2696	-0.2684	-0.2676	-0.2670	-0.2685	-0.2678	-0.2668	-0.2657	-0.2681	-0.2673	-0.2656	-0.2655	-0.2664	-0.2678	-0.2665	-0.2637	-0.2652	-0.2661	-0.2678	-0.2660	-0.2669	-0.2666	-0.2673	-0.2689	-0.2667	-0.2669	-0.2667
-0.8263	-0.8267	-0.8325	-0.8316	-0.8326	-0.8261	-0.8323	-0.8309	-0.8244	-0.8258	-0.8299	-0.8295	-0.8290	-0.8304	-0.8318	-0.8323	-0.8311	-0.8253	-0.8318	-0.8320	-0.8328	-0.8300	-0.8299	-0.8334	-0.8315	-0.8301	-0.8309	-0.8297	-0.8315	-0.8312	-0.8306	-0.8314	-0.8320	-0.8346	-0.8326	-0.8319	-0.8302	-0.8304	-0.8338	-0.8334	-0.8302
1.5792	1.5815	1.5762	1.5741	1.5723	1.5825	1.5720	1.5823	1.5844	1.5830	1.5820	1.5816	1.5799	1.5761	1.5753	1.5753	1.5750	1.5760	1.5758	1.5732	1.5658	1.5740	1.5783	1.5706	1.5735	1.5760	1.5736	1.5699	1.5653	1.5648	1.5543	1.5669	1.5670	1.5525	1.5626	1.5614	1.5672	1.5689	1.5636	1.5591	1.5442
-2.1672	-2.1652	-2.1700	-2.1698	-2.1688	-2.1650	-2.1693	-2.1681	-2.1647	-2.1656	-2.1646	-2.1661	-2.1664	-2.1684	-2.1662	-2.1660	-2.1647	-2.1637	-2.1680	-2.1667	-2.1690	-2.1686	-2.1674	-2.1694	-2.1695	-2.1679	-2.1672	-2.1700	-2.1688	-2.1672	-2.1673	-2.1672	-2.1657	-2.1692	-2.1695	-2.1690	-2.1701	-2.1661	-2.1692	-2.1667	-2.1677
-0.2666	-0.2676	-0.2735	-0.2763	-0.2838	-0.2696	-0.2787	-0.2715	-0.2652	-0.2676	-0.2683	-0.2681	-0.2676	-0.2679	-0.2686	-0.2705	-0.2698	-0.2676	-0.2708	-0.2708	-0.2765	-0.2714	-0.2740	-0.2774	-0.2751	-0.2742	-0.2761	-0.2773	-0.2765	-0.2789	-0.2803	-0.2774	-0.2779	-0.2805	-0.2799	-0.2774	-0.2764	-0.2719	-0.2790	-0.2793	-0.3175
-0.4139	-0.4143	-0.4118	-0.4144	-0.4134	-0.4155	-0.4155	-0.4135	-0.4152	-0.4137	-0.4143	-0.4153	-0.4145	-0.4146	-0.4118	-0.4147	-0.4126	-0.4128	-0.4105	-0.4100	-0.4099	-0.4085	-0.4095	-0.4094	-0.4083	-0.4081	-0.4085	-0.4102	-0.4094	-0.4102	-0.4111	-0.4128	-0.4108	-0.4120	-0.4144	-0.4139	-0.4145	-0.4149	-0.4144	-0.4143	-0.4128
-0.9764	-0.9768	-0.9811	-0.9802	-0.9792	-0.9768	-0.9792	-0.9785	-0.9736	-0.9722	-0.9760	-0.9769	-0.9759	-0.9770	-0.9766	-0.9774	-0.9775	-0.9717	-0.9775	-0.9773	-0.9781	-0.9774	-0.9773	-0.9780	-0.9777	-0.9751	-0.9748	-0.9738	-0.9763	-0.9751	-0.9756	-0.9747	-0.9755	-0.9783	-0.9764	-0.9751	-0.9702	-0.9762	-0.9818	-0.9826	-0.9779
1.5370	1.5379	1.5366	1.7867	1.8192	1.5360	1.5311	1.5360	1.5415	1.5366	1.5369	1.5366	1.5396	1.5358	1.7811	1.8221	1.8159	1.8186	1.7836	1.8179	1.8313	1.7717	1.7906	1.7736	1.7808	1.8173	1.8219	1.8230	1.8236	1.8320	1.8319	1.8329	1.8319	1.8192	1.8212	1.8238	1.8300	1.8149	1.8184	1.8137	1.8075
-0.8993	-0.9007	-0.9046	-0.9021	-0.9033	-0.9007	-0.9021	-0.9027	-0.8974	-0.8965	-0.9005	-0.9013	-0.8993	-0.9002	-0.8999	-0.9019	-0.9007	-0.8972	-0.9016	-0.9009	-0.9023	-0.8999	-0.8990	-0.9013	-0.9005	-0.8991	-0.8989	-0.8984	-0.9008	-0.8983	-0.8980	-0.8987	-0.8988	-0.9006	-0.9002	-0.8990	-0.8972	-0.9011	-0.9021	-0.9039	-0.8973
-0.9161	-0.9169	-0.9184	-0.9184	-0.9177	-0.9161	-0.9184	-0.9178	-0.9144	-0.9146	-0.9175	-0.9171	-0.9169	-0.9180	-0.9180	-0.9187	-0.9179	-0.9158	-0.9193	-0.9189	-0.9201	-0.9186	-0.9187	-0.9203	-0.9202	-0.9195	-0.9192	-0.9192	-0.9216	-0.9207	-0.9209	-0.9205	-0.9222	-0.9236	-0.9224	-0.9218	-0.9202	-0.9234	-0.9254	-0.9260	-0.9200
1.5924	1.5910	1.5893	1.5865	1.5847	1.5873	1.5772	1.5857	1.5866	1.5855	1.5875	1.5864	1.5850	1.5818	1.5842	1.5829	1.5825	1.5842	1.5798	1.5815	1.7605	1.5772	1.5746	1.5730	1.5764	1.5813	1.5827	1.7694	1.7984	1.7852	1.7836	1.7798	1.7929	1.8092	1.7853	1.8320	1.8153	1.8004	1.8037	1.8043	1.8031
-0.4744	-0.4744	-0.4767	-0.4793	-0.4779	-0.4755	-0.4782	-0.4778	-0.4748	-0.4754	-0.4759	-0.4756	-0.4754	-0.4746	-0.4766	-0.4752	-0.4770	-0.4753	-0.4764	-0.4767	-0.4771	-0.4750	-0.4777	-0.4788	-0.4777	-0.4767	-0.4776	-0.4792	-0.4790	-0.4780	-0.4762	-0.4773	-0.4761	-0.4770	-0.4755	-0.4759	-0.4761	-0.4758	-0.4775	-0.4784	-0.4732
0.5837	0.6030	0.5791	0.5750	0.5848	0.5815	0.5754	0.5779	0.5780	0.5746	0.6459	0.5873	0.5794	0.5749	0.5767	0.5821	0.5904	0.6244	0.5905	0.6456	0.5757	0.6428	0.6471	0.6457	0.6317	0.6109	0.6333	0.5885	0.6456	0.6417	0.6507	0.6471	0.6351	0.6441	0.6280	0.6316	0.6387	0.5856	0.5756	0.5575	0.5546
-0.9676	-0.9678	-0.9684	-0.9674	-0.9670	-0.9656	-0.9671	-0.9666	-0.9665	-0.9665	-0.9684	-0.9688	-0.9674	-0.9683	-0.9686	-0.9688	-0.9689	-0.9664	-0.9695	-0.9694	-0.9700	-0.9690	-0.9694	-0.9699	-0.9703	-0.9699	-0.9704	-0.9705	-0.9711	-0.9718	-0.9712	-0.9719	-0.9718	-0.9730	-0.9708	-0.9709	-0.9711	-0.9713	-0.9731	-0.9728	-0.9691
1.2845	1.2811	1.2940	1.2871	1.2912	1.2921	1.2874	1.2870	1.2916	1.2903	1.2862	1.2894	1.2930	1.2892	1.2923	1.2921	1.2921	1.2921	1.2900	1.2922	1.2948	1.2979	1.2908	1.2916	1.2984	1.2939	1.2973	1.2969	1.2929	1.3006	1.3040	1.2991	1.3068	1.2977	1.2921	1.2941	1.2959	1.2904	1.2935	1.2968	1.2821
1.4956	1.4970	1.4985	1.4753	1.4698	1.4974	1.4878	1.4910	1.4951	1.4928	1.4913	1.4992	1.4912	1.4890	1.4831	1.4845	1.4880	1.4865	1.4796	1.4846	1.5705	1.5758	1.5491	1.5665	1.5739	1.5600	1.5365	1.5634	1.5731	1.5617	1.5632	1.5596	1.5798	1.5704	1.5695	1.5792	1.5845	1.5753	1.5814	1.5778	1.5935
1.5135	1.5143	1.5105	1.5104	1.5072	1.5135	1.5067	1.5099	1.5112	1.5108	1.5105	1.5093	1.5094	1.5058	1.5056	1.5057	1.5057	1.5066	1.5048	1.5024	1.5003	1.5020	1.5086	1.4995	1.5038	1.5071	1.5057	1.5035	1.5061	1.5043	1.4978	1.4995	NaN	NaN	NaN	NaN	NaN	NaN	NaN	NaN	NaN
-0.5630	-0.5653	-0.5666	-0.5669	-0.5669	-0.5667	-0.5704	-0.5660	-0.5683	-0.5676	-0.5644	-0.5672	-0.5677	-0.5666	-0.5665	-0.5662	-0.5664	-0.5656	-0.5652	-0.5654	-0.5683	-0.5655	-0.5683	-0.5701	-0.5684	-0.5703	-0.5709	-0.5686	-0.5695	-0.5711	-0.5691	-0.5687	-0.5707	-0.5728	-0.5720	-0.5659	-0.5693	-0.5658	-0.5728	-0.5666	-0.5676
1.2408	1.2451	1.2404	1.2435	1.2405	1.2446	1.2317	1.2431	1.2441	1.2432	1.2423	1.2427	1.2389	1.2410	1.2413	1.2394	1.2408	1.2413	1.2378	1.2362	1.2169	1.2337	1.2359	1.2317	1.2305	1.2310	1.2275	1.2260	1.2238	1.2230	1.2157	1.2235	1.2230	1.2213	1.2246	1.2228	1.2235	1.2281	1.2312	1.2360	1.2429
1.5311	1.5312	1.5298	1.5187	1.5192	1.5303	1.5266	1.5293	1.5271	1.5265	1.5232	1.5216	1.5180	1.5163	1.5130	1.5154	1.5110	1.5076	1.5073	1.5036	1.5092	1.5047	1.4834	1.4938	1.4788	1.4757	1.4652	1.4663	1.4576	1.4594	1.4613	1.4402	1.4395	1.5002	1.5004	1.4421	1.4412	1.4483	1.4633	1.4712	NaN
-0.3196	-0.3188	-0.3202	-0.3186	-0.3185	-0.3154	-0.3152	-0.3137	-0.3145	-0.3152	-0.3144	-0.3157	-0.3159	-0.3184	-0.3165	-0.3149	-0.3176	-0.3163	-0.3153	-0.3146	-0.3138	-0.3213	-0.3193	-0.3143	-0.3174	-0.3209	-0.3179	-0.3149	-0.3229	-0.3190	-0.3168	-0.3176	-0.3194	-0.3171	-0.3180	-0.3181	-0.3140	-0.3105	-0.3047	-0.3088	-0.3079
-0.8250	-0.8329	-0.8393	-0.8376	-0.8379	-0.8328	-0.8393	-0.8380	-0.8312	-0.8283	-0.8342	-0.8340	-0.8351	-0.8363	-0.8361	-0.8376	-0.8358	-0.8278	-0.8374	-0.8372	-0.8376	-0.8357	-0.8358	-0.8385	-0.8380	-0.8363	-0.8366	-0.8363	-0.8381	-0.8378	-0.8370	-0.8375	-0.8369	-0.8422	-0.8398	-0.8373	-0.8348	-0.8386	-0.8424	-0.8418	-0.8405
-2.2548	-2.2535	-2.2568	-2.2565	-2.2563	-2.2544	-2.2564	-2.2567	-2.2560	-2.2556	-2.2555	-2.2577	-2.2573	-2.2551	-2.2597	-2.2589	-2.2588	-2.2561	-2.2591	-2.2575	-2.2594	-2.2611	-2.2577	-2.2594	-2.2568	-2.2574	-2.2553	-2.2571	-2.2557	-2.2573	-2.2553	-2.2555	-2.2560	-2.2553	-2.2576	-2.2555	-2.2577	-2.2538	-2.2546	-2.2560	-2.2556
1.2866	1.2878	1.2844	1.2959	1.2841	1.2874	1.2838	1.2869	1.2867	1.2843	1.2849	1.2849	1.2833	1.2821	1.2811	1.2787	1.2803	1.2803	1.2771	1.2781	1.2698	1.2734	1.2821	1.2777	1.2748	1.2761	1.2744	1.2730	1.2723	1.2724	1.2712	1.2751	1.2753	1.2743	1.2744	1.2752	1.2776	1.2801	1.2789	1.2813	1.2933
-0.8890	-0.8899	-0.8836	-0.8942	-0.8904	-0.8903	-0.8885	-0.8915	-0.8969	-0.8915	-0.8942	-0.8925	-0.8913	-0.8903	-0.8867	-0.8856	-0.8839	-0.8813	-0.8737	-0.8759	-0.8785	-0.8720	-0.8753	-0.8861	-0.8738	-0.8707	-0.8720	-0.8720	-0.8721	-0.8739	-0.8696	-0.8708	-0.8722	-0.8758	-0.8719	-0.8697	-0.8794	-0.8708	-0.8749	-0.8788	-0.8862
-0.7946	-0.7942	-0.7993	-0.7986	-0.7987	-0.7935	-0.8008	-0.7986	-0.7900	-0.7913	-0.7951	-0.7937	-0.7942	-0.7940	-0.7963	-0.7961	-0.7944	-0.7893	-0.7946	-0.7941	-0.7955	-0.7927	-0.7915	-0.7964	-0.7952	-0.7894	-0.7909	-0.7906	-0.7945	-0.7925	-0.7937	-0.7901	-0.7927	-0.7980	-0.7818	-0.7840	-0.7799	-0.7814	-0.7927	-0.7905	-0.7740
0.0665	0.0669	0.0683	0.0671	0.0652	0.0685	0.0669	0.0688	0.0693	0.0655	0.0690	0.0667	0.0662	0.0667	0.0668	0.0695	0.0633	0.0642	0.0665	0.0646	0.0609	0.0518	0.0539	0.0599	0.0530	0.0518	0.0562	0.0593	0.0427	0.0576	0.0585	0.0571	0.0590	0.0560	0.0523	0.0515	0.0550	0.0539	0.0564	0.0563	0.0551
-0.3970	-0.3930	-0.3942	-0.3931	-0.3918	-0.3934	-0.3936	-0.3921	-0.3934	-0.3940	-0.3924	-0.3941	-0.3926	-0.3930	-0.3942	-0.3885	-0.3957	-0.3911	-0.3890	-0.3925	-0.3923	-0.3914	-0.3919	-0.3912	-0.3912	-0.3909	-0.3911	-0.3882	-0.3922	-0.3881	-0.3891	-0.3910	-0.3889	-0.3905	-0.3922	-0.3923	-0.3925	-0.3934	-0.3929	-0.3974	-0.3962
-2.1986	-2.1999	-2.2013	-2.2012	-2.2005	-2.1997	-2.2006	-2.2023	-2.1995	-2.2008	-2.2019	-2.2015	-2.2008	-2.2000	-2.2006	-2.2006	-2.2012	-2.2006	-2.2015	-2.2015	-2.2037	-2.2027	-2.2019	-2.2008	-2.2010	-2.1996	-2.2018	-2.2017	-2.2030	-2.2017	-2.2019	-2.2019	-2.2028	-2.2022	-2.2012	-2.2021	-2.2045	-2.2007	-2.2039	-2.2023	-2.2024
-2.3651	-2.3614	-2.3652	-2.3681	-2.3663	-2.3655	-2.3654	-2.3657	-2.3607	-2.3576	-2.3575	-2.3591	-2.3568	-2.3572	-2.3588	-2.3574	-2.3575	-2.3550	-2.3590	-2.3565	-2.3586	-2.3604	-2.3578	-2.3611	-2.3596	-2.3600	-2.3613	-2.3614	-2.3624	-2.3649	-2.3659	-2.3655	-2.3676	-2.3708	-2.3657	-2.3647	-2.3737	-2.3606	-2.3605	-2.3576	-2.3603
-2.1418	-2.1396	-2.1447	-2.1418	-2.1435	-2.1428	-2.1444	-2.1429	-2.1367	-2.1374	-2.1396	-2.1418	-2.1411	-2.1398	-2.1411	-2.1404	-2.1425	-2.1379	-2.1416	-2.1413	-2.1406	-2.1419	-2.1387	-2.1408	-2.1410	-2.1395	-2.1417	-2.1400	-2.1406	-2.1417	-2.1422	-2.1416	-2.1435	-2.1419	-2.1414	-2.1405	-2.1421	-2.1406	-2.1436	-2.1411	-2.1425
-2.5467	-2.5469	-2.5505	-2.5490	-2.5502	-2.5461	-2.5493	-2.5496	-2.5480	-2.5478	-2.5506	-2.5504	-2.5514	-2.5513	-2.5534	-2.5503	-2.5480	NaN	NaN	NaN	NaN	NaN	NaN	NaN	NaN	NaN	NaN	NaN	NaN	NaN	NaN	NaN	NaN	NaN	NaN	NaN	NaN	NaN	NaN	NaN	NaN
-0.0205	-0.0149	-0.0159	0.0010	-0.0117	0.0508	0.0604	-0.0180	-0.0189	-0.0144	-0.0130	-0.0124	0.0263	-0.0042	0.0488	-0.0118	-0.0148	-0.0190	-0.0169	-0.0182	-0.0224	-0.0202	-0.0192	-0.0230	-0.0141	-0.0209	-0.0239	-0.0177	-0.0252	-0.0246	-0.0243	-0.0243	-0.0235	-0.0254	-0.0240	-0.0261	-0.0208	-0.0223	0.0813	-0.0199	-0.0145
-2.4281	-2.4253	-2.4282	-2.4303	-2.4285	-2.4267	-2.4268	-2.4275	-2.4202	-2.4197	-2.4187	-2.4238	-2.4204	-2.4208	-2.4176	-2.4191	-2.4184	NaN	NaN	NaN	NaN	NaN	NaN	NaN	NaN	NaN	NaN	NaN	NaN	NaN	NaN	NaN	NaN	NaN	NaN	NaN	NaN	NaN	NaN	NaN	NaN
-2.1583	-2.1539	-2.1612	-2.1582	-2.1574	-2.1564	-2.1582	-2.1595	-2.1537	-2.1548	-2.1564	-2.1557	-2.1548	-2.1571	-2.1578	-2.1579	-2.1565	-2.1553	-2.1597	-2.1584	-2.1604	-2.1631	-2.1614	-2.1605	-2.1609	-2.1596	-2.1615	-2.1615	-2.1635	-2.1587	-2.1623	-2.1617	-2.1631	-2.1649	-2.1581	-2.1605	-2.1616	-2.1606	-2.1603	-2.1612	-2.1595
1.2434	1.2437	1.2404	1.2362	1.2334	1.2420	1.2312	1.2420	1.2410	1.2397	1.2393	1.2391	1.2382	1.2369	1.2357	1.2343	1.2340	1.2336	1.2330	1.2306	1.2190	1.2281	1.2331	1.2286	1.2259	1.2282	1.2253	1.2242	1.2249	1.2215	1.2158	1.2242	1.2233	1.2239	1.2241	1.2248	1.2253	1.2288	1.2310	1.2333	1.2359
0.9153	0.9167	0.9083	0.9120	0.9117	0.9146	0.9045	0.9147	0.9124	0.9098	0.9085	0.9075	0.9038	0.9037	0.9017	0.9024	0.9006	0.9008	0.8969	0.8961	0.8574	0.8922	0.8905	0.8870	0.8853	0.8828	0.8809	0.8802	0.8759	0.8568	0.8678	0.8541	0.8661	0.8705	0.8627	0.8717	0.8748	0.8756	0.8844	0.8930	0.8964
-0.7644	-0.7669	-0.7731	-0.7722	-0.7723	-0.7649	-0.7749	-0.7707	-0.7621	-0.7625	-0.7688	-0.7653	-0.7660	-0.7685	-0.7688	-0.7697	-0.7701	-0.7617	-0.7723	-0.7722	-0.7739	-0.7712	-0.7704	-0.7741	-0.7725	-0.7713	-0.7731	-0.7720	-0.7742	-0.7734	-0.7718	-0.7720	-0.7722	-0.7769	-0.7727	-0.7727	-0.7719	-0.7722	-0.7773	-0.7746	-0.7769
0.9852	0.9849	0.9797	0.9824	0.9819	0.9840	0.9804	0.9833	0.9857	0.9844	0.9849	0.9823	0.9814	0.9799	0.9743	0.9729	0.9705	0.9714	0.9664	0.9646	0.9469	0.9632	0.9710	0.9645	0.9609	0.9608	0.9570	0.9564	0.9564	0.9532	0.9508	0.9539	0.9555	0.9546	0.9567	0.9565	0.9574	0.9596	0.9621	0.9895	1.0040
1.1656	1.1585	1.1574	1.1626	1.1604	1.1659	1.1623	1.1634	1.1664	1.1654	1.1656	1.1669	1.1657	1.1644	1.1646	1.1634	1.1628	1.1646	1.1617	1.1629	1.1570	1.1610	1.1663	1.1635	1.1609	1.1622	1.1601	1.1591	1.1602	1.1564	1.1568	1.1576	1.1576	1.1572	1.1570	1.1587	1.1583	1.1626	1.1608	1.1623	1.1651
1.0286	1.0283	1.0251	1.0275	1.0261	1.0272	1.0213	1.0269	1.0282	1.0291	1.0288	1.0298	1.0288	1.0287	1.0284	1.0275	1.0277	1.0294	1.0258	1.0263	1.0263	1.0294	1.0349	1.0287	1.0286	1.0302	1.0299	1.0297	1.0283	1.0252	NaN	NaN	NaN	NaN	NaN	NaN	NaN	NaN	NaN	NaN	NaN
-0.7120	-0.7118	-0.7148	-0.7145	-0.7127	-0.7138	-0.7150	-0.7120	-0.7095	-0.7108	-0.7123	-0.7140	-0.7141	-0.7124	-0.7115	-0.7121	-0.7128	-0.7108	-0.7131	-0.7121	-0.7146	-0.7128	-0.7132	-0.7133	-0.7147	-0.7137	-0.7145	-0.7127	-0.7133	-0.7139	-0.7142	-0.7141	-0.7135	-0.7151	-0.7140	-0.7138	-0.7136	-0.7128	-0.7147	-0.7145	-0.7155
-0.6942	-0.6944	-0.6946	-0.6940	-0.6940	-0.6908	-0.6948	-0.6930	-0.6870	-0.6894	-0.6933	-0.6946	-0.6914	-0.6931	-0.6929	-0.6942	-0.6938	-0.6909	-0.6966	-0.6963	-0.6984	-0.6984	-0.6973	-0.6964	-0.6975	-0.6971	-0.6989	-0.6955	-0.6986	-0.6963	-0.6968	-0.6981	-0.6968	-0.6976	-0.6979	-0.6960	-0.6964	-0.6937	-0.6978	-0.6989	-0.6991
-0.7635	-0.7644	-0.7671	-0.7666	-0.7671	-0.7643	-0.7674	-0.7664	-0.7621	-0.7619	-0.7654	-0.7647	-0.7652	-0.7657	-0.7666	-0.7673	-0.7670	-0.7633	-0.7690	-0.7688	-0.7690	-0.7678	-0.7684	-0.7691	-0.7686	-0.7685	-0.7687	-0.7666	-0.7685	-0.7675	-0.7662	-0.7668	-0.7681	-0.7695	-0.7694	-0.7674	-0.7664	-0.7679	-0.7687	-0.7673	-0.7701
-0.6737	-0.6743	-0.6775	-0.6793	-0.6780	-0.6766	-0.6807	-0.6789	-0.6738	-0.6762	-0.6774	-0.6749	-0.6767	-0.6782	-0.6793	-0.6775	-0.6780	-0.6759	-0.6795	-0.6792	-0.6811	-0.6803	-0.6789	-0.6796	-0.6812	-0.6815	-0.6801	-0.6790	-0.6811	-0.6807	-0.6798	-0.6815	-0.6799	-0.6815	-0.6797	-0.6797	-0.6783	-0.6781	-0.6800	-0.6772	-0.6844
-0.5925	-0.5951	-0.5945	-0.5955	-0.5955	-0.5955	-0.5946	-0.5951	-0.5932	-0.5960	-0.5977	-0.5961	-0.5960	-0.5967	-0.5965	-0.5947	-0.5970	-0.5951	-0.5947	-0.5960	-0.5973	-0.5997	-0.6026	-0.5991	-0.6069	-0.6088	-0.6056	-0.6044	-0.6120	-0.6060	-0.6035	-0.6077	-0.6056	-0.6073	-0.6021	-0.6035	-0.5932	-0.5958	-0.5968	-0.6044	-0.6063
0.8758	0.8773	0.8752	0.8738	0.8664	0.8770	0.8717	0.8775	0.8774	0.8722	0.8742	0.8721	0.8707	0.8688	0.8717	0.8709	0.8687	0.8689	0.8670	0.8677	0.8431	0.8628	0.8682	0.8662	0.8613	0.8636	0.8615	0.8624	0.8634	0.8600	0.8608	0.8614	0.8626	0.8624	0.8626	0.8639	0.8629	0.8666	0.8643	0.8668	0.8702
1.1587	1.1597	1.1541	1.1573	1.1525	1.1582	1.1397	1.1576	1.1590	1.1569	1.1571	1.1560	1.1539	1.1532	1.1509	1.1504	1.1507	1.1512	1.1483	1.1486	1.1347	1.1478	1.1525	1.1463	1.1433	1.1463	1.1425	1.1416	1.1419	1.1380	1.1218	1.1385	1.1390	1.1388	1.1418	1.1408	1.1431	1.1471	1.1460	1.1489	1.1566
0.8428	0.8437	0.8374	0.8400	0.8363	0.8406	0.8265	0.8397	0.8401	0.8381	0.8371	0.8396	0.8365	0.8361	0.8352	0.8335	0.8321	0.8349	0.8308	0.8307	0.8245	0.8302	0.8331	0.8245	0.8230	0.8244	0.8238	0.8226	0.8231	0.8230	0.8161	0.8212	0.8221	0.8220	0.8226	0.8233	0.8236	0.8284	0.8231	0.8271	0.8351
-0.7287	-0.7296	-0.7333	-0.7337	-0.7338	-0.7303	-0.7339	-0.7331	-0.7286	-0.7285	-0.7316	-0.7307	-0.7317	-0.7323	-0.7332	-0.7328	-0.7327	-0.7289	-0.7351	-0.7355	-0.7367	-0.7349	-0.7354	-0.7372	-0.7357	-0.7349	-0.7357	-0.7349	-0.7356	-0.7369	-0.7351	-0.7355	-0.7359	-0.7374	-0.7359	-0.7360	-0.7348	-0.7345	-0.7364	-0.7348	-0.7381
-0.7102	-0.7028	-0.7242	-0.7173	-0.7235	-0.7047	-0.7251	-0.7224	-0.7127	-0.7047	-0.7155	-0.7087	-0.7082	-0.7086	-0.7118	-0.7047	-0.7047	-0.7013	-0.7049	-0.7087	-0.7121	-0.7170	-0.7086	-0.7117	-0.7123	-0.7063	-0.7104	-0.7118	-0.7214	-0.7107	-0.7092	-0.7103	-0.7108	-0.7074	-0.7074	-0.7029	-0.7034	-0.7083	-0.7216	-0.7149	-0.7270
1.1942	1.1953	1.1915	1.1890	1.1873	1.1926	1.1870	1.1907	1.1907	1.1898	1.1887	1.1888	1.1881	1.1868	1.1856	1.1840	1.1841	1.1840	1.1830	1.1814	1.1714	1.1803	1.1838	1.1801	1.1798	1.1814	1.1801	1.1793	1.1800	1.1768	1.1748	1.1777	1.1776	1.1782	1.1774	1.1779	1.1781	1.1811	1.1829	1.1841	1.1867
-0.3014	-0.3046	-0.3008	-0.3020	-0.3001	-0.3040	-0.3037	-0.3024	-0.2969	-0.3046	-0.3001	-0.3016	-0.2987	-0.2999	-0.2988	-0.3001	-0.3008	-0.2979	-0.3045	-0.3053	-0.3061	-0.3075	-0.3086	-0.3062	-0.3087	-0.3098	-0.3104	-0.3093	-0.3122	-0.3114	-0.3109	-0.3099	-0.3114	-0.3128	-0.3063	-0.3109	-0.3100	-0.3076	-0.3055	-0.3117	-0.3097
2.0203	2.0169	2.0282	2.0045	1.9975	2.0047	1.9821	2.0008	2.0044	2.0056	2.0138	2.0108	2.0136	2.0120	2.0171	2.0154	2.0128	2.0219	2.0156	2.0187	2.0225	2.0199	2.0269	2.0211	2.0201	2.0262	2.0266	2.0171	2.0240	2.0248	2.0114	2.0201	2.0206	2.0212	2.0218	2.0211	2.0216	2.0240	2.0219	2.0199	2.0251
1.0839	1.0844	1.0827	1.0819	1.0803	1.0833	1.0770	1.0857	1.0851	1.0838	1.0829	1.0832	1.0826	1.0808	1.0810	1.0788	1.0806	1.0801	1.0781	1.0785	1.0682	1.0783	1.0828	1.0773	1.0768	1.0794	1.0779	1.0780	1.0779	1.0751	1.0669	1.0750	1.0741	1.0740	1.0747	1.0759	1.0768	1.0796	1.0785	1.0785	1.0867
1.0059	1.0049	1.0061	1.0056	1.0052	1.0056	1.0065	1.0080	1.0069	1.0082	1.0094	1.0095	1.0096	1.0108	1.0108	1.0095	1.0095	1.0122	1.0110	1.0120	1.0092	1.0160	1.0187	1.0154	1.0151	1.0168	1.0156	1.0157	1.0158	1.0147	1.0095	1.0149	1.0144	1.0146	1.0156	1.0153	1.0155	1.0185	1.0164	1.0167	1.0200
0.9554	0.9555	0.9532	0.9551	0.9550	0.9560	0.9490	0.9560	0.9574	0.9558	0.9562	0.9571	0.9582	0.9572	0.9572	0.9565	0.9564	0.9581	0.9555	0.9560	0.9509	0.9603	0.9635	0.9587	0.9589	0.9624	0.9621	0.9622	0.9644	0.9620	0.9577	0.9633	0.9641	0.9650	0.9642	0.9640	0.9642	0.9679	0.9607	0.9596	0.9643
1.1412	1.1417	1.1361	1.1373	1.1342	1.1404	1.1257	1.1416	1.1432	1.1432	1.1430	1.1426	1.1415	1.1404	1.1391	1.1386	1.1390	1.1387	1.1375	1.1398	1.1204	1.1358	1.1411	1.1354	1.1336	1.1361	1.1345	1.1345	1.1352	1.1307	1.1161	1.1294	1.1303	1.1305	1.1335	1.1324	1.1337	1.1374	1.1353	1.1358	1.1433
2.0140	2.0114	2.0440	2.0300	2.0279	2.0303	2.0234	2.0262	2.0289	2.0289	2.0361	2.0308	2.0236	2.0222	2.0244	2.0161	2.0165	2.0093	2.0068	2.0058	2.0093	2.0097	2.0092	2.0063	2.0023	2.0012	NaN	NaN	NaN	NaN	NaN	NaN	NaN	NaN	NaN	NaN	NaN	NaN	NaN	NaN	NaN
-0.6345	-0.6352	-0.6379	-0.6385	-0.6374	-0.6365	-0.6400	-0.6388	-0.6348	-0.6359	-0.6379	-0.6362	-0.6370	-0.6373	-0.6375	-0.6395	-0.6381	-0.6350	-0.6379	-0.6374	-0.6390	-0.6386	-0.6384	-0.6390	-0.6386	-0.6380	-0.6390	-0.6380	-0.6392	-0.6392	-0.6381	-0.6389	-0.6390	-0.6406	-0.6396	-0.6385	-0.6382	-0.6393	-0.6395	-0.6396	-0.6421
2.0801	2.0795	2.0995	2.0782	2.0761	2.0800	2.0681	2.0758	2.0769	2.0780	2.0835	2.0808	2.0841	2.0814	2.0856	2.0840	2.0794	2.0892	2.0823	2.0848	2.0946	2.0848	2.1037	2.0841	2.0846	2.0909	2.0871	2.0867	2.0900	2.0900	2.0834	2.0940	2.0926	2.0946	2.0940	2.0942	2.0941	2.0944	2.0903	2.0845	2.0931
1.0545	1.0534	1.0524	1.0522	1.0529	1.0525	1.0481	1.0547	1.0557	1.0548	1.0555	1.0536	1.0548	1.0543	1.0530	1.0522	1.0535	1.0537	1.0522	1.0535	1.0512	1.0549	1.0578	1.0538	1.0526	1.0543	1.0528	1.0529	1.0538	1.0516	1.0506	1.0538	1.0534	1.0531	1.0542	1.0547	1.0539	1.0565	1.0553	1.0578	1.0601
2.1869	2.1863	2.1847	2.1843	2.1822	2.1871	2.1791	2.1857	2.1848	2.1857	2.1857	2.1841	2.1836	2.1817	2.1811	2.1788	2.1776	2.1785	2.1760	2.1752	2.1739	2.1734	2.1752	2.1704	2.1716	2.1751	2.1721	2.1703	2.1631	2.1688	2.1602	2.1625	2.1661	2.1662	2.1631	2.1642	2.1650	2.1711	2.1756	2.1770	2.1927
-0.7987	-0.7986	-0.8040	-0.8040	-0.8044	-0.8009	-0.8036	-0.8022	-0.7975	-0.7987	-0.7990	-0.7984	-0.7980	-0.8008	-0.8000	-0.8022	-0.7999	-0.7946	-0.8031	-0.8019	-0.8029	-0.8020	-0.8025	-0.8043	-0.8025	-0.8014	-0.8013	-0.8006	-0.8036	-0.8020	-0.8005	-0.8011	-0.8016	-0.8035	-0.8014	-0.8014	-0.7979	-0.7995	-0.8038	-0.8016	-0.8030
2.1147	2.1184	2.0961	2.1227	2.1210	2.1203	2.1354	2.1173	2.1166	2.1154	2.0905	2.0928	2.0889	2.0899	2.0888	2.0887	2.0857	2.0824	2.0823	2.0786	2.0727	2.0874	2.0896	2.0877	2.0875	2.0882	2.0857	2.0874	2.0827	2.0842	2.0888	2.0830	2.0849	2.0849	2.0847	2.0844	2.0850	2.0888	2.0996	2.1042	2.1108
-2.5854	-2.5872	-2.5830	-2.5828	-2.5821	-2.5824	-2.5834	-2.5797	-2.5825	-2.5808	-2.5831	-2.5837	-2.5853	-2.5875	-2.5869	-2.5897	-2.5886	-2.5870	-2.5843	-2.5836	-2.5816	-2.5888	-2.5810	-2.5881	-2.5868	-2.5848	-2.5869	-2.5867	-2.5843	-2.5844	-2.5863	-2.5846	-2.5842	-2.5840	-2.5861	-2.5834	-2.5880	-2.5857	-2.5876	-2.5856	-2.6067
-2.3302	-2.3308	-2.3352	-2.3346	-2.3349	-2.3297	-2.3353	-2.3354	-2.3344	-2.3367	-2.3368	-2.3386	-2.3384	-2.3413	-2.3413	-2.3426	-2.3402	-2.3454	-2.3408	-2.3421	-2.3430	-2.3515	-2.3512	-2.3552	-2.3495	-2.3645	-2.3824	-2.3534	NaN	NaN	NaN	NaN	NaN	NaN	NaN	NaN	NaN	NaN	NaN	NaN	NaN
1.9589	1.9574	NaN	NaN	NaN	NaN	NaN	NaN	NaN	NaN	NaN	NaN	NaN	NaN	NaN	NaN	NaN	NaN	NaN	NaN	NaN	NaN	NaN	NaN	NaN	NaN	NaN	NaN	NaN	NaN	NaN	NaN	NaN	NaN	NaN	NaN	NaN	NaN	NaN	NaN	NaN
1.8801	1.8797	1.8898	1.8820	1.8797	1.8827	1.8766	1.8807	1.8817	1.8822	1.8837	1.8823	1.8834	1.8821	1.8823	1.8814	1.8805	1.8824	1.8800	1.8804	1.8859	1.8840	1.8875	1.8846	1.8860	1.8915	1.8910	1.8892	1.8952	1.8925	1.8880	1.8919	1.8922	1.8942	1.8936	1.8937	1.8928	1.8954	1.8969	1.8988	1.9026
-0.5839	-0.5840	-0.5860	-0.5877	-0.5881	-0.5877	-0.5921	-0.5879	-0.5839	-0.5876	-0.5859	-0.5853	-0.5853	-0.5864	-0.5867	-0.5860	-0.5861	-0.5825	-0.5857	-0.5858	-0.5879	-0.5870	-0.5876	-0.5902	-0.5872	-0.5845	-0.5867	-0.5856	-0.5885	-0.5877	-0.5855	-0.5840	-0.5868	-0.5874	-0.5864	-0.5876	-0.5882	-0.5876	-0.5895	-0.5891	-0.6003
1.8365	1.8365	1.8399	1.8437	1.8428	1.8437	1.8362	1.8445	1.8453	1.8451	1.8450	1.8447	1.8465	1.8446	1.8458	1.8445	1.8433	1.8445	1.8433	1.8424	1.8438	1.8439	1.8453	1.8389	1.8404	1.8467	1.8416	1.8417	1.8454	1.8463	1.8409	1.8462	1.8472	1.8461	1.8464	1.8454	1.8465	1.8519	1.8532	1.8470	1.8548
1.0114	1.0109	1.0072	1.0085	1.0093	1.0105	1.0015	1.0111	1.0111	1.0095	1.0092	1.0094	1.0076	1.0069	1.0063	1.0038	1.0042	1.0050	1.0021	1.0020	0.9876	1.0037	1.0097	1.0045	1.0023	1.0029	1.0032	1.0016	1.0029	0.9989	0.9886	0.9970	0.9965	0.9970	0.9974	0.9982	0.9977	1.0019	1.0014	1.0027	1.0088
0.7884	0.7989	0.7890	0.7915	0.7975	0.7904	0.7931	0.7872	0.7939	0.7955	0.7885	0.7925	0.7903	0.7837	0.7881	0.7937	0.7815	0.7857	0.7891	0.8026	0.7702	0.7899	0.7946	0.7947	0.7729	0.7785	0.7871	0.7979	0.7934	0.7892	0.7879	0.7690	0.7686	0.7938	0.7679	0.7899	0.7691	0.7905	0.7982	0.7712	0.7766
0.9018	0.9027	0.9002	0.9029	0.9026	0.9049	0.8939	0.9029	0.9054	0.9054	0.9033	0.9030	0.9012	0.9035	0.9045	0.9018	0.9002	0.9028	0.8996	0.9001	0.8806	0.8987	0.9033	0.8985	0.8962	0.9020	0.8998	0.9001	0.9015	0.8979	0.8904	0.9001	0.9008	0.8982	0.8992	0.9007	0.9017	0.9030	0.8996	0.8992	0.9046
1.9399	1.9381	1.9511	1.9394	1.9383	1.9399	1.9314	1.9356	1.9373	1.9367	1.9397	1.9377	1.9379	1.9352	1.9359	1.9341	1.9334	1.9365	1.9328	1.9331	1.9361	1.9342	1.9366	1.9240	1.9259	1.9272	1.9425	1.9396	1.9411	1.9384	1.9338	1.9370	1.9376	1.9383	1.9386	1.9386	1.9391	1.9389	1.9361	1.9446	1.9530
-0.8009	-0.7998	-0.8018	-0.8013	-0.8009	-0.7983	-0.8020	-0.8004	-0.7974	-0.7989	-0.8003	-0.7998	-0.8003	-0.8002	-0.8008	-0.8001	-0.8001	-0.7974	-0.8008	-0.8000	-0.8008	-0.7994	-0.8013	-0.8005	-0.8005	-0.7994	-0.7988	-0.7992	-0.7994	-0.7997	-0.7983	-0.7987	-0.7987	-0.8000	-0.8001	-0.7993	-0.7978	-0.7987	-0.8014	-0.8039	-0.8066
0.6059	0.6064	0.6052	0.6088	0.6086	0.6100	0.6029	0.6071	0.6099	0.6093	0.6088	0.6087	0.6075	0.6075	0.6086	0.6080	0.6066	0.6079	0.6061	0.6076	0.6033	0.6058	0.6117	0.6090	0.6061	0.6082	0.6062	0.6062	0.6061	0.6060	0.6061	0.6076	0.6066	0.6050	0.6070	0.6069	0.6092	0.6093	0.6088	0.6056	0.6104
2.2207	2.2188	2.2132	2.2139	2.2127	2.2205	2.2084	2.2138	2.2127	2.2124	2.2157	2.2151	2.2162	2.2148	2.2167	2.2162	2.2170	2.2182	2.2164	2.2171	2.2193	2.2163	2.2192	2.2224	2.2129	2.2084	2.2059	2.2025	NaN	NaN	NaN	NaN	NaN	NaN	NaN	NaN	NaN	NaN	NaN	NaN	NaN
-0.3043	-0.3041	-0.3047	-0.3050	-0.3046	-0.3064	-0.3078	-0.3056	-0.3039	-0.3071	-0.3069	-0.3059	-0.3084	-0.3098	-0.3080	-0.3102	-0.3073	-0.3076	-0.3102	-0.3105	-0.3084	-0.3080	-0.3095	-0.3111	-0.3086	-0.3089	-0.3094	-0.3116	-0.3087	-0.3146	-0.3100	-0.3121	-0.3109	-0.3120	-0.3115	-0.3107	-0.3130	-0.3104	-0.3126	-0.3106	-0.3238
2.0570	2.0571	2.0453	2.0479	2.0478	2.0421	2.0526	2.0489	2.0457	2.0472	2.0406	2.0406	2.0376	2.0371	2.0360	2.0347	2.0339	2.0322	2.0314	2.0299	2.0282	2.0270	2.0262	2.0323	2.0318	2.0371	2.0264	2.0337	2.0079	2.0111	2.0329	2.0199	2.0222	2.0263	2.0213	2.0258	2.0262	2.0289	2.0164	2.0540	2.0626
-0.8408	-0.8417	-0.8436	-0.8432	-0.8418	-0.8389	-0.8433	-0.8409	-0.8378	-0.8380	-0.8408	-0.8406	-0.8422	-0.8408	-0.8409	-0.8411	-0.8398	-0.8365	-0.8403	-0.8402	-0.8412	-0.8394	-0.8405	-0.8408	-0.8397	-0.8389	-0.8390	-0.8398	-0.8388	-0.8401	-0.8391	-0.8369	-0.8396	-0.8398	-0.8383	-0.8386	-0.8379	-0.8391	-0.8412	-0.8449	-0.8503
-0.0203	-0.0211	-0.0274	-0.0261	-0.0244	-0.0212	-0.0355	-0.0213	-0.0191	-0.0201	-0.0220	-0.0184	-0.0196	-0.0199	-0.0220	-0.0248	-0.0233	-0.0161	-0.0230	-0.0224	-0.0279	-0.0230	-0.0217	-0.0220	-0.0280	-0.0214	-0.0231	-0.0226	-0.0244	-0.0214	-0.0301	-0.0238	-0.0278	-0.0305	-0.0212	-0.0229	-0.0227	-0.0247	-0.0319	-0.0238	-0.0308
-0.1250	-0.1284	-0.1305	-0.1263	-0.1252	-0.1268	-0.1248	-0.1233	-0.1234	-0.1214	-0.1191	-0.1221	-0.1219	-0.1221	-0.1195	-0.1222	-0.1188	-0.1186	-0.1171	-0.1145	-0.1175	-0.1149	-0.1140	-0.1169	-0.1097	-0.1095	-0.1057	-0.0985	-0.1019	-0.1009	-0.1049	-0.1028	-0.1076	-0.1052	-0.1108	-0.1048	-0.1059	-0.1081	-0.1082	-0.1038	-0.1070
2.0601	2.0610	2.0632	2.0593	2.0603	2.0594	2.0564	2.0597	2.0610	2.0593	2.0619	2.0591	2.0549	2.0552	2.0544	2.0537	2.0525	2.0531	2.0534	2.0520	2.0511	2.0511	2.0524	2.0491	2.0487	2.0531	2.0492	2.0488	2.0490	2.0498	2.0424	2.0484	2.0525	2.0507	2.0472	2.0576	2.0591	2.0700	2.0713	2.0758	2.0818
0.7288	0.7292	0.7258	0.7280	0.7286	0.7292	0.7234	0.7287	0.7298	0.7286	0.7290	0.7299	0.7313	0.7295	0.7298	0.7305	0.7295	0.7307	0.7280	0.7285	0.7206	0.7322	0.7354	0.7315	0.7321	0.7350	0.7351	0.7347	0.7332	0.7347	0.7285	0.7331	0.7329	0.7319	0.7314	0.7327	0.7331	0.7354	0.7328	0.7367	0.7413
1.0591	1.0588	1.0543	1.0552	1.0537	1.0579	1.0492	1.0574	1.0573	1.0567	1.0563	1.0560	1.0543	1.0536	1.0530	1.0521	1.0522	1.0528	1.0508	1.0507	1.0345	1.0454	1.0500	1.0458	1.0452	1.0464	1.0443	1.0446	1.0440	1.0394	1.0364	1.0408	1.0407	1.0408	1.0409	1.0417	1.0432	1.0472	1.0471	1.0487	1.0539
1.7783	1.7759	1.7773	1.7764	1.7697	1.7763	1.7590	1.7761	1.7777	1.7775	1.7838	1.7817	1.7855	1.7808	1.7831	1.7816	1.7818	1.7855	1.7813	1.7850	1.7903	1.7884	1.7942	1.7720	1.7844	1.7921	1.7917	1.7925	1.7979	1.7911	1.7678	1.7861	1.7886	1.7893	1.7893	1.7909	1.7898	1.7950	1.7853	1.7753	1.7854
2.1025	2.1017	2.1011	2.1013	2.1007	2.1010	2.0982	2.0990	2.0989	2.0996	2.0985	2.0979	2.0985	2.0980	2.0971	2.0964	2.0957	2.0968	2.0968	2.0949	2.0966	2.0942	2.0986	2.0887	2.0904	2.0936	2.0937	2.0902	2.0900	2.0871	2.0793	2.0844	2.0819	2.0839	2.0832	2.0894	2.0909	2.0982	2.1003	2.0920	2.1039
0.7763	0.7756	0.7716	0.7738	0.7702	0.7747	0.7701	0.7752	0.7764	0.7752	0.7761	0.7760	0.7739	0.7742	0.7757	0.7727	0.7726	0.7744	0.7710	0.7711	0.7427	0.7602	0.7607	0.7579	0.7536	0.7535	0.7484	0.7484	0.7453	0.7442	0.7402	0.7455	0.7465	0.7431	0.7449	0.7449	0.7479	0.7488	0.7461	0.7432	0.7463
2.1672	2.1704	2.1598	2.1662	2.1654	2.1690	2.1694	2.1621	2.1620	2.1605	2.1584	2.1575	2.1582	2.1574	2.1583	2.1566	2.1559	2.1554	2.1551	2.1531	2.1478	2.1479	2.1490	2.1482	2.1465	2.1475	2.1452	2.1426	2.1411	2.1436	2.1369	2.1386	2.1434	2.1431	2.1385	2.1420	2.1410	2.1461	2.1558	2.1555	2.1501
-0.9718	-0.9728	-0.9725	-0.9720	-0.9726	-0.9709	-0.9728	-0.9723	-0.9718	-0.9727	-0.9732	-0.9728	-0.9722	-0.9734	-0.9716	-0.9714	-0.9724	-0.9712	-0.9724	-0.9725	-0.9729	-0.9732	-0.9722	-0.9720	-0.9698	-0.9692	-0.9695	-0.9677	-0.9679	-0.9682	-0.9689	-0.9673	-0.9674	-0.9692	-0.9686	-0.9691	-0.9701	-0.9731	-0.9787	-0.9787	-0.9783
-0.1326	-0.1327	-0.1333	-0.1331	-0.1334	-0.1308	-0.1346	-0.1334	-0.1306	-0.1316	-0.1326	-0.1323	-0.1326	-0.1331	-0.1319	-0.1327	-0.1317	-0.1294	-0.1324	-0.1328	-0.1337	-0.1340	-0.1348	-0.1350	-0.1335	-0.1344	-0.1327	-0.1341	-0.1350	-0.1348	-0.1337	-0.1339	-0.1341	-0.1344	-0.1328	-0.1356	-0.1330	-0.1299	-0.1331	-0.1308	-0.1335
1.8197	1.8172	1.8242	1.8193	1.8149	1.8182	1.8018	1.8219	1.8230	1.8233	1.8296	1.8304	1.8336	1.8298	1.8303	1.8296	1.8287	1.8312	1.8274	1.8281	1.8308	1.8301	1.8340	1.8113	1.8255	1.8306	1.8214	1.8226	1.8201	1.8167	1.8099	1.8305	1.8317	1.8315	1.8302	1.8335	1.8334	1.8388	1.8327	1.8307	1.8226
1.7890	1.7852	1.7876	1.7864	1.7827	1.7865	1.7734	1.7881	1.7879	1.7861	1.7906	1.7883	1.7878	1.7835	1.7856	1.7845	1.7847	1.7852	1.7834	1.7823	1.7673	1.7749	1.7815	1.7732	1.7738	1.7800	1.7615	1.7614	1.7616	1.7566	1.7450	1.7540	1.7545	1.7551	1.7557	1.7556	1.7549	1.7622	1.7665	1.7669	1.7749
2.1250	2.1264	2.1320	2.1353	2.1372	2.1326	2.1718	2.1348	2.1334	2.1313	2.1265	2.1263	2.1243	2.1228	2.1227	2.1214	2.1199	2.0993	2.0980	2.0990	2.0933	2.0951	2.0936	2.0962	2.0972	2.0926	2.0792	2.0847	2.0861	2.0879	2.0844	2.0868	2.0874	2.0886	2.0872	2.0879	2.0882	2.0913	2.0893	2.0942	2.0971
2.0680	2.0670	2.0277	2.0679	2.0649	2.0670	2.0561	2.0646	2.0656	2.0657	2.0674	2.0670	2.0684	2.0667	2.0685	2.0688	2.0664	2.0660	2.0636	2.0668	2.0646	2.0637	2.0651	2.0636	2.0623	2.0658	2.0620	2.0564	2.0471	2.0435	2.0409	2.0191	2.0217	2.0212	2.0208	2.0195	2.0196	2.0176	2.0318	2.0315	2.0259
1.6713	1.6711	1.6710	1.6707	1.6632	1.6693	1.6601	1.6695	1.6698	1.6688	1.6706	1.6709	1.6666	1.6654	1.6633	1.6586	1.6590	1.6577	1.6561	1.6515	1.6432	1.6448	1.6485	1.6459	1.6416	1.6435	1.6332	1.6353	1.6293	1.6301	1.6254	1.6313	1.6308	1.6305	1.6325	1.6318	1.6308	1.6365	1.6316	1.6270	1.6302
-2.6150	-2.6192	-2.6178	-2.6243	-2.6140	-2.6229	-2.6156	-2.6082	-2.6075	-2.6156	-2.6235	-2.6261	-2.6228	-2.6294	-2.6288	-2.6289	-2.6267	-2.6257	-2.6296	-2.6294	-2.6278	-2.6331	-2.6289	-2.6363	-2.6370	-2.6399	-2.6391	-2.6406	-2.6400	-2.6385	-2.6390	-2.6385	-2.6363	-2.6386	-2.6395	-2.6397	-2.6340	-2.6311	-2.6306	-2.6294	-2.6254
0.5148	0.5157	0.5130	0.5126	0.5137	0.5142	0.5104	0.5140	0.5157	0.5139	0.5141	0.5139	0.5119	0.5122	0.5128	0.5118	0.5123	0.5131	0.5106	0.5098	0.5101	0.5103	0.5125	0.5090	0.5085	0.5079	0.5055	0.5070	0.5056	0.5041	0.5024	0.5047	0.5045	0.5031	0.5054	0.5032	0.5043	0.5054	0.5032	0.5052	0.5091
-0.7602	-0.7602	-0.7641	-0.7636	-0.7636	-0.7619	-0.7643	-0.7643	-0.7580	-0.7604	-0.7638	-0.7625	-0.7635	-0.7637	-0.7630	-0.7628	-0.7632	-0.7603	-0.7639	-0.7634	-0.7638	-0.7640	-0.7624	-0.7625	-0.7631	-0.7621	-0.7614	-0.7616	-0.7623	-0.7612	-0.7613	-0.7621	-0.7625	-0.7644	-0.7639	-0.7623	-0.7633	-0.7641	-0.7651	-0.7660	-0.7682
0.7157	0.7137	0.7151	0.7207	0.7137	0.7196	0.7175	0.7168	0.7223	0.7213	0.7188	0.7221	0.7262	0.7212	0.7210	0.7240	0.7215	0.7232	0.7229	0.7248	0.7204	0.7085	0.7175	0.7203	0.7170	0.7124	0.7167	0.7209	0.7120	0.7150	0.7123	0.7133	0.7128	0.7141	0.7090	0.7131	0.7174	0.7174	0.7156	0.7156	0.7075
2.2074	2.2091	2.2155	2.2181	2.2172	2.2171	2.2221	2.2239	2.2231	2.2227	2.2225	2.2215	2.2197	2.2185	2.2155	2.2126	2.2140	2.2115	2.2119	2.2080	2.2023	2.2016	2.2025	2.2018	2.1984	2.2014	2.1983	2.2000	2.1989	2.2077	2.2024	2.2077	2.2072	2.2089	2.2084	2.2064	2.2089	2.1960	2.2002	NaN	NaN
1.8965	1.8964	1.9031	1.8970	1.8951	1.8975	1.8956	1.8997	1.9011	1.9004	1.9029	1.9019	1.9013	1.9013	1.9006	1.9001	1.9009	1.9000	1.9007	1.9005	1.8975	1.8961	1.9005	1.8988	1.8965	1.8968	1.8764	1.8757	1.8733	1.8722	1.8740	1.8690	1.8683	1.8685	1.8689	1.8700	1.8701	1.8714	1.8700	NaN	NaN
1.9764	1.9760	1.9687	1.9753	1.9726	1.9754	1.9660	1.9756	1.9775	1.9759	1.9775	1.9760	1.9758	1.9758	1.9768	1.9743	1.9736	1.9744	1.9726	1.9732	1.9705	1.9722	1.9716	1.9690	1.9711	1.9627	1.9720	1.9670	1.9556	1.9657	1.9570	1.9660	1.9685	1.9613	1.9676	1.9671	1.9667	1.9717	1.9765	1.9690	1.9798
-0.3323	-0.3318	-0.3323	-0.3333	-0.3312	-0.3314	-0.3359	-0.3331	-0.3283	-0.3315	-0.3311	-0.3297	-0.3306	-0.3341	-0.3327	-0.3345	-0.3319	-0.3316	-0.3346	-0.3327	-0.3353	-0.3345	-0.3329	-0.3348	-0.3344	-0.3333	-0.3337	-0.3345	-0.3336	-0.3354	-0.3340	-0.3348	-0.3353	-0.3365	-0.3348	-0.3347	-0.3368	-0.3315	-0.3363	-0.3354	-0.3526
0.0472	0.0475	0.0428	0.0453	0.0445	0.0488	0.0350	0.0470	0.0480	0.0466	0.0502	0.0488	0.0527	0.0509	0.0494	0.0473	0.0467	0.0482	0.0487	0.0437	0.0426	0.0434	0.0389	0.0372	0.0367	0.0368	0.0372	0.0364	0.0346	0.0369	0.0360	0.0378	0.0368	0.0353	0.0364	0.0406	0.0389	0.0397	0.0374	0.0367	0.0382
-0.6533	-0.6530	-0.6566	-0.6563	-0.6567	-0.6535	-0.6571	-0.6562	-0.6506	-0.6521	-0.6541	-0.6540	-0.6542	-0.6543	-0.6553	-0.6562	-0.6553	-0.6509	-0.6553	-0.6548	-0.6555	-0.6543	-0.6550	-0.6565	-0.6557	-0.6535	-0.6531	-0.6535	-0.6529	-0.6536	-0.6521	-0.6527	-0.6524	-0.6547	-0.6540	-0.6537	-0.6541	-0.6543	-0.6566	-0.6556	-0.6575
2.1418	2.1430	2.1426	2.1486	2.1464	2.1497	2.1530	2.1565	2.1569	2.1570	2.1574	2.1576	2.1512	2.1455	2.1455	2.1401	2.1277	2.1268	2.1211	2.1210	2.1177	2.1134	2.1167	2.1136	2.1099	2.1147	2.1097	2.1072	2.1361	2.1373	2.1332	2.1009	2.1138	2.1100	2.1061	2.1092	2.1062	2.1170	2.1305	2.1620	2.1658
-1.0133	-1.0131	-1.0156	-1.0140	-1.0156	-1.0126	-1.0151	-1.0135	-1.0116	-1.0125	-1.0139	-1.0131	-1.0127	-1.0125	-1.0128	-1.0116	-1.0130	-1.0114	-1.0123	-1.0121	-1.0129	-1.0120	-1.0121	-1.0109	-1.0109	-1.0103	-1.0102	-1.0087	-1.0092	-1.0092	-1.0090	-1.0086	-1.0106	-1.0109	-1.0100	-1.0101	-1.0101	-1.0101	-1.0135	-1.0128	-1.0116
-0.8458	-0.8452	-0.8489	-0.8484	-0.8486	-0.8460	-0.8479	-0.8475	-0.8433	-0.8433	-0.8449	-0.8441	-0.8447	-0.8463	-0.8466	-0.8458	-0.8468	-0.8425	-0.8467	-0.8464	-0.8478	-0.8469	-0.8471	-0.8487	-0.8484	-0.8471	-0.8484	-0.8464	-0.8485	-0.8471	-0.8472	-0.8474	-0.8474	-0.8497	-0.8475	-0.8467	-0.8454	-0.8465	-0.8484	-0.8468	-0.8491
0.7956	0.7968	0.7918	0.7925	0.7894	0.7940	0.7902	0.7941	0.7952	0.7937	0.7932	0.7932	0.7917	0.7908	0.7899	0.7898	0.7889	0.7887	0.7871	0.7864	0.7782	0.7905	0.7906	0.7879	0.7873	0.7891	0.7863	0.7851	0.7821	0.7793	0.7834	0.7803	0.7809	0.7802	0.7817	0.7787	0.7781	0.7809	0.7844	0.7860	0.7897
1.6324	1.6322	1.6318	1.6315	1.6281	1.6313	1.6196	1.6343	1.6355	1.6347	1.6393	1.6377	1.6407	1.6377	1.6393	1.6393	1.6384	1.6423	1.6375	1.6403	1.6435	1.6421	1.6462	1.6408	1.6386	1.6451	1.6468	1.6449	1.6467	1.6464	1.6339	1.6437	1.6456	1.6456	1.6459	1.6469	1.6460	1.6508	1.6428	1.6368	1.6462
-0.9064	-0.9035	-0.9111	-0.9047	-0.9069	-0.9047	-0.9074	-0.9060	-0.9037	-0.9057	-0.9056	-0.9057	-0.9070	-0.9084	-0.9082	-0.9088	-0.9078	-0.9097	-0.9093	-0.9098	-0.9162	-0.9088	-0.9087	-0.9094	-0.9092	-0.9087	-0.9100	-0.9196	-0.9124	-0.9152	-0.9157	-0.9174	-0.9161	-0.9242	-0.9155	-0.9150	-0.9170	-0.9076	-0.9103	-0.9049	-0.9162
0.6177	0.6187	0.6186	0.6186	0.6214	0.6204	0.6184	0.6196	0.6202	0.6192	0.6199	0.6199	0.6204	0.6210	0.6208	0.6198	0.6209	0.6222	0.6206	0.6213	0.6147	0.6265	0.6261	0.6271	0.6261	0.6290	0.6274	0.6285	0.6267	0.6257	0.6242	0.6230	0.6224	0.6241	0.6233	0.6243	0.6269	0.6238	0.6201	0.6165	0.6170
-0.6997	-0.6998	-0.7008	-0.7006	-0.7002	-0.6992	-0.7010	-0.6992	-0.6960	-0.6970	-0.6972	-0.6986	-0.6997	-0.6992	-0.6999	-0.6999	-0.7009	-0.6987	-0.7000	-0.7011	-0.6996	-0.6996	-0.7002	-0.6989	-0.7004	-0.6991	-0.7005	-0.7016	-0.7008	-0.7021	-0.7002	-0.7023	-0.7016	-0.7034	-0.7032	-0.7014	-0.7001	-0.7012	-0.7033	-0.7056	-0.7063
-0.9547	-0.9555	-0.9574	-0.9571	-0.9595	-0.9553	-0.9574	-0.9560	-0.9498	-0.9521	-0.9525	-0.9512	-0.9507	-0.9514	-0.9503	-0.9501	-0.9498	-0.9478	-0.9498	-0.9486	-0.9487	-0.9484	-0.9481	-0.9486	-0.9469	-0.9451	-0.9462	-0.9434	-0.9432	-0.9426	-0.9420	-0.9415	-0.9424	-0.9435	-0.9428	-0.9433	-0.9422	-0.9460	-0.9519	-0.9524	-0.9525
-0.8680	-0.8654	-0.8675	-0.8650	-0.8652	-0.8648	-0.8665	-0.8624	-0.8640	-0.8653	-0.8655	-0.8663	-0.8652	-0.8666	-0.8669	-0.8666	-0.8662	-0.8687	-0.8687	-0.8670	-0.8699	-0.8674	-0.8682	-0.8283	-0.8691	-0.8695	-0.8700	-0.8694	-0.8694	-0.8686	-0.8681	-0.8675	-0.8672	-0.8709	-0.8708	-0.8650	-0.8712	-0.8679	-0.8677	-0.8703	-0.8683
0.5533	0.5540	0.5545	0.5530	0.5531	0.5551	0.5535	0.5552	0.5567	0.5554	0.5567	0.5582	0.5591	0.5575	0.5591	0.5585	0.5588	0.5587	0.5575	0.5575	0.5625	0.5625	0.5625	0.5612	0.5593	0.5607	0.5594	0.5602	0.5599	0.5591	0.5571	0.5582	0.5590	0.5578	0.5589	0.5592	0.5588	0.5591	0.5573	0.5552	0.5556
1.9100	1.9111	1.9131	1.9144	1.9120	1.9136	1.9015	1.9148	1.9148	1.9152	1.9130	1.9130	1.9115	1.9099	1.9095	1.9091	1.9063	1.9095	1.9079	1.9071	1.9115	1.9100	1.9129	1.9091	1.9089	1.9051	1.9001	1.8988	1.9004	1.8988	1.8914	1.8960	1.8982	1.8982	1.8976	1.8994	1.9001	1.9055	1.9118	1.9040	1.9107
1.9533	1.9531	1.9284	1.9564	1.9564	1.9562	1.9543	1.9550	1.9571	1.9574	1.9573	1.9574	1.9579	1.9572	1.9575	1.9564	1.9559	1.9560	1.9554	1.9588	1.9600	1.9600	1.9605	1.9581	1.9581	1.9608	1.9689	1.9679	1.9190	1.9283	1.9611	1.9180	1.9240	1.9198	1.9188	1.9166	1.9203	1.9186	1.9167	NaN	NaN
1.9858	1.9858	1.9906	1.9933	1.9903	1.9924	1.9844	1.9943	1.9940	1.9935	1.9924	1.9908	1.9906	1.9889	1.9920	1.9913	1.9893	1.9938	1.9913	1.9947	1.9996	1.9964	1.9994	1.9948	1.9948	2.0048	NaN	NaN	NaN	NaN	NaN	NaN	NaN	NaN	NaN	NaN	NaN	NaN	NaN	NaN	NaN
-0.9045	-0.9064	-0.9082	-0.9080	-0.9076	-0.9057	-0.9096	-0.9088	-0.9021	-0.9019	-0.9061	-0.9059	-0.9044	-0.9056	-0.9063	-0.9069	-0.9064	-0.9055	-0.9076	-0.9071	-0.9088	-0.9073	-0.9064	-0.9076	-0.9077	-0.9066	-0.9063	-0.9058	-0.9058	-0.9077	-0.9068	-0.9068	-0.9072	-0.9078	-0.9069	-0.9071	-0.9043	-0.9072	-0.9125	-0.9170	-0.9207
1.0641	1.0644	1.0634	1.0593	1.0566	1.0657	1.0520	1.0674	1.0629	1.0653	1.0531	1.0590	1.0597	1.0596	1.0608	1.0651	1.0621	1.0627	1.0637	1.0540	1.0540	1.0646	1.0690	1.0632	1.0604	1.0661	1.0641	1.0675	1.0670	1.0996	1.0591	1.0597	1.0600	1.0648	1.0556	1.0602	1.0528	1.0635	1.0615	1.0527	1.0652
2.1078	2.1074	2.1012	2.1081	2.1059	2.1068	2.1047	2.1064	2.1089	2.1077	2.1061	2.1028	2.1040	2.1017	2.0973	2.0917	2.0945	2.0806	2.0530	2.0559	2.0203	2.0288	2.0229	2.0462	2.0423	2.0371	2.0185	2.0211	2.0171	2.0186	2.0293	2.0196	2.0230	2.0225	2.0175	2.0326	2.0216	2.0255	2.0220	2.0954	2.1015
-1.0036	-1.0037	-1.0065	-1.0048	-1.0063	-1.0036	-1.0072	-1.0058	-1.0006	-1.0007	-1.0023	-1.0018	-1.0017	-1.0030	-1.0021	-1.0030	-1.0021	-0.9976	-1.0008	-1.0002	-1.0004	-0.9996	-0.9989	-1.0003	-0.9993	-0.9985	-0.9978	-0.9960	-0.9969	-0.9924	-0.9923	-0.9908	-0.9917	-0.9925	-0.9916	-0.9899	-0.9904	-0.9957	-1.0015	-1.0042	-1.0045
-0.7675	-0.7673	-0.7696	-0.7690	-0.7693	-0.7671	-0.7702	-0.7690	-0.7652	-0.7659	-0.7676	-0.7676	-0.7669	-0.7672	-0.7670	-0.7682	-0.7672	-0.7641	-0.7671	-0.7669	-0.7677	-0.7659	-0.7660	-0.7672	-0.7658	-0.7650	-0.7646	-0.7639	-0.7630	-0.7635	-0.7621	-0.7623	-0.7625	-0.7634	-0.7633	-0.7633	-0.7622	-0.7639	-0.7666	-0.7694	-0.7719
-0.6285	-0.6291	-0.6309	-0.6300	-0.6307	-0.6280	-0.6305	-0.6300	-0.6257	-0.6266	-0.6286	-0.6289	-0.6297	-0.6300	-0.6291	-0.6303	-0.6291	-0.6272	-0.6287	-0.6294	-0.6297	-0.6287	-0.6287	-0.6289	-0.6281	-0.6272	-0.6280	-0.6282	-0.6276	-0.6282	-0.6268	-0.6275	-0.6272	-0.6286	-0.6289	-0.6278	-0.6276	-0.6287	-0.6307	-0.6338	-0.6346
2.0369	2.0358	2.0156	2.0171	2.0176	2.0210	2.0113	2.0091	2.0090	2.0106	2.0093	2.0104	2.0107	2.0105	2.0094	2.0108	2.0097	2.0089	2.0089	2.0084	2.0105	2.0113	2.0067	2.0112	2.0049	2.0041	2.0055	2.0057	1.9969	1.9971	1.9935	1.9989	1.9967	1.9977	1.9991	1.9978	1.9968	1.9945	1.9895	1.9878	1.9909
2.0924	2.0939	2.0883	2.1066	2.1093	2.1049	2.1134	2.1019	2.1001	2.0995	2.0958	2.0960	2.0957	2.0955	2.0972	2.1006	2.0972	2.0980	2.0911	2.0894	2.0872	2.0861	2.0875	2.0856	2.0842	2.0879	2.0787	2.0756	NaN	NaN	NaN	NaN	NaN	NaN	NaN	NaN	NaN	NaN	NaN	NaN	NaN
1.6001	1.5996	1.5991	1.5991	1.5943	1.5989	1.5879	1.5981	1.5982	1.5983	1.6006	1.6007	1.6025	1.5996	1.6008	1.6001	1.6000	1.6015	1.5991	1.6003	1.6011	1.6004	1.6041	1.6000	1.5987	1.6018	1.6031	1.6031	1.6041	1.6022	1.5913	1.6016	1.6033	1.6036	1.6040	1.6045	1.6044	1.6092	1.6107	1.6094	1.6123
0.4802	0.4806	0.4775	0.4791	0.4789	0.4790	0.4756	0.4793	0.4810	0.4796	0.4785	0.4783	0.4772	0.4761	0.4756	0.4737	0.4743	0.4739	0.4728	0.4716	0.4760	0.4768	0.4779	0.4758	0.4747	0.4736	0.4732	0.4737	0.4758	0.4774	0.4767	0.4772	0.4763	0.4747	0.4770	0.4764	0.4761	0.4776	0.4764	0.4777	0.4817
-0.0939	-0.0883	-0.1120	-0.0932	-0.0882	-0.0874	-0.0963	-0.0848	-0.0864	-0.0961	-0.0957	-0.0875	-0.1120	-0.0856	-0.0957	-0.1102	-0.0854	-0.0853	-0.1096	-0.0975	-0.0956	-0.0931	-0.0846	-0.0862	-0.0939	-0.0915	-0.1065	-0.1120	-0.0864	-0.0938	-0.1132	-0.1072	-0.1121	-0.1127	-0.1014	-0.1143	-0.0922	-0.0869	-0.1151	-0.0822	-0.1100
-0.6843	-0.6847	-0.6858	-0.6851	-0.6859	-0.6855	-0.6866	-0.6853	-0.6860	-0.6853	-0.6865	-0.6862	-0.6865	-0.6863	-0.6861	-0.6849	-0.6862	-0.6846	-0.6865	-0.6870	-0.6873	-0.6866	-0.6860	-0.6874	-0.6868	-0.6855	-0.6865	-0.6860	-0.6864	-0.6864	-0.6862	-0.6861	-0.6868	-0.6869	-0.6868	-0.6864	-0.6860	-0.6865	-0.6864	-0.6875	-0.6868
-0.9151	-0.9151	-0.9170	-0.9169	-0.9169	-0.9142	-0.9167	-0.9158	-0.9146	-0.9154	-0.9142	-0.9145	-0.9154	-0.9157	-0.9167	-0.9166	-0.9144	-0.9127	-0.9146	-0.9141	-0.9150	-0.9139	-0.9126	-0.9142	-0.9136	-0.9122	-0.9136	-0.9151	-0.9153	-0.9109	-0.9092	-0.9097	-0.9108	-0.9112	-0.9102	-0.9103	-0.9083	-0.9110	-0.9113	-0.9111	-0.9126
-0.8933	-0.8941	-0.8958	-0.8959	-0.8974	-0.8943	-0.8971	-0.8955	-0.8916	-0.8936	-0.8952	-0.8946	-0.8944	-0.8948	-0.8940	-0.8949	-0.8933	-0.8895	-0.8934	-0.8923	-0.8933	-0.8922	-0.8910	-0.8930	-0.8900	-0.8887	-0.8881	-0.8864	-0.8855	-0.8849	-0.8841	-0.8832	-0.8835	-0.8846	-0.8836	-0.8832	-0.8815	-0.8841	-0.8873	-0.8910	-0.8942
0.6913	0.6937	0.6904	0.6911	0.6916	0.6941	0.6879	0.6937	0.6953	0.6941	0.6933	0.6907	0.6907	0.6897	0.6883	0.6866	0.6891	0.6861	0.6847	0.6867	0.6690	0.6831	0.6912	0.6934	0.6915	0.6903	0.6860	0.6873	0.6886	0.6905	0.6897	0.6914	0.6939	0.6860	0.6924	0.6933	0.6923	0.6936	0.6958	0.6962	0.6974
-0.7328	-0.7332	-0.7339	-0.7344	-0.7344	-0.7325	-0.7345	-0.7328	-0.7313	-0.7315	-0.7325	-0.7321	-0.7317	-0.7321	-0.7321	-0.7327	-0.7325	-0.7303	-0.7338	-0.7330	-0.7338	-0.7323	-0.7330	-0.7337	-0.7328	-0.7314	-0.7314	-0.7307	-0.7301	-0.7304	-0.7299	-0.7290	-0.7302	-0.7304	-0.7304	-0.7301	-0.7298	-0.7307	-0.7340	-0.7355	-0.7356
-0.6800	-0.6823	-0.6867	-0.6869	-0.6888	-0.6871	-0.6917	-0.6881	-0.6798	-0.6870	-0.6882	-0.6862	-0.6882	-0.6869	-0.6853	-0.6889	-0.6867	-0.6825	-0.6875	-0.6883	-0.6901	-0.6870	-0.6875	-0.6894	-0.6862	-0.6861	-0.6893	-0.6867	-0.6876	-0.6887	-0.6883	-0.6882	-0.6881	-0.6891	-0.6871	-0.6855	-0.6886	-0.6883	-0.6884	-0.6890	-0.7031
0.7309	0.7312	0.7306	0.7304	0.7302	0.7307	0.7280	0.7301	0.7325	0.7315	0.7309	0.7316	0.7322	0.7320	0.7329	0.7335	0.7332	0.7349	0.7334	0.7343	0.7346	0.7342	0.7367	0.7333	0.7343	0.7358	0.7347	0.7365	0.7366	0.7382	0.7328	0.7379	0.7389	0.7385	0.7394	0.7388	0.7395	0.7397	0.7354	0.7335	0.7350
0.6089	0.6081	0.6076	0.6080	0.6078	0.6081	0.6057	0.6089	0.6084	0.6089	0.6090	0.6093	0.6083	0.6088	0.6109	0.6093	0.6083	0.6092	0.6085	0.6071	0.6153	0.6027	0.6060	0.6032	0.6041	0.6037	0.5983	0.5985	0.5967	0.5925	0.5915	0.5928	0.5943	0.5928	0.5941	0.5928	0.5947	0.5967	0.6033	0.6119	0.6207
-0.8472	-0.8482	-0.8496	-0.8494	-0.8495	-0.8467	-0.8497	-0.8487	-0.8452	-0.8451	-0.8489	-0.8484	-0.8476	-0.8490	-0.8486	-0.8500	-0.8481	-0.8464	-0.8493	-0.8498	-0.8499	-0.8487	-0.8495	-0.8508	-0.8505	-0.8496	-0.8493	-0.8482	-0.8474	-0.8503	-0.8485	-0.8488	-0.8496	-0.8507	-0.8504	-0.8498	-0.8477	-0.8505	-0.8550	-0.8586	-0.8638
1.5741	1.5737	1.5727	1.5717	1.5719	1.5680	1.5581	1.5665	1.5696	1.5697	1.5732	1.5735	1.5763	1.5738	1.5749	1.5738	1.5756	1.5775	1.5757	1.5796	1.5792	1.5845	1.5900	1.5841	1.5838	1.5898	1.5879	1.5856	1.5854	1.5842	1.5759	1.5834	1.5847	1.5818	1.5834	1.5844	1.5865	1.5882	1.5797	1.5732	1.5771
-0.9861	-0.9865	-0.9884	-0.9879	-0.9901	-0.9857	-0.9891	-0.9879	-0.9827	-0.9821	-0.9844	-0.9837	-0.9849	-0.9850	-0.9851	-0.9839	-0.9839	-0.9813	-0.9839	-0.9837	-0.9841	-0.9825	-0.9809	-0.9815	-0.9796	-0.9783	-0.9784	-0.9760	-0.9775	-0.9748	-0.9731	-0.9712	-0.9727	-0.9712	-0.9736	-0.9707	-0.9681	-0.9745	-0.9788	-0.9810	-0.9806
-0.9427	-0.9436	-0.9461	-0.9458	-0.9468	-0.9432	-0.9462	-0.9455	-0.9403	-0.9405	-0.9422	-0.9403	-0.9424	-0.9417	-0.9411	-0.9412	-0.9403	-0.9373	-0.9409	-0.9403	-0.9393	-0.9386	-0.9375	-0.9400	-0.9361	-0.9371	-0.9359	-0.9344	-0.9343	-0.9289	-0.9297	-0.9276	-0.9290	-0.9300	-0.9298	-0.9279	-0.9268	-0.9320	-0.9353	-0.9369	-0.9384
0.4894	0.4893	0.4866	0.4880	0.4882	0.4888	0.4846	0.4885	0.4896	0.4893	0.4891	0.4891	0.4884	0.4884	0.4873	0.4864	0.4881	0.4893	0.4875	0.4871	0.4763	0.4835	0.4879	0.4848	0.4844	0.4859	0.4842	0.4856	0.4847	0.4841	0.4826	0.4846	0.4851	0.4831	0.4847	0.4852	0.4851	0.4882	0.4842	0.4849	0.4859
-0.6935	-0.6934	-0.6952	-0.6951	-0.6954	-0.6931	-0.6961	-0.6943	-0.6917	-0.6925	-0.6940	-0.6931	-0.6931	-0.6931	-0.6926	-0.6930	-0.6930	-0.6900	-0.6930	-0.6925	-0.6931	-0.6921	-0.6932	-0.6946	-0.6934	-0.6925	-0.6919	-0.6919	-0.6918	-0.6917	-0.6918	-0.6916	-0.6926	-0.6940	-0.6929	-0.6927	-0.6930	-0.6937	-0.6955	-0.6949	-0.6962
-0.6218	-0.6220	-0.6243	-0.6247	-0.6249	-0.6225	-0.6257	-0.6235	-0.6156	-0.6177	-0.6197	-0.6184	-0.6182	-0.6190	-0.6194	-0.6188	-0.6176	-0.6172	-0.6197	-0.6185	-0.6198	-0.6189	-0.6189	-0.6220	-0.6195	-0.6187	-0.6173	-0.6163	-0.6163	-0.6173	-0.6159	-0.6157	-0.6161	-0.6177	-0.6172	-0.6165	-0.6162	-0.6161	-0.6177	-0.6192	-0.6223
0.4617	0.4612	0.4592	0.4592	0.4582	0.4589	0.4567	0.4599	0.4603	0.4605	0.4597	0.4602	0.4604	0.4603	0.4585	0.4585	0.4600	0.4614	0.4597	0.4613	0.4607	0.4704	0.4698	0.4698	0.4678	0.4702	0.4670	0.4668	0.4646	0.4623	0.4622	0.4637	0.4632	0.4640	0.4642	0.4629	0.4644	0.4657	0.4637	0.4605	0.4586
0.6467	0.6478	0.6471	0.6456	0.6472	0.6490	0.6465	0.6474	0.6502	0.6504	0.6493	0.6500	0.6494	0.6497	0.6488	0.6470	0.6475	0.6491	0.6476	0.6469	0.6374	0.6468	0.6486	0.6475	0.6477	0.6474	0.6463	0.6458	0.6443	0.6436	0.6463	0.6446	0.6452	0.6440	0.6454	0.6455	0.6465	0.6471	0.6444	0.6450	0.6476
0.7445	0.7440	0.7411	0.7417	0.7408	0.7420	0.7397	0.7420	0.7430	0.7414	0.7425	0.7425	0.7425	0.7417	0.7421	0.7412	0.7410	0.7414	0.7404	0.7387	0.7730	0.7521	0.7508	0.7489	0.7486	0.7495	0.7485	0.7473	0.7481	0.7478	0.7468	0.7467	0.7460	0.7465	0.7461	0.7458	0.7457	0.7446	0.7468	0.7412	0.7444
0.6748	0.6700	0.6705	0.6726	0.6729	0.6769	0.6714	0.6780	0.6777	0.6790	0.6769	0.6743	0.6778	0.6756	0.6755	0.6755	0.6722	0.6761	0.6723	0.6749	0.6671	0.6599	0.6711	0.6693	0.6719	0.6701	0.6692	0.6718	0.6617	0.6666	0.6675	0.6650	0.6677	0.6618	0.6584	0.6684	0.6692	0.6710	0.6691	0.6670	0.6627
0.6351	0.6347	0.6321	0.6343	0.6330	0.6343	0.6325	0.6338	0.6349	0.6320	0.6316	0.6340	0.6301	0.6298	0.6304	0.6304	0.6302	0.6302	0.6295	0.6285	0.6199	0.6285	0.6300	0.6282	0.6282	0.6282	0.6274	0.6263	0.6267	0.6264	0.6277	0.6286	0.6282	0.6276	0.6304	0.6290	0.6307	0.6328	0.6350	0.6369	0.6375
1.4996	1.5005	1.5156	1.5216	1.5292	1.4940	1.4911	1.4884	1.4996	1.4942	1.4876	1.4894	1.4895	1.4930	1.5175	1.5190	1.5148	1.5374	1.5243	1.5307	1.5196	1.5219	1.5342	NaN	NaN	NaN	NaN	NaN	NaN	NaN	NaN	NaN	NaN	NaN	NaN	NaN	NaN	NaN	NaN	NaN	NaN
-0.7339	-0.7339	-0.7355	-0.7351	-0.7356	-0.7344	-0.7356	-0.7348	-0.7322	-0.7325	-0.7348	-0.7346	-0.7337	-0.7346	-0.7325	-0.7338	-0.7337	-0.7324	-0.7334	-0.7338	-0.7339	-0.7341	-0.7325	-0.7339	-0.7315	-0.7308	-0.7317	-0.7311	-0.7307	-0.7319	-0.7315	-0.7319	-0.7324	-0.7320	-0.7333	-0.7327	-0.7318	-0.7332	-0.7345	-0.7371	-0.7381
0.6944	0.6925	0.6931	0.6921	0.6931	0.6938	0.6890	0.6934	0.6938	0.6933	0.6946	0.6956	0.6956	0.6944	0.6951	0.6938	0.6945	0.6948	0.6961	0.6925	0.6872	0.6933	0.6933	0.6907	0.6888	0.6928	0.6902	0.6920	0.6906	0.6915	0.6900	0.6917	0.6912	0.6915	0.6935	0.6917	0.6928	0.6941	0.6924	0.6919	0.6924
0.6832	0.6847	0.6822	0.6835	0.6823	0.6826	0.6791	0.6835	0.6832	0.6831	0.6839	0.6841	0.6841	0.6842	0.6832	0.6825	0.6823	0.6835	0.6822	0.6817	0.6724	0.6919	0.6921	0.6901	0.6889	0.6906	0.6869	0.6873	0.6848	0.6841	0.6800	0.6814	0.6823	0.6779	0.6789	0.6802	0.6803	0.6808	0.6791	0.6843	0.6886
2.0461	2.0457	2.0099	2.0434	2.0410	2.0431	2.0369	2.0440	2.0424	2.0431	2.0389	2.0391	2.0381	2.0378	2.0339	2.0339	2.0342	2.0305	2.0299	2.0269	2.0217	2.0200	2.0218	2.0197	2.0202	2.0188	2.0107	2.0128	2.0092	2.0145	2.0104	2.0147	2.0175	2.0143	2.0151	2.0138	2.0145	2.0162	2.0200	2.0250	2.0310
1.6668	1.6657	1.6658	1.6661	1.6679	1.6679	1.6552	1.6689	1.6714	1.6712	1.6757	1.6757	1.6795	1.6755	1.6778	1.6772	1.6766	1.6786	1.6762	1.6780	1.6793	1.6790	1.6815	1.6758	1.6765	1.6801	1.6782	1.6787	1.6786	1.6767	1.6674	1.6752	1.6773	1.6766	1.6772	1.6786	1.6792	1.6843	1.6821	1.6791	1.6851
-0.5833	-0.5831	-0.5810	-0.5823	-0.5820	-0.5794	-0.5839	-0.5800	-0.5779	-0.5800	-0.5809	-0.5849	-0.5845	-0.5855	-0.5870	-0.5885	-0.5876	-0.5842	-0.5877	-0.5878	-0.5897	-0.5893	-0.5908	-0.5927	-0.5916	-0.5908	-0.5927	-0.5933	-0.5936	-0.5931	-0.5938	-0.5937	-0.5944	-0.5939	-0.5932	-0.5934	-0.5936	-0.5928	-0.5919	-0.5903	-0.5906
1.8485	1.8484	1.8493	1.8459	1.8424	1.8451	1.8344	1.8499	1.8516	1.8528	1.8594	1.8572	1.8609	1.8513	1.8577	1.8593	1.8580	1.8611	1.8572	1.8643	1.8646	1.8637	1.8644	1.8496	1.8612	1.8709	1.8765	1.8712	1.8857	1.8886	1.8801	1.8991	1.9006	1.9038	1.9030	1.9009	1.9006	1.8985	1.8881	1.8892	1.9031
1.8745	1.8751	1.8755	1.8755	1.8714	1.8752	1.8654	1.8748	1.8779	1.8762	1.8797	1.8788	1.8784	1.8746	1.8769	1.8775	1.8761	1.8784	1.8756	1.8784	1.8769	1.8775	1.8811	1.8768	1.8775	1.8822	1.8817	1.8809	1.8799	1.8817	1.8721	1.8798	1.8808	1.8805	1.8807	1.8791	1.8832	1.8885	1.8844	1.9095	1.9185
0.6904	0.6887	0.6922	0.6929	0.6929	0.6913	0.6911	0.6924	0.6942	0.6945	0.6955	0.6958	0.6976	0.6982	0.6995	0.6988	0.6991	0.7027	0.7000	0.7017	0.7252	0.7169	0.7165	0.7184	0.7176	0.7196	0.7178	0.7188	0.7190	0.7192	0.7174	0.7204	0.7204	0.7209	0.7212	0.7196	0.7187	0.7196	0.7190	0.7125	0.7097
1.1686	1.1703	1.1683	1.1719	1.1404	1.1677	1.1614	1.1658	1.1684	1.1648	1.1660	1.1666	1.1668	1.1653	1.1641	1.1631	1.1634	1.1631	1.1614	1.1591	1.1412	1.1592	1.1643	1.1617	1.1609	1.1631	1.1599	1.1587	1.1604	1.1587	1.1541	1.1603	1.1609	1.1582	1.1603	1.1624	1.1638	1.1663	1.1607	1.1607	1.1578
-0.9720	-0.9700	-0.9756	-0.9731	-0.9725	-0.9706	-0.9734	-0.9694	-0.9642	-0.9701	-0.9683	-0.9661	-0.9679	-0.9690	-0.9671	-0.9685	-0.9705	-0.9680	-0.9678	-0.9687	-0.9716	-0.9672	-0.9636	-0.9662	-0.9668	-0.9629	-0.9638	-0.9649	-0.9632	-0.9631	-0.9612	-0.9625	-0.9625	-0.9670	-0.9627	-0.9643	-0.9643	-0.9659	-0.9726	-0.9728	-0.9741
0.5313	0.5308	0.5292	0.5300	0.5293	0.5298	0.5277	0.5304	0.5307	0.5297	0.5292	0.5298	0.5291	0.5287	0.5281	0.5282	0.5283	0.5290	0.5276	0.5278	0.5430	0.5384	0.5399	0.5386	0.5384	0.5386	0.5354	0.5364	0.5360	0.5352	0.5336	0.5354	0.5356	0.5355	0.5362	0.5356	0.5365	0.5361	0.5360	0.5343	0.5351
0.4065	0.4059	0.4047	0.4043	0.4055	0.4054	0.4013	0.4042	0.4046	0.4048	0.4043	0.4032	0.4047	0.4061	0.4050	0.4050	0.4080	0.4091	0.4069	0.4083	0.4095	0.4155	0.4156	0.4153	0.4164	0.4182	0.4180	0.4192	0.4170	0.4175	0.4171	0.4190	0.4187	0.4175	0.4183	0.4186	0.4196	0.4199	0.4191	0.4194	0.4207
0.5316	0.5330	0.5352	0.5350	0.5325	0.5330	0.5377	0.5343	0.5319	0.5291	0.5308	0.5299	0.5289	0.5288	0.5267	0.5280	0.5277	0.5252	0.5300	0.5256	0.5109	0.5084	0.5116	0.5097	0.5097	0.5132	0.5121	0.5145	0.5142	0.5140	0.5118	0.5115	0.5143	0.5139	0.5126	0.5113	0.5142	0.5152	0.5121	0.5119	0.5158
0.1464	0.1449	0.1406	0.1390	0.1413	0.1395	0.1391	0.1373	0.1434	0.1410	0.1413	0.1408	0.1403	0.1407	0.1422	0.1405	0.1417	0.1401	0.1396	0.1385	0.1269	0.1422	0.1447	0.1432	0.1421	0.1448	0.1442	0.1435	0.1489	0.1480	0.1497	0.1495	0.1493	0.1496	0.1513	0.1502	0.1513	0.1511	0.1454	0.1430	0.1427
-0.9071	-0.9063	-0.9106	-0.9097	-0.9102	-0.9075	-0.9106	-0.9086	-0.9028	-0.9050	-0.9053	-0.9055	-0.9063	-0.9080	-0.9076	-0.9085	-0.9090	-0.9004	-0.9083	-0.9069	-0.9086	-0.9091	-0.9127	-0.9215	-0.9184	-0.9140	-0.9162	-0.9152	-0.9190	-0.9149	-0.9165	-0.9162	-0.9165	-0.9247	-0.9140	-0.9137	-0.9076	-0.9138	-0.9174	-0.9147	-0.9071
-2.7047	-2.7059	-2.7077	-2.7067	-2.7060	-2.7022	-2.7048	-2.7046	-2.7039	-2.7023	-2.7049	-2.7065	-2.7058	-2.7081	-2.7077	-2.7076	-2.7071	-2.7062	-2.7079	-2.7070	-2.7083	-2.7088	-2.7064	-2.7107	-2.7077	-2.7076	-2.7082	-2.7045	-2.7037	-2.6998	-2.7010	-2.6981	-2.7007	-2.7011	-2.7023	-2.6982	-2.7019	-2.7051	-2.7084	-2.7061	-2.7058
1.7464	1.7466	1.7455	1.7455	1.7391	1.7448	1.7333	1.7461	1.7457	1.7453	1.7486	1.7474	1.7490	1.7443	1.7446	1.7460	1.7441	1.7464	1.7397	1.7413	1.7462	1.7423	1.7472	1.7417	1.7393	1.7443	1.7415	1.7412	1.7410	1.7376	1.7275	1.7374	1.7376	1.7376	1.7365	1.7394	1.7408	1.7471	1.7392	1.7358	1.7442
-0.8897	-0.8902	-0.8920	-0.8916	-0.8937	-0.8900	-0.8924	-0.8911	-0.8870	-0.8878	-0.8898	-0.8888	-0.8888	-0.8881	-0.8880	-0.8898	-0.8876	-0.8848	-0.8872	-0.8860	-0.8874	-0.8864	-0.8870	-0.8866	-0.8852	-0.8835	-0.8841	-0.8820	-0.8813	-0.8770	-0.8752	-0.8737	-0.8737	-0.8749	-0.8739	-0.8745	-0.8746	-0.8773	-0.8810	-0.8835	-0.8873
0.1379	0.1393	0.1403	0.1420	0.1414	0.1373	0.1460	0.1382	0.1357	0.1365	0.1372	0.1343	0.1361	0.1343	0.1372	0.1373	0.1335	0.1337	0.1303	0.1317	0.1363	0.1259	0.1291	0.1295	0.1301	0.1288	0.1370	0.1331	0.1320	0.1349	0.1384	0.1327	0.1345	0.1365	0.1367	0.1318	0.1338	0.1353	0.1397	0.1386	0.1361
-0.6067	-0.6078	-0.6109	-0.6104	-0.6098	-0.6079	-0.6112	-0.6093	-0.6064	-0.6075	-0.6074	-0.6072	-0.6072	-0.6079	-0.6078	-0.6092	-0.6079	-0.6055	-0.6078	-0.6078	-0.6085	-0.6078	-0.6075	-0.6086	-0.6082	-0.6069	-0.6074	-0.6069	-0.6065	-0.6071	-0.6064	-0.6063	-0.6071	-0.6084	-0.6077	-0.6072	-0.6058	-0.6069	-0.6097	-0.6133	-0.6157
1.6027	1.6025	1.6017	1.6019	1.6014	1.6003	1.5882	1.6019	1.6058	1.6053	1.6097	1.6107	1.6134	1.6096	1.6115	1.6096	1.6111	1.6122	1.6097	1.6114	1.6193	1.6197	1.6229	1.6176	1.6176	1.6228	1.6267	1.6299	1.6317	1.6382	1.6398	1.6424	1.6449	1.6363	1.6414	1.6409	1.6203	1.6427	1.6162	1.6164	1.6164
0.6529	0.6519	0.6496	0.6511	0.6498	0.6509	0.6481	0.6520	0.6525	0.6528	0.6515	0.6523	0.6528	0.6527	0.6529	0.6515	0.6536	0.6513	0.6515	0.6523	0.6490	0.6514	0.6531	0.6503	0.6498	0.6516	0.6505	0.6534	0.6519	0.6552	0.6491	0.6523	0.6502	0.6500	0.6520	0.6522	0.6524	0.6540	0.6516	0.6534	0.6520
0.4092	0.4093	0.4060	0.4073	0.4070	0.4090	0.4061	0.4088	0.4096	0.4094	0.4096	0.4095	0.4088	0.4083	0.4081	0.4084	0.4080	0.4087	0.4078	0.4065	0.3860	0.3971	0.3960	0.3959	0.3917	0.3912	0.3911	0.3895	0.3907	0.3899	0.3886	0.3872	0.3882	0.3863	0.3888	0.3881	0.3880	0.3880	0.3872	0.3898	0.3887
0.4320	0.4323	0.4281	0.4304	0.4305	0.4309	0.4275	0.4305	0.4317	0.4307	0.4304	0.4302	0.4295	0.4294	0.4286	0.4285	0.4290	0.4295	0.4287	0.4271	0.4175	0.4245	0.4258	0.4231	0.4239	0.4242	0.4217	0.4218	0.4206	0.4183	0.4179	0.4177	0.4187	0.4172	0.4184	0.4183	0.4193	0.4198	0.4211	0.4225	0.4255
1.7527	1.7516	1.7513	1.7509	1.7446	1.7511	1.7380	1.7541	1.7548	1.7550	1.7562	1.7557	1.7560	1.7535	1.7539	1.7532	1.7521	1.7531	1.7508	1.7511	1.7487	1.7490	1.7498	1.7457	1.7461	1.7477	1.7424	1.7442	1.7387	1.7378	1.7324	1.7387	1.7401	1.7399	1.7397	1.7411	1.7410	1.7437	1.7438	1.7416	1.7466
1.9655	1.9658	1.9649	1.9646	1.9615	1.9650	1.9566	1.9618	1.9622	1.9623	1.9655	1.9646	1.9664	1.9643	1.9660	1.9660	1.9646	1.9663	1.9654	1.9647	1.9634	1.9630	1.9647	1.9588	1.9609	1.9632	1.9663	1.9634	1.9667	1.9657	1.9561	1.9642	1.9655	1.9655	1.9649	1.9662	1.9664	1.9670	1.9640	1.9544	1.9613
-0.5551	-0.5568	-0.5636	-0.5612	-0.5608	-0.5581	-0.5629	-0.5590	-0.5533	-0.5568	-0.5592	-0.5559	-0.5566	-0.5565	-0.5530	-0.5533	-0.5565	-0.5533	-0.5561	-0.5547	-0.5607	-0.5502	-0.5548	-0.5537	-0.5476	-0.5440	-0.5522	-0.5533	-0.5471	-0.5504	-0.5539	-0.5498	-0.5507	-0.5561	-0.5562	-0.5503	-0.5470	-0.5500	-0.5447	-0.5566	-0.5665
-0.5312	-0.5317	-0.5313	-0.5337	-0.5316	-0.5315	-0.5334	-0.5314	-0.5267	-0.5303	-0.5292	-0.5314	-0.5319	-0.5333	-0.5320	-0.5332	-0.5331	-0.5289	-0.5322	-0.5317	-0.5319	-0.5322	-0.5308	-0.5337	-0.5316	-0.5293	-0.5310	-0.5290	-0.5300	-0.5285	-0.5284	-0.5290	-0.5285	-0.5284	-0.5272	-0.5279	-0.5279	-0.5325	-0.5330	-0.5349	-0.5341
0.4566	0.4573	0.4541	0.4557	0.4549	0.4569	0.4540	0.4555	0.4570	0.4558	0.4556	0.4558	0.4558	0.4553	0.4555	0.4542	0.4549	0.4557	0.4538	0.4529	0.4532	0.4530	0.4561	0.4512	0.4506	0.4532	0.4520	0.4538	0.4535	0.4517	0.4500	0.4521	0.4497	0.4524	0.4506	0.4513	0.4520	0.4541	0.4535	0.4543	0.4567
-0.3363	-0.3336	-0.3354	-0.3381	-0.3430	-0.3347	-0.3393	-0.3377	-0.3350	-0.3345	-0.3291	-0.3299	-0.3289	-0.3284	-0.3265	-0.3341	-0.3272	-0.3280	-0.3299	-0.3293	-0.3277	-0.3274	-0.3284	-0.3244	-0.3269	-0.3267	-0.3232	-0.3250	-0.3280	-0.3244	-0.3263	-0.3271	-0.3253	-0.3267	-0.3281	-0.3277	-0.3241	-0.3256	-0.3333	-0.3330	-0.3365
1.8055	1.8043	1.8063	1.8062	1.8019	1.8051	1.7937	1.8124	1.8142	1.8165	1.8228	1.8213	1.8264	1.8233	1.8260	1.8257	1.8241	1.8269	1.8239	1.8275	1.8298	1.8301	1.8322	1.8212	1.8272	1.8312	1.8330	1.8347	1.8349	1.8340	1.8245	1.8354	1.8372	1.8373	1.8370	1.8397	1.8403	1.8415	1.8423	1.8343	1.8379
-0.8460	-0.8471	-0.8483	-0.8482	-0.8493	-0.8461	-0.8484	-0.8463	-0.8436	-0.8452	-0.8461	-0.8459	-0.8460	-0.8457	-0.8452	-0.8452	-0.8454	-0.8441	-0.8451	-0.8453	-0.8462	-0.8454	-0.8450	-0.8461	-0.8452	-0.8442	-0.8441	-0.8430	-0.8429	-0.8401	-0.8402	-0.8390	-0.8398	-0.8407	-0.8396	-0.8400	-0.8393	-0.8400	-0.8431	-0.8451	-0.8486
2.0030	2.0031	2.0017	2.0026	1.9996	2.0025	1.9960	1.9986	1.9993	1.9992	1.9996	1.9988	2.0017	1.9987	1.9996	1.9992	1.9983	2.0003	1.9980	1.9994	1.9996	1.9985	2.0008	1.9926	1.9947	1.9978	1.9964	1.9968	1.9973	1.9948	1.9910	1.9941	1.9952	1.9955	1.9958	1.9961	1.9957	1.9965	1.9908	1.9871	1.9901
1.1829	1.1823	1.1791	1.1783	1.1779	1.1805	1.1761	1.1810	1.1818	1.1802	1.1816	1.1810	1.1811	1.1802	1.1822	1.1801	1.1801	1.1814	1.1808	1.1802	1.1804	1.1825	1.1814	1.1786	1.1785	1.1788	1.1763	1.1763	1.1769	1.1748	1.1717	1.1738	1.1747	1.1726	1.1749	1.1744	1.1756	1.1784	1.1804	1.1825	1.1837
1.8971	1.8945	1.9111	1.9004	1.8965	1.8999	1.8874	1.8998	1.9013	1.9026	1.9058	1.9052	1.9066	1.9041	1.9058	1.9054	1.9047	1.9084	1.9065	1.9101	1.9066	1.9039	1.9075	1.9021	1.9031	1.9119	1.9154	1.9117	1.9166	1.9164	1.9087	1.9224	1.9246	1.9271	1.9263	1.9262	1.9263	1.9287	1.9221	1.9139	1.9190
2.0296	2.0306	2.0300	2.0411	2.0388	2.0414	2.0392	2.0387	2.0396	2.0385	2.0407	2.0419	2.0424	2.0409	2.0397	2.0377	2.0408	2.0366	2.0383	2.0366	2.0352	2.0347	2.0369	2.0353	2.0364	2.0385	2.0376	2.0382	2.0393	2.0391	2.0326	2.0349	2.0354	2.0373	2.0382	2.0369	2.0381	2.0400	2.0365	2.0400	2.0401
-2.6483	-2.6462	-2.6481	-2.6437	-2.6425	-2.6394	-2.6461	-2.6457	-2.6438	-2.6427	-2.6443	-2.6421	-2.6453	-2.6463	-2.6443	-2.6483	-2.6455	-2.6456	-2.6485	-2.6433	-2.6360	-2.6386	-2.6425	-2.6353	-2.6280	-2.6005	-2.5993	-2.5989	-2.5972	-2.5926	-2.5951	-2.5903	-2.5943	-2.5941	-2.5865	-2.5892	-2.5963	-2.5958	-2.6146	-2.6150	-2.6319
-0.6681	-0.6698	-0.6720	-0.6706	-0.6733	-0.6697	-0.6737	-0.6741	-0.6642	-0.6658	-0.6706	-0.6715	-0.6702	-0.6718	-0.6703	-0.6721	-0.6711	-0.6656	-0.6716	-0.6707	-0.6701	-0.6675	-0.6676	-0.6683	-0.6677	-0.6661	-0.6664	-0.6646	-0.6642	-0.6642	-0.6623	-0.6631	-0.6627	-0.6637	-0.6631	-0.6635	-0.6631	-0.6647	-0.6680	-0.6718	-0.6729
1.9773	1.9773	1.9679	1.9758	1.9729	1.9761	1.9702	1.9738	1.9740	1.9724	1.9716	1.9714	1.9720	1.9697	1.9707	1.9701	1.9691	1.9679	1.9678	1.9664	1.9639	1.9655	1.9620	1.9637	1.9652	1.9664	1.9664	1.9664	1.9619	1.9612	1.9593	1.9613	1.9636	1.9628	1.9632	1.9618	1.9630	1.9659	1.9680	1.9727	1.9768
2.0386	2.0397	2.0328	2.0344	2.0308	2.0343	2.0257	2.0294	2.0303	2.0302	2.0317	2.0313	2.0325	2.0309	2.0307	2.0298	2.0295	2.0311	2.0295	2.0300	2.0290	2.0284	2.0310	2.0235	2.0268	2.0312	2.0298	2.0286	2.0289	2.0276	2.0221	2.0267	2.0274	2.0276	2.0276	2.0278	2.0283	2.0289	2.0301	2.0241	2.0286
1.9891	1.9876	1.9802	1.9804	1.9739	1.9735	1.9724	1.9595	1.9547	1.9562	1.9650	1.9599	1.9566	1.9567	1.9568	1.9552	1.9549	1.9559	1.9553	1.9555	1.9539	1.9542	1.9600	1.9488	1.9510	1.9556	1.9555	1.9558	1.9534	1.9550	1.9509	1.9589	1.9577	1.9591	1.9591	1.9576	1.9599	1.9644	1.9634	1.9609	1.9687
1.6350	1.6337	1.6348	1.6351	1.6311	1.6319	1.6225	1.6345	1.6346	1.6359	1.6381	1.6385	1.6410	1.6380	1.6397	1.6387	1.6392	1.6410	1.6380	1.6401	1.6450	1.6439	1.6480	1.6401	1.6422	1.6469	1.6484	1.6481	1.6483	1.6491	1.6400	1.6506	1.6527	1.6499	1.6507	1.6516	1.6530	1.6534	1.6496	1.6466	1.6484
-0.6879	-0.6876	-0.6925	-0.6902	-0.6916	-0.6863	-0.6914	-0.6896	-0.6828	-0.6850	-0.6880	-0.6879	-0.6874	-0.6880	-0.6878	-0.6899	-0.6886	-0.6845	-0.6881	-0.6886	-0.6898	-0.6879	-0.6887	-0.6910	-0.6899	-0.6884	-0.6891	-0.6881	-0.6892	-0.6887	-0.6864	-0.6864	-0.6863	-0.6891	-0.6874	-0.6877	-0.6855	-0.6877	-0.6928	-0.6937	-0.6964
0.1021	0.1056	0.0934	0.1024	0.1021	0.1042	0.0952	0.1013	0.1039	0.1006	0.0989	0.0987	0.0966	0.0963	0.0959	0.0944	0.0960	0.0977	0.0945	0.0940	0.0786	0.0943	0.0988	0.0914	0.0910	0.0935	0.0917	0.0937	0.0976	0.0955	0.0945	0.0973	0.0987	0.0945	0.0975	0.0972	0.0970	0.1013	0.0956	0.0947	0.0967
0.9684	0.9693	0.9660	0.9652	0.9671	0.9680	0.9651	0.9682	0.9680	0.9678	0.9680	0.9677	0.9679	0.9672	0.9678	0.9672	0.9669	0.9678	0.9662	0.9667	0.9520	0.9653	0.9633	0.9611	0.9625	0.9614	0.9603	0.9611	0.9605	0.9610	0.9569	0.9602	0.9609	0.9593	0.9605	0.9613	0.9618	0.9623	0.9613	0.9605	0.9607
0.3419	0.3421	0.3393	0.3403	0.3394	0.3406	0.3376	0.3405	0.3414	0.3410	0.3404	0.3407	0.3398	0.3391	0.3398	0.3392	0.3387	0.3386	0.3369	0.3366	0.3276	0.3362	0.3383	0.3357	0.3350	0.3370	0.3358	0.3370	0.3369	0.3371	0.3364	0.3381	0.3381	0.3377	0.3380	0.3387	0.3389	0.3405	0.3377	0.3365	0.3364
0.9069	0.9070	0.9040	0.9039	0.9044	0.9083	0.9067	0.9091	0.9096	0.9091	0.9093	0.9101	0.9097	0.9105	0.9123	0.9101	0.9107	0.9112	0.9097	0.9107	0.9096	0.9047	0.9051	0.9018	0.9029	0.9023	0.9023	0.9025	0.9021	0.9033	0.9008	0.9041	0.9041	0.9028	0.9034	0.9034	0.9032	0.9050	0.8996	0.8971	0.8998
1.1868	1.1869	1.1860	1.1830	1.1827	1.1858	1.1835	1.1864	1.1877	1.1866	1.1856	1.1861	1.1855	1.1856	1.1848	1.1841	1.1844	1.1850	1.1839	1.1842	1.1918	1.1898	1.1917	1.1884	1.1890	1.1895	1.1890	1.1894	1.1893	1.1878	1.1864	1.1873	1.1883	1.1880	1.1883	1.1886	1.1885	1.1903	1.1899	1.1856	1.1875
0.2861	0.2871	0.2833	0.2843	0.2850	0.2859	0.2823	0.2863	0.2868	0.2861	0.2860	0.2864	0.2857	0.2843	0.2846	0.2832	0.2840	0.2834	0.2827	0.2816	0.2812	0.2875	0.2869	0.2861	0.2855	0.2872	0.2862	0.2874	0.2865	0.2869	0.2858	0.2869	0.2868	0.2867	0.2883	0.2874	0.2881	0.2885	0.2857	0.2837	0.2824
-0.6111	-0.6111	-0.6109	-0.6103	-0.6104	-0.6104	-0.6113	-0.6100	-0.6076	-0.6101	-0.6104	-0.6101	-0.6097	-0.6114	-0.6093	-0.6088	-0.6093	-0.6087	-0.6101	-0.6092	-0.6097	-0.6105	-0.6097	-0.6104	-0.6099	-0.6093	-0.6097	-0.6100	-0.6107	-0.6101	-0.6103	-0.6100	-0.6114	-0.6121	-0.6106	-0.6112	-0.6109	-0.6120	-0.6132	-0.6121	-0.6123
-0.8796	-0.8767	-0.8828	-0.8810	-0.8819	-0.8780	-0.8821	-0.8789	-0.8707	-0.8776	-0.8779	-0.8763	-0.8765	-0.8785	-0.8790	-0.8807	-0.8799	-0.8768	-0.8815	-0.8809	-0.8836	-0.8819	-0.8810	-0.8839	-0.8841	-0.8820	-0.8825	-0.8827	-0.8847	-0.8852	-0.8836	-0.8840	-0.8845	-0.8885	-0.8836	-0.8822	-0.8865	-0.8806	-0.8852	-0.8854	-0.8936
1.0294	1.0292	1.0279	1.0250	1.0250	1.0249	1.0221	1.0256	1.0258	1.0259	1.0267	1.0269	1.0270	1.0265	1.0261	1.0251	1.0248	1.0249	1.0236	1.0228	1.0187	1.0235	1.0241	1.0224	1.0239	1.0237	1.0229	1.0225	1.0221	1.0223	1.0205	1.0221	1.0225	1.0214	1.0216	1.0227	1.0233	1.0240	1.0264	1.0249	1.0245
0.3179	0.3178	0.3135	0.3162	0.3148	0.3172	0.3109	0.3171	0.3203	0.3194	0.3210	0.3215	0.3217	0.3229	0.3243	0.3232	0.3239	0.3263	0.3226	0.3251	0.3185	0.3260	0.3318	0.3273	0.3274	0.3289	0.3264	0.3297	0.3297	0.3310	0.3289	0.3320	0.3317	0.3300	0.3314	0.3313	0.3326	0.3329	0.3289	0.3279	0.3289
-0.5596	-0.5580	-0.5619	-0.5609	-0.5633	-0.5601	-0.5630	-0.5626	-0.5628	-0.5605	-0.5617	-0.5590	-0.5585	-0.5603	-0.5572	-0.5597	-0.5607	-0.5609	-0.5618	-0.5606	-0.5622	-0.5622	-0.5668	-0.5644	-0.5674	-0.5656	-0.5649	-0.5694	-0.5666	-0.5707	-0.5700	-0.5729	-0.5713	-0.5719	-0.5702	-0.5697	-0.5681	-0.5677	-0.5692	-0.5675	-0.5641
-0.6193	-0.6218	-0.6233	-0.6222	-0.6235	-0.6205	-0.6233	-0.6227	-0.6180	-0.6202	-0.6228	-0.6230	-0.6210	-0.6229	-0.6220	-0.6228	-0.6218	-0.6180	-0.6231	-0.6223	-0.6219	-0.6204	-0.6194	-0.6205	-0.6198	-0.6187	-0.6187	-0.6174	-0.6161	-0.6165	-0.6158	-0.6154	-0.6161	-0.6166	-0.6168	-0.6168	-0.6154	-0.6166	-0.6205	-0.6244	-0.6231
0.1864	0.1920	0.1922	0.1936	0.1957	0.1958	0.1917	0.1953	0.1963	0.1989	0.1971	0.1871	0.1518	0.1973	0.1964	0.2019	0.1978	0.1566	0.2053	0.2072	0.2059	0.2158	0.2200	0.2155	0.2146	0.2180	0.2154	0.2199	0.2201	0.2191	0.2171	0.2199	0.2209	0.2178	0.2198	0.2189	0.2211	0.2240	0.2164	0.2159	0.2180
-0.0082	-0.0090	-0.0112	-0.0108	-0.0102	-0.0090	-0.0110	-0.0104	-0.0097	-0.0076	-0.0091	-0.0088	-0.0091	-0.0096	-0.0095	-0.0080	-0.0086	-0.0074	-0.0080	-0.0085	-0.0108	-0.0098	-0.0072	-0.0086	-0.0085	-0.0099	-0.0095	-0.0096	-0.0087	-0.0080	-0.0075	-0.0089	-0.0086	-0.0083	-0.0059	-0.0060	-0.0058	-0.0051	-0.0066	-0.0067	-0.0050
-0.8330	-0.8339	-0.8367	-0.8360	-0.8375	-0.8336	-0.8378	-0.8350	-0.8302	-0.8326	-0.8334	-0.8329	-0.8330	-0.8337	-0.8330	-0.8345	-0.8336	-0.8303	-0.8322	-0.8322	-0.8328	-0.8322	-0.8319	-0.8337	-0.8325	-0.8299	-0.8307	-0.8306	-0.8290	-0.8304	-0.8282	-0.8289	-0.8290	-0.8309	-0.8295	-0.8285	-0.8291	-0.8304	-0.8326	-0.8329	-0.8349
-0.7030	-0.7037	-0.7066	-0.7052	-0.7067	-0.7032	-0.7069	-0.7058	-0.6997	-0.7035	-0.7073	-0.7082	-0.7084	-0.7093	-0.7093	-0.7102	-0.7087	-0.7057	-0.7101	-0.7102	-0.7115	-0.7094	-0.7085	-0.7100	-0.7096	-0.7071	-0.7075	-0.7053	-0.7043	-0.7052	-0.7034	-0.7031	-0.7037	-0.7057	-0.7026	-0.7041	-0.7022	-0.7037	-0.7081	-0.7086	-0.7105
0.4517	0.4529	0.4483	0.4503	0.4500	0.4508	0.4434	0.4497	0.4542	0.4515	0.4541	0.4562	0.4537	0.4542	0.4554	0.4541	0.4546	0.4578	0.4542	0.4545	0.4463	0.4537	0.4592	0.4518	0.4511	0.4552	0.4540	0.4550	0.4542	0.4549	0.4503	0.4563	0.4566	0.4555	0.4564	0.4575	0.4576	0.4601	0.4553	0.4537	0.4548
1.9280	1.9256	1.9176	1.9001	1.8961	1.9035	1.8878	1.9044	NaN	NaN	NaN	NaN	NaN	NaN	NaN	NaN	NaN	NaN	NaN	NaN	NaN	NaN	NaN	NaN	NaN	NaN	NaN	NaN	NaN	NaN	NaN	NaN	NaN	NaN	NaN	NaN	NaN	NaN	NaN	NaN	NaN
-0.6103	-0.6117	-0.6092	-0.6110	-0.6103	-0.6131	-0.6129	-0.6126	-0.6142	-0.6133	-0.6123	-0.6137	-0.6132	-0.6121	-0.6129	-0.6127	-0.6114	-0.6111	-0.6103	-0.6115	-0.6115	-0.6110	-0.6122	-0.6109	-0.6125	-0.6113	-0.6121	-0.6103	-0.6127	-0.6133	-0.6137	-0.6144	-0.6149	-0.6164	-0.6147	-0.6142	-0.6151	-0.6137	-0.6157	-0.6138	-0.6183
1.0941	1.0950	1.0938	1.0960	1.0947	1.0937	1.0917	1.0951	1.0966	1.0968	1.0970	1.0981	1.0970	1.0977	1.0978	1.0965	1.0968	1.0971	1.0957	1.0964	1.0890	1.0931	1.0922	1.0900	1.0893	1.0897	1.0871	1.0872	1.0867	1.0845	1.0825	1.0848	1.0858	1.0839	1.0844	1.0855	1.0855	1.0876	1.0897	1.0915	1.0931
0.7402	0.7405	0.7384	0.7386	0.7394	0.7409	0.7369	0.7415	0.7427	0.7409	0.7419	0.7414	0.7410	0.7406	0.7399	0.7380	0.7385	0.7399	0.7379	0.7379	0.7358	0.7381	0.7400	0.7371	0.7370	0.7384	0.7377	0.7388	0.7366	0.7360	0.7334	0.7338	0.7344	0.7334	0.7356	0.7335	0.7350	0.7373	0.7352	0.7376	0.7403
-0.6089	-0.6098	-0.6131	-0.6133	-0.6145	-0.6117	-0.6132	-0.6140	-0.6093	-0.6121	-0.6133	-0.6140	-0.6132	-0.6142	-0.6141	-0.6159	-0.6151	-0.6153	-0.6170	-0.6168	-0.6170	-0.6163	-0.6164	-0.6160	-0.6159	-0.6169	-0.6164	-0.6166	-0.6172	-0.6171	-0.6180	-0.6170	-0.6176	-0.6177	-0.6168	-0.6171	-0.6163	-0.6172	-0.6164	-0.6168	-0.6182
1.8384	1.8383	1.8379	1.8383	1.8356	1.8385	1.8334	1.8414	1.8428	1.8434	1.8477	1.8470	1.8500	1.8477	1.8493	1.8480	1.8471	1.8496	1.8475	1.8482	1.8506	1.8504	1.8527	1.8449	1.8480	1.8521	1.8474	1.8482	1.8496	1.8491	1.8440	1.8473	1.8483	1.8481	1.8487	1.8490	1.8500	1.8512	1.8489	1.8473	1.8520
0.0913	0.0935	0.0882	0.0864	0.0859	0.0895	0.0790	0.0894	0.0945	0.0928	0.0931	0.0948	0.0947	0.0933	0.0912	0.0887	0.0865	0.0885	0.0811	0.0781	0.0455	0.0786	0.0819	0.0703	0.0687	0.0686	0.0639	0.0663	0.0662	0.0641	0.0644	0.0681	0.0680	0.0637	0.0682	0.0673	0.0671	0.0707	0.0647	0.0634	0.0680
1.9238	1.9219	1.9224	1.9209	1.9179	1.9218	1.9152	1.9339	1.9353	1.9367	1.9397	1.9404	1.9416	1.9402	1.9428	1.9430	1.9424	1.9424	1.9411	1.9440	1.9415	1.9434	1.9489	1.9414	1.9508	1.9578	1.9499	1.9541	1.9590	1.9553	1.9467	1.9550	1.9573	1.9596	1.9602	1.9623	1.9621	1.9675	1.9562	1.9549	1.9632
0.0554	0.0552	0.0724	0.0548	0.0593	0.0591	0.0685	0.0606	0.0630	0.0620	0.0664	0.0667	0.0655	0.0645	0.0677	0.0649	0.0670	0.0729	0.0686	0.0705	0.0529	0.0670	0.0738	0.0697	0.0707	0.0706	0.0687	0.0692	0.0657	0.0607	0.0617	0.0603	0.0601	0.0584	0.0599	0.0599	0.0602	0.0632	0.0653	0.0687	0.0713
1.6516	1.6502	1.6476	1.6442	1.6464	1.6461	1.6305	1.6559	1.6525	1.6458	1.6460	1.6431	1.6485	1.6481	1.6418	1.6476	1.6450	1.6434	1.6372	1.6437	1.6432	1.6463	1.6496	1.6452	1.6444	1.6492	1.6454	1.6385	1.6434	1.6455	1.6363	1.6413	1.6422	1.6446	1.6429	1.6424	1.6430	1.6444	1.6405	1.6401	1.6444
0.3225	0.3251	0.3200	0.3212	0.3215	0.3245	0.3170	0.3234	0.3265	0.3260	0.3266	0.3268	0.3260	0.3274	0.3280	0.3265	0.3280	0.3305	0.3274	0.3284	0.3207	0.3291	0.3370	0.3310	0.3303	0.3340	0.3327	0.3370	0.3364	0.3366	0.3359	0.3393	0.3382	0.3395	0.3417	0.3411	0.3404	0.3429	0.3338	0.3301	0.3332
-0.5185	-0.5205	-0.5227	-0.5212	-0.5225	-0.5209	-0.5240	-0.5209	-0.5189	-0.5196	-0.5190	-0.5188	-0.5176	-0.5180	-0.5176	-0.5184	-0.5173	-0.5151	-0.5165	-0.5166	-0.5178	-0.5153	-0.5150	-0.5147	-0.5157	-0.5131	-0.5138	-0.5118	-0.5129	-0.5126	-0.5113	-0.5107	-0.5116	-0.5117	-0.5117	-0.5125	-0.5091	-0.5105	-0.5159	-0.5160	-0.5181
-0.8117	-0.8124	-0.8133	-0.8128	-0.8136	-0.8106	-0.8145	-0.8126	-0.8092	-0.8102	-0.8115	-0.8110	-0.8106	-0.8107	-0.8105	-0.8099	-0.8111	-0.8086	-0.8100	-0.8100	-0.8108	-0.8091	-0.8088	-0.8103	-0.8092	-0.8082	-0.8082	-0.8072	-0.8081	-0.8086	-0.8074	-0.8068	-0.8069	-0.8081	-0.8077	-0.8076	-0.8072	-0.8079	-0.8111	-0.8128	-0.8132
-0.5624	-0.5615	-0.5621	-0.5626	-0.5631	-0.5598	-0.5636	-0.5623	-0.5575	-0.5591	-0.5615	-0.5628	-0.5636	-0.5640	-0.5666	-0.5664	-0.5673	-0.5653	-0.5677	-0.5684	-0.5685	-0.5686	-0.5685	-0.5696	-0.5695	-0.5692	-0.5694	-0.5698	-0.5700	-0.5706	-0.5709	-0.5706	-0.5706	-0.5715	-0.5707	-0.5711	-0.5708	-0.5702	-0.5708	-0.5702	-0.5719
1.1985	1.2014	1.1994	1.2025	1.2012	1.1995	1.1979	1.2004	1.2021	1.2004	1.2024	1.2033	1.2033	1.2028	1.2038	1.2035	1.2039	1.2044	1.2033	1.2048	1.2023	1.2059	1.2077	1.2053	1.2046	1.2053	1.2046	1.2053	1.2052	1.2051	1.2009	1.2036	1.2049	1.2035	1.2035	1.2034	1.2034	1.2025	1.2014	1.1968	1.1973
-0.7284	-0.7292	-0.7323	-0.7307	-0.7341	-0.7278	-0.7345	-0.7326	-0.7208	-0.7258	-0.7298	-0.7306	-0.7297	-0.7304	-0.7307	-0.7313	-0.7311	-0.7246	-0.7299	-0.7302	-0.7318	-0.7303	-0.7306	-0.7337	-0.7322	-0.7316	-0.7315	-0.7307	-0.7312	-0.7311	-0.7307	-0.7303	-0.7301	-0.7313	-0.7319	-0.7306	-0.7282	-0.7296	-0.7302	-0.7300	-0.7304
1.9475	1.9478	1.9447	1.9476	1.9456	1.9464	1.9512	1.9450	1.9461	1.9447	1.9481	1.9474	1.9482	1.9489	1.9481	1.9477	1.9470	1.9484	1.9470	1.9494	1.9452	1.9460	1.9470	1.9424	1.9446	1.9462	1.9507	1.9498	1.9471	1.9494	1.9397	1.9483	1.9497	1.9467	1.9459	1.9454	1.9452	1.9506	1.9551	1.9545	1.9655
1.8908	1.8932	1.8889	1.8942	1.8949	1.8958	1.9026	1.8903	1.8898	1.8890	1.8896	1.8881	1.8892	1.8872	1.8875	1.8879	1.8860	1.8874	1.8854	1.8856	1.8848	1.8844	1.8850	1.8791	1.8800	1.8813	1.8866	1.8857	1.8866	1.8869	1.8857	1.8886	1.8887	1.8903	1.8892	1.8909	1.8896	1.8892	1.8783	1.8769	1.8761
1.1639	1.1623	1.1615	1.1595	1.1568	1.1613	1.1532	1.1611	1.1624	1.1607	1.1606	1.1609	1.1593	1.1589	1.1593	1.1577	1.1571	1.1576	1.1547	1.1543	1.1464	1.1540	1.1572	1.1523	1.1510	1.1536	1.1504	1.1488	1.1516	1.1477	1.1420	1.1488	1.1484	1.1483	1.1491	1.1495	1.1507	1.1568	1.1553	1.1549	1.1587
0.1896	0.1894	0.1864	0.1878	0.1872	0.1875	0.1847	0.1899	0.1924	0.1920	0.1948	0.1950	0.1955	0.1940	0.1964	0.1960	0.1960	0.1944	0.1938	0.1927	0.1919	0.1985	0.1965	0.1952	0.1947	0.1962	0.1964	0.1975	0.1992	0.1996	0.1997	0.2002	0.1999	0.1995	0.2006	0.1991	0.1998	0.2023	0.1978	0.1963	0.1996
0.5610	0.5612	0.5570	0.5585	0.5588	0.5594	0.5576	0.5584	0.5581	0.5583	0.5589	0.5585	0.5571	0.5592	0.5576	0.5575	0.5593	0.5608	0.5584	0.5579	0.5503	0.5570	0.5606	0.5600	0.5631	0.5593	0.5572	0.5604	0.5647	0.5588	0.5636	0.5658	0.5648	0.5624	0.5634	0.5697	0.5661	0.5676	0.5591	0.5556	0.5546
-0.8025	-0.8031	-0.8057	-0.8052	-0.8069	-0.8033	-0.8074	-0.8049	-0.8009	-0.8022	-0.8037	-0.8032	-0.8027	-0.8039	-0.8030	-0.8041	-0.8033	-0.7998	-0.8019	-0.8016	-0.8032	-0.8032	-0.8020	-0.8050	-0.8029	-0.8023	-0.8014	-0.8003	-0.8009	-0.8005	-0.8003	-0.7995	-0.7998	-0.8013	-0.7996	-0.7995	-0.7990	-0.8010	-0.8020	-0.8026	-0.8030
1.6803	1.6796	1.6787	1.6797	1.6756	1.6803	1.6697	1.6797	1.6805	1.6795	1.6802	1.6798	1.6795	1.6780	1.6782	1.6776	1.6768	1.6778	1.6758	1.6749	1.6698	1.6724	1.6723	1.6703	1.6699	1.6726	1.6822	1.6800	1.6807	1.6811	1.6831	1.6828	1.6833	1.6833	1.6837	1.6826	1.6815	1.6822	1.6818	1.6889	1.6923
-0.6195	-0.6200	-0.6248	-0.6229	-0.6242	-0.6201	-0.6257	-0.6233	-0.6211	-0.6218	-0.6182	-0.6229	-0.6190	-0.6172	-0.6201	-0.6188	-0.6181	-0.6144	-0.6193	-0.6198	-0.6200	-0.6185	-0.6157	-0.6183	-0.6195	-0.6156	-0.6160	-0.6167	-0.6160	-0.6171	-0.6126	-0.6151	-0.6170	-0.6199	-0.6179	-0.6203	-0.6152	-0.6178	-0.6220	-0.6215	-0.6226
0.3807	0.3829	0.3838	0.3828	0.3827	0.3823	0.3788	0.3839	0.3870	0.3863	0.3866	0.3888	0.3876	0.3883	0.3893	0.3882	0.3890	0.3919	0.3891	0.3890	0.3880	0.3933	0.3985	0.3951	0.3959	0.3985	0.3969	0.3996	0.3988	0.3972	0.3966	0.3994	0.4004	0.3985	0.4007	0.4012	0.4018	0.4025	0.3996	0.3946	0.3954
0.3205	0.3189	0.3164	0.3162	0.3160	0.3173	0.3140	0.3178	0.3185	0.3196	0.3203	0.3208	0.3195	0.3206	0.3209	0.3210	0.3214	0.3224	0.3212	0.3196	0.2938	0.3103	0.3047	0.3095	0.3106	0.3102	0.3066	0.3059	0.3050	0.3010	0.3035	0.3035	0.3022	0.3013	0.3007	0.3010	0.2991	0.2988	0.3018	0.3071	0.3125
0.1354	0.1360	0.1311	0.1328	0.1331	0.1364	0.1308	0.1348	0.1373	0.1360	0.1349	0.1361	0.1346	0.1346	0.1356	0.1343	0.1340	0.1357	0.1325	0.1326	0.1337	0.1363	0.1373	0.1346	0.1342	0.1344	0.1329	0.1349	0.1362	0.1348	0.1349	0.1367	0.1341	0.1333	0.1346	0.1321	0.1322	0.1345	0.1315	0.1307	0.1326
0.7893	0.7880	0.7880	0.7906	0.7907	0.7877	0.7871	0.7880	0.7896	0.7907	0.7903	0.7916	0.7917	0.7917	0.7927	0.7925	0.7930	0.7928	0.7927	0.7923	0.7900	0.7897	0.7900	0.7895	0.7900	0.7904	0.7911	0.7914	0.7912	0.7897	0.7894	0.7890	0.7898	0.7891	0.7885	0.7893	0.7873	0.7871	0.7837	0.7806	0.7766
-0.2830	-0.2819	-0.2814	-0.2812	-0.2815	-0.2804	-0.2833	-0.2810	-0.2795	-0.2803	-0.2808	-0.2786	-0.2793	-0.2800	-0.2785	-0.2796	-0.2791	-0.2789	-0.2779	-0.2779	-0.2808	-0.2784	-0.2806	-0.2803	-0.2809	-0.2789	-0.2803	-0.2803	-0.2810	-0.2805	-0.2806	-0.2799	-0.2795	-0.2791	-0.2797	-0.2791	-0.2797	-0.2788	-0.2804	-0.2802	-0.2797
0.5492	0.5583	0.5533	0.5618	0.5564	0.5563	0.5570	0.5630	0.5632	0.5624	0.5607	0.5590	0.5616	0.5625	0.5620	0.5635	0.5609	0.5605	0.5602	0.5609	0.5545	0.5602	0.5583	0.5579	0.5533	0.5525	0.5442	0.5435	0.5421	0.5423	0.5383	0.5386	0.5412	0.5338	0.5358	0.5390	0.5391	0.5435	0.5496	0.5515	0.5553
0.5844	0.5856	0.5812	0.5867	0.5868	0.5901	0.5834	0.5898	0.5921	0.5921	0.5936	0.5944	0.5945	0.5958	0.5965	0.5956	0.5964	0.5984	0.5959	0.5970	0.5902	0.5994	0.6035	0.5991	0.5965	0.5985	0.5937	0.5929	0.5917	0.5897	0.5843	0.5878	0.5890	0.5843	0.5850	0.5880	0.5875	0.5909	0.5928	0.5952	0.5961
1.2642	1.2647	1.2630	1.2592	1.2594	1.2649	1.2631	1.2640	1.2632	1.2608	1.2598	1.2595	1.2575	1.2572	1.2579	1.2572	1.2563	1.2564	1.2559	1.2560	1.2529	1.2552	1.2563	1.2539	1.2530	1.2526	1.2517	1.2512	1.2512	1.2506	1.2487	1.2505	1.2504	1.2497	1.2504	1.2498	1.2495	1.2498	1.2480	1.2446	1.2443
1.2038	1.2046	1.2043	1.2077	1.2059	1.2030	1.1999	1.2029	1.2048	1.2050	1.2069	1.2070	1.2097	1.2083	1.2129	1.2119	1.2132	1.2155	1.2156	1.2166	1.2270	1.2296	1.2284	1.2272	1.2265	1.2270	1.2252	1.2241	1.2218	1.2190	1.2206	1.2187	1.2188	1.2178	1.2181	1.2191	1.2190	1.2219	1.2250	1.2285	1.2298
1.9908	1.9904	1.9909	1.9901	1.9883	1.9903	1.9804	1.9990	2.0017	2.0028	2.0063	2.0061	2.0093	2.0081	2.0111	2.0110	2.0118	2.0149	2.0126	2.0141	2.0164	2.0144	2.0181	2.0115	2.0147	2.0143	2.0026	1.9990	1.9999	2.0034	1.9988	2.0054	2.0057	2.0083	2.0074	2.0076	2.0068	2.0074	2.0030	NaN	NaN
-0.0145	-0.0113	-0.0283	-0.0166	-0.0172	-0.0128	-0.0213	-0.0155	-0.0138	-0.0171	-0.0181	-0.0173	-0.0186	-0.0202	-0.0208	-0.0225	-0.0210	-0.0172	-0.0226	-0.0236	0.0191	-0.0236	-0.0178	NaN	NaN	NaN	NaN	NaN	NaN	NaN	NaN	NaN	NaN	NaN	NaN	NaN	NaN	NaN	NaN	NaN	NaN
1.1420	1.1408	1.1400	1.1369	1.1328	1.1391	1.1357	1.1372	1.1388	1.1368	1.1383	1.1377	1.1356	1.1355	1.1351	1.1337	1.1343	1.1357	1.1332	1.1323	1.1158	1.1330	1.1395	1.1327	1.1318	1.1379	1.1406	1.1386	1.1440	1.1446	1.1381	1.1472	1.1493	1.1467	1.1476	1.1480	1.1530	1.1536	1.1504	1.1347	1.1319
0.3009	0.3008	0.2997	0.2992	0.2995	0.3010	0.2967	0.3008	0.3025	0.3015	0.3016	0.3021	0.3013	0.3015	0.3011	0.3006	0.3011	0.3025	0.3004	0.3009	0.2917	0.3004	0.3051	0.3015	0.2998	0.3008	0.2998	0.3007	0.3016	0.3029	0.3024	0.3045	0.3045	0.3049	0.3073	0.3073	0.3081	0.3082	0.3044	0.3018	0.3001
-0.7560	-0.7569	-0.7574	-0.7571	-0.7585	-0.7569	-0.7589	-0.7576	-0.7561	-0.7567	-0.7590	-0.7586	-0.7583	-0.7585	-0.7584	-0.7585	-0.7582	-0.7559	-0.7586	-0.7579	-0.7587	-0.7583	-0.7571	-0.7582	-0.7580	-0.7583	-0.7580	-0.7577	-0.7577	-0.7593	-0.7609	-0.7596	-0.7602	-0.7596	-0.7594	-0.7592	-0.7592	-0.7583	-0.7591	-0.7595	-0.7603
0.5566	0.5575	0.5541	0.5562	0.5563	0.5553	0.5532	0.5565	0.5563	0.5602	0.5574	0.5572	0.5578	0.5605	0.5581	0.5573	0.5610	0.5619	0.5628	0.5624	0.5536	0.5579	0.5603	0.5583	0.5574	0.5590	0.5578	0.5582	0.5583	0.5575	0.5555	0.5590	0.5596	0.5586	0.5590	0.5590	0.5585	0.5602	0.5586	0.5596	0.5595
0.9182	0.9190	0.9164	0.9100	0.9123	0.9128	0.9115	0.9146	0.9177	0.9172	0.9173	0.9148	0.9141	0.9125	0.9124	0.9118	0.9135	0.9143	0.9120	0.9142	0.9198	0.9273	0.9300	0.9305	0.9297	0.9312	0.9328	0.9335	0.9338	0.9299	0.9212	0.9184	0.8694	0.8649	0.8644	0.8644	0.8658	0.8657	0.8715	0.8714	0.8619
-0.7094	-0.7095	-0.7091	-0.7085	-0.7084	-0.7086	-0.7084	-0.7083	-0.7058	-0.7069	-0.7073	-0.7085	-0.7082	-0.7072	-0.7071	-0.7077	-0.7078	-0.7052	-0.7079	-0.7073	-0.7083	-0.7058	-0.7052	-0.7065	-0.7052	-0.7054	-0.7057	-0.7054	-0.7053	-0.7072	-0.7068	-0.7061	-0.7066	-0.7083	-0.7067	-0.7058	-0.7053	-0.7066	-0.7091	-0.7116	-0.7122
0.3420	0.3419	0.3419	0.3422	0.3427	0.3450	0.3407	0.3436	0.3452	0.3447	0.3448	0.3447	0.3442	0.3437	0.3448	0.3438	0.3441	0.3456	0.3442	0.3426	0.3092	0.3276	0.3241	0.3240	0.3254	0.3264	0.3259	0.3270	0.3254	0.3323	0.3176	0.3164	0.3165	0.3146	0.3148	0.3155	0.3141	0.3132	0.3381	0.3395	0.3396
0.6379	0.6380	0.6383	0.6378	0.6373	0.6369	0.6360	0.6385	0.6390	0.6387	0.6395	0.6405	0.6399	0.6399	0.6397	0.6404	0.6408	0.6416	0.6392	0.6399	0.6439	0.6386	0.6406	0.6392	0.6395	0.6423	0.6433	0.6440	0.6437	0.6448	0.6427	0.6440	0.6439	0.6449	0.6454	0.6442	0.6447	0.6442	0.6407	0.6370	0.6380
0.6026	0.6017	0.6008	0.6020	0.6005	0.6037	0.5984	0.6039	0.6039	0.6001	0.6011	0.6012	0.6002	0.5999	0.6013	0.6007	0.5993	0.5903	0.5987	0.6010	0.6069	0.5876	0.5887	0.5870	0.5862	0.5869	0.5913	0.5918	0.5937	0.6017	0.6006	0.6031	0.6026	0.6028	0.6010	0.6012	0.5993	0.5985	0.5894	0.5851	0.5846
0.6389	0.6380	0.6374	0.6376	0.6372	0.6379	0.6361	0.6384	0.6387	0.6389	0.6394	0.6380	0.6383	0.6390	0.6381	0.6368	0.6383	0.6397	0.6371	0.6372	0.6664	0.6427	0.6445	0.6430	0.6422	0.6434	0.6418	0.6424	0.6412	0.6408	0.6391	0.6391	0.6399	0.6398	0.6392	0.6386	0.6400	0.6396	0.6392	0.6396	0.6401
0.3100	0.3096	0.3092	0.3081	0.3072	0.3088	0.3051	0.3082	0.3104	0.3079	0.3083	0.3083	0.3091	0.3083	0.3089	0.3086	0.3080	0.3089	0.3075	0.3081	0.3002	0.3087	0.3087	0.3035	0.3029	0.3043	0.3050	0.3072	0.3059	0.3042	0.3033	0.3047	0.3046	0.3030	0.3050	0.3035	0.3030	0.3052	0.3043	0.3055	0.3067
0.4245	0.4265	0.4223	0.4244	0.4244	0.4234	0.4205	0.4260	0.4267	0.4260	0.4267	0.4279	0.4293	0.4276	0.4273	0.4273	0.4259	0.4280	0.4237	0.4254	0.4313	0.4268	0.4320	0.4272	0.4277	0.4337	0.4336	0.4364	0.4373	0.4402	0.4362	0.4413	0.4418	0.4407	0.4406	0.4406	0.4394	0.4407	0.4337	0.4286	0.4291
-2.2645	-2.2624	-2.2694	-2.2533	-2.2596	-2.2481	-2.2624	-2.2583	-2.2419	-2.2556	-2.2560	-2.2769	-2.2771	-2.2793	-2.2820	-2.2799	-2.2809	-2.2813	-2.2858	-2.2732	-2.2771	-2.2861	-2.2902	-2.2761	-2.2786	-2.2850	-2.2827	-2.2800	-2.2890	-2.2759	-2.2747	-2.2706	-2.2758	-2.2793	-2.2781	-2.2722	-2.2781	-2.2791	-2.3034	-2.3056	-2.3192
-0.0126	-0.0111	-0.0144	-0.0149	-0.0155	-0.0140	-0.0161	-0.0141	-0.0108	-0.0136	-0.0119	-0.0108	-0.0114	-0.0118	-0.0121	-0.0118	-0.0120	-0.0101	-0.0112	-0.0108	-0.0196	-0.0137	-0.0004	-0.0064	-0.0060	0.0019	0.0007	0.0059	0.0095	0.0091	0.0099	0.0116	0.0114	0.0111	0.0119	0.0119	0.0130	0.0144	0.0094	0.0070	0.0069
-0.6967	-0.6959	-0.6952	-0.6962	-0.6955	-0.6942	-0.6949	-0.6966	-0.6952	-0.6955	-0.6963	-0.6975	-0.6976	-0.6970	-0.6968	-0.6978	-0.6959	-0.6937	-0.6935	-0.6936	-0.6949	-0.6945	-0.6934	-0.6938	-0.6929	-0.6921	-0.6924	-0.6916	-0.6912	-0.6919	-0.6906	-0.6909	-0.6916	-0.6920	-0.6916	-0.6914	-0.6916	-0.6928	-0.6941	-0.6968	-0.6984
0.5681	0.5677	0.5653	0.5676	0.5666	0.5684	0.5649	0.5679	0.5693	0.5679	0.5677	0.5669	0.5673	0.5662	0.5677	0.5664	0.5673	0.5674	0.5656	0.5659	0.5546	0.5545	0.5556	0.5538	0.5539	0.5542	0.5540	0.5550	0.5525	0.5538	0.5520	0.5531	0.5535	0.5534	0.5541	0.5527	0.5552	0.5573	0.5575	0.5601	0.5628
-0.3535	-0.3532	-0.3547	-0.3528	-0.3572	-0.3541	-0.3492	-0.3521	-0.3494	-0.3495	-0.3530	-0.3529	-0.3530	-0.3565	-0.3591	-0.3538	-0.3562	-0.3561	-0.3590	-0.3583	-0.3627	-0.3610	-0.3682	-0.3673	-0.3717	-0.3705	-0.3720	-0.3733	-0.3773	-0.3777	-0.3794	-0.3811	-0.3788	-0.3753	-0.3730	-0.3722	-0.3626	-0.3541	-0.3531	-0.3527	-0.3611
0.2230	0.2255	0.2200	0.2241	0.2212	0.2238	0.2117	0.2270	0.2243	0.2248	0.2145	0.2202	0.2107	0.2055	0.2252	0.2200	0.2202	0.2189	0.2085	0.2106	0.2208	0.2105	0.2169	0.2153	0.2136	0.2135	0.2122	0.2176	0.2149	0.2137	0.2138	0.2161	0.2137	0.2123	0.2129	0.2126	0.2140	0.2179	0.2118	0.2110	0.2170
1.1555	1.1568	1.1550	1.1595	1.1580	1.1538	1.1505	1.1536	1.1537	1.1542	1.1556	1.1567	1.1568	1.1579	1.1573	1.1573	1.1587	1.1598	1.1599	1.1649	1.1746	1.1857	1.1861	1.1867	1.1837	1.1814	1.1765	1.1767	1.1765	1.1753	1.1760	1.1744	1.1755	1.1743	1.1732	1.1759	1.1750	1.1792	1.1808	1.1852	1.1833
-2.3293	-2.3191	-2.3303	-2.3250	-2.3266	-2.3246	-2.3269	-2.3244	-2.3268	-2.3219	-2.3248	-2.3240	-2.3238	-2.3275	-2.3243	-2.3228	-2.3261	-2.3219	-2.3265	-2.3274	-2.3290	-2.3318	-2.3322	-2.3299	-2.3298	-2.3305	-2.3284	-2.3300	-2.3322	-2.3308	-2.3295	-2.3282	-2.3295	-2.3297	-2.3306	-2.3320	-2.3316	-2.3295	-2.3278	-2.3290	-2.3326
0.8844	0.8843	0.8829	0.8782	0.8792	0.8809	0.8785	0.8798	0.8807	0.8797	0.8800	0.8797	0.8802	0.8796	0.8795	0.8786	0.8782	0.8780	0.8769	0.8769	0.8878	0.8820	0.8808	0.8803	0.8780	0.8763	0.8743	0.8729	0.8723	0.8732	0.8720	0.8725	0.8725	0.8717	0.8724	0.8723	0.8729	0.8735	0.8772	0.8803	0.8834
-2.4029	-2.4011	-2.4057	-2.4035	-2.4040	-2.4040	-2.4040	-2.4040	-2.4024	-2.4032	-2.4030	-2.4035	-2.4030	-2.4035	-2.4036	-2.4030	-2.4033	-2.4024	-2.4051	-2.4042	-2.4058	-2.4052	-2.4068	-2.4082	-2.4075	-2.4083	-2.4084	-2.4093	-2.4094	-2.4095	-2.4107	-2.4098	-2.4097	-2.4101	-2.4082	-2.4090	-2.4082	-2.4068	-2.4062	-2.4039	-2.4026
1.7275	1.7271	1.7275	1.7281	1.7289	1.7285	1.7312	1.7304	1.7303	1.7303	1.7293	1.7294	1.7296	1.7295	1.7285	1.7282	1.7280	1.7284	1.7286	1.7257	1.7235	1.7244	1.7243	1.7254	1.7248	1.7243	1.7104	1.7144	1.7114	1.7091	1.7160	1.7151	1.7130	1.7148	1.7148	1.7152	1.7127	1.7107	1.7099	1.7202	1.7174
0.6089	0.6100	0.6062	0.6071	0.6083	0.6131	0.6033	0.6094	0.6116	0.6106	0.6105	0.6105	0.6100	0.6096	0.6095	0.6091	0.6097	0.6095	0.6086	0.6088	0.6029	0.6083	0.6107	0.6075	0.6076	0.6090	0.6078	0.6088	0.6103	0.6108	0.6086	0.6117	0.6127	0.6107	0.6132	0.6128	0.6128	0.6160	0.6167	0.6256	0.6253
0.5285	0.5281	0.5240	0.5286	0.5285	0.5294	0.5253	0.5274	0.5253	0.5248	0.5237	0.5228	0.5231	0.5230	0.5213	0.5216	0.5214	0.5223	0.5215	0.5205	0.5177	0.5230	0.5211	0.5187	0.5178	0.5183	0.5172	0.5167	0.5171	0.5152	0.5158	0.5160	0.5165	0.5153	0.5162	0.5156	0.5173	0.5172	0.5172	0.5168	0.5193
0.3805	0.3822	0.3777	0.3784	0.3789	0.3809	0.3751	0.3817	0.3830	0.3824	0.3826	0.3846	0.3836	0.3845	0.3846	0.3836	0.3854	0.3871	0.3838	0.3833	0.3631	0.3675	0.3666	0.3662	0.3668	0.3688	0.3692	0.3698	0.3697	0.3682	0.3676	0.3703	0.3728	0.3710	0.3735	0.3722	0.3741	0.3782	0.3733	0.3726	0.3722
0.4335	0.4344	0.4336	0.4326	0.4345	0.4371	0.4295	0.4321	0.4379	0.4360	0.4374	0.4362	0.4372	0.4382	0.4391	0.4381	0.4394	0.4443	0.4409	0.4439	0.4425	0.4409	0.4468	0.4470	0.4473	0.4507	0.4485	0.4476	0.4426	0.4418	0.4418	0.4440	0.4435	0.4404	0.4435	0.4450	0.4464	0.4475	0.4474	0.4453	0.4486
1.7862	1.7837	1.7829	1.7826	1.7779	1.7828	1.7734	1.7819	1.7820	1.7815	1.7850	1.7827	1.7801	1.7806	1.7801	1.7779	1.7782	1.7749	1.7758	1.7675	1.7584	1.7590	1.7716	1.7580	1.7596	1.7660	1.7548	1.7548	1.7568	1.7559	1.7445	1.7529	1.7535	1.7533	1.7539	1.7537	1.7543	1.7583	1.7543	1.7521	1.7588
0.5733	0.5709	0.5711	0.5716	0.5706	0.5725	0.5694	0.5729	0.5745	0.5751	0.5753	0.5749	0.5745	0.5748	0.5754	0.5758	0.5757	0.5761	0.5749	0.5754	0.5772	0.5779	0.5788	0.5764	0.5767	0.5788	0.5792	0.5780	0.5772	0.5784	0.5754	0.5757	0.5766	0.5752	0.5758	0.5755	0.5763	0.5744	0.5704	0.5688	0.5693
0.7022	0.7020	0.6967	0.6984	0.7003	0.7019	0.6974	0.7012	0.7038	0.7028	0.7046	0.7036	0.7031	0.7047	0.7042	0.7041	0.7042	0.7058	0.7036	0.7032	0.7039	0.7055	0.7054	0.7016	0.7019	0.7064	0.7052	0.7050	0.7081	0.7069	0.7055	0.7048	0.7056	0.7079	0.7051	0.7054	0.7102	0.7073	0.7046	0.7002	0.7030
-2.3487	-2.3442	-2.3502	-2.3475	-2.3437	-2.3452	-2.3474	-2.3451	-2.3468	-2.3477	-2.3504	-2.3540	-2.3532	-2.3586	-2.3588	-2.3567	-2.3588	-2.3521	-2.3547	-2.3513	-2.3532	-2.3508	-2.3528	-2.3506	-2.3477	-2.3468	-2.3451	-2.3438	-2.3433	-2.3423	-2.3425	-2.3433	-2.3428	-2.3441	-2.3411	-2.3452	-2.3451	-2.3464	-2.3497	-2.3531	-2.3539
-2.4501	-2.4487	-2.4521	-2.4509	-2.4496	-2.4504	-2.4496	-2.4483	-2.4455	-2.4493	-2.4488	-2.4490	-2.4487	-2.4502	-2.4494	-2.4487	-2.4490	-2.4471	-2.4500	-2.4500	-2.4498	-2.4504	-2.4504	-2.4502	-2.4508	-2.4519	-2.4516	-2.4532	-2.4540	-2.4537	-2.4546	-2.4545	-2.4541	-2.4542	-2.4519	-2.4538	-2.4516	-2.4542	-2.4525	-2.4529	-2.4534
1.0007	1.0091	1.0012	1.0044	1.0128	1.0213	1.0128	1.0154	1.0185	1.0101	1.0192	1.0144	1.0176	1.0119	1.0083	1.0173	1.0191	1.0094	1.0152	1.0128	1.0222	1.0063	1.0108	1.0227	1.0115	1.0324	1.0453	1.0377	1.0519	1.0512	1.0397	1.0493	1.0494	1.0578	1.0356	1.0581	1.0456	1.0528	1.0470	1.0138	1.0134
0.7361	0.7352	0.7348	0.7359	0.7342	0.7360	0.7349	0.7369	0.7373	0.7374	0.7378	0.7378	0.7367	0.7364	0.7377	0.7369	0.7378	0.7386	0.7369	0.7366	0.7463	0.7409	0.7424	0.7408	0.7402	0.7418	0.7429	0.7448	0.7462	0.7476	0.7466	0.7465	0.7460	0.7474	0.7466	0.7462	0.7445	0.7451	0.7472	0.7480	0.7506
1.7881	1.7881	1.7872	1.7866	1.7858	1.7830	1.7905	1.7896	1.7909	1.7926	1.7930	1.7938	1.7933	1.7943	1.7953	1.7955	1.7954	1.7945	1.7925	1.7907	1.7897	1.7895	1.7883	1.7946	1.7916	1.7914	1.7871	1.7897	1.7910	1.7922	1.7924	1.7960	1.7968	1.7973	1.7972	1.7972	1.7980	1.7963	1.7957	1.8031	1.8110
0.1699	0.1704	0.1861	0.1773	0.1719	0.1818	0.2057	0.1679	0.1817	0.1785	0.1747	0.1910	0.1924	0.1798	0.2035	0.1924	0.2005	0.2229	0.2163	0.1959	0.2111	0.2273	0.1943	0.2190	0.2227	0.2255	0.2297	0.2313	0.2300	0.2297	0.2309	0.2320	0.2293	0.2261	0.2255	0.1808	0.1880	0.1916	0.1886	0.1885	0.1672
0.6064	0.6064	0.6050	0.6066	0.6035	0.6071	0.6018	0.6067	0.6059	0.6046	0.6058	0.6043	0.6066	0.6059	0.6074	0.6055	0.6061	0.6092	0.6039	0.6034	0.6031	0.6012	0.6050	0.6034	0.6008	0.6051	0.6031	0.6018	0.6006	0.6015	0.6025	0.6038	0.6029	0.6001	0.6015	0.6016	0.6008	0.6055	0.6011	0.5995	0.5995
-2.5877	-2.5794	-2.6112	-2.6124	-2.6105	-2.6107	-2.6073	-2.6127	-2.5835	-2.6103	-2.6134	-2.6143	-2.6150	-2.6171	-2.6145	-2.6153	-2.6166	-2.6132	-2.6132	-2.6102	-2.6135	-2.6124	-2.6166	-2.5846	-2.6137	-2.6148	-2.6122	-2.6106	-2.6108	-2.6121	-2.6156	-2.5866	-2.5802	-2.5810	-2.5802	-2.5854	-2.5871	-2.5873	-2.5923	-2.5927	-2.5907
0.7124	0.7125	0.7096	0.7107	0.7105	0.7123	0.7077	0.7102	0.7108	0.7111	0.7097	0.7103	0.7111	0.7115	0.7104	0.7103	0.7113	0.7105	0.7097	0.7094	0.7050	0.7155	0.7188	0.7155	0.7135	0.7141	0.7143	0.7145	0.7161	0.7152	0.7149	0.7174	0.7157	0.7166	0.7171	0.7159	0.7171	0.7189	0.7175	0.7165	0.7188
0.4539	0.4548	0.4518	0.4522	0.4530	0.4551	0.4488	0.4549	0.4565	0.4571	0.4578	0.4574	0.4580	0.4575	0.4580	0.4576	0.4583	0.4601	0.4582	0.4587	0.4545	0.4634	0.4666	0.4646	0.4636	0.4649	0.4638	0.4651	0.4645	0.4632	0.4617	0.4632	0.4639	0.4640	0.4619	0.4620	0.4632	0.4639	0.4632	0.4621	0.4632
0.3913	0.3911	0.3890	0.3882	0.3891	0.3908	0.3863	0.3904	0.3919	0.3909	0.3900	0.3906	0.3906	0.3905	0.3908	0.3904	0.3917	0.3924	0.3906	0.3918	0.3802	0.3850	0.3856	0.3829	0.3822	0.3843	0.3836	0.3833	0.3829	0.3843	0.3829	0.3841	0.3835	0.3820	0.3849	0.3850	0.3837	0.3843	0.3817	0.3808	0.3830
0.4792	0.4799	0.4784	0.4772	0.4772	0.4800	0.4765	0.4803	0.4803	0.4791	0.4786	0.4800	0.4781	0.4784	0.4780	0.4776	0.4766	0.4769	0.4766	0.4760	0.4637	0.4664	0.4626	0.4596	0.4606	0.4615	0.4621	0.4619	0.4655	0.4612	0.4611	0.4606	0.4612	0.4601	0.4619	0.4623	0.4629	0.4649	0.4694	0.4699	0.4723
0.9924	0.9916	0.9908	0.9761	0.9773	0.9720	0.9740	0.9712	0.9742	0.9754	0.9774	0.9785	0.9808	0.9805	0.9825	0.9824	0.9825	0.9846	0.9819	0.9815	0.9609	0.9837	0.9827	0.9828	0.9833	0.9845	0.9831	0.9822	0.9848	0.9844	0.9819	0.9849	0.9856	0.9856	0.9820	0.9829	0.9818	0.9808	0.9861	0.9870	0.9875
1.0856	1.0852	1.0838	1.0762	1.0750	1.0715	1.0722	1.0728	1.0719	1.0733	1.0737	1.0750	1.0732	1.0744	1.0759	1.0780	1.0764	1.0761	1.0766	1.0783	1.1090	1.0987	1.0984	1.0987	1.0997	1.0985	1.0982	1.0983	1.0954	1.0941	1.0952	1.0934	1.0937	1.0918	1.0941	1.0956	1.0984	1.0929	1.0980	1.1003	1.0970
0.2243	0.2246	0.2215	0.2234	0.2233	0.2251	0.2205	0.2252	0.2269	0.2272	0.2273	0.2285	0.2286	0.2287	0.2304	0.2295	0.2311	0.2329	0.2305	0.2316	0.2468	0.2353	0.2356	0.2349	0.2349	0.2381	0.2444	0.2434	0.2505	0.2528	0.2511	0.2574	0.2493	0.2564	0.2562	0.2541	0.2527	0.2476	0.2432	0.2353	0.2321
0.0702	0.0700	0.0650	0.0674	0.0676	0.0698	0.0660	0.0695	0.0729	0.0700	0.0715	0.0708	0.0701	0.0708	0.0706	0.0698	0.0705	0.0718	0.0701	0.0720	0.0600	0.0736	0.0746	0.0713	0.0699	0.0736	0.0707	0.0731	0.0735	0.0724	0.0719	0.0731	0.0731	0.0713	0.0741	0.0738	0.0757	0.0753	0.0709	0.0708	0.0728
0.5459	0.5460	0.5453	0.5428	0.5479	0.5501	0.5487	0.5501	0.5496	0.5489	0.5482	0.5478	0.5469	0.5454	0.5425	0.5423	0.5419	0.5398	0.5400	0.5387	0.5348	0.5439	0.5447	0.5446	0.5409	0.5414	0.5431	0.5433	0.5454	0.5442	0.5449	0.5430	0.5444	0.5393	0.5414	0.5424	0.5434	0.5461	0.5513	0.5510	0.5484
0.6344	0.6372	0.6332	0.6348	0.6349	0.6371	0.6337	0.6352	0.6372	0.6350	0.6346	0.6348	0.6317	0.6321	0.6290	0.6286	0.6299	0.6289	0.6254	0.6254	0.6071	0.6305	0.6306	0.6267	0.6257	0.6263	0.6245	0.6240	0.6230	0.6160	0.6196	0.6201	0.6188	0.6155	0.6190	0.6226	0.6212	0.6259	0.6257	0.6286	0.6290
0.0930	0.0941	0.0910	0.0914	0.0908	0.0920	0.0902	0.0920	0.0943	0.0924	0.0951	0.0949	0.0990	0.0959	0.0968	0.0953	0.0968	0.1019	0.1003	0.1010	0.0909	0.1035	0.1071	0.1068	0.1068	0.1087	0.1078	0.1095	0.1116	0.1102	0.1101	0.1102	0.1113	0.1096	0.1112	0.1126	0.1119	0.1167	0.1122	0.1098	0.1102
1.8065	1.8072	1.8082	1.8083	1.8061	1.8097	1.8038	1.8091	1.8120	1.8107	1.8129	1.8144	1.8133	1.8113	1.8105	1.8080	1.8093	1.8088	1.8085	1.8065	1.8052	1.8068	1.8075	1.7965	1.8005	1.8031	1.8012	1.8014	1.8021	1.8006	1.7935	1.8016	1.8036	1.8028	1.8047	1.8031	1.8118	1.8130	1.8106	1.8091	1.8137
0.6997	0.6997	0.6998	0.7000	0.6997	0.7005	0.6989	0.6997	0.6991	0.6994	0.7001	0.7012	0.7002	0.6997	0.7016	0.7008	0.7010	0.7015	0.7011	0.7019	0.6975	0.6965	0.6976	0.6961	0.6956	0.6968	0.6964	0.6955	0.6957	0.6953	0.6956	0.6959	0.6956	0.6954	0.6967	0.6976	0.6993	0.6986	0.6997	0.7008	0.7004
0.0605	0.0598	0.0598	0.0612	0.0607	0.0606	0.0596	0.0622	0.0637	0.0621	0.0617	0.0622	0.0607	0.0611	0.0610	0.0612	0.0612	0.0614	0.0602	0.0604	0.0541	0.0622	0.0634	0.0607	0.0628	0.0621	0.0601	0.0603	0.0599	0.0587	0.0578	0.0577	0.0595	0.0549	0.0579	0.0582	0.0580	0.0602	0.0629	0.0654	0.0644
0.0765	0.0780	0.0711	0.0729	0.0746	0.0763	0.0698	0.0748	0.0786	0.0759	0.0760	0.0754	0.0749	0.0752	0.0741	0.0712	0.0743	0.0787	0.0721	0.0701	0.0479	0.0698	0.0761	0.0661	0.0634	0.0684	0.0640	0.0672	0.0639	0.0660	0.0638	0.0669	0.0686	0.0654	0.0671	0.0686	0.0682	0.0724	0.0640	0.0624	0.0638
1.2111	1.2113	1.2101	1.2096	1.2105	1.2109	1.2094	1.2098	1.2100	1.2095	1.2088	1.2091	1.2081	1.2081	1.2068	1.2065	1.2061	1.2062	1.2058	1.2052	1.2147	1.2105	1.2119	1.2108	1.2111	1.2124	1.2155	1.2159	1.2176	1.2193	1.2132	1.2214	1.2237	1.2215	1.2218	1.2231	1.2233	1.2244	1.2258	1.2311	1.2311
0.5741	0.5744	0.5718	0.5732	0.5725	0.5743	0.5694	0.5734	0.5750	0.5754	0.5759	0.5761	0.5768	0.5765	0.5766	0.5763	0.5770	0.5781	0.5762	0.5764	0.5696	0.5792	0.5804	0.5762	0.5761	0.5782	0.5769	0.5769	0.5774	0.5746	0.5753	0.5773	0.5774	0.5757	0.5766	0.5769	0.5796	0.5822	0.5803	0.5784	0.5806
1.8338	1.8329	1.8355	1.8357	1.8337	1.8346	1.8280	1.8356	1.8348	1.8356	1.8370	1.8366	1.8379	1.8355	1.8371	1.8365	1.8364	1.8385	1.8362	1.8364	1.8408	1.8382	1.8427	1.8312	1.8361	1.8404	1.8395	1.8400	1.8400	1.8380	1.8271	1.8390	1.8394	1.8394	1.8407	1.8406	1.8423	1.8452	1.8393	1.8353	1.8417
1.6627	1.6629	1.6631	1.6612	1.6585	1.6623	1.6503	1.6609	1.6651	1.6625	1.6662	1.6654	1.6691	1.6669	1.6681	1.6683	1.6689	1.6701	1.6688	1.6713	1.6749	1.6747	1.6838	1.6777	1.6767	1.6830	1.6829	1.6837	1.6840	1.6822	1.6702	1.6829	1.6850	1.6838	1.6855	1.6848	1.6865	1.6885	1.6791	1.6770	1.6812
0.8439	0.8440	0.8430	0.8437	0.8444	0.8438	0.8423	0.8452	0.8460	0.8445	0.8456	0.8450	0.8459	0.8450	0.8463	0.8471	0.8471	0.8479	0.8457	0.8478	0.8525	0.8409	0.8458	0.8460	0.8467	0.8446	0.8432	0.8414	0.8411	0.8416	0.8455	0.8425	0.8379	0.8378	0.8403	0.8386	0.8421	0.8412	0.8411	0.8399	0.8409
0.2271	0.2299	0.2229	0.2263	0.2257	0.2275	0.2233	0.2298	0.2313	0.2290	0.2293	0.2313	0.2312	0.2303	0.2294	0.2296	0.2299	0.2362	0.2325	0.2322	0.2150	0.2322	0.2362	0.2289	0.2279	0.2311	0.2296	0.2311	0.2329	0.2289	0.2315	0.2304	0.2311	0.2302	0.2286	0.2306	0.2311	0.2349	0.2302	0.2309	0.2269
0.5096	0.5099	0.5068	0.5081	0.5089	0.5101	0.5040	0.5124	0.5141	0.5150	0.5145	0.5144	0.5140	0.5139	0.5137	0.5134	0.5146	0.5152	0.5143	0.5131	0.5064	0.5157	0.5182	0.5160	0.5159	0.5180	0.5173	0.5181	0.5168	0.5163	0.5130	0.5152	0.5154	0.5141	0.5148	0.5140	0.5131	0.5123	0.5115	0.5126	0.5129
-0.6720	-0.6727	-0.6752	-0.6741	-0.6779	-0.6728	-0.6767	-0.6746	-0.6683	-0.6698	-0.6725	-0.6721	-0.6715	-0.6724	-0.6716	-0.6724	-0.6713	-0.6683	-0.6715	-0.6713	-0.6724	-0.6703	-0.6693	-0.6704	-0.6689	-0.6677	-0.6667	-0.6659	-0.6656	-0.6661	-0.6640	-0.6633	-0.6625	-0.6639	-0.6626	-0.6633	-0.6618	-0.6645	-0.6698	-0.6706	-0.6713
0.7621	0.7591	0.7601	0.7579	0.7591	0.7600	0.7567	0.7599	0.7601	0.7596	0.7609	0.7604	0.7616	0.7608	0.7600	0.7589	0.7598	0.7597	0.7592	0.7602	0.7469	0.7574	0.7581	0.7563	0.7556	0.7577	0.7559	0.7548	0.7584	0.7577	0.7570	0.7574	0.7599	0.7594	0.7604	0.7604	0.7630	0.7621	0.7596	0.7599	0.7632
1.1133	1.1142	1.1122	1.1187	1.1138	1.1132	1.1093	1.1126	1.1144	1.1137	1.1150	1.1155	1.1158	1.1170	1.1175	1.1170	1.1179	1.1201	1.1180	1.1192	1.1295	1.1363	1.1367	1.1371	1.1354	1.1284	1.1215	1.1212	1.1247	1.1280	1.1263	1.1301	1.1294	1.1267	1.1280	1.1272	1.1277	1.1260	1.1225	1.1175	1.1166
-0.2486	-0.2489	-0.2499	-0.2500	-0.2499	-0.2493	-0.2518	-0.2500	-0.2482	-0.2493	-0.2492	-0.2492	-0.2495	-0.2492	-0.2493	-0.2490	-0.2494	-0.2496	-0.2495	-0.2497	-0.2513	-0.2495	-0.2503	-0.2505	-0.2503	-0.2495	-0.2503	-0.2504	-0.2498	-0.2509	-0.2496	-0.2502	-0.2497	-0.2505	-0.2505	-0.2506	-0.2500	-0.2497	-0.2507	-0.2512	-0.2516
1.0602	1.0611	1.0610	1.0579	1.0567	1.0615	1.0613	1.0621	1.0638	1.0642	1.0636	1.0665	1.0640	1.0638	1.0628	1.0631	1.0625	1.0637	1.0618	1.0619	1.0527	1.0547	1.0564	1.0533	1.0581	1.0579	1.0593	1.0611	1.0625	1.0628	1.0601	1.0617	1.0620	1.0628	1.0609	1.0622	1.0615	1.0613	1.0593	1.0552	1.0566
1.6663	1.6671	1.6657	1.6668	1.6625	1.6663	1.6624	1.6668	1.6663	1.6647	1.6666	1.6640	1.6627	1.6604	1.6581	1.6582	1.6555	1.6567	1.6550	1.6530	1.6563	1.6565	1.6575	1.6507	1.6511	1.6543	1.6581	1.6563	1.6562	1.6543	1.6477	1.6528	1.6532	1.6528	1.6525	1.6519	1.6525	1.6558	1.6540	1.6609	1.6682
-2.7301	-2.7285	-2.7301	-2.7315	-2.7294	-2.7274	-2.7310	-2.7322	-2.7282	-2.7304	-2.7304	-2.7330	-2.7311	-2.7336	-2.7335	-2.7310	-2.7326	-2.7314	-2.7318	-2.7318	-2.7325	-2.7325	-2.7296	-2.7327	-2.7335	-2.7314	-2.7328	-2.7353	-2.7338	-2.7346	-2.7338	-2.7366	-2.7317	-2.7320	-2.7353	-2.7341	-2.7313	-2.7330	-2.7336	-2.7336	-2.7339
0.1675	0.1699	0.1582	0.1626	0.1632	0.1664	0.1591	0.1649	0.1658	0.1657	0.1670	0.1666	0.1656	0.1658	0.1660	0.1635	0.1641	0.1667	0.1636	0.1625	0.1495	0.1609	0.1681	0.1625	0.1624	0.1638	0.1623	0.1645	0.1600	0.1588	0.1553	0.1576	0.1614	0.1577	0.1593	0.1628	0.1600	0.1657	0.1641	0.1659	0.1694
0.7436	0.7432	0.7399	0.7426	0.7415	0.7416	0.7364	0.7433	0.7450	0.7434	0.7430	0.7440	0.7444	0.7436	0.7426	0.7428	0.7425	0.7417	0.7398	0.7419	0.7702	0.7831	0.7833	0.7838	0.7839	0.7851	0.7836	0.7836	0.7854	0.7843	0.7829	0.7808	0.7803	0.7795	0.7803	0.7800	0.7803	0.7812	0.7810	0.7810	0.7823
-0.6800	-0.6811	-0.6852	-0.6826	-0.6837	-0.6780	-0.6835	-0.6815	-0.6717	-0.6777	-0.6807	-0.6822	-0.6799	-0.6801	-0.6800	-0.6809	-0.6793	-0.6714	-0.6783	-0.6780	-0.6792	-0.6767	-0.6740	-0.6775	-0.6754	-0.6727	-0.6737	-0.6733	-0.6736	-0.6741	-0.6734	-0.6733	-0.6714	-0.6757	-0.6721	-0.6726	-0.6706	-0.6718	-0.6768	-0.6762	-0.6784
-0.7564	-0.7560	-0.7557	-0.7556	-0.7550	-0.7549	-0.7551	-0.7546	-0.7547	-0.7559	-0.7559	-0.7561	-0.7558	-0.7561	-0.7568	-0.7562	-0.7566	-0.7567	-0.7568	-0.7571	-0.7581	-0.7575	-0.7583	-0.7573	-0.7583	-0.7583	-0.7585	-0.7589	-0.7590	-0.7598	-0.7592	-0.7603	-0.7601	-0.7610	-0.7606	-0.7606	-0.7606	-0.7599	-0.7596	-0.7592	-0.7604
0.6288	0.6289	0.6291	0.6289	0.6283	0.6290	0.6285	0.6299	0.6318	0.6321	0.6334	0.6337	0.6343	0.6347	0.6368	0.6377	0.6372	0.6392	0.6377	0.6396	0.6350	0.6404	0.6417	0.6394	0.6401	0.6393	0.6378	0.6432	0.6400	0.6389	0.6365	0.6374	0.6403	0.6395	0.6422	0.6414	0.6426	0.6437	0.6385	0.6334	0.6338
1.8796	1.8794	1.8830	1.8813	1.8772	1.8801	1.8683	1.8809	1.8805	1.8823	1.8871	1.8859	1.8875	1.8848	1.8872	1.8857	1.8841	1.8875	1.8850	1.8862	1.8879	1.8840	1.8868	1.8782	1.8831	1.8889	1.8901	1.8889	1.8909	1.8907	1.8759	1.8888	1.8887	1.8903	1.8913	1.8907	1.8899	1.8876	1.8773	NaN	NaN
-0.0371	-0.0355	-0.0329	-0.0353	-0.0356	-0.0405	-0.0333	-0.0293	-0.0316	-0.0334	-0.0340	-0.0317	-0.0306	-0.0316	-0.0324	-0.0353	-0.0295	-0.0258	-0.0322	-0.0296	-0.0439	-0.0323	-0.0301	-0.0347	-0.0373	-0.0347	-0.0373	-0.0323	-0.0354	-0.0346	-0.0346	-0.0352	-0.0356	-0.0356	-0.0346	-0.0330	-0.0292	-0.0295	-0.0325	-0.0337	-0.0308
0.3374	0.3378	0.3327	0.3360	0.3366	0.3377	0.3345	0.3376	0.3384	0.3370	0.3370	0.3369	0.3372	0.3366	0.3368	0.3365	0.3367	0.3378	0.3370	0.3361	0.3357	0.3385	0.3407	0.3382	0.3388	0.3398	0.3393	0.3401	0.3407	0.3405	0.3400	0.3413	0.3420	0.3411	0.3428	0.3421	0.3413	0.3417	0.3392	0.3363	0.3376
1.2608	1.2608	1.2612	1.2628	1.2605	1.2626	1.2605	1.2611	1.2632	1.2631	1.2646	1.2674	1.2672	1.2676	1.2679	1.2695	1.2694	1.2739	1.2695	1.2743	NaN	NaN	NaN	NaN	NaN	NaN	NaN	NaN	NaN	NaN	NaN	NaN	NaN	NaN	NaN	NaN	NaN	NaN	NaN	NaN	NaN
-0.9424	-0.9366	-0.9502	-0.9455	-0.9443	-0.9446	-0.9513	-0.9469	-0.9465	-0.9515	-0.9507	-0.9517	-0.9466	-0.9497	-0.9480	-0.9485	-0.9535	-0.9511	-0.9567	-0.9606	-0.9643	-0.9663	-0.9658	-0.9650	-0.9682	-0.9650	-0.9632	-0.9637	-0.9677	-0.9628	-0.9596	-0.9615	-0.9563	-0.9587	-0.9610	-0.9646	-0.9616	-0.9612	-0.9629	-0.9481	-0.9487
0.7587	0.7599	0.7563	0.7559	0.7564	0.7604	0.7537	0.7608	0.7622	0.7607	0.7625	0.7634	0.7652	0.7653	0.7664	0.7669	0.7669	0.7679	0.7647	0.7678	0.7618	0.7638	0.7648	0.7672	0.7621	0.7643	0.7608	0.7601	0.7646	0.7640	0.7578	0.7652	0.7642	0.7653	0.7645	0.7648	0.7655	0.7621	0.7572	0.7479	0.7505
1.7520	1.7543	1.7540	1.7506	1.7452	1.7554	1.7465	1.7519	1.7546	1.7493	1.7488	1.7496	1.7496	1.7462	1.7486	1.7457	1.7486	1.7494	1.7462	1.7445	1.7346	1.7409	1.7470	1.7219	1.7399	1.7399	1.7388	1.7285	1.7300	1.7288	1.7281	1.7279	1.7304	1.7209	1.7228	1.7275	1.7293	1.7352	1.7399	1.7389	1.7433
0.5987	0.5991	0.5969	0.5974	0.5973	0.5998	0.5952	0.5997	0.6015	0.6011	0.6019	0.6034	0.6009	0.6007	0.6012	0.5996	0.6007	0.6020	0.5990	0.5993	0.5904	0.6029	0.6014	0.6004	0.6011	0.6015	0.5997	0.6013	0.6023	0.6022	0.5994	0.6036	0.6056	0.6022	0.6026	0.6015	0.6016	0.6019	0.6059	0.6053	0.6019
-0.4584	-0.4594	-0.4621	-0.4619	-0.4633	-0.4596	-0.4627	-0.4605	-0.4569	-0.4598	-0.4593	-0.4617	-0.4607	-0.4599	-0.4575	-0.4595	-0.4592	-0.4577	-0.4579	-0.4571	-0.4617	-0.4577	-0.4644	-0.4648	-0.4666	-0.4642	-0.4646	-0.4651	-0.4645	-0.4586	-0.4600	-0.4582	-0.4597	-0.4634	-0.4603	-0.4608	-0.4583	-0.4597	-0.4638	-0.4617	-0.4628
0.4551	0.4566	0.4520	0.4478	0.4486	0.4582	0.4454	0.4554	0.4586	0.4549	0.4556	0.4576	0.4554	0.4554	0.4548	0.4528	0.4537	0.4549	0.4541	0.4537	0.4564	0.4533	0.4594	0.4528	0.4535	0.4560	0.4521	0.4530	0.4558	0.4526	0.4459	0.4540	0.4551	0.4542	0.4540	0.4551	0.4544	0.4568	0.4501	0.4486	0.4469
0.0978	0.0978	0.0903	0.0925	0.0922	0.0971	0.0908	0.0959	0.1000	0.1001	0.1003	0.1019	0.1008	0.1009	0.1007	0.0995	0.1018	0.1013	0.0990	0.1007	0.0941	0.0980	0.1012	0.0986	0.0992	0.1015	0.1010	0.1025	0.1031	0.1000	0.0999	0.0992	0.0995	0.0990	0.1000	0.1001	0.1017	0.1025	0.0994	0.0980	0.0979
0.1073	0.1086	0.1043	0.1046	0.1050	0.1085	0.1064	0.1061	0.1161	0.1218	0.1145	0.1216	0.1189	0.1174	0.1248	0.1205	0.1211	0.1281	0.1259	0.1227	0.1530	0.1453	0.1517	0.1475	0.1441	0.1458	0.1434	0.1450	0.1466	0.1490	0.1472	0.1488	0.1485	0.1473	0.1470	0.1496	0.1493	0.1513	0.1510	0.1494	0.1481
0.0858	0.0871	0.0854	0.0886	0.0899	0.0944	0.0801	0.0975	0.1001	0.0982	0.0917	0.0931	0.0870	0.0858	0.0898	0.0866	0.0835	0.0883	0.0837	0.0840	0.0096	0.0845	0.0950	0.0896	0.0875	0.0892	0.0837	0.0874	0.0873	0.0844	0.0856	0.0863	0.0873	0.0844	0.0849	0.0885	0.0900	0.0916	0.0875	0.0868	0.0932
-0.6126	-0.6147	-0.6204	-0.6213	-0.6234	-0.6180	-0.6296	-0.6185	-0.6096	-0.6160	-0.6164	-0.6125	-0.6140	-0.6175	-0.6154	-0.6182	-0.6172	-0.6103	-0.6154	-0.6162	-0.6175	-0.6167	-0.6152	-0.6207	-0.6163	-0.6128	-0.6141	-0.6160	-0.6151	-0.6142	-0.6123	-0.6125	-0.6129	-0.6173	-0.6126	-0.6124	-0.6133	-0.6140	-0.6224	-0.6217	-0.6381
-0.5548	-0.5509	-0.5498	-0.5493	-0.5499	-0.5506	-0.5506	-0.5499	-0.5459	-0.5512	-0.5485	-0.5515	-0.5492	-0.5537	-0.5480	-0.5492	-0.5480	-0.5464	-0.5487	-0.5484	-0.5482	-0.5485	-0.5490	-0.5471	-0.5484	-0.5522	-0.5496	-0.5498	-0.5467	-0.5534	-0.5474	-0.5637	-0.5631	-0.5476	-0.5459	-0.5551	-0.5622	-0.5609	-0.5550	-0.5509	-0.5512
0.6108	0.6118	0.6101	0.6107	0.6109	0.6123	0.6087	0.6113	0.6119	0.6112	0.6111	0.6120	0.6122	0.6114	0.6108	0.6113	0.6115	0.6118	0.6113	0.6112	0.6030	0.6111	0.6113	0.6093	0.6085	0.6095	0.6093	0.6093	0.6095	0.6084	0.6087	0.6102	0.6103	0.6084	0.6092	0.6103	0.6111	0.6118	0.6103	0.6093	0.6086
0.6025	0.6033	0.6010	0.6001	0.6004	0.6022	0.6006	0.6012	0.6025	0.6022	0.6029	0.6029	0.6020	0.6029	0.6033	0.6031	0.6039	0.6058	0.6047	0.6033	0.6180	0.6093	0.6107	0.6086	0.6064	0.6074	0.6059	0.6056	0.6097	0.6099	0.6057	0.6087	0.6084	0.6087	0.6115	0.6117	0.6117	0.6136	0.6159	0.6178	0.6183
0.4163	0.4169	0.4122	0.4125	0.4123	0.4141	0.4073	0.4132	0.4160	0.4147	0.4167	0.4160	0.4157	0.4144	0.4172	0.4156	0.4169	0.4200	0.4166	0.4179	0.4318	0.4140	0.4228	0.4209	0.4213	0.4246	0.4259	0.4267	0.4267	0.4270	0.4241	0.4272	0.4272	0.4262	0.4270	0.4275	0.4279	0.4300	0.4263	0.4268	0.4288
1.2240	1.2235	1.2218	1.2241	1.2249	1.2249	1.2230	1.2249	1.2264	1.2250	1.2268	1.2258	1.2275	1.2280	1.2294	1.2295	1.2298	1.2306	1.2298	1.2322	1.2379	1.2460	1.2473	1.2469	1.2448	1.2435	1.2426	1.2427	1.2413	1.2434	1.2418	1.2439	1.2445	1.2428	1.2436	1.2422	1.2430	1.2430	1.2459	1.2410	1.2166
0.4454	0.4458	0.4441	0.4448	0.4437	0.4442	0.4422	0.4441	0.4467	0.4461	0.4461	0.4473	0.4468	0.4469	0.4469	0.4468	0.4461	0.4464	0.4456	0.4439	0.4406	0.4459	0.4462	0.4452	0.4454	0.4452	0.4444	0.4448	0.4487	0.4488	0.4463	0.4482	0.4493	0.4475	0.4485	0.4494	0.4500	0.4506	0.4485	0.4486	0.4504
1.0251	1.0286	1.0223	1.0259	1.0211	1.0322	1.0257	1.0329	1.0339	1.0316	1.0318	1.0322	1.0302	1.0280	1.0271	1.0251	1.0270	1.0265	1.0236	1.0226	1.0212	1.0203	1.0207	1.0184	1.0215	1.0236	1.0225	1.0220	1.0230	1.0218	1.0144	1.0232	1.0237	1.0245	1.0220	1.0247	1.0232	1.0210	1.0158	1.0177	1.0178
1.7439	1.7434	1.7417	1.7413	1.7300	1.7439	1.7405	1.7441	1.7448	1.7430	1.7432	1.7435	1.7417	1.7432	1.7399	1.7354	1.7371	1.7327	1.7329	1.7286	1.7239	1.7254	1.7287	1.7212	1.7306	1.7271	1.7237	1.7243	1.7248	1.7206	1.7171	1.7188	1.7197	1.7186	1.7204	1.7207	1.7226	1.7259	1.7297	1.7386	1.7401
0.7196	0.7203	0.7187	0.7198	0.7192	0.7199	0.7174	0.7198	0.7211	0.7206	0.7212	0.7216	0.7213	0.7203	0.7221	0.7212	0.7217	0.7235	0.7216	0.7210	0.7193	0.7231	0.7229	0.7215	0.7210	0.7222	0.7215	0.7225	0.7225	0.7214	0.7203	0.7189	0.7192	0.7191	0.7188	0.7180	0.7181	0.7188	0.7161	0.7159	0.7152
-2.4725	-2.4714	-2.4756	-2.4750	-2.4748	-2.4737	-2.4744	-2.4740	-2.4708	-2.4744	-2.4744	-2.4736	-2.4725	-2.4741	-2.4755	-2.4744	-2.4743	-2.4695	-2.4746	-2.4752	-2.4749	-2.4747	-2.4741	-2.4750	-2.4755	-2.4741	-2.4742	-2.4749	-2.4751	-2.4756	-2.4760	-2.4752	-2.4752	-2.4743	-2.4728	-2.4743	-2.4748	-2.4717	-2.4754	-2.4781	-2.4733
-0.7012	-0.7023	-0.7034	-0.7037	-0.7042	-0.7020	-0.7045	-0.7032	-0.7004	-0.7013	-0.7012	-0.7023	-0.7017	-0.7018	-0.7016	-0.7031	-0.7027	-0.7017	-0.7031	-0.7028	-0.7035	-0.7034	-0.7019	-0.7037	-0.7032	-0.7034	-0.7028	-0.7027	-0.7034	-0.7034	-0.7039	-0.7037	-0.7034	-0.7038	-0.7035	-0.7036	-0.7035	-0.7022	-0.7035	-0.7027	-0.7044
0.5623	0.5630	0.5602	0.5624	0.5625	0.5636	0.5597	0.5631	0.5638	0.5637	0.5638	0.5644	0.5634	0.5639	0.5636	0.5638	0.5638	0.5637	0.5637	0.5650	0.5694	0.5661	0.5683	0.5661	0.5650	0.5684	0.5674	0.5676	0.5680	0.5690	0.5669	0.5680	0.5680	0.5672	0.5669	0.5659	0.5683	0.5680	0.5650	0.5636	0.5654
0.4509	0.4507	0.4469	0.4490	0.4494	0.4504	0.4472	0.4503	0.4522	0.4511	0.4508	0.4510	0.4512	0.4515	0.4504	0.4508	0.4516	0.4511	0.4496	0.4501	0.4438	0.4496	0.4498	0.4473	0.4466	0.4479	0.4471	0.4475	0.4483	0.4468	0.4468	0.4476	0.4478	0.4462	0.4476	0.4471	0.4476	0.4493	0.4473	0.4469	0.4476
0.0597	0.0581	0.0592	0.0574	0.0524	0.0585	0.0573	0.0601	0.0594	0.0566	0.0578	0.0587	0.0569	0.0542	0.0507	0.0554	0.0481	0.0522	0.0530	0.0458	0.0414	0.0362	0.0367	0.0473	0.0365	0.0368	0.0353	0.0382	0.0324	0.0359	0.0326	0.0322	0.0330	0.0333	0.0319	0.0314	0.0339	0.0346	0.0333	0.0364	0.0354
-2.3386	-2.3370	-2.3419	-2.3417	-2.3426	-2.3396	-2.3400	-2.3400	-2.3354	-2.3373	-2.3352	-2.3369	-2.3361	-2.3357	-2.3353	-2.3349	-2.3357	-2.3312	-2.3339	-2.3327	-2.3339	-2.3308	-2.3314	-2.3320	-2.3324	-2.3331	-2.3341	-2.3334	-2.3343	-2.3332	-2.3346	-2.3350	-2.3348	-2.3366	-2.3349	-2.3362	-2.3341	-2.3367	-2.3352	-2.3365	-2.3358
0.4502	0.4492	0.4476	0.4456	0.4455	0.4465	0.4438	0.4471	0.4484	0.4483	0.4479	0.4490	0.4488	0.4483	0.4488	0.4485	0.4480	0.4487	0.4477	0.4482	0.4456	0.4499	0.4514	0.4493	0.4486	0.4502	0.4507	0.4503	0.4513	0.4500	0.4489	0.4512	0.4508	0.4502	0.4520	0.4518	0.4514	0.4532	0.4501	0.4503	0.4505
0.5861	0.5854	0.5850	0.5873	0.5865	0.5846	0.5849	0.5878	0.5870	0.5881	0.5885	0.5882	0.5890	0.5888	0.5911	0.5892	0.5907	0.5921	0.5898	0.5889	0.5866	0.5866	0.5850	0.5834	0.5836	0.5850	0.5839	0.5840	0.5817	0.5818	0.5800	0.5808	0.5807	0.5805	0.5815	0.5823	0.5817	0.5828	0.5825	0.5787	0.5796
0.2686	0.2713	0.2660	0.2675	0.2676	0.2678	0.2640	0.2674	0.2688	0.2670	0.2662	0.2657	0.2641	0.2627	0.2606	0.2602	0.2553	0.2590	0.2595	0.2552	0.2462	0.2516	0.2563	0.2535	0.2504	0.2529	0.2511	0.2529	0.2514	0.2560	0.2533	0.2571	0.2529	0.2514	0.2541	0.2521	0.2489	0.2537	0.2540	0.2602	0.2609
1.8178	1.8157	1.8172	1.8171	1.8137	1.8153	1.8146	1.8169	1.8172	1.8172	1.8165	1.8159	1.8156	1.8158	1.8151	1.8161	1.8155	1.8154	1.8139	1.8154	1.8142	1.8153	1.8159	1.8193	1.8147	1.8169	1.8173	1.8175	1.8176	1.8163	1.8105	1.8158	1.8170	1.8161	1.8135	1.8178	1.8180	1.8211	1.8201	1.8256	1.8313
0.2759	0.2761	0.2764	0.2756	0.2757	0.2771	0.2739	0.2779	0.2797	0.2791	0.2793	0.2807	0.2817	0.2823	0.2828	0.2823	0.2839	0.2861	0.2844	0.2858	0.2944	0.2916	0.2982	0.2948	0.2949	0.2983	0.2998	0.3007	0.3020	0.3024	0.3012	0.3045	0.3045	0.3044	0.3052	0.3047	0.3066	0.3070	0.3043	0.3031	0.3044
0.7390	0.7387	0.7396	0.7400	0.7408	0.7406	0.7364	0.7410	0.7417	0.7393	0.7401	0.7405	0.7393	0.7400	0.7408	0.7406	0.7403	0.7432	0.7421	0.7407	0.7363	0.7349	0.7442	0.7284	0.7285	0.7293	0.7252	0.7438	0.7251	0.7481	0.7229	0.7414	0.7460	0.7470	0.7489	0.7454	0.7488	0.7491	0.7397	0.7282	0.7317
1.0810	1.0820	1.0800	1.0815	1.0804	1.0848	1.0761	1.0841	1.0873	1.0861	1.0867	1.0876	1.0866	1.0855	1.0855	1.0825	1.0841	1.0814	1.0793	1.0749	1.0699	1.0721	1.0746	1.0669	1.0721	1.0705	1.0690	1.0680	1.0679	1.0654	1.0590	1.0611	1.0621	1.0608	1.0610	1.0612	1.0616	1.0629	1.0660	1.0680	1.0680
0.2430	0.2383	0.2361	0.2376	0.2381	0.2403	0.2359	0.2369	0.2349	0.2341	0.2291	0.2308	0.2314	0.2285	0.2315	0.2313	0.2323	0.2329	0.2291	0.2301	0.2206	0.2302	0.2257	0.2242	0.2218	0.2235	0.2226	0.2274	0.2324	0.2336	0.2342	0.2355	0.2354	0.2344	0.2366	0.2355	0.2373	0.2379	0.2338	0.2345	0.2361
0.6732	0.6735	0.6710	0.6715	0.6712	0.6740	0.6682	0.6738	0.6738	0.6736	0.6735	0.6742	0.6725	0.6724	0.6736	0.6729	0.6758	0.6764	0.6751	0.6753	0.6721	0.6730	0.6709	0.6702	0.6689	0.6706	0.6691	0.6692	0.6709	0.6719	0.6683	0.6687	0.6677	0.6696	0.6693	0.6689	0.6691	0.6685	0.6678	0.6656	0.6651
0.5488	0.5499	0.5473	0.5475	0.5463	0.5485	0.5463	0.5489	0.5493	0.5492	0.5494	0.5499	0.5486	0.5477	0.5478	0.5483	0.5461	0.5462	0.5460	0.5419	0.5201	0.5335	0.5303	0.5313	0.5300	0.5300	0.5280	0.5278	0.5284	0.5287	0.5279	0.5286	0.5287	0.5283	0.5273	0.5278	0.5279	0.5280	0.5309	0.5292	0.5272
0.7222	0.7255	0.7218	0.7229	0.7200	0.7223	0.7137	0.7205	0.7233	0.7217	0.7228	0.7223	0.7231	0.7234	0.7250	0.7237	0.7237	0.7237	0.7209	0.7236	0.7297	0.7291	0.7308	0.7285	0.7282	0.7288	0.7300	0.7308	0.7394	0.7393	0.7356	0.7348	0.7332	0.7368	0.7362	0.7344	0.7362	0.7340	0.7319	0.7311	0.7308
0.6602	0.6623	0.6569	0.6586	0.6524	0.6663	0.6570	0.6620	0.6662	0.6631	0.6637	0.6661	0.6640	0.6636	0.6638	0.6623	0.6642	0.6656	0.6624	0.6647	0.6673	0.6665	0.6701	0.6636	0.6656	0.6683	0.6664	0.6668	0.6688	0.6698	0.6636	0.6709	0.6703	0.6692	0.6693	0.6703	0.6692	0.6694	0.6666	0.6665	0.6639
0.3894	0.3885	0.3854	0.3863	0.3851	0.3886	0.3842	0.3869	0.3899	0.3877	0.3878	0.3870	0.3877	0.3872	0.3858	0.3864	0.3851	0.3861	0.3863	0.3843	0.3683	0.3897	0.3853	0.3830	0.3820	0.3803	0.3775	0.3763	0.3707	0.3715	0.3719	0.3678	0.3696	0.3688	0.3697	0.3698	0.3703	0.3738	0.3756	0.3764	0.3791
1.6861	1.6862	1.6884	1.6838	1.6776	1.6869	1.6777	1.6856	1.6883	1.6861	1.6860	1.6865	1.6880	1.6860	1.6858	1.6841	1.6843	1.6868	1.6833	1.6828	1.6772	1.6812	1.6918	1.6597	1.6823	1.6879	1.6859	1.6822	1.6815	1.6807	1.6757	1.6825	1.6842	1.6808	1.6814	1.6837	1.6859	1.6864	1.6837	1.6830	1.6839
0.4502	0.4509	0.4470	0.4487	0.4491	0.4502	0.4492	0.4528	0.4527	0.4522	0.4514	0.4520	0.4511	0.4506	0.4496	0.4482	0.4484	0.4487	0.4479	0.4473	0.4361	0.4428	0.4429	0.4403	0.4396	0.4402	0.4392	0.4410	0.4410	0.4413	0.4406	0.4418	0.4422	0.4431	0.4439	0.4451	0.4456	0.4465	0.4456	0.4453	0.4474
0.4914	0.4910	0.4899	0.4909	0.4918	0.4920	0.4911	0.4927	0.4938	0.4930	0.4931	0.4942	0.4946	0.4937	0.4935	0.4936	0.4935	0.4937	0.4925	0.4928	0.4934	0.4939	0.4951	0.4929	0.4920	0.4943	0.4942	0.4962	0.4964	0.4975	0.4966	0.4961	0.4975	0.4977	0.4980	0.4969	0.4982	0.4973	0.4960	0.4964	0.4977
0.6327	0.6328	0.6311	0.6332	0.6335	0.6349	0.6295	0.6337	0.6334	0.6328	0.6334	0.6334	0.6331	0.6327	0.6329	0.6336	0.6345	0.6339	0.6329	0.6335	0.6342	0.6387	0.6393	0.6369	0.6352	0.6369	0.6368	0.6369	0.6372	0.6362	0.6369	0.6377	0.6368	0.6364	0.6377	0.6380	0.6391	0.6391	0.6363	0.6345	0.6373
0.3061	0.3062	0.3017	0.3046	0.3034	0.3054	0.3023	0.3065	0.3082	0.3068	0.3065	0.3074	0.3077	0.3077	0.3088	0.3081	0.3082	0.3110	0.3083	0.3097	0.3006	0.3045	0.3104	0.3074	0.3072	0.3105	0.3094	0.3124	0.3128	0.3141	0.3136	0.3163	0.3158	0.3158	0.3157	0.3177	0.3175	0.3180	0.3126	0.3095	0.3076
0.9625	0.9629	0.9624	0.9629	0.9615	0.9638	0.9621	0.9637	0.9648	0.9653	0.9655	0.9671	0.9659	0.9651	0.9656	0.9661	0.9657	0.9653	0.9636	0.9639	0.9618	0.9673	0.9654	0.9670	0.9666	0.9673	0.9698	0.9685	0.9691	0.9694	0.9664	0.9687	0.9704	0.9684	0.9658	0.9664	0.9662	0.9678	0.9627	0.9579	0.9579
0.4291	0.4294	0.4272	0.4297	0.4294	0.4300	0.4261	0.4293	0.4296	0.4284	0.4287	0.4283	0.4284	0.4281	0.4286	0.4286	0.4292	0.4301	0.4288	0.4290	0.4365	0.4287	0.4324	0.4291	0.4287	0.4308	0.4298	0.4308	0.4305	0.4309	0.4307	0.4332	0.4330	0.4331	0.4324	0.4325	0.4329	0.4337	0.4315	0.4274	0.4272
0.5718	0.5715	0.5715	0.5730	0.5725	0.5729	0.5706	0.5724	0.5725	0.5730	0.5742	0.5728	0.5728	0.5736	0.5744	0.5733	0.5738	0.5732	0.5725	0.5716	0.5681	0.5722	0.5735	0.5717	0.5721	0.5720	0.5719	0.5712	0.5703	0.5699	0.5696	0.5697	0.5691	0.5686	0.5702	0.5686	0.5705	0.5711	0.5728	0.5705	0.5728
0.4112	0.4137	0.4067	0.4065	0.4053	0.4120	0.4008	0.4101	0.4142	0.4128	0.4131	0.4151	0.4129	0.4134	0.4150	0.4140	0.4153	0.4189	0.4147	0.4151	0.4173	0.4180	0.4280	0.4192	0.4221	0.4297	0.4252	0.4276	0.4298	0.4294	0.4189	0.4296	0.4295	0.4280	0.4290	0.4294	0.4287	0.4335	0.4229	0.4162	0.4162
0.6507	0.6503	0.6494	0.6501	0.6502	0.6518	0.6497	0.6503	0.6502	0.6499	0.6504	0.6506	0.6503	0.6499	0.6501	0.6500	0.6505	0.6513	0.6500	0.6497	0.6390	0.6415	0.6426	0.6414	0.6409	0.6415	0.6404	0.6411	0.6398	0.6390	0.6389	0.6396	0.6394	0.6392	0.6406	0.6408	0.6422	0.6438	0.6430	0.6432	0.6440
-0.6519	-0.6528	-0.6544	-0.6540	-0.6557	-0.6530	-0.6579	-0.6548	-0.6517	-0.6524	-0.6535	-0.6534	-0.6534	-0.6543	-0.6541	-0.6549	-0.6537	-0.6522	-0.6541	-0.6538	-0.6554	-0.6538	-0.6545	-0.6543	-0.6545	-0.6528	-0.6534	-0.6525	-0.6526	-0.6535	-0.6540	-0.6542	-0.6536	-0.6537	-0.6536	-0.6532	-0.6538	-0.6533	-0.6552	-0.6561	-0.6571
0.6548	0.6564	0.6512	0.6504	0.6463	0.6561	0.6516	0.6543	0.6575	0.6561	0.6565	0.6587	0.6552	0.6550	0.6562	0.6528	0.6532	0.6537	0.6525	0.6515	0.6484	0.6487	0.6539	0.6493	0.6496	0.6498	0.6477	0.6488	0.6529	0.6539	0.6477	0.6568	0.6576	0.6553	0.6568	0.6569	0.6564	0.6578	0.6586	0.6557	0.6538
0.6020	0.6027	0.5977	0.5947	0.5934	0.6002	0.5936	0.5988	0.6018	0.6006	0.6005	0.6026	0.6012	0.6005	0.6011	0.5990	0.6004	0.6018	0.6001	0.6017	0.6000	0.5988	0.6054	0.6003	0.6013	0.6052	0.6041	0.6030	0.6031	0.6037	0.5997	0.6023	0.6034	0.6013	0.6028	0.6023	0.6023	0.6060	0.6065	0.6019	0.5999
0.7163	0.7161	0.7148	0.7157	0.7154	0.7158	0.7130	0.7155	0.7157	0.7149	0.7153	0.7152	0.7143	0.7142	0.7140	0.7135	0.7138	0.7137	0.7123	0.7135	0.7050	0.7128	0.7147	0.7129	0.7119	0.7137	0.7127	0.7125	0.7123	0.7105	0.7094	0.7110	0.7110	0.7108	0.7122	0.7121	0.7139	0.7157	0.7144	0.7138	0.7162
1.1550	1.1540	1.1527	1.1533	1.1531	1.1513	1.1491	1.1523	1.1523	1.1520	1.1517	1.1515	1.1515	1.1511	1.1502	1.1498	1.1498	1.1497	1.1484	1.1479	1.1393	1.1445	1.1452	1.1446	1.1455	1.1430	1.1406	1.1416	1.1416	1.1408	1.1392	1.1406	1.1404	1.1405	1.1407	1.1403	1.1402	1.1410	1.1410	1.1416	1.1402
0.2575	0.2583	0.2549	0.2561	0.2565	0.2595	0.2517	0.2572	0.2595	0.2594	0.2598	0.2608	0.2594	0.2592	0.2602	0.2598	0.2611	0.2624	0.2596	0.2604	0.2521	0.2591	0.2642	0.2601	0.2607	0.2632	0.2617	0.2625	0.2626	0.2628	0.2609	0.2639	0.2630	0.2623	0.2635	0.2635	0.2640	0.2649	0.2610	0.2612	0.2619
0.6585	0.6594	0.6570	0.6564	0.6570	0.6583	0.6524	0.6569	0.6595	0.6580	0.6577	0.6602	0.6573	0.6581	0.6567	0.6571	0.6536	0.6553	0.6522	0.6536	0.6355	0.6322	0.6350	0.6325	0.6330	0.6345	0.6368	0.6362	0.6400	0.6390	0.6357	0.6398	0.6393	0.6397	0.6391	0.6389	0.6398	0.6414	0.6373	0.6390	0.6407
0.7724	0.7732	0.7727	0.7750	0.7724	0.7757	0.7786	0.7789	0.7755	0.7719	0.7739	0.7724	0.7720	0.7713	0.7701	0.7693	0.7706	0.7694	0.7697	0.7691	0.7760	0.7768	0.7750	0.7769	0.7772	0.7768	0.7761	0.7771	0.7769	0.7748	0.7793	0.7779	0.7798	0.7775	0.7787	0.7786	0.7768	0.7770	0.7760	0.7709	0.7686
-0.7035	-0.7040	-0.7058	-0.7050	-0.7077	-0.7014	-0.7076	-0.7033	-0.6981	-0.7015	-0.7012	-0.7028	-0.7011	-0.7014	-0.7007	-0.7008	-0.7006	-0.6981	-0.6998	-0.6999	-0.7011	-0.6989	-0.6976	-0.6980	-0.6983	-0.6962	-0.6970	-0.6951	-0.6951	-0.6978	-0.6962	-0.6957	-0.6966	-0.6978	-0.6956	-0.6961	-0.6948	-0.6956	-0.6976	-0.6989	-0.7001
0.2596	0.2619	0.2576	0.2600	0.2601	0.2603	0.2569	0.2611	0.2629	0.2614	0.2603	0.2586	0.2575	0.2572	0.2580	0.2582	0.2602	0.2639	0.2582	0.2540	0.2781	0.2478	0.2502	0.2577	0.2671	0.2611	0.2756	0.2754	0.2771	0.2758	0.2761	0.2712	0.2677	0.2735	0.2751	0.2704	0.2764	0.2700	0.2710	0.2769	0.2781
0.3032	0.3043	0.2999	0.3004	0.3013	0.3037	0.2951	0.3032	0.3058	0.3027	0.3033	0.3033	0.3013	0.3000	0.2978	0.2955	0.2963	0.2971	0.2949	0.2938	0.2806	0.2916	0.2938	0.2900	0.2887	0.2906	0.2894	0.2873	0.2855	0.2834	0.2833	0.2834	0.2838	0.2818	0.2818	0.2827	0.2832	0.2884	0.2907	0.2940	0.3000
0.4033	0.4060	0.4019	0.4032	0.4016	0.4045	0.4006	0.4042	0.4067	0.4042	0.4024	0.4031	0.4033	0.4013	0.4010	0.4009	0.4000	0.4019	0.4000	0.4004	0.4011	0.4089	0.4107	0.4057	0.4045	0.4042	0.4015	0.4017	0.3989	0.4008	0.3981	0.3962	0.3982	0.3952	0.3968	0.3977	0.3958	0.4002	0.4060	0.4119	0.4146
1.1792	1.1791	1.1778	1.1758	1.1766	1.1806	1.1784	1.1799	1.1815	1.1803	1.1795	1.1804	1.1805	1.1812	1.1800	1.1822	1.1818	1.1823	1.1819	1.1838	1.1757	1.1864	1.1878	1.1863	1.1847	1.1852	1.1842	1.1838	1.1845	1.1831	1.1800	1.1848	1.1834	1.1816	1.1834	1.1860	1.1850	1.1867	1.1898	1.1909	1.1883
0.6116	0.6136	0.6069	0.6058	0.6045	0.6127	0.6003	0.6102	0.6155	0.6125	0.6143	0.6175	0.6172	0.6166	0.6185	0.6164	0.6179	0.6193	0.6167	0.6192	0.6267	0.6271	0.6343	0.6267	0.6296	0.6336	0.6333	0.6341	0.6364	0.6371	0.6308	0.6363	0.6375	0.6363	0.6361	0.6370	0.6380	0.6365	0.6306	0.6258	0.6242
1.0256	1.0257	1.0233	0.9787	1.0065	1.0086	1.0073	1.0071	1.0060	1.0057	1.0068	1.0022	0.9957	0.9966	0.9967	0.9885	0.9872	0.9866	0.9835	0.9834	0.9401	0.9338	0.9348	0.9330	0.9335	0.9343	0.9344	0.9346	0.9348	0.9352	0.9338	0.9402	0.9398	0.9404	0.9393	0.9406	0.9394	0.9406	0.9371	0.9622	0.9342
0.9922	0.9954	0.9883	0.9928	0.9835	0.9963	0.9846	0.9919	0.9925	0.9902	0.9896	0.9915	0.9883	0.9880	0.9889	0.9864	0.9904	0.9931	0.9846	0.9839	0.9666	0.9532	0.9582	0.9487	0.9474	0.9541	0.9495	0.9460	NaN	NaN	NaN	NaN	NaN	NaN	NaN	NaN	NaN	NaN	NaN	NaN	NaN
0.3692	0.3708	0.3664	0.3670	0.3670	0.3683	0.3631	0.3671	0.3694	0.3674	0.3678	0.3689	0.3672	0.3668	0.3677	0.3669	0.3675	0.3699	0.3673	0.3678	0.3640	0.3744	0.3779	0.3743	0.3736	0.3756	0.3728	0.3738	0.3700	0.3720	0.3699	0.3722	0.3726	0.3723	0.3726	0.3734	0.3740	0.3760	0.3760	0.3775	0.3803
0.9149	0.9151	0.9128	0.9148	0.9161	0.9113	0.9097	0.9103	0.9141	0.9128	0.9166	0.9154	0.9149	0.9150	0.9159	0.9158	0.9177	0.9175	0.9157	0.9171	0.9240	0.9088	0.9103	0.9082	0.9110	0.9131	0.9154	0.9159	0.9157	0.9174	0.9162	0.9167	0.9164	0.9151	0.9169	0.9162	0.9154	0.9176	0.9205	0.9263	0.9324
0.2666	0.2672	0.2627	0.2662	0.2637	0.2653	0.2638	0.2665	0.2690	0.2680	0.2679	0.2681	0.2681	0.2698	0.2711	0.2712	0.2713	0.2709	0.2682	0.2732	0.2485	0.2584	0.2601	0.2591	0.2584	0.2597	0.2582	0.2586	0.2593	0.2594	0.2590	0.2600	0.2595	0.2596	0.2605	0.2608	0.2614	0.2611	0.2639	0.2650	0.2640
0.4258	0.4272	0.4258	0.4264	0.4267	0.4261	0.4232	0.4264	0.4272	0.4257	0.4258	0.4269	0.4268	0.4269	0.4278	0.4276	0.4261	0.4249	0.4257	0.4237	NaN	NaN	NaN	NaN	NaN	NaN	NaN	NaN	NaN	NaN	NaN	NaN	NaN	NaN	NaN	NaN	NaN	NaN	NaN	NaN	NaN
0.6722	0.6724	0.6698	0.6717	0.6718	0.6722	0.6694	0.6712	0.6745	0.6722	0.6746	0.6765	0.6758	0.6761	0.6780	0.6768	0.6784	0.6805	0.6764	0.6789	0.6790	0.6796	0.6862	0.6812	0.6815	0.6859	0.6855	0.6862	0.6872	0.6888	0.6863	0.6895	0.6889	0.6886	0.6892	0.6900	0.6890	0.6888	0.6829	0.6772	0.6760
0.3131	0.3148	0.3100	0.3116	0.3128	0.3150	0.3075	0.3145	0.3165	0.3150	0.3156	0.3153	0.3151	0.3151	0.3174	0.3165	0.3178	0.3204	0.3173	0.3173	0.3245	0.3208	0.3263	0.3208	0.3192	0.3221	0.3217	0.3231	0.3233	0.3243	0.3229	0.3260	0.3249	0.3256	0.3259	0.3264	0.3280	0.3274	0.3241	0.3229	0.3268
1.7419	1.7423	1.7466	1.7458	1.7405	1.7453	1.7357	1.7463	1.7471	1.7477	1.7491	1.7490	1.7488	1.7474	1.7476	1.7464	1.7464	1.7480	1.7457	1.7469	1.7481	1.7452	1.7526	1.7381	1.7439	1.7510	1.7510	1.7450	1.7311	1.7015	1.6694	1.6988	1.7046	1.6933	1.6995	1.7075	1.7113	1.7364	1.6987	1.7441	1.6987
0.5280	0.5280	0.5235	0.5253	0.5244	0.5250	0.5218	0.5222	0.5261	0.5258	0.5262	0.5264	0.5274	0.5272	0.5282	0.5273	0.5291	0.5307	0.5283	0.5307	0.5395	0.5334	0.5434	0.5419	0.5466	0.5487	0.5498	0.5506	0.5492	0.5501	0.5493	0.5407	0.5392	0.5401	0.5288	0.5254	0.5235	0.5220	0.5428	0.5468	0.5485
-0.5751	-0.5761	-0.5804	-0.5797	-0.5808	-0.5793	-0.5815	-0.5802	-0.5722	-0.5768	-0.5783	-0.5769	-0.5784	-0.5785	-0.5780	-0.5787	-0.5782	-0.5763	-0.5777	-0.5773	-0.5795	-0.5765	-0.5781	-0.5798	-0.5791	-0.5782	-0.5777	-0.5789	-0.5792	-0.5806	-0.5812	-0.5802	-0.5811	-0.5814	-0.5823	-0.5802	-0.5805	-0.5791	-0.5801	-0.5824	-0.5834
0.3418	0.3418	0.3406	0.3411	0.3418	0.3422	0.3392	0.3418	0.3431	0.3431	0.3426	0.3435	0.3439	0.3435	0.3440	0.3438	0.3445	0.3451	0.3437	0.3438	0.3298	0.3384	0.3403	0.3387	0.3391	0.3402	0.3398	0.3398	0.3399	0.3396	0.3387	0.3405	0.3404	0.3344	0.3384	0.3402	0.3397	0.3415	0.3405	0.3394	0.3401
-2.3932	-2.3880	-2.3963	-2.3972	-2.3947	-2.3947	-2.3934	-2.3929	-2.3905	-2.3924	-2.3902	-2.3919	-2.3910	-2.3920	-2.3908	-2.3909	-2.3907	-2.3867	-2.3903	-2.3914	-2.3918	-2.3879	-2.3913	-2.3897	-2.3896	-2.3886	-2.3888	-2.3899	-2.3895	-2.3884	-2.3894	-2.3893	-2.3871	-2.3880	-2.3848	-2.3860	-2.3845	-2.3847	-2.3842	-2.3852	-2.3843
0.7094	0.7088	0.7096	0.7084	0.7098	0.7106	0.7130	0.7111	0.7089	0.7073	0.7066	0.7077	0.7058	0.7051	0.7047	0.7053	0.7035	0.7033	0.7025	0.7027	0.7043	0.6916	0.6911	0.6914	0.6924	0.6925	0.6929	0.6931	0.6925	0.6901	0.6928	0.6892	0.6887	0.6896	0.6903	0.6891	0.6892	0.6898	0.6899	0.6885	0.6870
0.6470	0.6475	0.6475	0.6472	0.6476	0.6474	0.6442	0.6478	0.6495	0.6493	0.6489	0.6512	0.6515	0.6514	0.6533	0.6535	0.6545	0.6555	0.6548	0.6550	0.6521	0.6442	0.6457	0.6442	0.6436	0.6431	0.6430	0.6431	0.6413	0.6414	0.6401	0.6410	0.6413	0.6408	0.6412	0.6410	0.6408	0.6401	0.6410	0.6413	0.6426
0.7205	0.7205	0.7194	0.7210	0.7210	0.7212	0.7189	0.7217	0.7219	0.7213	0.7214	0.7236	0.7239	0.7249	0.7253	0.7252	0.7252	0.7266	0.7260	0.7269	0.7311	0.7262	0.7298	0.7277	0.7292	0.7298	0.7300	0.7319	0.7333	0.7373	0.7327	0.7356	0.7384	0.7376	0.7381	0.7380	0.7386	0.7361	0.7266	0.7219	0.7232
0.6295	0.6293	0.6281	0.6291	0.6278	0.6288	0.6254	0.6288	0.6301	0.6309	0.6306	0.6307	0.6299	0.6307	0.6306	0.6302	0.6312	0.6311	0.6309	0.6306	0.6349	0.6322	0.6349	0.6325	0.6328	0.6322	0.6301	0.6302	0.6292	0.6256	0.6258	0.6262	0.6267	0.6247	0.6254	0.6254	0.6264	0.6269	0.6283	0.6249	0.6253
0.5272	0.5282	0.5234	0.5341	0.5253	0.5313	0.5213	0.5284	0.5327	0.5334	0.5365	0.5391	0.5392	0.5410	0.5409	0.5405	0.5424	0.5443	0.5433	0.5437	0.5407	0.5446	0.5480	0.5403	0.5436	0.5460	0.5483	0.5490	0.5504	0.5496	0.5457	0.5504	0.5482	0.5502	0.5496	0.5506	0.5500	0.5510	0.5446	0.5389	0.5388
1.8020	1.8022	1.7995	1.7998	1.7932	1.8013	1.8033	1.8043	1.8035	1.8025	1.8052	1.8038	1.8021	1.7989	1.7980	1.7969	1.7961	1.7981	1.7961	1.7978	1.7960	1.7978	1.8009	1.7943	1.7953	1.7965	1.7936	1.7936	1.7932	1.7902	1.7857	1.7909	1.7907	1.7910	1.7922	1.7924	1.7921	1.7954	1.7978	1.8004	1.8015
0.4997	0.4998	0.4969	0.4975	0.4967	0.4989	0.4951	0.4985	0.4996	0.4978	0.4976	0.4984	0.4970	0.4972	0.4948	0.4949	0.4910	0.4911	0.4894	0.4862	0.4858	0.4899	0.4927	0.4896	0.4883	0.4892	0.4871	0.4869	0.4890	0.4895	0.4875	0.4870	0.4874	0.4847	0.4852	0.4859	0.4855	0.4870	0.4898	0.4902	0.4905
1.1281	1.1283	1.1274	1.1290	1.1272	1.1307	1.1280	1.1317	1.1336	1.1325	1.1334	1.1346	1.1355	1.1359	1.1369	1.1370	1.1384	1.1393	1.1384	1.1410	NaN	NaN	NaN	NaN	NaN	NaN	NaN	NaN	NaN	NaN	NaN	NaN	NaN	NaN	NaN	NaN	NaN	NaN	NaN	NaN	NaN
0.1477	0.1496	0.1454	0.1461	0.1458	0.1486	0.1409	0.1471	0.1503	0.1492	0.1494	0.1496	0.1498	0.1493	0.1507	0.1489	0.1495	0.1522	0.1486	0.1495	0.1413	0.1519	0.1539	0.1475	0.1470	0.1507	0.1488	0.1519	0.1549	0.1551	0.1536	0.1587	0.1580	0.1558	0.1566	0.1567	0.1590	0.1607	0.1557	0.1530	0.1540
0.4847	0.4836	0.4832	0.4838	0.4833	0.4837	0.4810	0.4831	0.4843	0.4831	0.4831	0.4840	0.4833	0.4829	0.4837	0.4837	0.4843	0.4845	0.4843	0.4850	0.4849	0.4859	0.4870	0.4860	0.4861	0.4863	0.4857	0.4861	0.4874	0.4871	0.4870	0.4894	0.4891	0.4878	0.4890	0.4883	0.4892	0.4892	0.4857	0.4843	0.4852
0.3605	0.3620	0.3599	0.3592	0.3590	0.3600	0.3554	0.3616	0.3640	0.3647	0.3664	0.3670	0.3650	0.3654	0.3640	0.3645	0.3637	0.3655	0.3632	0.3636	0.3534	0.3584	0.3613	0.3592	0.3587	0.3606	0.3588	0.3591	0.3569	0.3573	0.3549	0.3565	0.3571	0.3548	0.3559	0.3560	0.3562	0.3591	0.3624	0.3641	0.3651
-0.5036	-0.5051	-0.5081	-0.5062	-0.5068	-0.5038	-0.5061	-0.5066	-0.4994	-0.5029	-0.5046	-0.5025	-0.5030	-0.5031	-0.5024	-0.5038	-0.5034	-0.5004	-0.5038	-0.5039	-0.5046	-0.5037	-0.5048	-0.5044	-0.5046	-0.5021	-0.5045	-0.5019	-0.5026	-0.5030	-0.5029	-0.5023	-0.5025	-0.5031	-0.5027	-0.5036	-0.5026	-0.5020	-0.5070	-0.5073	-0.5118
0.7707	0.7723	0.7677	0.7752	0.7707	0.7726	0.7608	0.7695	0.7746	0.7745	0.7754	0.7760	0.7738	0.7759	0.7777	0.7776	0.7762	0.7790	0.7776	0.7748	0.7799	0.7790	0.7809	0.7734	0.7737	0.7743	0.7724	0.7722	0.7736	0.7719	0.7655	0.7643	0.7620	0.7610	0.7612	0.7615	0.7633	0.7664	0.7680	0.7733	0.7732
0.2555	0.2573	0.2493	0.2498	0.2517	0.2520	0.2483	0.2521	0.2544	0.2534	0.2533	0.2524	0.2527	0.2527	0.2531	0.2506	0.2523	0.2542	0.2518	0.2518	0.2959	0.2623	0.2674	0.2619	0.2599	0.2629	0.2635	0.2689	0.2697	0.2685	0.2703	0.2712	0.2700	0.2691	0.2702	0.2674	0.2666	0.2712	0.2651	0.2661	0.2669
0.5552	0.5553	0.5586	0.5716	0.5657	0.5668	0.5593	0.5638	0.5715	0.5725	0.5754	0.5777	0.5781	0.5799	0.5801	0.5792	0.5811	0.5839	0.5814	0.5835	0.5847	0.5890	0.5936	0.5846	0.5883	0.5927	0.5933	0.5943	0.5945	0.5958	0.5891	0.5936	0.5919	0.5947	0.5943	0.5938	0.5933	0.5914	0.5865	0.5825	0.5807
0.2052	0.2073	0.2013	0.2036	0.2034	0.2061	0.1987	0.2036	0.2064	0.2038	0.2032	0.2045	0.2038	0.2037	0.2045	0.2040	0.2042	0.2065	0.2033	0.2042	0.1872	0.1993	0.1957	0.1897	0.1884	0.1950	0.1937	0.1953	0.1993	0.1996	0.1992	0.2023	0.2007	0.2001	0.2002	0.1991	0.2004	0.1985	0.1941	0.1944	0.1916
0.8111	0.8126	0.8026	0.8116	0.8067	0.8113	0.8048	0.8071	0.8110	0.8116	0.8126	0.8137	0.8121	0.8148	0.8119	0.8104	0.8124	0.8143	0.8108	0.8120	0.8119	0.8093	0.8137	0.8094	0.8061	0.8099	0.8085	0.8100	0.8104	0.8094	0.8043	0.8092	0.8101	0.8104	0.8093	0.8104	0.8079	0.8115	0.8075	0.8077	0.8074
0.8002	0.8003	0.8011	0.8016	0.8013	0.8015	0.8009	0.8004	0.8025	0.8029	0.8031	0.8050	0.8053	0.8069	0.8074	0.8068	0.8085	0.8094	0.8086	0.8104	0.8322	0.8281	0.8292	0.8283	0.8279	0.8306	0.8324	0.8334	0.8356	0.8347	0.8350	0.8394	0.8380	0.8385	0.8387	0.8376	0.8375	0.8366	0.8357	0.8376	0.8367
1.0067	1.0040	1.0073	0.9898	0.9961	1.0078	1.0074	1.0076	1.0047	1.0033	1.0016	1.0010	1.0017	1.0023	1.0015	1.0006	1.0008	0.9992	1.0007	1.0004	0.9981	1.0062	1.0077	1.0092	1.0050	1.0068	1.0047	1.0077	1.0055	1.0019	1.0112	0.9996	0.9989	0.9967	1.0016	1.0044	1.0055	1.0088	1.0174	1.0194	1.0212
-0.3774	-0.3773	-0.3786	-0.3804	-0.3801	-0.3781	-0.3816	-0.3775	-0.3741	-0.3768	-0.3774	-0.3768	-0.3765	-0.3760	-0.3757	-0.3780	-0.3765	-0.3730	-0.3781	-0.3772	-0.3781	-0.3780	-0.3779	-0.3796	-0.3778	-0.3770	-0.3785	-0.3778	-0.3781	-0.3770	-0.3769	-0.3777	-0.3761	-0.3795	-0.3761	-0.3775	-0.3779	-0.3760	-0.3780	-0.3771	-0.3863
0.5761	0.5754	0.5740	0.5748	0.5752	0.5742	0.5740	0.5730	0.5722	0.5723	0.5716	0.5725	0.5719	0.5712	0.5717	0.5721	0.5712	0.5726	0.5720	0.5719	0.5695	0.5715	0.5729	0.5720	0.5706	0.5713	0.5686	0.5689	0.5664	0.5656	0.5652	0.5664	0.5660	0.5647	0.5653	0.5653	0.5662	0.5672	0.5655	0.5651	0.5640
0.4049	0.4055	0.4037	0.4046	0.4037	0.4052	0.4012	0.4053	0.4065	0.4065	0.4058	0.4057	0.4065	0.4049	0.4054	0.4060	0.4054	0.4070	0.4051	0.4053	0.3997	0.4037	0.4060	0.4037	0.4024	0.4039	0.4018	0.4030	0.4033	0.4024	0.4006	0.4015	0.4016	0.4036	0.4010	0.4021	0.4006	0.4020	0.3999	0.3974	0.3991
0.4391	0.4426	0.4365	0.4394	0.4375	0.4413	0.4333	0.4384	0.4397	0.4369	0.4373	0.4403	0.4395	0.4400	0.4416	0.4390	0.4426	0.4463	0.4437	0.4455	0.4381	0.4438	0.4524	0.4469	0.4454	0.4495	0.4471	0.4503	0.4521	0.4495	0.4463	0.4520	0.4511	0.4496	0.4501	0.4538	0.4519	0.4537	0.4486	0.4485	0.4487
0.6403	0.6405	0.6390	0.6400	0.6398	0.6401	0.6408	0.6390	0.6386	0.6376	0.6370	0.6348	0.6351	0.6348	0.6334	0.6340	0.6326	0.6326	0.6328	0.6296	0.6194	0.6247	0.6259	0.6224	0.6215	0.6214	0.6203	0.6206	0.6157	0.6145	0.6113	0.6118	0.6121	0.6116	0.6128	0.6118	0.6108	0.6116	0.6104	0.6130	0.6153
0.2904	0.2912	0.2851	0.2886	0.2894	0.2898	0.2897	0.2879	0.2889	0.2891	0.2882	0.2888	0.2881	0.2880	0.2876	0.2873	0.2878	0.2882	0.2883	0.2860	0.2720	0.2862	0.2857	0.2852	0.2852	0.2850	0.2831	0.2828	0.2814	0.2790	0.2778	0.2780	0.2790	0.2782	0.2792	0.2791	0.2779	0.2773	0.2795	0.2803	0.2789
0.5873	0.5900	0.5909	0.5893	0.5864	0.5955	0.5827	0.5943	0.5998	0.6025	0.6044	0.6088	0.6084	0.6105	0.6139	0.6102	0.6112	0.6129	0.6096	0.6164	0.6219	0.6221	0.6304	0.6225	0.6228	0.6266	0.6250	0.6268	0.6301	0.6297	0.6245	0.6369	0.6363	0.6356	0.6367	0.6372	0.6371	0.6393	0.6290	0.6293	0.6292
0.5036	0.5046	0.5008	0.5026	0.5019	0.5031	0.4991	0.5023	0.5033	0.5024	0.5020	0.5022	0.5026	0.5011	0.5013	0.5014	0.5014	0.5014	0.5003	0.5010	0.4957	0.5011	0.5006	0.4985	0.4977	0.5009	0.4982	0.4973	0.4958	0.4940	0.4898	0.4893	0.4912	0.4902	0.4879	0.4898	0.4915	0.4885	0.4857	0.4832	0.4799
0.2521	0.2540	0.2496	0.2507	0.2503	0.2529	0.2454	0.2521	0.2555	0.2541	0.2554	0.2568	0.2561	0.2553	0.2583	0.2575	0.2586	0.2623	0.2577	0.2600	0.2667	0.2634	0.2682	0.2641	0.2625	0.2639	0.2647	0.2658	0.2667	0.2681	0.2668	0.2693	0.2689	0.2684	0.2689	0.2699	0.2709	0.2710	0.2662	0.2643	0.2666
0.3674	0.3667	0.3673	0.3668	0.3671	0.3671	0.3660	0.3673	0.3684	0.3694	0.3693	0.3691	0.3706	0.3720	0.3736	0.3734	0.3737	0.3749	0.3739	0.3741	0.3846	0.3752	0.3786	0.3767	0.3761	0.3770	0.3771	0.3779	0.3788	0.3789	0.3785	0.3808	0.3798	0.3815	0.3810	0.3812	0.3815	0.3805	0.3789	0.3752	0.3774
0.1693	0.1701	0.1673	0.1678	0.1672	0.1690	0.1645	0.1688	0.1715	0.1715	0.1739	0.1743	0.1742	0.1753	0.1761	0.1747	0.1768	0.1793	0.1775	0.1783	0.1715	0.1854	0.1873	0.1853	0.1856	0.1882	0.1876	0.1890	0.1891	0.1897	0.1895	0.1907	0.1908	0.1911	0.1911	0.1909	0.1916	0.1915	0.1927	0.1930	0.1932
0.9153	0.9158	0.9126	0.9185	0.9156	0.9116	0.9090	0.9131	0.9151	0.9153	0.9154	0.9173	0.9171	0.9171	0.9191	0.9177	0.9186	0.9198	0.9187	0.9200	0.9497	0.9327	0.9359	0.9313	0.9345	0.9355	0.9324	0.9304	0.9352	0.9350	0.9313	0.9358	0.9364	0.9361	0.9364	0.9357	0.9358	0.9364	0.9334	0.9281	0.9282
-0.5290	-0.5261	-0.5311	-0.5272	-0.5353	-0.5337	-0.5394	-0.5333	-0.5344	-0.5395	-0.5480	-0.5486	-0.5425	-0.5580	-0.5609	-0.5601	-0.5628	-0.5588	-0.5593	-0.5630	-0.5621	-0.5659	-0.5680	-0.5708	-0.5726	-0.5708	-0.5759	-0.5750	-0.5755	-0.5788	-0.5757	-0.5764	-0.5785	-0.5810	-0.5765	-0.5766	-0.5750	-0.5755	-0.5748	-0.5681	-0.5641
0.6210	0.6222	0.6195	0.6213	0.6209	0.6206	0.6169	0.6204	0.6222	0.6216	0.6223	0.6233	0.6232	0.6230	0.6246	0.6237	0.6244	0.6269	0.6241	0.6241	0.6225	0.6280	0.6306	0.6245	0.6256	0.6283	0.6266	0.6276	0.6326	0.6332	0.6312	0.6336	0.6337	0.6330	0.6335	0.6311	0.6300	0.6287	0.6236	0.6162	0.6144
0.3312	0.3302	0.3321	0.3288	0.3303	0.3313	0.3277	0.3302	0.3321	0.3330	0.3344	0.3357	0.3365	0.3371	0.3375	0.3380	0.3398	0.3412	0.3397	0.3415	0.3606	0.3513	0.3547	0.3533	0.3529	0.3565	0.3582	0.3588	0.3595	0.3581	0.3585	0.3593	0.3595	0.3591	0.3600	0.3600	0.3608	0.3618	0.3626	0.3661	0.3688
0.2260	0.2265	0.2209	0.2229	0.2238	0.2246	0.2237	0.2243	0.2248	0.2248	0.2245	0.2247	0.2248	0.2249	0.2242	0.2245	0.2243	0.2241	0.2241	0.2230	0.2193	0.2237	0.2241	0.2232	0.2228	0.2227	0.2222	0.2223	0.2223	0.2204	0.2214	0.2214	0.2219	0.2208	0.2224	0.2226	0.2223	0.2240	0.2213	0.2209	0.2219
1.9610	1.9607	1.9593	1.9610	1.9606	1.9634	1.9578	1.9597	1.9604	1.9591	1.9595	1.9576	1.9585	1.9573	1.9564	1.9539	1.9544	1.9541	1.9506	1.9508	1.9490	1.9513	1.9541	1.9512	1.9469	1.9472	1.9440	1.9419	1.9405	1.9389	1.9353	1.9358	1.9369	1.9348	1.9335	1.9345	1.9344	1.9368	1.9393	1.9410	1.9387
0.4957	0.4959	0.4940	0.4965	0.4962	0.4949	0.4916	0.4957	0.4980	0.4977	0.4982	0.4989	0.4993	0.4986	0.5001	0.4992	0.5009	0.5031	0.5000	0.5026	0.5129	0.5052	0.5067	0.5060	0.5061	0.5075	0.5095	0.5106	0.5121	0.5135	0.5122	0.5148	0.5145	0.5154	0.5155	0.5155	0.5151	0.5147	0.5120	0.5103	0.5098
0.8497	0.8500	0.8487	0.8522	0.8524	0.8488	0.8485	0.8498	0.8518	0.8516	0.8520	0.8533	0.8535	0.8542	0.8560	0.8557	0.8552	0.8564	0.8553	0.8562	0.8573	0.8553	0.8599	0.8564	0.8573	0.8589	0.8566	0.8567	0.8574	0.8593	0.8551	0.8601	0.8602	0.8601	0.8607	0.8604	0.8603	0.8622	0.8608	0.8555	0.8565
0.4352	0.4357	0.4329	0.4348	0.4346	0.4342	0.4293	0.4345	0.4375	0.4367	0.4385	0.4409	0.4387	0.4409	0.4431	0.4423	0.4454	0.4481	0.4460	0.4491	0.4745	0.4726	0.4803	0.4758	0.4761	0.4794	0.4785	0.4794	0.4807	0.4830	0.4808	0.4840	0.4833	0.4827	0.4828	0.4827	0.4834	0.4848	0.4864	0.4840	0.4830
0.1927	0.1936	0.1834	0.1891	0.1870	0.1893	0.1857	0.1894	0.1929	0.1922	0.1914	0.1923	0.1909	0.1909	0.1900	0.1872	0.1891	0.1901	0.1850	0.1842	0.1732	0.1807	0.1822	0.1805	0.1777	0.1782	0.1769	0.1763	0.1772	0.1737	0.1747	0.1726	0.1743	0.1709	0.1720	0.1736	0.1738	0.1753	0.1746	0.1794	0.1794
-2.2489	-2.2472	-2.2487	-2.2480	-2.2501	-2.2495	-2.2499	-2.2492	-2.2470	-2.2489	-2.2459	-2.2488	-2.2484	-2.2457	-2.2407	-2.2410	-2.2469	-2.2382	-2.2374	-2.2349	-2.2386	-2.2353	-2.2358	-2.2285	-2.2197	-2.2151	-2.2173	-2.2151	-2.2162	-2.2236	-2.2151	-2.2143	-2.2123	-2.2144	-2.2103	-2.2131	-2.2111	-2.2080	-2.2095	-2.2099	-2.2117
-2.4581	-2.4569	-2.4584	-2.4577	-2.4557	-2.4541	-2.4558	-2.4558	-2.4577	-2.4585	-2.4587	-2.4580	-2.4581	-2.4586	-2.4579	-2.4570	-2.4583	-2.4571	-2.4603	-2.4602	-2.4619	-2.4605	-2.4616	-2.4590	-2.4577	-2.4581	-2.4573	-2.4573	-2.4567	-2.4576	-2.4573	-2.4574	-2.4574	-2.4585	-2.4578	-2.4589	-2.4600	-2.4605	-2.4590	-2.4607	-2.4601
-0.6775	-0.6776	-0.6798	-0.6789	-0.6811	-0.6756	-0.6819	-0.6779	-0.6729	-0.6755	-0.6753	-0.6759	-0.6744	-0.6747	-0.6738	-0.6746	-0.6741	-0.6711	-0.6741	-0.6736	-0.6770	-0.6730	-0.6708	-0.6724	-0.6736	-0.6707	-0.6717	-0.6705	-0.6704	-0.6730	-0.6711	-0.6712	-0.6720	-0.6747	-0.6708	-0.6724	-0.6703	-0.6713	-0.6753	-0.6764	-0.6790
0.7568	0.7565	0.7555	0.7585	0.7588	0.7574	0.7556	0.7586	0.7597	0.7596	0.7603	0.7612	0.7616	0.7621	0.7634	0.7632	0.7633	0.7664	0.7637	0.7648	0.7861	0.7641	0.7653	0.7631	0.7623	0.7641	0.7643	0.7645	0.7614	0.7643	0.7552	0.7622	0.7636	0.7636	0.7621	0.7614	0.7605	0.7606	0.7576	0.7549	0.7522
-0.0079	-0.0070	-0.0100	-0.0085	-0.0104	-0.0077	-0.0113	-0.0069	-0.0042	-0.0063	-0.0060	-0.0052	-0.0054	-0.0051	-0.0062	-0.0073	-0.0072	-0.0048	-0.0078	-0.0063	-0.0171	-0.0070	-0.0029	-0.0052	-0.0059	-0.0038	-0.0052	-0.0032	-0.0021	-0.0053	-0.0055	-0.0022	-0.0031	-0.0066	-0.0039	-0.0019	-0.0035	-0.0010	-0.0062	-0.0060	-0.0020
0.6035	0.6047	0.6018	0.6039	0.6034	0.6036	0.5997	0.6032	0.6061	0.6053	0.6053	0.6071	0.6055	0.6061	0.6082	0.6064	0.6092	0.6096	0.6073	0.6105	0.6000	0.6058	0.6019	0.6055	0.6049	0.6027	0.5998	0.5994	0.5961	0.5980	0.6008	0.5989	0.6022	0.6056	0.6021	0.5982	0.6011	0.5979	0.5989	0.6030	0.6011
0.4250	0.4256	0.4235	0.4240	0.4252	0.4244	0.4195	0.4250	0.4285	0.4284	0.4296	0.4330	0.4323	0.4332	0.4360	0.4355	0.4374	0.4408	0.4371	0.4395	0.4487	0.4452	0.4516	0.4479	0.4471	0.4518	0.4526	0.4543	0.4566	0.4582	0.4548	0.4604	0.4603	0.4597	0.4590	0.4597	0.4592	0.4599	0.4581	0.4570	0.4583
0.6599	0.6599	0.6581	0.6662	0.6631	0.6628	0.6581	0.6630	0.6662	0.6658	0.6682	0.6697	0.6700	0.6723	0.6756	0.6741	0.6767	0.6778	0.6755	0.6769	0.6882	0.6834	0.6860	0.6820	0.6858	0.6894	0.6922	0.6925	0.6966	0.6976	0.6940	0.6999	0.6975	0.6986	0.6976	0.6979	0.6976	0.6969	0.6907	0.6785	0.6765
-2.5300	-2.5289	-2.5291	-2.5247	-2.5243	-2.5244	-2.5204	-2.5193	-2.5253	-2.5179	-2.5212	-2.5209	-2.5241	-2.5172	-2.5249	-2.5229	-2.5278	-2.5253	-2.5275	-2.5301	-2.5279	-2.5268	-2.5300	-2.5277	-2.5221	-2.5183	-2.5250	-2.5207	-2.5180	-2.5182	-2.5176	-2.4888	-2.4819	-2.5218	-2.5181	-2.5241	-2.5347	-2.5363	-2.5286	-2.5326	-2.5293
-2.2472	-2.2450	-2.2464	-2.2496	-2.2456	-2.2452	-2.2478	-2.2447	-2.2457	-2.2428	-2.2414	-2.2435	-2.2464	-2.2438	-2.2423	-2.2418	-2.2429	-2.2453	-2.2425	-2.2429	-2.2460	-2.2492	-2.2472	-2.2496	-2.2462	-2.2469	-2.2541	-2.2469	-2.2491	-2.2533	-2.2572	-2.2529	-2.2579	-2.2512	-2.2537	-2.2484	-2.2403	-2.2455	-2.2376	-2.2417	-2.2489
0.1151	0.1158	0.1125	0.1141	0.1148	0.1165	0.1129	0.1158	0.1177	0.1176	0.1170	0.1180	0.1179	0.1175	0.1182	0.1172	0.1177	0.1183	0.1161	0.1162	0.1094	0.1164	0.1179	0.1138	0.1143	0.1172	0.1165	0.1196	0.1181	0.1155	0.1161	0.1185	0.1169	0.1137	0.1151	0.1168	0.1173	0.1184	0.1146	0.1126	0.1125
0.1202	0.1187	0.1140	0.1189	0.1216	0.1198	0.1194	0.1219	0.1223	0.1203	0.1215	0.1212	0.1198	0.1183	0.1171	0.1155	0.1136	0.1140	0.1142	0.1129	0.1051	0.1050	0.1088	0.1055	0.1035	0.1016	0.1010	0.0989	0.0992	0.0970	0.0991	0.0975	0.0989	0.0991	0.1008	0.0995	0.0966	0.0987	0.0988	0.1038	0.1057
0.5708	0.5721	0.5699	0.5713	0.5708	0.5671	0.5651	0.5672	0.5676	0.5685	0.5716	0.5726	0.5712	0.5707	0.5705	0.5703	0.5704	0.5730	0.5701	0.5714	0.5265	0.5487	0.5429	0.5373	0.5343	0.5344	0.5315	0.5318	0.5314	0.5318	0.5285	0.5306	0.5306	0.5288	0.5289	0.5290	0.5290	0.5295	0.5279	0.5252	0.5282
0.0551	0.0559	0.0498	0.0524	0.0527	0.0537	0.0494	0.0514	0.0554	0.0531	0.0531	0.0549	0.0548	0.0541	0.0538	0.0535	0.0553	0.0566	0.0538	0.0531	0.0442	0.0529	0.0590	0.0555	0.0519	0.0554	0.0539	0.0562	0.0560	0.0564	0.0570	0.0580	0.0576	0.0557	0.0568	0.0595	0.0609	0.0623	0.0567	0.0551	0.0599
0.3181	0.3192	0.3185	0.3195	0.3187	0.3187	0.3190	0.3187	0.3185	0.3179	0.3171	0.3170	0.3181	0.3176	0.3179	0.3175	0.3178	0.3188	0.3178	0.3167	0.3344	0.3297	0.3312	0.3287	0.3301	0.3306	0.3315	0.3320	0.3336	0.3353	0.3348	0.3328	0.3335	0.3322	0.3333	0.3335	0.3357	0.3354	0.3328	0.3297	0.3287
0.8889	0.8889	0.8874	0.8900	0.8881	0.8859	0.8841	0.8868	0.8882	0.8874	0.8891	0.8896	0.8893	0.8894	0.8901	0.8899	0.8897	0.8906	0.8896	0.8898	0.8836	0.8905	0.8897	0.8886	0.8893	0.8899	0.8909	0.8899	0.8907	0.8920	0.8894	0.8925	0.8927	0.8923	0.8926	0.8919	0.8919	0.8923	0.8905	0.8888	0.8894
1.3170	1.3186	1.3436	1.3749	1.3529	1.3207	1.3130	1.3153	1.3408	1.3156	1.3173	1.3211	1.3419	1.3156	1.3335	1.3426	1.3839	1.3178	1.3425	1.3240	1.4051	1.4105	1.3125	1.3155	1.4054	1.3852	1.4028	1.4030	1.3879	1.3817	1.3891	1.3076	1.3115	1.2857	1.2855	1.2947	1.2877	1.2753	1.4027	1.4283	1.4350
0.1571	0.1588	0.1508	0.1541	0.1549	0.1562	0.1508	0.1568	0.1598	0.1581	0.1597	0.1603	0.1605	0.1616	0.1623	0.1622	0.1621	0.1652	0.1629	0.1628	0.1553	0.1628	0.1662	0.1623	0.1610	0.1639	0.1622	0.1648	0.1645	0.1660	0.1649	0.1668	0.1679	0.1670	0.1682	0.1668	0.1674	0.1696	0.1616	0.1591	0.1606
0.1931	0.1932	0.1888	0.1894	0.1891	0.1909	0.1888	0.1914	0.1935	0.1934	0.1934	0.1946	0.1956	0.1952	0.1958	0.1956	0.1959	0.1971	0.1948	0.1943	0.1944	0.1973	0.2015	0.1965	0.1959	0.1995	0.1981	0.2003	0.1995	0.1991	0.1988	0.1996	0.1996	0.1976	0.1999	0.2006	0.2011	0.2003	0.1984	0.1950	0.1953
1.8767	1.8773	1.8811	1.8781	1.8666	1.8806	1.8713	1.8807	1.8819	1.8796	1.8800	1.8785	1.8768	1.8761	1.8747	1.8724	1.8723	1.8721	1.8691	1.8678	1.8576	1.8593	1.8686	1.8483	1.8596	1.8627	1.8620	1.8573	1.8553	1.8560	1.8522	1.8557	1.8565	1.8540	1.8550	1.8565	1.8612	1.8592	1.8575	1.8544	1.8564
0.5646	0.5651	0.5627	0.5634	0.5630	0.5651	0.5622	0.5638	0.5650	0.5649	0.5648	0.5656	0.5658	0.5651	0.5657	0.5658	0.5663	0.5670	0.5655	0.5663	0.5660	0.5682	0.5690	0.5674	0.5665	0.5678	0.5681	0.5686	0.5699	0.5708	0.5691	0.5704	0.5700	0.5692	0.5703	0.5696	0.5698	0.5704	0.5682	0.5662	0.5682
-2.5630	-2.5609	-2.5591	-2.5625	-2.5609	-2.5634	-2.5625	-2.5662	-2.5611	-2.5663	-2.5650	-2.5685	-2.5683	-2.5671	-2.5681	-2.5704	-2.5706	-2.5647	-2.5685	-2.5682	-2.5684	-2.5655	-2.5670	-2.5580	-2.5662	-2.5699	-2.5673	-2.5677	-2.5697	-2.5724	-2.5733	-2.5688	-2.5661	-2.5667	-2.5556	-2.5573	-2.5449	-2.5482	-2.5433	-2.5450	-2.5468
0.3736	0.3737	0.3728	0.3721	0.3720	0.3744	0.3697	0.3727	0.3756	0.3762	0.3783	0.3786	0.3797	0.3813	0.3827	0.3814	0.3831	0.3829	0.3807	0.3817	0.3789	0.3806	0.3854	0.3810	0.3825	0.3840	0.3835	0.3853	0.3841	0.3877	0.3865	0.3867	0.3863	0.3854	0.3880	0.3873	0.3893	0.3895	0.3886	0.3836	0.3836
0.0743	0.0733	0.0759	0.0730	0.0733	0.0731	0.0716	0.0720	0.0720	0.0728	0.0711	0.0722	0.0724	0.0738	0.0746	0.0743	0.0763	0.0786	0.0780	0.0781	0.0869	0.0911	0.0854	0.0893	0.0929	0.0870	0.0869	0.0850	0.0829	0.0813	0.0829	0.0830	0.0838	0.0814	0.0831	0.0823	0.0824	0.0841	0.0901	0.0960	0.1021
0.1431	0.1442	0.1416	0.1424	0.1423	0.1438	0.1411	0.1437	0.1453	0.1447	0.1451	0.1454	0.1452	0.1458	0.1457	0.1447	0.1451	0.1464	0.1452	0.1450	0.1410	0.1453	0.1462	0.1440	0.1441	0.1458	0.1454	0.1467	0.1465	0.1460	0.1459	0.1474	0.1477	0.1470	0.1485	0.1474	0.1484	0.1488	0.1451	0.1431	0.1451
1.9337	1.9326	1.9306	1.9291	1.9269	1.9309	1.9332	1.9311	1.9331	1.9293	1.9300	1.9309	1.9283	1.9315	1.9305	1.9301	1.9322	1.9328	1.9358	1.9294	1.9198	1.9268	1.9241	1.9251	1.9322	1.9294	1.9159	1.9190	1.9154	1.9147	1.9244	1.9191	1.9169	1.9176	1.9174	1.9195	1.9188	1.9196	1.9241	1.9272	1.9302
0.9516	0.9519	0.9499	0.9503	0.9537	0.9502	0.9486	0.9499	0.9511	0.9508	0.9504	0.9506	0.9511	0.9522	0.9527	0.9523	0.9524	0.9530	0.9528	0.9543	0.9141	0.9562	0.9568	0.9551	0.9529	0.9543	0.9525	0.9519	0.9497	0.9513	0.9488	0.9491	0.9492	0.9495	0.9493	0.9488	0.9478	0.9497	0.9471	0.9464	0.9461
0.0212	0.0235	0.0156	0.0166	0.0179	0.0180	0.0144	0.0180	0.0244	0.0191	0.0238	0.0263	0.0253	0.0259	0.0243	0.0248	0.0270	0.0305	0.0269	0.0280	0.0125	0.0317	0.0368	0.0311	0.0309	0.0347	0.0316	0.0355	0.0362	0.0358	0.0361	0.0379	0.0372	0.0357	0.0367	0.0383	0.0392	0.0399	0.0370	0.0336	0.0345
-2.6000	-2.5957	-2.6021	-2.6052	-2.6026	-2.6041	-2.6042	-2.6073	-2.6030	-2.5999	-2.5999	-2.5989	-2.6004	-2.6005	-2.5990	-2.6039	-2.6037	-2.5957	-2.6048	-2.6046	-2.6076	-2.6057	-2.6108	-2.6096	-2.6113	-2.6109	-2.6112	-2.6110	-2.6116	-2.6094	-2.6116	-2.6114	-2.6114	-2.6134	-2.6098	-2.6085	-2.6043	-2.6043	-2.6007	-2.6094	-2.6013
0.3149	0.3156	0.3129	0.3124	0.3135	0.3163	0.3100	0.3166	0.3189	0.3191	0.3196	0.3205	0.3217	0.3221	0.3225	0.3221	0.3242	0.3258	0.3240	0.3252	0.3312	0.3327	0.3378	0.3348	0.3344	0.3360	0.3374	0.3390	0.3399	0.3403	0.3390	0.3404	0.3404	0.3406	0.3401	0.3405	0.3407	0.3413	0.3388	0.3376	0.3362
0.3587	0.3590	0.3573	0.3588	0.3577	0.3592	0.3579	0.3595	0.3575	0.3573	0.3566	0.3575	0.3558	0.3556	0.3548	0.3556	0.3553	0.3557	0.3556	0.3544	0.3464	NaN	NaN	NaN	NaN	NaN	NaN	NaN	NaN	NaN	NaN	NaN	NaN	NaN	NaN	NaN	NaN	NaN	NaN	NaN	NaN
0.2739	0.2751	0.2719	0.2739	0.2737	0.2751	0.2712	0.2753	0.2766	0.2758	0.2749	0.2727	0.2722	0.2720	0.2736	0.2730	0.2735	0.2755	0.2722	0.2729	0.2737	0.2758	0.2838	0.2833	0.2851	0.2880	0.2896	0.2906	0.2932	0.2948	0.2955	0.2972	0.2951	0.2964	0.2958	0.2959	0.2979	0.2978	0.2934	0.2911	0.2914
0.3203	0.3207	0.3192	0.3200	0.3197	0.3215	0.3181	0.3212	0.3236	0.3238	0.3247	0.3240	0.3248	0.3253	0.3259	0.3267	0.3278	0.3292	0.3271	0.3290	0.3254	0.3317	0.3337	0.3318	0.3327	0.3327	0.3314	0.3317	0.3317	0.3314	0.3313	0.3320	0.3307	0.3293	0.3300	0.3310	0.3312	0.3317	0.3281	0.3270	0.3293
0.2112	0.2117	0.2097	0.2074	0.2067	0.2083	0.2041	0.2076	0.2100	0.2107	0.2114	0.2127	0.2136	0.2138	0.2155	0.2152	0.2164	0.2193	0.2178	0.2180	0.2119	0.2126	0.2182	0.2132	0.2139	0.2193	0.2166	0.2187	0.2172	0.2166	0.2151	0.2154	0.2156	0.2153	0.2180	0.2189	0.2212	0.2210	0.2155	0.2150	0.2192
0.5562	0.5563	0.5547	0.5550	0.5543	0.5564	0.5553	0.5574	0.5575	0.5575	0.5560	0.5571	0.5587	0.5560	0.5566	0.5571	0.5587	0.5575	0.5606	0.5597	0.5387	0.5537	0.5488	0.5489	0.5486	0.5486	0.5471	0.5470	0.5456	0.5463	0.5449	0.5464	0.5470	0.5465	0.5454	0.5458	0.5449	0.5448	0.5427	0.5360	0.5348
0.7436	0.7452	0.7419	0.7465	0.7417	0.7409	0.7363	0.7408	0.7437	0.7428	0.7443	0.7455	0.7468	0.7477	0.7525	0.7513	0.7572	0.7607	0.7591	0.7587	0.7693	0.7644	0.7687	0.7637	0.7728	0.7780	0.7820	0.7831	0.7881	0.7896	0.7879	0.7885	0.7877	0.7877	0.7871	0.7880	0.7877	0.7865	0.7824	0.7763	0.7772
0.4639	0.4641	0.4661	0.4661	0.4676	0.4677	0.4657	0.4654	0.4669	0.4678	0.4675	0.4666	0.4688	0.4693	0.4676	0.4683	0.4685	0.4709	0.4696	0.4715	0.4682	0.4785	0.4819	0.4772	0.4811	0.4822	0.4812	0.4853	0.4881	0.4902	0.4915	0.4919	0.4921	0.4932	0.4930	0.4926	0.4947	0.4915	0.4897	0.4859	0.4857
-0.4224	-0.4223	-0.4262	-0.4264	-0.4248	-0.4237	-0.4291	-0.4233	-0.4186	-0.4219	-0.4217	-0.4219	-0.4232	-0.4220	-0.4230	-0.4239	-0.4221	-0.4205	-0.4240	-0.4230	-0.4241	-0.4225	-0.4231	-0.4254	-0.4214	-0.4213	-0.4216	-0.4223	-0.4197	-0.4211	-0.4206	-0.4201	-0.4223	-0.4239	-0.4216	-0.4217	-0.4209	-0.4210	-0.4251	-0.4248	-0.4375
0.3252	0.3249	0.3229	0.3230	0.3224	0.3238	0.3205	0.3239	0.3252	0.3241	0.3244	0.3250	0.3245	0.3233	0.3238	0.3235	0.3226	0.3232	0.3211	0.3212	0.3341	0.3159	0.3188	0.3165	0.3159	0.3166	0.3195	0.3196	0.3192	0.3195	0.3182	0.3167	0.3168	0.3170	0.3169	0.3163	0.3164	0.3185	0.3174	0.3181	0.3207
0.3594	0.3607	0.3586	0.3586	0.3593	0.3631	0.3567	0.3613	0.3626	0.3607	0.3596	0.3594	0.3584	0.3586	0.3580	0.3588	0.3596	0.3601	0.3578	0.3583	0.3619	0.3656	0.3704	0.3672	0.3638	0.3687	0.3687	0.3696	0.3684	0.3709	0.3688	0.3748	0.3749	0.3741	0.3758	0.3769	0.3754	0.3766	0.3729	0.3686	0.3678
-2.5812	-2.5805	-2.5775	-2.5786	-2.5824	-2.5792	-2.5803	-2.5803	-2.5802	-2.5789	-2.5825	-2.5789	-2.5788	-2.5814	-2.5816	-2.5853	-2.5800	-2.5833	-2.5874	-2.5834	-2.5866	-2.5871	-2.5879	-2.5843	-2.5908	-2.5876	-2.5841	-2.5878	-2.5884	-2.5880	-2.5930	-2.5905	-2.5917	-2.5892	-2.5904	-2.5855	-2.5798	-2.5777	-2.5675	-2.5707	-2.5709
0.8149	0.8173	0.8170	0.8180	0.8181	0.8163	0.8169	0.8182	0.8189	0.8218	0.8209	0.8229	0.8254	0.8266	0.8276	0.8295	0.8310	0.8310	0.8306	0.8320	0.8348	0.8328	0.8334	0.8330	0.8335	0.8356	0.8380	0.8380	0.8400	0.8418	0.8389	0.8415	0.8428	0.8416	0.8414	0.8414	0.8418	0.8428	0.8424	0.8399	0.8407
0.4154	0.4183	0.4115	0.4138	0.4094	0.4160	0.4034	0.4146	0.4201	0.4180	0.4205	0.4244	0.4239	0.4238	0.4261	0.4248	0.4247	0.4257	0.4217	0.4239	0.4122	0.4175	0.4271	0.4164	0.4177	0.4244	0.4231	0.4235	0.4266	0.4256	0.4168	0.4254	0.4276	0.4265	0.4266	0.4284	0.4288	0.4319	0.4269	0.4275	0.4248
-0.6664	-0.6664	-0.6692	-0.6674	-0.6696	-0.6652	-0.6722	-0.6681	-0.6602	-0.6645	-0.6657	-0.6664	-0.6649	-0.6649	-0.6651	-0.6651	-0.6637	-0.6607	-0.6633	-0.6631	-0.6650	-0.6613	-0.6594	-0.6615	-0.6624	-0.6604	-0.6605	-0.6602	-0.6618	-0.6638	-0.6640	-0.6645	-0.6650	-0.6663	-0.6643	-0.6645	-0.6619	-0.6622	-0.6624	-0.6611	-0.6642
0.3690	0.3685	0.3698	0.3676	0.3673	0.3691	0.3655	0.3710	0.3737	0.3739	0.3752	0.3775	0.3777	0.3796	0.3797	0.3807	0.3811	0.3834	0.3817	0.3828	0.3823	0.3858	0.3912	0.3871	0.3897	0.3916	0.3909	0.3927	0.3950	0.3959	0.3969	0.3990	0.4009	0.3992	0.3992	0.3989	0.4003	0.4012	0.3988	0.3979	0.3955
-0.3362	-0.3372	-0.3348	-0.3356	-0.3350	-0.3331	-0.3372	-0.3342	-0.3308	-0.3322	-0.3309	-0.3322	-0.3324	-0.3314	-0.3321	-0.3313	-0.3317	-0.3286	-0.3315	-0.3318	-0.3305	-0.3285	-0.3354	-0.3354	-0.3372	-0.3350	-0.3366	-0.3355	-0.3347	-0.3344	-0.3333	-0.3327	-0.3311	-0.3327	-0.3315	-0.3347	-0.3332	-0.3293	-0.3354	-0.3279	-0.3326
-2.5766	-2.5751	-2.5783	-2.5800	-2.5770	-2.5772	-2.5774	-2.5783	-2.5790	-2.5784	-2.5789	-2.5780	-2.5791	-2.5792	-2.5788	-2.5801	-2.5808	-2.5790	-2.5818	-2.5830	-2.5830	-2.5834	-2.5823	-2.5828	-2.5831	-2.5824	-2.5828	-2.5840	-2.5843	-2.5836	-2.5855	-2.5830	-2.5836	-2.5848	-2.5833	-2.5830	-2.5825	-2.5875	-2.5885	-2.5890	-2.5879
1.9023	1.9022	1.9045	1.9031	1.8849	1.9035	1.8960	1.9040	1.9056	1.9047	1.9038	1.9035	1.9012	1.9007	1.8987	1.8967	1.8972	1.8958	1.8944	1.8917	1.8857	1.8845	1.8897	1.8748	1.8853	1.8855	1.8907	1.8866	1.8849	1.8836	1.8780	1.8836	1.8829	1.8823	1.8837	1.8854	1.8898	1.8926	1.8938	1.8932	1.9001
-0.8465	-0.8471	-0.8516	-0.8479	-0.8502	-0.8457	-0.8516	-0.8486	-0.8425	-0.8449	-0.8450	-0.8458	-0.8436	-0.8442	-0.8431	-0.8430	-0.8431	-0.8393	-0.8423	-0.8415	-0.8428	-0.8397	-0.8378	-0.8393	-0.8382	-0.8350	-0.8354	-0.8345	-0.8328	-0.8344	-0.8314	-0.8309	-0.8335	-0.8351	-0.8314	-0.8334	-0.8303	-0.8304	-0.8378	-0.8413	-0.8447
0.1670	0.1701	0.1682	0.1663	0.1688	0.1702	0.1691	0.1696	0.1710	0.1712	0.1697	0.1700	0.1700	0.1696	0.1682	0.1675	0.1683	0.1689	0.1688	0.1669	0.1704	0.1654	0.1654	0.1656	0.1643	0.1695	0.1667	0.1637	0.1628	0.1561	0.1650	0.1594	0.1640	0.1574	0.1623	0.1656	0.1655	0.1658	0.1648	0.1677	0.1699
-2.1917	-2.1896	-2.1814	-2.1908	-2.1909	-2.1901	-2.1875	-2.1937	-2.2028	-2.1943	-2.1988	-2.2035	-2.1983	-2.2066	-2.2087	-2.2134	-2.2110	-2.2188	-2.2179	-2.2190	-2.2173	-2.2175	-2.2193	-2.2159	-2.2154	-2.2128	-2.2119	-2.2094	-2.2107	-2.2091	-2.2029	-2.2062	-2.2041	-2.2061	-2.2017	-2.2016	-2.1992	-2.1966	-2.1986	-2.2045	-2.2070
-0.2977	-0.2971	-0.3029	-0.3006	-0.3024	-0.2997	-0.3032	-0.3019	-0.2988	-0.3020	-0.3019	-0.3001	-0.3022	-0.3025	-0.3029	-0.3039	-0.3042	-0.3014	-0.3055	-0.3058	-0.3067	-0.3055	-0.3116	-0.3176	-0.3178	-0.3195	-0.3209	-0.3216	-0.3226	-0.3289	-0.3303	-0.3294	-0.3260	-0.3287	-0.3306	-0.3272	-0.3236	-0.3221	-0.3198	-0.3102	-0.3185
0.8103	0.8107	0.8081	0.8081	0.8078	0.8110	0.8069	0.8094	0.8135	0.8121	0.8159	0.8163	0.8183	0.8172	0.8186	0.8175	0.8188	0.8186	0.8158	0.8190	0.8295	0.8294	0.8310	0.8290	0.8346	0.8371	0.8373	0.8376	0.8399	0.8389	0.8366	0.8395	0.8396	0.8398	0.8401	0.8404	0.8401	0.8376	0.8332	0.8242	0.8262
0.0475	0.0427	0.0439	0.0523	0.0532	0.0558	0.0534	0.0536	0.0528	0.0493	0.0434	0.0409	0.0393	0.0403	0.0396	0.0399	0.0359	0.0350	0.0332	0.0330	0.0212	0.0272	0.0300	0.0282	0.0266	0.0289	0.0246	0.0225	0.0238	0.0209	0.0199	0.0200	0.0172	0.0179	0.0173	0.0235	0.0259	0.0261	0.0228	0.0177	0.0196
-2.4728	-2.4691	-2.4816	-2.4813	-2.4742	-2.4769	-2.4724	-2.4656	-2.4712	-2.4685	-2.4745	-2.4751	-2.4735	-2.4724	-2.4717	-2.4702	-2.4700	-2.4699	-2.4723	-2.4729	-2.4780	-2.4713	-2.4751	-2.4708	-2.4712	-2.4729	-2.4750	-2.4797	-2.4847	-2.4760	-2.4868	-2.4824	-2.4934	-2.4839	-2.4696	-2.4839	-2.4869	-2.4934	-2.4937	-2.5009	-2.4955
-2.2758	-2.2725	-2.2793	-2.2786	-2.2815	-2.2767	-2.2788	-2.2771	-2.2743	-2.2777	-2.2763	-2.2757	-2.2755	-2.2724	-2.2715	-2.2715	-2.2739	-2.2710	-2.2685	-2.2687	-2.2683	-2.2674	-2.2690	-2.2666	-2.2652	-2.2660	-2.2663	-2.2662	-2.2668	-2.2666	-2.2664	-2.2660	-2.2666	-2.2669	-2.2656	-2.2644	-2.2633	-2.2613	-2.2622	-2.2645	-2.2640
0.8657	0.8655	0.8658	0.8645	0.8636	0.8630	0.8623	0.8651	0.8653	0.8666	0.8655	0.8663	0.8603	0.8572	0.8628	0.8606	0.8593	0.8580	0.8643	0.8605	0.8534	0.8619	0.8602	0.8602	0.8594	0.8612	0.8644	0.8628	0.8640	0.8648	0.8638	0.8679	0.8687	0.8670	0.8684	0.8676	0.8699	0.8714	0.8659	0.8639	0.8650
0.1106	0.1116	0.1094	0.1105	0.1104	0.1116	0.1082	0.1106	0.1131	0.1128	0.1140	0.1148	0.1166	0.1154	0.1171	0.1169	0.1180	0.1200	0.1191	0.1208	0.1174	0.1243	0.1276	0.1249	0.1241	0.1266	0.1245	0.1268	0.1268	0.1283	0.1273	0.1287	0.1283	0.1283	0.1283	0.1290	0.1300	0.1293	0.1254	0.1249	0.1242
0.2803	0.2813	0.2788	0.2791	0.2785	0.2797	0.2759	0.2786	0.2793	0.2787	0.2773	0.2773	0.2769	0.2763	0.2749	0.2760	0.2749	0.2753	0.2744	0.2737	0.2481	0.2549	0.2542	0.2528	0.2525	0.2530	0.2565	0.2564	0.2508	0.2472	0.2525	0.2431	0.2419	0.2466	0.2458	0.2454	0.2448	0.2405	0.2372	0.2268	0.2256
-0.3053	-0.3025	-0.3156	-0.3070	-0.3084	-0.3043	-0.3124	-0.3067	-0.3033	-0.3044	-0.3049	-0.3043	-0.3049	-0.3052	-0.3054	-0.3062	-0.3049	-0.3001	-0.3061	-0.3072	-0.3347	-0.3057	-0.2970	-0.3091	-0.3084	-0.3036	-0.3079	-0.3034	-0.3028	-0.3072	-0.3046	-0.3016	-0.3042	-0.3060	-0.3039	-0.3052	-0.3031	-0.2997	-0.3076	-0.3095	-0.3047
0.0255	0.0265	0.0205	0.0233	0.0236	0.0254	0.0224	0.0246	0.0260	0.0247	0.0241	0.0245	0.0249	0.0242	0.0234	0.0228	0.0240	0.0256	0.0224	0.0220	0.0105	0.0234	0.0246	0.0214	0.0199	0.0212	0.0191	0.0197	0.0196	0.0181	0.0183	0.0194	0.0186	0.0169	0.0192	0.0186	0.0197	0.0217	0.0207	0.0227	0.0267
0.1615	0.1620	0.1617	0.1601	0.1598	0.1609	0.1584	0.1611	0.1629	0.1625	0.1635	0.1641	0.1647	0.1644	0.1660	0.1655	0.1669	0.1686	0.1680	0.1683	0.1610	0.1699	0.1735	0.1714	0.1714	0.1739	0.1723	0.1741	0.1755	0.1769	0.1758	0.1783	0.1782	0.1778	0.1784	0.1792	0.1796	0.1790	0.1751	0.1713	0.1714
-0.7879	-0.7882	-0.7917	-0.7893	-0.7906	-0.7859	-0.7923	-0.7895	-0.7830	-0.7872	-0.7876	-0.7881	-0.7847	-0.7858	-0.7853	-0.7852	-0.7843	-0.7815	-0.7836	-0.7830	-0.7841	-0.7811	-0.7798	-0.7813	-0.7803	-0.7776	-0.7782	-0.7773	-0.7766	-0.7776	-0.7757	-0.7757	-0.7774	-0.7791	-0.7754	-0.7782	-0.7741	-0.7745	-0.7825	-0.7845	-0.7888
0.5060	0.5071	0.5049	0.5059	0.5045	0.5064	0.5022	0.5059	0.5066	0.5068	0.5080	0.5095	0.5092	0.5094	0.5088	0.5083	0.5083	0.5097	0.5080	0.5072	0.5114	0.5051	0.5074	0.5047	0.5034	0.5049	0.5026	0.5017	0.5014	0.5013	0.4967	0.5019	0.5015	0.5030	0.5027	0.5034	0.5016	0.5036	0.5014	0.5063	0.5075
0.0710	0.0705	0.0686	0.0698	0.0691	0.0702	0.0680	0.0700	0.0708	0.0710	0.0707	0.0712	0.0706	0.0713	0.0698	0.0696	0.0693	0.0693	0.0680	0.0675	0.0537	0.0663	0.0704	0.0666	0.0661	0.0674	0.0637	0.0648	0.0621	0.0581	0.0582	0.0590	0.0586	0.0576	0.0593	0.0603	0.0613	0.0649	0.0656	0.0668	0.0690
0.4619	0.4625	0.4608	0.4622	0.4625	0.4634	0.4604	0.4634	0.4669	0.4662	0.4678	0.4692	0.4703	0.4721	0.4739	0.4732	0.4756	0.4775	0.4757	0.4764	0.4872	0.4876	0.4890	0.4883	0.4883	0.4882	0.4873	0.4877	0.4885	0.4882	0.4874	0.4884	0.4886	0.4871	0.4871	0.4870	0.4876	0.4884	0.4883	0.4890	0.4909
-2.3561	-2.3592	-2.3547	-2.3557	-2.3563	-2.3527	-2.3558	-2.3569	-2.3573	-2.3556	-2.3533	-2.3560	-2.3537	-2.3542	-2.3554	-2.3502	-2.3536	-2.3516	-2.3510	-2.3514	-2.3542	-2.3499	-2.3488	-2.3505	-2.3508	-2.3523	-2.3500	-2.3546	-2.3541	-2.3550	-2.3526	-2.3545	-2.3535	-2.3562	-2.3557	-2.3563	-2.3553	-2.3506	-2.3511	-2.3465	-2.3496
-0.8695	-0.8707	-0.8711	-0.8711	-0.8727	-0.8694	-0.8700	-0.8695	-0.8658	-0.8671	-0.8689	-0.8692	-0.8674	-0.8689	-0.8670	-0.8673	-0.8670	-0.8632	-0.8644	-0.8644	-0.8648	-0.8632	-0.8609	-0.8622	-0.8604	-0.8577	-0.8580	-0.8558	-0.8544	-0.8550	-0.8543	-0.8541	-0.8550	-0.8556	-0.8542	-0.8548	-0.8533	-0.8558	-0.8620	-0.8655	-0.8667
0.7400	0.7400	0.7409	0.7486	0.7485	0.7480	0.7468	0.7498	0.7500	0.7498	0.7485	0.7479	0.7472	0.7470	0.7472	0.7473	0.7485	0.7472	0.7442	0.7462	0.7475	0.7418	0.7422	0.7393	0.7496	0.7524	0.7559	0.7566	0.7565	0.7567	0.7603	0.7576	0.7748	0.7579	0.7573	0.7573	0.7617	0.7571	0.7309	0.7257	0.7249
-2.3204	-2.3237	-2.3209	-2.3211	-2.3245	-2.3224	-2.3230	-2.3240	-2.3257	-2.3235	-2.3243	-2.3236	-2.3243	-2.3259	-2.3260	-2.3253	-2.3263	-2.3296	-2.3243	-2.3259	-2.3248	-2.3307	-2.3262	-2.3272	-2.3276	-2.3297	-2.3296	-2.3293	-2.3289	-2.3289	-2.3302	-2.3314	-2.3320	-2.3305	-2.3292	-2.3297	-2.3297	-2.3245	-2.3293	-2.3278	-2.3324
-2.2918	-2.2929	-2.2939	-2.2938	-2.2938	-2.2942	-2.2968	-2.2955	-2.2933	-2.2940	-2.2921	-2.2894	-2.2951	-2.2912	-2.2960	-2.2934	-2.2898	-2.2925	-2.2969	-2.2977	-2.2965	-2.2952	-2.2987	-2.2968	-2.2978	-2.2979	-2.2983	-2.2974	-2.2984	-2.2978	-2.2960	-2.2982	-2.2992	-2.2986	-2.2988	-2.2959	-2.2954	-2.2990	-2.2972	-2.2962	-2.2931
0.2146	0.2153	0.2237	0.2266	0.2285	0.2333	0.2321	0.2344	0.2367	0.2366	0.2392	0.2393	0.2399	0.2415	0.2404	0.2404	0.2380	0.2431	0.2397	0.2391	0.1931	0.1983	0.2047	0.1988	0.2000	0.2015	0.1996	0.1978	0.1950	0.1950	0.1971	0.1929	0.1875	0.1980	0.1881	0.1835	0.1845	0.1843	0.1962	0.1959	0.1984
0.4179	0.4174	0.4185	0.4178	0.4186	0.4190	0.4162	0.4193	0.4215	0.4220	0.4231	0.4235	0.4244	0.4248	0.4262	0.4258	0.4268	0.4291	0.4264	0.4275	0.4206	0.4291	0.4294	0.4264	0.4253	0.4267	0.4260	0.4273	0.4283	0.4283	0.4264	0.4299	0.4299	0.4305	0.4300	0.4299	0.4300	0.4295	0.4253	0.4232	0.4227
-0.8223	-0.8224	-0.8233	-0.8236	-0.8257	-0.8228	-0.8245	-0.8227	-0.8175	-0.8195	-0.8193	-0.8190	-0.8188	-0.8196	-0.8187	-0.8193	-0.8183	-0.8162	-0.8176	-0.8170	-0.8188	-0.8161	-0.8129	-0.8143	-0.8128	-0.8113	-0.8112	-0.8102	-0.8083	-0.8085	-0.8075	-0.8075	-0.8078	-0.8090	-0.8070	-0.8079	-0.8074	-0.8091	-0.8134	-0.8168	-0.8174
0.8265	0.8288	0.8235	0.8209	0.8199	0.8275	0.8196	0.8270	0.8328	0.8315	0.8350	0.8367	0.8366	0.8357	0.8383	0.8357	0.8389	0.8431	0.8366	0.8424	0.8537	0.8442	0.8531	0.8416	0.8476	0.8556	0.8560	0.8575	0.8619	0.8620	0.8548	0.8653	0.8646	0.8645	0.8646	0.8649	0.8648	0.8639	0.8537	0.8450	0.8480
-0.0174	-0.0123	-0.0242	-0.0168	-0.0168	-0.0131	-0.0227	-0.0149	-0.0130	-0.0166	-0.0163	-0.0152	-0.0181	-0.0193	-0.0183	-0.0214	-0.0207	-0.0169	-0.0252	-0.0239	-0.0442	-0.0290	-0.0251	-0.0382	-0.0402	-0.0378	-0.0434	-0.0391	-0.0379	-0.0385	-0.0393	-0.0359	-0.0367	-0.0397	-0.0361	-0.0365	-0.0350	-0.0334	-0.0431	-0.0424	-0.0357
0.8911	0.8920	0.8868	0.8842	0.8879	0.8921	0.8885	0.8922	0.8955	0.8956	0.8955	0.8965	0.8958	0.8975	0.8972	0.8972	0.8957	0.8989	0.8998	0.8903	0.8745	0.8916	0.8887	0.8922	0.8792	0.8805	0.8789	0.8765	0.8790	0.8749	0.8721	0.8722	0.8714	0.8701	0.8738	0.8702	0.8721	0.8773	0.8728	0.8716	0.8707
-2.2861	-2.2870	-2.2857	-2.2847	-2.2890	-2.2889	-2.2877	-2.2892	-2.2883	-2.2881	-2.2869	-2.2891	-2.2899	-2.2924	-2.2920	-2.2911	-2.2906	-2.2937	-2.2893	-2.2915	-2.2910	-2.2935	-2.2927	-2.2913	-2.2948	-2.2958	-2.2966	-2.2984	-2.2992	-2.2987	-2.2972	-2.3001	-2.2989	-2.3001	-2.2990	-2.3000	-2.2948	-2.2988	-2.3011	-2.3000	-2.3002
0.4711	0.4741	0.4672	0.4655	0.4632	0.4699	0.4596	0.4685	0.4738	0.4721	0.4753	0.4779	0.4778	0.4774	0.4801	0.4769	0.4814	0.4840	0.4803	0.4827	0.4805	0.4810	0.4870	0.4804	0.4815	0.4863	0.4863	0.4877	0.4915	0.4898	0.4834	0.4909	0.4925	0.4901	0.4917	0.4928	0.4923	0.4944	0.4881	0.4868	0.4849
0.1848	0.1858	0.1838	0.1835	0.1840	0.1871	0.1814	0.1863	0.1884	0.1885	0.1893	0.1897	0.1901	0.1903	0.1914	0.1906	0.1922	0.1945	0.1916	0.1927	0.1889	0.1927	0.1993	0.1918	0.1922	0.1975	0.1954	0.1988	0.2007	0.2012	0.1999	0.2049	0.2038	0.2025	0.2031	0.2037	0.2045	0.2059	0.1976	0.1943	0.1945
0.5633	0.5655	0.5619	0.5701	0.5663	0.5691	0.5606	0.5675	0.5692	0.5708	0.5725	0.5734	0.5740	0.5749	0.5771	0.5773	0.5776	0.5801	0.5786	0.5815	NaN	NaN	NaN	NaN	NaN	NaN	NaN	NaN	NaN	NaN	NaN	NaN	NaN	NaN	NaN	NaN	NaN	NaN	NaN	NaN	NaN
0.8490	0.8483	0.8483	0.8530	0.8542	0.8503	0.8510	0.8524	0.8526	0.8532	0.8536	0.8542	0.8554	0.8566	0.8577	0.8583	0.8586	0.8611	0.8596	0.8610	0.8828	0.8678	0.8698	0.8701	0.8709	0.8736	0.8745	0.8757	0.8763	0.8790	0.8759	0.8770	0.8768	0.8791	0.8767	0.8760	0.8757	0.8742	0.8708	0.8323	0.8320
0.2315	0.2359	0.2334	0.2297	0.2317	0.2344	0.2244	0.2326	0.2335	0.2322	0.2301	0.2314	0.2306	0.2312	0.2296	0.2295	0.2311	0.2344	0.2297	0.2291	0.2004	0.2378	0.2353	0.2284	0.2283	0.2302	0.2274	0.2285	0.2286	0.2278	0.2255	0.2269	0.2286	0.2299	0.2295	0.2290	0.2268	0.2293	0.2257	0.2263	0.2255
0.4963	0.4972	0.5001	0.4941	0.4998	0.4970	0.4970	0.4958	0.5069	0.4983	0.5030	0.5029	0.5020	0.5048	0.5049	0.5043	0.5032	0.5032	0.5069	0.5034	0.4902	0.4961	0.5002	0.5026	0.5021	0.5044	0.5076	0.5061	0.5055	0.5044	0.5043	0.5045	0.5092	0.5090	0.5076	0.5041	0.4898	0.4900	0.4865	0.4914	0.4854
-0.4847	-0.4822	-0.4846	-0.4864	-0.4879	-0.4829	-0.4954	-0.4873	-0.4813	-0.4867	-0.4862	-0.4854	-0.4862	-0.4863	-0.4874	-0.4892	-0.4864	-0.4811	-0.4882	-0.4889	-0.5068	-0.4889	-0.4817	-0.4937	-0.4932	-0.4869	-0.4914	-0.4872	-0.4850	-0.4910	-0.4877	-0.4862	-0.4878	-0.4936	-0.4886	-0.4884	-0.4868	-0.4839	-0.4889	-0.4933	-0.4908
0.7176	0.7180	0.7140	0.7127	0.7102	0.7204	0.7126	0.7170	0.7205	0.7192	0.7208	0.7225	0.7216	0.7214	0.7228	0.7202	0.7221	0.7250	0.7211	0.7227	0.7203	0.7234	0.7288	0.7224	0.7242	0.7248	0.7235	0.7240	0.7232	0.7266	0.7228	0.7280	0.7282	0.7266	0.7273	0.7269	0.7258	0.7259	0.7191	0.7131	0.7126
0.2528	0.2535	0.2503	0.2527	0.2525	0.2533	0.2518	0.2540	0.2545	0.2538	0.2538	0.2533	0.2522	0.2518	0.2523	0.2516	0.2520	0.2519	0.2511	0.2513	0.2412	0.2482	0.2493	0.2487	0.2484	0.2488	0.2487	0.2487	0.2491	0.2489	0.2480	0.2481	0.2486	0.2475	0.2487	0.2483	0.2489	0.2499	0.2459	0.2456	0.2447
-2.4870	-2.4734	-2.4834	-2.4849	-2.4853	-2.4823	-2.4835	-2.4820	-2.4810	-2.4865	-2.4822	-2.4828	-2.4839	-2.4785	-2.4845	-2.4852	-2.4827	-2.4828	-2.4848	-2.4825	-2.4828	-2.4845	-2.4867	-2.4845	-2.4853	-2.4860	-2.4854	-2.4873	-2.4873	-2.4857	-2.4890	-2.4894	-2.4888	-2.4886	-2.4838	-2.4878	-2.4996	-2.5123	-2.5170	-2.5452	-2.5232
0.7314	0.7324	0.7287	0.7335	0.7309	0.7321	0.7259	0.7304	0.7350	0.7344	0.7354	0.7364	0.7361	0.7363	0.7373	0.7353	0.7368	0.7375	0.7365	0.7366	0.7334	0.7302	0.7354	0.7289	0.7327	0.7351	0.7353	0.7355	0.7365	0.7372	0.7348	0.7365	0.7365	0.7385	0.7378	0.7368	0.7367	0.7347	0.7298	0.7232	0.7227
-0.4263	-0.4260	-0.4326	-0.4303	-0.4344	-0.4301	-0.4358	-0.4311	-0.4273	-0.4310	-0.4309	-0.4288	-0.4284	-0.4286	-0.4305	-0.4291	-0.4296	-0.4265	-0.4295	-0.4294	-0.4327	-0.4305	-0.4344	-0.4346	-0.4348	-0.4344	-0.4344	-0.4325	-0.4334	-0.4342	-0.4328	-0.4324	-0.4323	-0.4355	-0.4338	-0.4337	-0.4340	-0.4314	-0.4345	-0.4374	-0.4379
0.6279	0.6284	0.6278	0.6282	0.6283	0.6298	0.6259	0.6280	0.6292	0.6290	0.6283	0.6291	0.6288	0.6283	0.6279	0.6284	0.6285	0.6291	0.6286	0.6293	0.6275	0.6276	0.6282	0.6270	0.6268	0.6282	0.6276	0.6287	0.6291	0.6292	0.6299	0.6304	0.6303	0.6298	0.6292	0.6291	0.6299	0.6307	0.6289	0.6269	0.6296
-0.3506	-0.3475	-0.3640	-0.3535	-0.3534	-0.3503	-0.3594	-0.3539	-0.3488	-0.3522	-0.3533	-0.3520	-0.3540	-0.3539	-0.3540	-0.3552	-0.3539	-0.3511	-0.3569	-0.3570	-0.3858	-0.3590	-0.3514	-0.3620	-0.3634	-0.3583	-0.3637	-0.3585	-0.3586	-0.3611	-0.3592	-0.3571	-0.3579	-0.3625	-0.3582	-0.3574	-0.3573	-0.3538	-0.3600	-0.3659	-0.3598
0.4597	0.4602	0.4568	0.4583	0.4591	0.4581	0.4534	0.4583	0.4629	0.4632	0.4653	0.4677	0.4675	0.4691	0.4724	0.4718	0.4736	0.4759	0.4722	0.4751	0.4704	0.4798	0.4786	0.4789	0.4779	0.4768	0.4789	0.4801	0.4820	0.4828	0.4813	NaN	NaN	NaN	NaN	NaN	NaN	NaN	NaN	NaN	NaN
-0.3422	-0.3414	-0.3433	-0.3436	-0.3452	-0.3413	-0.3448	-0.3433	-0.3397	-0.3425	-0.3415	-0.3408	-0.3401	-0.3394	-0.3394	-0.3409	-0.3409	-0.3371	-0.3389	-0.3408	-0.3412	-0.3402	-0.3377	-0.3397	-0.3376	-0.3372	-0.3381	-0.3378	-0.3381	-0.3357	-0.3379	-0.3366	-0.3363	-0.3376	-0.3368	-0.3375	-0.3358	-0.3392	-0.3403	-0.3432	-0.3430
0.2147	0.2153	0.2142	0.2144	0.2143	0.2146	0.2135	0.2152	0.2162	0.2162	0.2162	0.2160	0.2166	0.2159	0.2168	0.2163	0.2163	0.2166	0.2162	0.2158	0.2087	0.2133	0.2156	0.2141	0.2145	0.2158	0.2152	0.2166	0.2177	0.2173	0.2179	0.2201	0.2195	0.2191	0.2197	0.2196	0.2212	0.2209	0.2164	0.2148	0.2150
0.8217	0.8228	0.8194	0.8213	0.8196	0.8221	0.8158	0.8222	0.8253	0.8256	0.8282	0.8300	0.8345	0.8348	0.8377	0.8366	0.8402	0.8424	0.8399	0.8431	0.8486	0.8401	0.8462	0.8402	0.8420	0.8468	0.8478	0.8481	0.8483	0.8496	0.8438	0.8487	0.8496	0.8495	0.8488	0.8488	0.8491	0.8468	0.8393	0.8257	0.8248
0.7374	0.7361	0.7340	0.7318	0.7330	0.7336	0.7292	0.7329	0.7337	0.7325	0.7330	0.7331	0.7335	0.7319	0.7324	0.7314	0.7323	0.7331	0.7319	0.7311	0.7310	0.7314	0.7324	0.7308	0.7287	0.7293	0.7295	0.7294	0.7326	0.7281	0.7259	0.7297	0.7309	0.7276	0.7297	0.7299	0.7315	0.7341	0.7299	0.7299	0.7327
0.6381	0.6417	0.6350	0.6378	0.6316	0.6429	0.6292	0.6389	0.6451	0.6420	0.6442	0.6470	0.6468	0.6464	0.6488	0.6458	0.6508	0.6539	0.6499	0.6536	0.6747	0.6714	0.6776	0.6706	0.6739	0.6762	0.6750	0.6752	0.6787	0.6785	0.6737	0.6788	0.6792	0.6770	0.6786	0.6793	0.6780	0.6793	0.6729	0.6678	0.6650
0.2901	0.2902	0.2901	0.2902	0.2900	0.2906	0.2884	0.2907	0.2921	0.2926	0.2930	0.2939	0.2958	0.2944	0.2962	0.2948	0.2962	0.2964	0.2960	0.2969	0.2936	0.2953	0.2959	0.2939	0.2934	0.2953	0.2958	0.2963	0.2973	0.2978	0.2970	0.2974	0.2979	0.2972	0.2975	0.2975	0.2980	0.2971	0.2941	0.2929	0.2921
0.6780	0.6788	0.6742	0.6748	0.6751	0.6769	0.6712	0.6766	0.6808	0.6790	0.6787	0.6814	0.6811	0.6798	0.6826	0.6813	0.6828	0.6851	0.6823	0.6832	0.6782	0.6785	0.6859	0.6807	0.6823	0.6853	0.6851	0.6851	0.6981	0.6986	0.6919	0.6906	0.6924	0.6863	0.6915	0.6922	0.6926	0.6975	0.6888	0.6852	0.6865
0.1388	0.1405	0.1394	0.1365	0.1365	0.1377	0.1345	0.1381	0.1402	0.1400	0.1411	0.1414	0.1414	0.1418	0.1427	0.1417	0.1430	0.1441	0.1427	0.1430	0.1368	0.1387	0.1430	0.1386	0.1349	0.1426	0.1410	0.1436	0.1465	0.1479	0.1470	0.1520	0.1520	0.1493	0.1507	0.1505	0.1509	0.1511	0.1475	0.1476	0.1488
0.8942	0.8936	0.8920	0.8971	0.8991	0.8950	0.8934	0.8957	0.8980	0.8981	0.8989	0.8988	0.8997	0.8998	0.9011	0.9013	0.9020	0.9028	0.9027	0.9038	0.8949	0.9002	0.8998	0.8997	0.8999	0.8998	0.9008	0.8995	0.8977	0.8955	0.8982	0.8963	0.8964	0.8981	0.8979	0.8973	0.8957	0.8977	0.8959	0.8918	0.8920
-1.6527	-1.6565	-1.6537	-1.6632	-1.6484	-1.6618	-1.6534	-1.6563	-1.6560	-1.6525	-1.6473	-1.6635	-1.6628	-1.6624	-1.6541	-1.6517	-1.6493	-1.6361	-1.6374	-1.6349	-1.6272	-1.6332	-1.6335	-1.6306	-1.6303	-1.6328	-1.6254	-1.5701	-1.6278	-1.6253	-1.6200	-1.6285	-1.6253	-1.6120	-1.6181	-1.6293	-1.6299	-1.6287	-1.6162	-1.6257	-1.6319
-2.4047	-2.4046	-2.4066	-2.4035	-2.4026	-2.4039	-2.4030	-2.4040	-2.4021	-2.3990	-2.4013	-2.4008	-2.4006	-2.4011	-2.4007	-2.3995	-2.4007	-2.3963	-2.3963	-2.3956	-2.3932	-2.3976	-2.3988	-2.3965	-2.3971	-2.3979	-2.3960	-2.3974	-2.3973	-2.3974	-2.3983	-2.3942	-2.3965	-2.3955	-2.3951	-2.3984	-2.3950	-2.3925	-2.3901	-2.3924	-2.3919
0.6075	0.6106	0.6038	0.6113	0.6046	0.6087	0.6006	0.6071	0.6097	0.6081	0.6098	0.6123	0.6154	0.6158	0.6168	0.6161	0.6199	0.6239	0.6209	0.6237	0.6581	0.6462	0.6498	0.6517	0.6567	0.6598	0.6604	0.6621	0.6572	NaN	NaN	NaN	NaN	NaN	NaN	NaN	NaN	NaN	NaN	NaN	NaN
-0.4627	-0.4605	-0.4639	-0.4661	-0.4690	-0.4622	-0.4750	-0.4667	-0.4610	-0.4647	-0.4664	-0.4642	-0.4664	-0.4673	-0.4678	-0.4701	-0.4696	-0.4649	-0.4727	-0.4733	-0.4909	-0.4733	-0.4680	-0.4791	-0.4799	-0.4755	-0.4791	-0.4753	-0.4735	-0.4791	-0.4742	-0.4725	-0.4737	-0.4761	-0.4729	-0.4729	-0.4727	-0.4706	-0.4779	-0.4825	-0.4810
0.7145	0.7159	0.7115	0.7134	0.7126	0.7169	0.7091	0.7162	0.7212	0.7214	0.7234	0.7249	0.7271	0.7266	0.7277	0.7264	0.7306	0.7331	0.7299	0.7348	0.7382	0.7359	0.7447	0.7375	0.7400	0.7446	0.7438	0.7453	0.7474	0.7483	0.7429	0.7500	0.7501	0.7495	0.7489	0.7489	0.7498	0.7497	0.7459	0.7401	0.7396
0.6463	0.6482	0.6431	0.6401	0.6378	0.6490	0.6410	0.6470	0.6510	0.6483	0.6498	0.6519	0.6529	0.6521	0.6542	0.6521	0.6558	0.6571	0.6537	0.6567	0.6685	0.6625	0.6676	0.6634	0.6645	0.6677	0.6675	0.6681	0.6703	0.6731	0.6668	0.6769	0.6753	0.6755	0.6729	0.6729	0.6724	0.6661	0.6549	0.6439	0.6422
0.7539	0.7558	0.7517	0.7529	0.7506	0.7529	0.7476	0.7524	0.7567	0.7571	0.7595	0.7625	0.7643	0.7631	0.7643	0.7635	0.7661	0.7703	0.7663	0.7702	0.7764	0.7756	0.7793	0.7754	0.7765	0.7786	0.7793	0.7795	0.7792	0.7804	0.7779	0.7798	0.7793	0.7821	0.7819	0.7820	0.7810	0.7845	0.7802	0.7783	0.7756
0.7752	0.7762	0.7752	0.7729	0.7749	0.7751	0.7721	0.7745	0.7749	0.7741	0.7758	0.7760	0.7753	0.7735	0.7740	0.7729	0.7739	0.7738	0.7736	0.7732	0.7628	0.7696	0.7712	0.7690	0.7677	0.7693	0.7689	0.7682	0.7708	0.7664	0.7670	0.7691	0.7704	0.7692	0.7703	0.7699	0.7716	0.7733	0.7718	0.7708	0.7716
-0.3529	-0.3521	-0.3542	-0.3542	-0.3543	-0.3529	-0.3559	-0.3532	-0.3517	-0.3531	-0.3521	-0.3520	-0.3523	-0.3528	-0.3529	-0.3533	-0.3534	-0.3523	-0.3535	-0.3541	-0.3561	-0.3548	-0.3538	-0.3566	-0.3571	-0.3551	-0.3561	-0.3566	-0.3559	-0.3554	-0.3544	-0.3542	-0.3543	-0.3561	-0.3547	-0.3543	-0.3548	-0.3537	-0.3554	-0.3546	-0.3539
1.0394	1.0411	1.0345	1.0360	1.0269	1.0364	1.0304	1.0347	1.0353	1.0341	1.0341	1.0349	1.0345	1.0330	1.0318	1.0303	1.0319	1.0295	1.0276	1.0274	1.0204	1.0219	1.0229	1.0188	1.0208	1.0216	1.0199	1.0201	1.0202	1.0196	1.0121	1.0250	1.0267	1.0246	1.0252	1.0257	1.0237	1.0233	1.0260	1.0304	1.0313
0.4561	0.4565	0.4560	0.4563	0.4574	0.4566	0.4538	0.4574	0.4603	0.4609	0.4635	0.4637	0.4651	0.4665	0.4676	0.4673	0.4688	0.4707	0.4687	0.4691	0.4606	0.4627	0.4649	0.4625	0.4627	0.4647	0.4652	0.4663	0.4661	0.4669	0.4643	0.4665	0.4656	0.4657	0.4652	0.4654	0.4651	0.4644	0.4618	0.4600	0.4605
1.8269	1.8258	1.8229	1.8205	1.7960	1.8209	1.8038	1.8198	1.8239	1.8214	1.8217	1.8197	1.8138	1.8163	1.8129	1.8125	1.8134	1.8097	1.8086	1.8110	1.8129	1.8114	1.8139	1.8069	1.8043	1.8094	1.8128	1.8097	1.8093	1.8114	1.8054	1.8118	1.8121	1.8100	1.8114	1.8133	1.8145	1.8150	1.8130	1.8141	1.8169
0.7040	0.7043	0.7039	0.7032	0.7023	0.7025	0.6983	0.7033	0.7032	0.7033	0.7035	0.7024	0.7022	0.7020	0.7010	0.7004	0.7017	0.7015	0.7007	0.7006	0.7121	0.6997	0.7029	0.7013	0.7006	0.7013	0.7001	0.6998	0.6991	0.6978	0.6971	0.6985	0.6992	0.6983	0.6986	0.6993	0.6996	0.7015	0.7013	0.7020	0.7028
0.3792	0.3798	0.3807	0.3789	0.3786	0.3807	0.3759	0.3811	0.3833	0.3817	0.3821	0.3821	0.3831	0.3842	0.3830	0.3823	0.3831	0.3852	0.3831	0.3837	0.3848	0.3859	0.3875	0.3856	0.3830	0.3863	0.3851	0.3881	0.3883	0.3866	0.3867	0.3886	0.3891	0.3891	0.3900	0.3896	0.3908	0.3894	0.3878	0.3879	0.3898
0.1517	0.1522	0.1497	0.1507	0.1497	0.1525	0.1474	0.1511	0.1573	0.1576	0.1587	0.1631	0.1693	0.1704	0.1772	0.1769	0.1810	0.1853	0.1877	0.1891	0.1461	0.1620	0.1650	0.1646	0.1697	0.1673	0.1712	0.1733	0.1760	0.1737	0.1723	0.1718	0.1724	0.1718	0.1681	0.1760	0.1779	0.1767	0.1749	0.1738	0.1731
1.0913	1.0921	1.0878	1.0896	1.0858	1.0911	1.0864	1.0889	1.0917	1.0905	1.0925	1.0942	1.0945	1.0940	1.0959	1.0956	1.0962	1.0986	1.0954	1.0983	1.0973	1.0989	1.1037	1.0990	1.1003	1.1038	1.1034	1.1037	1.1049	1.1069	1.1039	1.1071	1.1080	1.1082	1.1075	1.1081	1.1078	1.1057	1.1033	1.0978	1.0983
0.5313	0.5334	0.5277	0.5240	0.5239	0.5303	0.5236	0.5299	0.5320	0.5304	0.5316	0.5342	0.5321	0.5317	0.5325	0.5304	0.5315	0.5324	0.5311	0.5327	0.5212	0.5225	0.5284	0.5221	0.5224	0.5272	0.5251	0.5245	0.5255	0.5247	0.5179	0.5227	0.5240	0.5225	0.5234	0.5237	0.5236	0.5266	0.5226	0.5223	0.5228
-0.8511	-0.8518	-0.8527	-0.8521	-0.8548	-0.8524	-0.8574	-0.8537	-0.8504	-0.8524	-0.8530	-0.8528	-0.8508	-0.8515	-0.8491	-0.8499	-0.8470	-0.8453	-0.8478	-0.8482	-0.8475	-0.8444	-0.8408	-0.8424	-0.8433	-0.8407	-0.8408	-0.8371	-0.8357	-0.8365	-0.8327	-0.8307	-0.8347	-0.8353	-0.8319	-0.8330	-0.8303	-0.8346	-0.8393	-0.8467	-0.8521
-0.2720	-0.2681	-0.2882	-0.2763	-0.2756	-0.2717	-0.2807	-0.2776	-0.2750	-0.2777	-0.2814	-0.2803	-0.2825	-0.2832	-0.2843	-0.2852	-0.2855	-0.2846	-0.2873	-0.2875	-0.3026	-0.2896	-0.2832	-0.2911	-0.2930	-0.2901	-0.2934	-0.2890	-0.2892	-0.2912	-0.2895	-0.2884	-0.2889	-0.2929	-0.2893	-0.2902	-0.2884	-0.2856	-0.2921	-0.2943	-0.2874
1.8510	1.8513	1.8489	1.8504	1.8262	1.8496	1.8446	1.8498	1.8499	1.8497	1.8508	1.8502	1.8498	1.8500	1.8465	1.8473	1.8457	1.8428	1.8423	1.8414	1.8282	1.8319	1.8325	1.8146	1.8301	1.8279	1.8279	1.8210	1.8153	1.8142	1.8205	1.8129	1.8143	1.8084	1.8118	1.8112	1.8110	1.8074	1.8236	1.8406	1.8100
-0.3961	-0.3952	-0.4095	-0.4006	-0.4000	-0.3968	-0.4061	-0.4007	-0.3972	-0.4010	-0.4016	-0.4007	-0.4020	-0.4027	-0.4037	-0.4046	-0.4038	-0.4001	-0.4057	-0.4052	-0.4269	-0.4128	-0.4623	-0.4174	-0.4164	-0.4641	-0.4141	-0.4095	-0.4067	-0.4090	-0.4067	-0.4049	-0.4055	-0.4091	-0.4068	-0.4061	-0.4056	-0.4027	-0.4090	-0.4146	-0.4092
0.4169	0.4160	0.4161	0.4208	0.4215	0.4213	0.4191	0.4207	0.4220	0.4219	0.4221	0.4230	0.4227	0.4231	0.4236	0.4239	0.4236	0.4251	0.4243	0.4241	0.4225	0.4290	0.4253	0.4249	0.4242	0.4267	0.4250	0.4258	0.4253	0.4263	0.4262	0.4273	0.4278	0.4275	0.4287	0.4284	0.4292	0.4276	0.4242	0.4253	0.4248
0.8887	0.8877	0.8858	0.8850	0.8844	0.8859	0.8804	0.8852	0.8859	0.8840	0.8848	0.8846	0.8840	0.8827	0.8810	0.8806	0.8803	0.8807	0.8790	0.8804	0.8730	0.8782	0.8790	0.8766	0.8756	0.8779	0.8761	0.8752	0.8743	0.8713	0.8705	0.8731	0.8726	0.8729	0.8732	0.8754	0.8754	0.8784	0.8804	0.8814	0.8857
0.6827	0.6806	0.6789	0.6777	0.6780	0.6791	0.6754	0.6781	0.6780	0.6782	0.6780	0.6786	0.6779	0.6777	0.6765	0.6750	0.6774	0.6788	0.6771	0.6771	0.6670	0.6780	0.6803	0.6757	0.6770	0.6793	0.6775	0.6771	0.6771	0.6752	0.6745	0.6765	0.6769	0.6767	0.6770	0.6776	0.6790	0.6819	0.6799	0.6809	0.6825
0.6813	0.6824	0.6784	0.6840	0.6818	0.6813	0.6775	0.6810	0.6838	0.6836	0.6857	0.6860	0.6862	0.6863	0.6860	0.6850	0.6860	0.6875	0.6845	0.6870	0.7025	0.6982	0.7009	0.6967	0.6972	0.6985	0.6973	0.6965	0.7007	0.7021	0.7003	0.7039	0.7035	0.7014	0.7023	0.7018	0.7017	0.6998	0.6952	0.6907	0.6886
0.5182	0.5198	0.5191	0.5226	0.5232	0.5260	0.5233	0.5273	0.5299	0.5307	0.5335	0.5349	0.5359	0.5354	0.5363	0.5353	0.5372	0.5398	0.5383	0.5385	0.5385	0.5458	0.5501	0.5468	0.5434	0.5452	0.5436	0.5448	0.5453	0.5445	0.5403	0.5442	0.5450	0.5434	0.5445	0.5444	0.5440	0.5464	0.5444	0.5417	0.5416
0.2230	0.2256	0.2225	0.2202	0.2205	0.2246	0.2163	0.2230	0.2265	0.2218	0.2212	0.2213	0.2181	0.2187	0.2175	0.2172	0.2174	0.2175	0.2160	0.2162	0.2107	0.2143	0.2181	0.2131	0.2127	0.2189	0.2167	0.2172	0.2147	0.2141	0.2124	0.2142	0.2151	0.2149	0.2151	0.2153	0.2171	0.2188	0.2163	0.2167	0.2161
0.4638	0.4639	0.4630	0.4633	0.4627	0.4646	0.4623	0.4657	0.4674	0.4667	0.4688	0.4689	0.4714	0.4700	0.4713	0.4708	0.4735	0.4739	0.4723	0.4763	0.4717	0.4732	0.4698	0.4685	0.4681	0.4684	0.4696	0.4697	0.4698	0.4720	0.4719	0.4724	0.4751	0.4726	0.4736	0.4736	0.4745	0.4734	0.4723	0.4718	0.4752
-0.3267	-0.3236	-0.3356	-0.3300	-0.3293	-0.3266	-0.3337	-0.3298	-0.3246	-0.3278	-0.3285	-0.3273	-0.3284	-0.3300	-0.3295	-0.3312	-0.3293	-0.3268	-0.3323	-0.3319	-0.3463	-0.3319	-0.3244	-0.3350	-0.3359	-0.3329	-0.3368	-0.3340	-0.3339	-0.3377	-0.3346	-0.3328	-0.3331	-0.3368	-0.3333	-0.3347	-0.3338	-0.3319	-0.3376	-0.3383	-0.3347
0.5226	0.5226	0.5213	0.5224	0.5236	0.5234	0.5198	0.5237	0.5256	0.5255	0.5260	0.5273	0.5270	0.5279	0.5290	0.5285	0.5298	0.5315	0.5291	0.5305	0.5357	0.5329	0.5388	0.5352	0.5354	0.5385	0.5389	0.5403	0.5413	0.5419	0.5378	0.5424	0.5416	0.5423	0.5414	0.5408	0.5409	0.5408	0.5354	0.5313	0.5326
0.4796	0.4815	0.4774	0.4823	0.4790	0.4850	0.4767	0.4852	0.4901	0.4904	0.4932	0.4945	0.4964	0.4966	0.4983	0.4964	0.5002	0.5033	0.5007	0.5027	0.5079	0.5088	0.5162	0.5108	0.5109	0.5148	0.5121	0.5117	0.5104	0.5082	0.5029	0.5036	0.5032	0.5012	0.5017	0.5027	0.5031	0.5072	0.5060	0.5037	0.5032
-0.4769	-0.4754	-0.4683	-0.4766	-0.4835	-0.4772	-0.4889	-0.4828	-0.4732	-0.4787	-0.4791	-0.4775	-0.4761	-0.4776	-0.4761	-0.4793	-0.4778	-0.4701	-0.4768	-0.4770	-0.4902	-0.4769	-0.4727	-0.4803	-0.4807	-0.4769	-0.4792	-0.4772	-0.4759	-0.4811	-0.4764	-0.4771	-0.4761	-0.4821	-0.4768	-0.4783	-0.4761	-0.4736	-0.4796	-0.4795	-0.4796
0.3623	0.3631	0.3633	0.3678	0.3680	0.3694	0.3683	0.3691	0.3699	0.3699	0.3694	0.3711	0.3713	0.3721	0.3728	0.3728	0.3728	0.3740	0.3729	0.3743	0.3695	0.3787	0.3713	0.3704	0.3711	0.3724	0.3725	0.3685	0.3676	0.3699	0.3697	0.3669	0.3676	0.3696	0.3669	0.3676	0.3648	0.3664	0.3686	0.3703	0.3720
-0.0179	-0.0174	-0.0226	-0.0198	-0.0195	-0.0181	-0.0209	-0.0184	-0.0171	-0.0181	-0.0185	-0.0185	-0.0185	-0.0193	-0.0191	-0.0196	-0.0191	-0.0181	-0.0216	-0.0210	-0.0455	-0.0227	-0.0212	-0.0241	-0.0245	-0.0246	-0.0283	-0.0266	-0.0275	-0.0320	-0.0297	-0.0309	-0.0297	-0.0350	-0.0320	-0.0308	-0.0330	-0.0288	-0.0256	-0.0254	-0.0185
0.4316	0.4329	0.4276	0.4292	0.4219	0.4273	0.4181	0.4260	0.4271	0.4308	0.4342	0.4355	0.4341	0.4380	0.4374	0.4342	0.4341	0.4288	0.4277	0.4274	0.4446	0.4383	0.4385	0.4371	0.4366	0.4375	0.4320	0.4325	0.4222	0.4250	0.4185	0.4220	0.4156	0.4259	0.4224	0.4244	0.4271	0.4259	0.4132	0.3968	0.3988
-0.3858	-0.3843	-0.3914	-0.3871	-0.3889	-0.3853	-0.3944	-0.3877	-0.3833	-0.3871	-0.3885	-0.3862	-0.3885	-0.3886	-0.3897	-0.3922	-0.3905	-0.3842	-0.3917	-0.3923	-0.4118	-0.3916	-0.3841	-0.3940	-0.3946	-0.3898	-0.3938	-0.3902	-0.3883	-0.3935	-0.3910	-0.3905	-0.3903	-0.3946	-0.3917	-0.3914	-0.3906	-0.3871	-0.3930	-0.3941	-0.3888
0.3596	0.3604	0.3587	0.3596	0.3582	0.3593	0.3578	0.3588	0.3601	0.3605	0.3603	0.3600	0.3609	0.3604	0.3610	0.3618	0.3621	0.3625	0.3620	0.3621	0.3549	0.3625	0.3645	0.3627	0.3625	0.3629	0.3621	0.3618	0.3614	0.3612	0.3625	0.3617	0.3620	0.3617	0.3625	0.3634	0.3636	0.3650	0.3641	0.3648	0.3649
0.4759	0.4753	0.4726	0.4754	0.4744	0.4754	0.4709	0.4755	0.4748	0.4743	0.4769	0.4754	0.4765	0.4758	0.4758	0.4765	0.4749	0.4790	0.4789	0.4808	0.4901	0.4794	0.4846	0.4826	0.4828	0.4863	0.4871	0.4887	0.4866	0.4885	0.4861	0.4879	0.4879	0.4870	0.4882	0.4876	0.4888	0.4883	0.4852	0.4810	0.4813
0.4786	0.4798	0.4759	0.4764	0.4742	0.4785	0.4699	0.4759	0.4797	0.4785	0.4804	0.4812	0.4808	0.4818	0.4825	0.4820	0.4851	0.4877	0.4850	0.4886	0.4996	0.5020	0.5050	0.5015	0.5032	0.5028	0.4976	0.4973	0.5009	0.5017	0.4985	0.5051	0.5059	0.5072	0.5055	0.5061	0.5061	0.5058	0.4995	0.4942	0.4928
0.1855	0.1745	0.1880	0.1874	0.1878	0.1872	0.1872	0.1831	0.1778	0.1852	0.1771	0.1811	0.1805	0.1867	0.1827	0.1808	0.1815	0.1841	0.1800	0.1832	0.1895	0.1809	0.1825	0.1834	0.1845	0.1838	0.1818	0.1789	0.1800	0.1801	0.1791	0.1780	0.1801	0.1781	0.1773	0.1808	0.1794	0.1781	0.1819	0.1865	0.1798
0.8561	0.8580	0.8545	0.8556	0.8529	0.8579	0.8533	0.8580	0.8607	0.8598	0.8608	0.8614	0.8617	0.8614	0.8609	0.8608	0.8622	0.8625	0.8617	0.8644	0.8727	0.8682	0.8724	0.8670	0.8721	0.8755	0.8769	0.8779	0.8799	0.8811	0.8766	0.8814	0.8816	0.8816	0.8807	0.8810	0.8802	0.8786	0.8736	0.8630	0.8644
-0.0563	-0.0537	-0.0870	-0.0590	-0.0568	-0.0579	-0.0571	-0.0571	-0.0577	-0.0638	-0.0663	-0.0671	-0.0724	-0.0832	-0.0855	-0.0896	-0.0885	-0.0910	-0.0963	-0.0932	-0.1331	-0.0728	-0.0727	-0.1050	-0.1072	-0.1003	-0.1048	-0.1025	-0.0798	-0.0808	-0.0811	-0.0800	-0.0802	-0.0816	-0.0817	-0.0818	-0.0799	-0.0827	-0.0852	-0.0854	-0.0849
-0.8375	-0.8386	-0.8425	-0.8375	-0.8393	-0.8351	-0.8395	-0.8373	-0.8308	-0.8327	-0.8338	-0.8348	-0.8337	-0.8333	-0.8334	-0.8340	-0.8327	-0.8333	-0.8339	-0.8334	-0.8356	-0.8326	-0.8317	-0.8338	-0.8335	-0.8297	-0.8288	-0.8251	-0.8237	-0.8235	-0.8247	-0.8236	-0.8235	-0.8239	-0.8208	-0.8199	-0.8203	-0.8217	-0.8274	-0.8331	-0.8352
-0.2575	-0.2547	-0.2681	-0.2527	-0.2525	-0.2514	-0.2552	-0.2526	-0.2515	-0.2530	-0.2534	-0.2516	-0.2506	-0.2503	-0.2487	-0.2495	-0.2482	-0.2442	-0.2474	-0.2465	-0.1997	-0.1756	-0.1715	-0.1693	-0.1734	-0.1730	-0.1766	-0.1729	-0.1737	-0.1749	-0.1748	-0.1737	-0.1744	-0.1759	-0.1743	-0.1721	-0.1720	-0.1709	-0.1764	-0.1804	-0.1696
1.0623	1.0638	1.0606	1.0630	1.0583	1.0645	1.0626	1.0633	1.0661	1.0648	1.0644	1.0653	1.0678	1.0665	1.0666	1.0656	1.0649	1.0668	1.0655	1.0648	1.0676	1.0664	1.0701	1.0688	1.0701	1.0694	1.0700	1.0722	1.0735	1.0782	1.0783	1.0802	1.0789	1.0779	1.0770	1.0765	1.0777	1.0758	1.0747	1.0849	1.0806
0.9666	0.9604	0.9693	0.9709	0.9718	0.9724	0.9737	0.9750	0.9756	0.9767	0.9781	0.9791	0.9814	0.9799	0.9840	0.9865	0.9889	0.9894	0.9872	0.9815	0.9622	0.9592	0.9626	0.9614	0.9606	0.9630	0.9638	0.9635	0.9631	0.9643	0.9586	0.9643	0.9646	0.9645	0.9641	0.9644	0.9640	0.9640	0.9616	0.9703	0.9600
-0.7801	-0.7794	-0.7831	-0.7822	-0.7851	-0.7823	-0.7908	-0.7851	-0.7738	-0.7810	-0.7795	-0.7797	-0.7754	-0.7749	-0.7722	-0.7727	-0.7708	-0.7669	-0.7704	-0.7692	-0.7733	-0.7638	-0.7564	-0.7629	-0.7583	-0.7547	-0.7552	-0.7536	-0.7482	-0.7512	-0.7490	-0.7500	-0.7502	-0.7557	-0.7506	-0.7506	-0.7486	-0.7520	-0.7565	-0.7601	-0.7617
1.0208	1.0221	1.0185	1.0200	1.0183	1.0199	1.0170	1.0187	1.0209	1.0213	1.0194	1.0236	1.0244	1.0243	1.0258	1.0243	1.0267	1.0288	1.0265	1.0289	1.0305	1.0315	1.0358	1.0324	1.0334	1.0343	1.0357	1.0379	1.0404	1.0441	1.0406	1.0435	1.0432	1.0431	1.0435	1.0435	1.0434	1.0428	1.0415	1.0475	1.0454
-0.8814	-0.8820	-0.8848	-0.8831	-0.8858	-0.8801	-0.8851	-0.8826	-0.8768	-0.8792	-0.8803	-0.8800	-0.8789	-0.8791	-0.8780	-0.8787	-0.8774	-0.8738	-0.8775	-0.8767	-0.8790	-0.8757	-0.8741	-0.8759	-0.8749	-0.8722	-0.8725	-0.8708	-0.8698	-0.8709	-0.8685	-0.8685	-0.8695	-0.8720	-0.8695	-0.8699	-0.8685	-0.8699	-0.8740	-0.8770	-0.8798
-0.7421	-0.7423	-0.7459	-0.7449	-0.7491	-0.7465	-0.7551	-0.7484	-0.7456	-0.7546	-0.7503	-0.7515	-0.7464	-0.7455	-0.7419	-0.7424	-0.7405	-0.7302	-0.7382	-0.7369	-0.7497	-0.7359	-0.7308	-0.7366	-0.7365	-0.7329	-0.7321	-0.7301	-0.7223	-0.7323	-0.7252	-0.7240	-0.7288	-0.7341	-0.7258	-0.7278	-0.7220	-0.7243	-0.7340	-0.7302	-0.7334
-2.4266	-2.4234	-2.4252	-2.4264	-2.4260	-2.4266	-2.4271	-2.4284	-2.4250	-2.4290	-2.4268	-2.4275	-2.4293	-2.4298	-2.4297	-2.4305	-2.4294	-2.4293	-2.4296	-2.4293	-2.4294	-2.4307	-2.4312	-2.4310	-2.4315	-2.4317	-2.4321	-2.4300	-2.4320	-2.4318	-2.4305	-2.4302	-2.4294	-2.4312	-2.4305	-2.4291	-2.4269	-2.4302	-2.4275	-2.4304	-2.4325
0.5370	0.5370	0.5358	0.5369	0.5368	0.5379	0.5358	0.5371	0.5391	0.5394	0.5398	0.5401	0.5404	0.5403	0.5400	0.5402	0.5404	0.5414	0.5403	0.5411	0.5386	0.5412	0.5418	0.5416	0.5411	0.5425	0.5424	0.5428	0.5432	0.5427	0.5424	0.5442	0.5436	0.5421	0.5419	0.5427	0.5433	0.5446	0.5420	0.5415	0.5427
-2.4951	-2.4923	-2.4906	-2.4911	-2.4858	-2.4911	-2.4868	-2.4895	-2.4886	-2.4889	-2.4905	-2.4891	-2.4896	-2.4911	-2.4865	-2.4888	-2.4909	-2.4890	-2.4858	-2.4895	-2.4881	-2.4863	-2.4903	-2.4895	-2.4886	-2.4864	-2.4870	-2.4877	-2.4878	-2.4885	-2.4888	-2.4880	-2.4875	-2.4877	-2.4870	-2.4863	-2.4833	-2.4797	-2.4799	-2.4758	-2.4783
0.9408	0.9421	0.9370	0.9340	0.9325	0.9384	0.9305	0.9375	0.9412	0.9398	0.9433	0.9468	0.9478	0.9483	0.9502	0.9474	0.9518	0.9529	0.9496	0.9544	0.9583	0.9570	0.9644	0.9531	0.9566	0.9802	0.9921	0.9950	0.9969	1.0010	0.9911	1.0049	1.0054	1.0065	1.0127	1.0129	1.0021	NaN	NaN	NaN	NaN
0.3254	0.3253	0.3236	0.3252	0.3251	0.3260	0.3228	0.3258	0.3280	0.3275	0.3277	0.3283	0.3285	0.3281	0.3290	0.3282	0.3284	0.3292	0.3282	0.3287	0.3258	0.3288	0.3297	0.3280	0.3284	0.3294	0.3290	0.3295	0.3295	0.3299	0.3294	0.3297	0.3300	0.3300	0.3296	0.3299	0.3293	0.3297	0.3276	0.3257	0.3259
0.7639	0.7623	0.7587	0.7561	0.7602	0.7603	0.7552	0.7604	0.7629	0.7630	0.7662	0.7646	0.7658	0.7641	0.7643	0.7642	0.7647	0.7655	0.7645	0.7651	0.7647	0.7685	0.7707	0.7673	0.7652	0.7663	0.7665	0.7656	0.7698	0.7672	0.7647	0.7703	0.7702	0.7675	0.7681	0.7687	0.7701	0.7708	0.7683	0.7685	0.7728
0.2290	0.2316	0.2281	0.2260	0.2278	0.2288	0.2239	0.2293	0.2332	0.2320	0.2332	0.2348	0.2338	0.2320	0.2317	0.2298	0.2304	0.2330	0.2296	0.2301	0.2196	0.2305	0.2291	0.2289	0.2279	0.2276	0.2293	0.2293	0.2261	0.2279	0.2264	0.2262	0.2275	0.2235	0.2268	0.2266	0.2274	0.2300	0.2272	0.2347	0.2397
0.5548	0.5566	0.5515	0.5503	0.5468	0.5542	0.5483	0.5524	0.5561	0.5555	0.5577	0.5605	0.5597	0.5590	0.5603	0.5579	0.5599	0.5627	0.5596	0.5621	0.5679	0.5634	0.5731	0.5644	0.5682	0.5735	0.5718	0.5734	0.5788	0.5789	0.5739	0.5835	0.5836	0.5827	0.5823	0.5831	0.5827	0.5817	0.5801	0.5748	0.5736
-0.7325	-0.7327	-0.7352	-0.7339	-0.7351	-0.7311	-0.7359	-0.7338	-0.7306	-0.7322	-0.7326	-0.7329	-0.7312	-0.7315	-0.7315	-0.7314	-0.7310	-0.7288	-0.7307	-0.7302	-0.7319	-0.7291	-0.7272	-0.7291	-0.7283	-0.7261	-0.7257	-0.7244	-0.7233	-0.7245	-0.7225	-0.7218	-0.7225	-0.7239	-0.7217	-0.7224	-0.7214	-0.7212	-0.7258	-0.7269	-0.7293
1.0197	1.0211	1.0174	1.0204	1.0233	1.0237	1.0189	1.0227	1.0256	1.0254	1.0272	1.0278	1.0275	1.0276	1.0332	1.0331	1.0367	1.0418	1.0368	1.0369	1.0232	1.0198	1.0230	1.0190	1.0184	1.0092	0.9956	1.0010	0.9992	0.9986	1.0080	0.9685	0.9703	0.9687	0.9669	0.9679	0.9664	0.9671	0.9633	0.9640	0.9611
-2.4287	-2.4324	-2.4277	-2.4251	-2.4279	-2.4262	-2.4277	-2.4258	-2.4266	-2.4285	-2.4275	-2.4287	-2.4283	-2.4290	-2.4290	-2.4304	-2.4304	-2.4310	-2.4315	-2.4315	-2.4310	-2.4333	-2.4328	-2.4341	-2.4343	-2.4349	-2.4355	-2.4341	-2.4346	-2.4367	-2.4364	-2.4375	-2.4379	-2.4361	-2.4356	-2.4336	-2.4335	-2.4322	-2.4313	-2.4312	-2.4297
0.2894	0.2908	0.2867	0.2855	0.2867	0.2866	0.2825	0.2890	0.2917	0.2888	0.2919	0.2922	0.2937	0.2923	0.2918	0.2921	0.2914	0.2934	0.2914	0.2902	0.2790	0.2689	0.2697	0.2666	0.2665	0.2679	0.2680	0.2673	0.2676	0.2689	0.2674	0.2666	0.2670	0.2660	0.2671	0.2662	0.2665	0.2663	0.2605	0.2596	0.2627
-0.4502	-0.4500	-0.4475	-0.4493	-0.4503	-0.4492	-0.4486	-0.4466	-0.4448	-0.4457	-0.4440	-0.4516	-0.4492	-0.4475	-0.4482	-0.4495	-0.4501	-0.4481	-0.4480	-0.4490	-0.4487	-0.4481	-0.4481	-0.4491	-0.4480	-0.4471	-0.4480	-0.4477	-0.4492	-0.4495	-0.4479	-0.4465	-0.4465	-0.4497	-0.4469	-0.4476	-0.4457	-0.4449	-0.4473	-0.4468	-0.4472
0.8852	0.8861	0.8827	0.8847	0.8846	0.8870	0.8818	0.8879	0.8913	0.8917	0.8970	0.8985	0.9023	0.9025	0.9046	0.9042	0.9062	0.9085	0.9049	0.9093	0.9164	0.9150	0.9198	0.9160	0.9171	0.9208	0.9207	0.9219	0.9238	0.9239	0.9191	0.9247	0.9252	0.9253	0.9246	0.9251	0.9242	0.9226	0.9186	0.9100	0.9108
-0.4347	-0.4337	-0.4388	-0.4385	-0.4392	-0.4382	-0.4406	-0.4383	-0.4336	-0.4376	-0.4373	-0.4344	-0.4362	-0.4368	-0.4351	-0.4362	-0.4356	-0.4352	-0.4376	-0.4365	-0.4379	-0.4353	-0.4351	-0.4376	-0.4368	-0.4336	-0.4294	-0.4326	-0.4282	-0.4312	-0.4287	-0.4256	-0.4225	-0.4256	-0.4251	-0.4285	-0.4188	-0.4291	-0.4338	-0.4383	-0.4396
0.0373	0.0372	0.0354	0.0368	0.0360	0.0376	0.0326	0.0373	0.0399	0.0387	0.0383	0.0399	0.0398	0.0401	0.0387	0.0384	0.0390	0.0411	0.0388	0.0386	0.0297	0.0391	0.0397	0.0369	0.0368	0.0397	0.0380	0.0395	0.0389	0.0387	0.0403	0.0403	0.0398	0.0389	0.0401	0.0408	0.0405	0.0408	0.0375	0.0355	0.0385
-0.4342	-0.4386	-0.4312	-0.4339	-0.4284	-0.4349	-0.4235	-0.4247	-0.4241	-0.3798	-0.3772	-0.3771	-0.3758	-0.3817	-0.3740	-0.3860	-0.3742	-0.3706	-0.3769	-0.3770	-0.3740	-0.3625	-0.3583	-0.3708	-0.3572	-0.3646	-0.3787	-0.3714	-0.3731	-0.3715	-0.3775	-0.3717	-0.3817	-0.3774	-0.3752	-0.3626	-0.3719	-0.3779	-0.3696	-0.3765	-0.3843
0.5732	0.5730	0.5729	0.5743	0.5742	0.5750	0.5719	0.5738	0.5727	0.5735	0.5726	0.5740	0.5735	0.5751	0.5740	0.5750	0.5761	0.5759	0.5757	0.5753	0.5699	0.5758	0.5755	0.5747	0.5734	0.5751	0.5745	0.5759	0.5740	0.5739	0.5718	0.5756	0.5757	0.5746	0.5754	0.5758	0.5763	0.5788	0.5775	0.5784	0.5807
0.5229	0.5240	0.5197	0.5189	0.5151	0.5221	0.5143	0.5203	0.5233	0.5226	0.5269	0.5287	0.5280	0.5282	0.5309	0.5283	0.5252	0.5362	0.5376	0.5398	0.5515	0.5497	0.5553	0.5564	0.5526	0.5597	NaN	NaN	NaN	NaN	NaN	NaN	NaN	NaN	NaN	NaN	NaN	NaN	NaN	NaN	NaN
-0.8628	-0.8631	-0.8620	-0.8651	-0.8657	-0.8640	-0.8677	-0.8653	-0.8611	-0.8633	-0.8629	-0.8632	-0.8633	-0.8643	-0.8641	-0.8637	-0.8631	-0.8632	-0.8651	-0.8652	-0.8669	-0.8652	-0.8633	-0.8655	-0.8655	-0.8645	-0.8645	-0.8623	-0.8600	-0.8608	-0.8579	-0.8566	-0.8588	-0.8613	-0.8574	-0.8586	-0.8555	-0.8592	-0.8665	-0.8710	-0.8740
0.3567	0.3571	0.3552	0.3520	0.3530	0.3554	0.3523	0.3480	0.3474	0.3529	0.3527	0.3554	0.3541	0.3554	0.3543	0.3547	0.3552	0.3560	0.3552	0.3552	0.3490	0.3401	0.3484	0.3519	0.3534	0.3531	0.3539	0.3528	0.3525	0.3511	0.3527	0.3535	0.3512	0.3509	0.3546	0.3503	0.3525	0.3518	0.3503	0.3434	0.3522
0.4035	0.4053	0.3986	0.3986	0.3965	0.4031	0.3929	0.4007	0.4001	0.3985	0.3940	0.3932	0.3892	0.3877	0.3862	0.3889	0.3870	0.3866	0.3875	0.3911	0.3766	0.3876	0.3896	0.3976	0.3964	0.3867	0.3632	0.3553	0.3437	0.3437	0.3448	0.3419	0.3430	0.3405	0.3419	0.3418	0.3421	0.3458	0.3453	0.3496	0.3585
0.9491	0.9508	0.9472	0.9523	0.9474	0.9523	0.9442	0.9494	0.9549	0.9547	0.9572	0.9597	0.9615	0.9627	0.9643	0.9633	0.9659	0.9696	0.9679	0.9698	0.9777	0.9732	0.9828	0.9749	0.9778	0.9828	0.9795	0.9824	0.9836	0.9856	0.9937	0.9942	0.9951	0.9953	0.9930	0.9958	0.9964	0.9962	0.9910	0.9754	0.9729
-0.8253	-0.8259	-0.8297	-0.8268	-0.8286	-0.8257	-0.8287	-0.8269	-0.8208	-0.8234	-0.8253	-0.8248	-0.8239	-0.8239	-0.8241	-0.8244	-0.8240	-0.8220	-0.8249	-0.8246	-0.8273	-0.8245	-0.8234	-0.8248	-0.8253	-0.8235	-0.8242	-0.8230	-0.8217	-0.8238	-0.8216	-0.8209	-0.8219	-0.8242	-0.8221	-0.8213	-0.8218	-0.8217	-0.8253	-0.8272	-0.8300
1.1205	1.1193	1.1145	1.1100	1.1090	1.1177	1.1138	1.1172	1.1168	1.1168	1.1184	1.1173	1.1157	1.1144	1.1133	1.1117	1.1133	1.1138	1.1103	1.1120	1.1014	1.1137	1.1161	1.1130	1.1117	1.1147	1.1092	1.1072	1.1105	1.1063	1.1055	1.1090	1.1091	1.1082	1.1096	1.1094	1.1122	1.1164	1.1169	1.1180	1.1166
-0.7742	-0.7738	-0.7786	-0.7756	-0.7821	-0.7711	-0.7817	-0.7745	-0.7585	-0.7685	-0.7649	-0.7672	-0.7653	-0.7646	-0.7636	-0.7648	-0.7631	-0.7554	-0.7637	-0.7632	-0.7722	-0.7637	-0.7583	-0.7675	-0.7649	-0.7613	-0.7625	-0.7617	-0.7560	-0.7627	-0.7580	-0.7577	-0.7586	-0.7638	-0.7567	-0.7589	-0.7551	-0.7592	-0.7671	-0.7691	-0.7743
-0.7853	-0.7861	-0.7912	-0.7879	-0.7864	-0.7874	-0.7885	-0.7888	-0.7910	-0.7933	-0.7915	-0.7925	-0.7959	-0.7962	-0.7982	-0.7986	-0.7990	-0.7970	-0.7989	-0.7997	-0.8011	-0.8002	-0.7972	-0.7985	-0.7972	-0.7963	-0.7956	-0.7959	-0.7953	-0.7979	-0.7959	-0.7961	-0.7971	-0.7990	-0.7962	-0.7974	-0.7950	-0.7958	-0.8001	-0.8039	-0.8068
0.7626	0.7601	0.7563	0.7557	0.7571	0.7571	0.7512	0.7576	0.7610	0.7607	0.7610	0.7611	0.7627	0.7615	0.7636	0.7618	0.7632	0.7639	0.7626	0.7623	0.7676	0.7638	0.7662	0.7629	0.7611	0.7646	0.7654	0.7656	0.7682	0.7681	0.7644	0.7692	0.7704	0.7682	0.7694	0.7688	0.7700	0.7685	0.7626	0.7592	0.7626
-0.8758	-0.8764	-0.8796	-0.8785	-0.8816	-0.8777	-0.8824	-0.8780	-0.8693	-0.8720	-0.8717	-0.8716	-0.8709	-0.8707	-0.8701	-0.8730	-0.8739	-0.8655	-0.8706	-0.8712	-0.8718	-0.8709	-0.8703	-0.8720	-0.8708	-0.8696	-0.8691	-0.8700	-0.8684	-0.8703	-0.8687	-0.8699	-0.8693	-0.8710	-0.8677	-0.8688	-0.8676	-0.8689	-0.8708	-0.8716	-0.8746
-0.7292	-0.7286	-0.7319	-0.7298	-0.7346	-0.7272	-0.7371	-0.7307	-0.7178	-0.7233	-0.7185	-0.7191	-0.7114	-0.7087	-0.7009	-0.6799	-0.6742	-0.6883	-0.6732	-0.6641	-0.6625	-0.6691	-0.6553	-0.6530	-0.6528	-0.6460	-0.6401	-0.6302	-0.6246	-0.6279	-0.6241	-0.6203	-0.6245	-0.6262	-0.6203	-0.6209	-0.6190	-0.6209	-0.6435	-0.6503	-0.6504
-0.3921	-0.3896	-0.3921	-0.3926	-0.3920	-0.3909	-0.3972	-0.3931	-0.3910	-0.3934	-0.4015	-0.3966	-0.4110	-0.4095	-0.4035	-0.4045	-0.4034	-0.4018	-0.4060	-0.4089	-0.4148	-0.4119	-0.4129	-0.4164	-0.4183	-0.4200	-0.4236	-0.4222	-0.4230	-0.4264	-0.4254	-0.4239	-0.4252	-0.4271	-0.4260	-0.4231	-0.4241	-0.4219	-0.4268	-0.4249	-0.4226
0.0647	0.0671	0.0604	0.0614	0.0617	0.0653	0.0523	0.0619	0.0670	0.0641	0.0647	0.0654	0.0646	0.0630	0.0641	0.0607	0.0634	0.0666	0.0615	0.0625	0.0462	0.0679	0.0716	0.0652	0.0652	0.0680	0.0627	0.0643	0.0614	0.0624	0.0615	0.0639	0.0638	0.0623	0.0640	0.0641	0.0647	0.0672	0.0633	0.0646	0.0678
1.7750	1.7740	1.7736	1.7685	1.6797	1.7709	1.7641	1.7721	1.7733	1.7726	1.7743	1.7763	1.7701	1.7694	1.7710	1.7684	1.7675	1.7627	1.7635	1.7640	1.6660	1.7595	1.6761	1.6739	1.6771	1.6746	1.6732	1.6704	1.6695	1.6699	1.6677	1.6715	1.6701	1.6647	1.6689	1.6691	1.6720	1.6704	1.6727	1.6766	1.6639
0.3007	0.3004	0.3004	0.2997	0.3000	0.3004	0.2992	0.3007	0.3011	0.3010	0.3006	0.3012	0.3009	0.3008	0.3003	0.3010	0.3017	0.3017	0.3017	0.3023	0.2981	0.3056	0.3071	0.3068	0.3064	0.3073	0.3069	0.3073	0.3067	0.3069	0.3066	0.3075	0.3070	0.3074	0.3081	0.3080	0.3061	0.3082	0.3069	0.3070	0.3067
-0.4991	-0.5011	-0.5013	-0.5022	-0.5023	-0.4999	-0.5045	-0.5013	-0.4967	-0.4997	-0.5002	-0.4982	-0.5002	-0.4984	-0.4991	-0.5000	-0.4999	-0.4981	-0.4997	-0.4998	-0.5034	-0.4988	-0.5021	-0.5025	-0.5031	-0.5005	-0.5015	-0.5000	-0.4994	-0.5009	-0.5015	-0.4989	-0.5009	-0.5026	-0.5007	-0.5015	-0.5006	-0.4987	-0.5032	-0.5052	-0.5018
0.8868	0.8882	0.8854	0.8890	0.8856	0.8893	0.8845	0.8893	0.8928	0.8931	0.8976	0.8996	0.9035	0.9036	0.9070	0.9072	0.9087	0.9118	0.9092	0.9118	0.9327	0.9095	0.9186	0.9101	0.9141	0.9247	0.9294	0.9311	0.9306	0.9333	0.9290	0.9298	0.9291	0.9285	0.9295	0.9281	0.9285	0.9263	0.9151	0.9067	0.9057
-0.3810	-0.3819	-0.3878	-0.3835	-0.3854	-0.3798	-0.3927	-0.3845	-0.3801	-0.3798	-0.3821	-0.3800	-0.3822	-0.3831	-0.3843	-0.3840	-0.3840	-0.3813	-0.3860	-0.3861	-0.4086	-0.3846	-0.3865	-0.3898	-0.3924	-0.3941	-0.3965	-0.4042	-0.4038	-0.4027	-0.4078	-0.4061	-0.4068	-0.4031	-0.4057	-0.4037	-0.4034	-0.4035	-0.3947	-0.3950	-0.3925
0.3011	0.3020	0.3006	0.2984	0.3001	0.3015	0.2981	0.3018	0.3064	0.3063	0.3082	0.3103	0.3106	0.3119	0.3129	0.3125	0.3138	0.3151	0.3143	0.3138	0.3085	0.3103	0.3071	0.3044	0.3041	0.3026	0.3036	0.3031	0.3001	0.2999	0.2979	0.2984	0.2988	0.2971	0.2979	0.2991	0.2986	0.3023	0.3028	0.3048	0.3062
-0.7900	-0.7906	-0.7945	-0.7913	-0.7923	-0.7890	-0.7930	-0.7910	-0.7876	-0.7885	-0.7890	-0.7894	-0.7888	-0.7888	-0.7890	-0.7894	-0.7899	-0.7887	-0.7901	-0.7900	-0.7912	-0.7888	-0.7886	-0.7898	-0.7902	-0.7888	-0.7883	-0.7866	-0.7850	-0.7862	-0.7842	-0.7841	-0.7853	-0.7864	-0.7839	-0.7848	-0.7836	-0.7845	-0.7877	-0.7904	-0.7923
0.0282	0.0298	0.0278	0.0280	0.0286	0.0304	0.0268	0.0319	0.0354	0.0337	0.0359	0.0375	0.0371	0.0360	0.0356	0.0339	0.0347	0.0348	0.0333	0.0337	0.0239	0.0153	0.0170	0.0154	0.0159	0.0170	0.0219	0.0212	0.0066	0.0042	0.0047	0.0031	0.0033	0.0036	0.0040	0.0038	0.0023	0.0021	0.0038	0.0033	0.0025
0.1172	0.1206	0.1177	0.1152	0.1134	0.1168	0.1092	0.1170	0.1233	0.1220	0.1244	0.1254	0.1272	0.1288	0.1305	0.1286	0.1319	0.1350	0.1304	0.1312	0.1059	0.1274	0.1280	0.1225	0.1206	0.1232	0.1194	0.1202	0.1193	0.1201	0.1185	0.1202	0.1208	0.1194	0.1204	0.1208	0.1207	0.1236	0.1188	0.1200	0.1229
0.2550	0.2556	0.2550	0.2529	0.2526	0.2531	0.2519	0.2542	0.2553	0.2532	0.2519	0.2519	0.2516	0.2512	0.2515	0.2514	0.2517	0.2521	0.2512	0.2521	0.2707	0.2520	0.2488	0.2450	0.2447	0.2419	0.2324	0.2303	0.2168	0.2174	0.2146	0.2133	0.2137	0.2125	0.2134	0.2136	0.2128	0.2138	0.2074	0.2008	0.2003
-0.0596	-0.0592	-0.0639	-0.0672	-0.0645	-0.0624	-0.0731	-0.0660	-0.0590	-0.0629	-0.0614	-0.0615	-0.0645	-0.0668	-0.0664	-0.0691	-0.0678	-0.0672	-0.0672	-0.0667	-0.0774	-0.0678	-0.0663	-0.0689	-0.0685	-0.0672	-0.0673	-0.0663	-0.0643	-0.0677	-0.0659	-0.0650	-0.0666	-0.0656	-0.0647	-0.0658	-0.0670	-0.0665	-0.0703	-0.0707	-0.0700
0.0895	0.0925	0.0930	0.0897	0.0912	0.0941	0.0862	0.0943	0.0990	0.0973	0.0965	0.0986	0.0987	0.0970	0.0973	0.0960	0.0978	0.1009	0.0980	0.0972	0.0833	0.0953	0.1015	0.0952	0.0922	0.0990	0.0959	0.0979	0.0971	0.0960	0.0978	0.0973	0.0988	0.0966	0.0986	0.0989	0.1007	0.1042	0.0958	0.0966	0.1003
0.5246	0.5242	0.5232	0.5241	0.5233	0.5251	0.5232	0.5236	0.5241	0.5252	0.5238	0.5240	0.5243	0.5249	0.5262	0.5250	0.5250	0.5263	0.5264	0.5246	0.5252	0.5270	0.5272	0.5272	0.5251	0.5257	0.5279	0.5293	0.5301	0.5297	0.5284	0.5296	0.5290	0.5291	0.5298	0.5284	0.5297	0.5315	0.5309	0.5292	0.5318
-0.5746	-0.5757	-0.5819	-0.5811	-0.5836	-0.5792	-0.5848	-0.5812	-0.5736	-0.5757	-0.5774	-0.5762	-0.5757	-0.5757	-0.5750	-0.5768	-0.5764	-0.5727	-0.5760	-0.5758	-0.5790	-0.5748	-0.5753	-0.5777	-0.5765	-0.5730	-0.5738	-0.5726	-0.5709	-0.5717	-0.5711	-0.5688	-0.5690	-0.5742	-0.5719	-0.5730	-0.5705	-0.5723	-0.5765	-0.5800	-0.5810
-0.6991	-0.6995	-0.7056	-0.7011	-0.7035	-0.6987	-0.7050	-0.7027	-0.6940	-0.6975	-0.7024	-0.7025	-0.7007	-0.7019	-0.7022	-0.7027	-0.7023	-0.6988	-0.7024	-0.7031	-0.7068	-0.7050	-0.7037	-0.7073	-0.7061	-0.7049	-0.7068	-0.7068	-0.7113	-0.7125	-0.7085	-0.7187	-0.7260	-0.7210	-0.7173	-0.7255	-0.7230	-0.7221	-0.7107	-0.7137	-0.7101
0.0446	0.0452	0.0437	0.0470	0.0473	0.0484	0.0439	0.0466	0.0540	0.0530	0.0515	0.0506	0.0533	0.0522	0.0522	0.0531	0.0528	0.0562	0.0541	0.0556	0.0524	0.0560	0.0649	0.0614	0.0602	0.0630	0.0631	0.0650	0.0676	0.0595	0.0644	0.0654	0.0648	0.0592	0.0623	0.0604	0.0658	0.0595	0.0556	0.0573	0.0562
0.7724	0.7721	0.7709	0.7732	0.7718	0.7720	0.7688	0.7695	0.7700	0.7697	0.7711	0.7707	0.7709	0.7709	0.7706	0.7710	0.7706	0.7724	0.7695	0.7713	0.7722	0.7728	0.7732	0.7714	0.7733	0.7756	0.7768	0.7772	0.7780	0.7794	0.7768	0.7799	0.7782	0.7801	0.7798	0.7800	0.7791	0.7805	0.7776	0.7786	0.7783
-0.3202	-0.3170	-0.3133	-0.3137	-0.3144	-0.3129	-0.3172	-0.3161	-0.3130	-0.3145	-0.3150	-0.3137	-0.3147	-0.3156	-0.3165	-0.3176	-0.3188	-0.3213	-0.3220	-0.3235	-0.3234	-0.3289	-0.3303	-0.3305	-0.3315	-0.3367	-0.3348	-0.3341	-0.3320	-0.3306	-0.3324	-0.3327	-0.3319	-0.3286	-0.3304	-0.3296	-0.3324	-0.3358	-0.3304	-0.3304	-0.3292
0.7773	0.7773	0.7754	0.7664	0.7682	0.7687	0.7616	0.7699	0.7702	0.7700	0.7677	0.7688	0.7692	0.7696	0.7720	0.7719	0.7752	0.7744	0.7735	0.7755	0.7547	0.7532	0.7544	0.7535	0.7606	0.7632	0.7651	0.7650	0.7676	NaN	NaN	NaN	NaN	NaN	NaN	NaN	NaN	NaN	NaN	NaN	NaN
-0.7135	-0.7121	-0.7169	-0.7167	-0.7217	-0.7122	-0.7254	-0.7160	-0.7083	-0.7136	-0.7114	-0.7112	-0.7108	-0.7095	-0.7074	-0.7077	-0.7059	-0.7019	-0.7071	-0.7066	-0.7137	-0.7005	-0.6972	-0.7053	-0.7056	-0.7011	-0.7024	-0.6984	-0.6933	-0.6971	-0.6915	-0.6891	-0.6922	-0.6950	-0.6898	-0.6927	-0.6874	-0.6876	-0.6944	-0.6907	-0.6960
-0.6754	-0.6755	-0.6781	-0.6776	-0.6783	-0.6749	-0.6789	-0.6772	-0.6753	-0.6769	-0.6773	-0.6763	-0.6756	-0.6757	-0.6749	-0.6765	-0.6754	-0.6718	-0.6733	-0.6727	-0.6747	-0.6709	-0.6688	-0.6697	-0.6696	-0.6672	-0.6667	-0.6649	-0.6629	-0.6626	-0.6621	-0.6611	-0.6619	-0.6628	-0.6609	-0.6614	-0.6599	-0.6614	-0.6664	-0.6691	-0.6698
-0.2387	-0.2381	-0.2414	-0.2413	-0.2415	-0.2387	-0.2456	-0.2410	-0.2352	-0.2395	-0.2405	-0.2394	-0.2384	-0.2397	-0.2391	-0.2372	-0.2389	-0.2367	-0.2398	-0.2393	-0.2418	-0.2370	-0.2322	-0.2361	-0.2377	-0.2339	-0.2349	-0.2327	-0.2341	-0.2359	-0.2331	-0.2306	-0.2310	-0.2334	-0.2313	-0.2314	-0.2328	-0.2325	-0.2361	-0.2402	-0.2374
0.2466	0.2463	0.2437	0.2450	0.2446	0.2456	0.2422	0.2449	0.2469	0.2462	0.2466	0.2473	0.2479	0.2473	0.2480	0.2476	0.2477	0.2495	0.2474	0.2480	0.2439	0.2487	0.2500	0.2469	0.2480	0.2507	0.2495	0.2510	0.2520	0.2509	0.2509	0.2520	0.2518	0.2519	0.2521	0.2515	0.2508	0.2520	0.2485	0.2481	0.2484
0.8381	0.8387	0.8376	0.8374	0.8357	0.8375	0.8362	0.8380	0.8380	0.8398	0.8409	0.8420	0.8427	0.8430	0.8445	0.8429	0.8442	0.8438	0.8452	0.8457	0.8488	0.8466	0.8454	0.8456	0.8429	0.8431	0.8486	0.8499	0.8466	0.8587	0.8593	0.8653	0.8640	0.8682	0.8672	0.8674	0.8655	0.8647	0.8549	0.8345	0.8332
0.8190	0.8172	0.8124	0.8136	0.8160	0.8145	0.8106	0.8160	0.8166	0.8164	0.8182	0.8181	0.8192	0.8181	0.8194	0.8184	0.8194	0.8209	0.8181	0.8200	0.8221	0.8224	0.8232	0.8205	0.8190	0.8206	0.8204	0.8202	0.8230	0.8222	0.8201	0.8236	0.8232	0.8224	0.8227	0.8221	0.8236	0.8199	0.8175	0.8164	0.8189
-0.7460	-0.7461	-0.7498	-0.7474	-0.7484	-0.7443	-0.7486	-0.7453	-0.7431	-0.7450	-0.7449	-0.7460	-0.7457	-0.7459	-0.7462	-0.7462	-0.7464	-0.7447	-0.7469	-0.7464	-0.7484	-0.7464	-0.7457	-0.7477	-0.7470	-0.7460	-0.7459	-0.7454	-0.7465	-0.7476	-0.7461	-0.7469	-0.7469	-0.7494	-0.7468	-0.7465	-0.7457	-0.7454	-0.7478	-0.7481	-0.7495
-0.6573	-0.6589	-0.6600	-0.6597	-0.6620	-0.6581	-0.6613	-0.6597	-0.6514	-0.6546	-0.6568	-0.6556	-0.6531	-0.6538	-0.6526	-0.6538	-0.6522	-0.6486	-0.6523	-0.6517	-0.6533	-0.6498	-0.6479	-0.6502	-0.6488	-0.6471	-0.6471	-0.6463	-0.6454	-0.6475	-0.6449	-0.6446	-0.6444	-0.6481	-0.6447	-0.6452	-0.6443	-0.6444	-0.6484	-0.6496	-0.6510
0.4491	0.4504	0.4500	0.4513	0.4508	0.4552	0.4495	0.4569	0.4587	0.4581	0.4610	0.4619	0.4625	0.4609	0.4599	0.4577	0.4557	0.4554	0.4553	0.4569	0.4354	0.4352	0.4413	0.4363	0.4402	0.4427	0.4428	0.4408	0.4465	0.4503	0.4461	0.4482	0.4515	0.4490	0.4494	0.4517	0.4481	0.4525	0.4496	0.4496	0.4486
0.8454	0.8445	0.8449	0.8488	0.8479	0.8478	0.8514	0.8463	0.8491	0.8513	0.8542	0.8544	0.8552	0.8547	0.8549	0.8547	0.8554	0.8557	0.8555	0.8553	0.8547	0.8599	0.8606	0.8552	0.8591	0.8607	0.8545	0.8543	0.8589	0.8559	0.8565	0.8562	0.8558	0.8567	0.8572	0.8575	0.8580	0.8573	0.8609	0.8636	0.8657
0.7157	0.7162	0.7157	0.7153	0.7131	0.7137	0.7116	0.7138	0.7145	0.7142	0.7142	0.7140	0.7131	0.7139	0.7140	0.7138	0.7147	0.7132	0.7124	0.7136	0.7126	0.7138	0.7144	0.7134	0.7184	0.7182	0.7138	0.7142	0.7124	0.7186	0.7165	0.7270	0.7278	0.7272	0.7268	0.7269	0.7243	0.7201	NaN	NaN	NaN
0.4972	0.4961	0.4937	0.4924	0.4931	0.4954	0.4904	0.4939	0.4941	0.4939	0.4943	0.4938	0.4949	0.4948	0.4952	0.4945	0.4945	0.4946	0.4938	0.4943	0.4889	0.4949	0.4945	0.4933	0.4935	0.4946	0.4951	0.4937	0.4938	0.4900	0.4920	0.4925	0.4932	0.4919	0.4932	0.4931	0.4950	0.4965	0.4971	0.4961	0.4968
-0.0922	-0.0869	-0.0983	-0.0941	-0.0938	-0.0897	-0.1002	-0.0948	-0.0903	-0.0925	-0.0940	-0.0939	-0.0959	-0.0974	-0.0969	-0.0970	-0.0953	-0.0923	-0.0940	-0.0937	-0.1002	-0.0877	-0.0784	-0.0823	-0.0843	-0.0799	-0.0828	-0.0796	-0.0825	-0.0841	-0.0839	-0.0839	-0.0842	-0.0876	-0.0839	-0.0842	-0.0844	-0.0794	-0.0772	-0.0784	-0.0755
1.0915	1.0910	1.0891	1.0820	1.0824	1.0918	1.0885	1.0913	1.1034	1.0952	1.1001	1.1454	1.1486	1.1262	1.0969	1.1152	1.1471	1.1455	1.1499	1.0923	1.0692	1.0863	1.1426	1.0866	1.0823	1.1273	1.1467	1.1482	1.1459	1.1465	1.1366	1.0950	1.1457	1.0794	1.0771	1.1021	1.1494	1.1543	1.1483	1.0880	1.0910
-0.5618	-0.5605	-0.5706	-0.5701	-0.5720	-0.5663	-0.5753	-0.5690	-0.5632	-0.5664	-0.5682	-0.5651	-0.5667	-0.5663	-0.5667	-0.5678	-0.5672	-0.5623	-0.5670	-0.5656	-0.5686	-0.5632	-0.5625	-0.5640	-0.5630	-0.5625	-0.5633	-0.5606	-0.5602	-0.5606	-0.5597	-0.5588	-0.5599	-0.5643	-0.5622	-0.5617	-0.5596	-0.5615	-0.5680	-0.5710	-0.5759
-0.8002	-0.8031	-0.8065	-0.8055	-0.8099	-0.8041	-0.8084	-0.8060	-0.7954	-0.7975	-0.8015	-0.8040	-0.8025	-0.8037	-0.8044	-0.8060	-0.8095	-0.8008	-0.8044	-0.8034	-0.8062	-0.8021	-0.8015	-0.8060	-0.8042	-0.8018	-0.8013	-0.7997	-0.7983	-0.8014	-0.7987	-0.8007	-0.8002	-0.8028	-0.8014	-0.8009	-0.7980	-0.8002	-0.8047	-0.8074	-0.8097
0.3023	0.3038	0.2992	0.3013	0.2988	0.3017	0.2963	0.3002	0.3012	0.2988	0.3010	0.3012	0.3021	0.3012	0.3019	0.2992	0.2994	0.3019	0.2982	0.2973	0.2814	0.2902	0.2905	0.2864	0.2863	0.2897	0.2830	0.2858	0.2826	0.2828	0.2788	0.2865	0.2907	0.2953	0.2866	0.2865	0.2853	0.2918	0.2947	0.2920	0.2987
0.7468	0.7479	0.7445	0.7387	0.7407	0.7446	0.7378	0.7449	0.7485	0.7458	0.7450	0.7456	0.7395	0.7390	0.7392	0.7372	0.7376	0.7392	0.7374	0.7363	0.7366	0.7383	0.7420	0.7363	0.7370	0.7397	0.7419	0.7410	0.7437	0.7445	0.7384	0.7451	0.7442	0.7451	0.7451	0.7447	0.7437	0.7448	0.7431	0.7385	0.7392
-0.8314	-0.8316	-0.8349	-0.8326	-0.8339	-0.8309	-0.8347	-0.8319	-0.8278	-0.8297	-0.8298	-0.8299	-0.8292	-0.8288	-0.8279	-0.8284	-0.8273	-0.8252	-0.8267	-0.8264	-0.8283	-0.8259	-0.8242	-0.8255	-0.8247	-0.8229	-0.8226	-0.8217	-0.8208	-0.8214	-0.8206	-0.8197	-0.8199	-0.8208	-0.8202	-0.8207	-0.8193	-0.8204	-0.8230	-0.8255	-0.8269
1.1286	1.1282	1.1235	1.1073	1.1131	1.1283	1.1221	1.1272	1.1257	1.1254	1.1454	1.1231	1.1240	1.1228	1.1269	1.1334	1.1175	1.1353	1.1138	1.1156	1.0917	1.1127	1.1132	1.1117	1.1092	1.1118	1.1126	1.1112	1.1124	1.1109	1.1117	1.1111	1.1109	1.1111	1.1113	1.1137	1.1140	1.1192	1.1163	1.1145	1.1149
-0.2895	-0.2903	-0.2930	-0.2930	-0.2923	-0.2897	-0.2936	-0.2924	-0.2894	-0.2921	-0.2916	-0.2917	-0.2943	-0.2933	-0.2943	-0.2947	-0.2946	-0.2935	-0.2950	-0.2938	-0.2967	-0.2931	-0.2933	-0.2942	-0.2921	-0.2886	-0.2880	-0.2846	-0.2833	-0.2820	-0.2815	-0.2804	-0.2801	-0.2831	-0.2821	-0.2826	-0.2807	-0.2827	-0.2861	-0.2901	-0.2919
0.0576	0.0582	0.0580	0.0594	0.0581	0.0633	0.0610	0.0611	0.0625	0.0621	0.0644	0.0657	0.0644	0.0651	0.0652	0.0639	0.0648	0.0665	0.0641	0.0639	0.0567	0.0625	0.0661	0.0632	0.0627	0.0640	0.0629	0.0642	0.0644	0.0640	0.0644	0.0648	0.0649	0.0640	0.0655	0.0647	0.0646	0.0634	0.0591	0.0592	0.0616
-0.5048	-0.5023	-0.5118	-0.5064	-0.5068	-0.5025	-0.5118	-0.5077	-0.5055	-0.5076	-0.5088	-0.5069	-0.5069	-0.5067	-0.5064	-0.5071	-0.5054	-0.5000	-0.5071	-0.5070	-0.5246	-0.5030	-0.4987	-0.5057	-0.5061	-0.5027	-0.5066	-0.5028	-0.5032	-0.5086	-0.5078	-0.5061	-0.5065	-0.5091	-0.5068	-0.5063	-0.5052	-0.5025	-0.5025	-0.5019	-0.4980
-0.3449	-0.3401	-0.3491	-0.3469	-0.3428	-0.3480	-0.3443	-0.3416	-0.3462	-0.3480	-0.3475	-0.3510	-0.3465	-0.3524	-0.3598	-0.3520	-0.3610	-0.3609	-0.3614	-0.3666	-0.3621	-0.3700	-0.3756	-0.3684	-0.3737	-0.3743	-0.3699	-0.3725	-0.3762	-0.3755	-0.3687	-0.3750	-0.3738	-0.3751	-0.3736	-0.3742	-0.3729	-0.3611	-0.3572	-0.3525	-0.3698
-0.1145	-0.1158	-0.1159	-0.1164	-0.1161	-0.1142	-0.1195	-0.1164	-0.1144	-0.1145	-0.1118	-0.1132	-0.1118	-0.1122	-0.1121	-0.1129	-0.1102	-0.1093	-0.1103	-0.1093	-0.1163	-0.1131	-0.1092	-0.1116	-0.1134	-0.1122	-0.1146	-0.1151	-0.1144	-0.1163	-0.1160	-0.1146	-0.1137	-0.1137	-0.1143	-0.1119	-0.1114	-0.1122	-0.1120	-0.1087	-0.1091
0.5010	0.5021	0.4998	0.4968	0.4950	0.5005	0.4927	0.5018	0.5039	0.5030	0.5047	0.5071	0.5057	0.5066	0.5025	0.5016	0.5012	0.5022	0.4998	0.5030	0.4646	0.4766	0.4904	0.4775	0.4781	0.4825	0.4779	0.4766	0.4763	0.4729	0.4634	0.4737	0.4766	0.4730	0.4743	0.4765	0.4764	0.4828	0.4806	0.4787	0.4776
0.2332	0.2338	0.2317	0.2331	0.2320	0.2337	0.2309	0.2352	0.2383	0.2367	0.2381	0.2383	0.2399	0.2404	0.2412	0.2413	0.2417	0.2435	0.2420	0.2413	0.2363	0.2446	0.2448	0.2432	0.2435	0.2433	0.2424	0.2429	0.2414	0.2413	0.2405	0.2423	0.2418	0.2422	0.2431	0.2430	0.2443	0.2451	0.2437	0.2464	0.2462
0.9266	0.9275	0.9238	0.9268	0.9244	0.9283	0.9247	0.9283	0.9303	0.9317	0.9342	0.9362	0.9380	0.9376	0.9399	0.9396	0.9418	0.9445	0.9402	0.9455	0.9521	0.9459	0.9493	0.9466	0.9477	0.9400	0.9414	0.9437	0.9482	0.9539	0.9525	0.9604	0.9596	0.9615	0.9595	0.9604	0.9609	0.9578	0.9597	0.9714	0.9599
0.2367	0.2362	0.2348	0.2345	0.2340	0.2354	0.2279	0.2346	0.2368	0.2355	0.2354	0.2353	0.2355	0.2363	0.2356	0.2349	0.2361	0.2367	0.2344	0.2354	0.2290	0.2336	0.2341	0.2323	0.2330	0.2335	0.2321	0.2315	0.2322	0.2307	0.2308	0.2316	0.2324	0.2306	0.2309	0.2312	0.2333	0.2320	0.2288	0.2292	0.2290
0.4578	0.4591	0.4562	0.4629	0.4528	0.4579	0.4499	0.4596	0.4628	0.4615	0.4611	0.4645	0.4637	0.4649	0.4692	0.4683	0.4699	0.4703	0.4676	0.4688	0.4617	0.4678	0.4757	0.4702	0.4700	0.4749	0.4679	0.4723	0.4772	0.4780	0.4751	0.4819	0.4822	0.4781	0.4784	0.4806	0.4797	0.4819	0.4786	0.4944	0.4956
0.1250	0.1273	0.1212	0.1230	0.1221	0.1246	0.1182	0.1242	0.1280	0.1255	0.1260	0.1273	0.1265	0.1272	0.1266	0.1259	0.1268	0.1303	0.1256	0.1265	0.1047	0.1278	0.1329	0.1261	0.1261	0.1287	0.1250	0.1275	0.1245	0.1253	0.1248	0.1241	0.1248	0.1236	0.1241	0.1255	0.1258	0.1299	0.1240	0.1232	0.1248
0.1761	0.1796	0.1743	0.1752	0.1735	0.1761	0.1700	0.1756	0.1780	0.1758	0.1768	0.1778	0.1771	0.1756	0.1738	0.1717	0.1719	0.1734	0.1688	0.1689	0.1480	0.1644	0.1626	0.1542	0.1535	0.1552	0.1493	0.1487	0.1405	0.1421	0.1389	0.1396	0.1398	0.1399	0.1392	0.1393	0.1385	0.1455	0.1437	0.1467	0.1493
0.8726	0.8408	0.8517	0.8702	0.8826	0.8541	0.8784	0.8787	0.8810	0.8540	0.8967	0.8996	0.8833	0.8999	0.9007	0.9007	0.8988	0.8946	0.8765	0.8787	0.8793	0.8461	0.8773	0.8829	0.8582	0.8425	0.8791	0.9018	0.8895	0.8825	0.9048	0.8999	0.9041	0.8804	0.8808	0.8809	0.8560	0.8779	0.8532	0.8473	0.8430
-0.3541	-0.3526	-0.3544	-0.3567	-0.3531	-0.3559	-0.3550	-0.3579	-0.3575	-0.3558	-0.3562	-0.3560	-0.3520	-0.3517	-0.3496	-0.3500	-0.3489	-0.3501	-0.3459	-0.3440	-0.3442	-0.3441	-0.3426	-0.3433	-0.3405	-0.3408	-0.3408	-0.3415	-0.3399	-0.3408	-0.3383	-0.3386	-0.3368	-0.3396	-0.3395	-0.3376	-0.3377	-0.3369	-0.3366	-0.3388	-0.3371
-0.1910	-0.1871	-0.1853	-0.1921	-0.1917	-0.1891	-0.1954	-0.1918	-0.1857	-0.1860	-0.1856	-0.1815	-0.1782	-0.1800	-0.1854	-0.1878	-0.1883	-0.1854	-0.1879	-0.1890	-0.1858	-0.1940	-0.1923	-0.1931	-0.1929	-0.1919	-0.1941	-0.1941	-0.1945	-0.1942	-0.1947	-0.1945	-0.1944	-0.1938	-0.1945	-0.1946	-0.1942	-0.1940	-0.1990	-0.2001	-0.1988
0.0267	0.0284	0.0211	0.0263	0.0271	0.0282	0.0238	0.0261	0.0273	0.0254	0.0244	0.0244	0.0235	0.0227	0.0217	0.0214	0.0213	0.0215	0.0186	0.0180	-0.0054	0.0178	0.0202	0.0152	0.0131	0.0132	0.0102	0.0120	0.0089	0.0063	0.0077	0.0084	0.0075	0.0053	0.0077	0.0095	0.0093	0.0129	0.0127	0.0133	0.0193
0.7419	0.7405	0.7390	0.7386	0.7389	0.7397	0.7336	0.7405	0.7406	0.7402	0.7406	0.7400	0.7399	0.7390	0.7388	0.7379	0.7386	0.7383	0.7379	0.7379	0.7427	0.7388	0.7398	0.7374	0.7369	0.7382	0.7365	0.7366	0.7367	0.7349	0.7345	0.7365	0.7372	0.7383	0.7393	0.7386	0.7406	0.7417	0.7400	0.7395	0.7420
-0.3534	-0.3526	-0.3447	-0.3523	-0.3483	-0.3578	-0.3532	-0.3601	-0.3570	-0.3574	-0.3611	-0.3588	-0.3574	-0.3609	-0.3601	-0.3576	-0.3542	-0.3579	-0.3596	-0.3575	-0.3576	-0.3599	-0.3576	-0.3563	-0.3543	-0.3584	-0.3550	-0.3512	-0.3610	-0.3422	-0.3471	-0.3483	-0.3457	-0.3386	-0.3390	-0.3441	-0.3452	-0.3578	-0.3609	-0.3534	-0.3417
0.9251	0.9245	0.9206	0.9215	0.9190	0.9224	0.9169	0.9228	0.9224	0.9227	0.9233	0.9233	0.9225	0.9214	0.9205	0.9198	0.9200	0.9206	0.9181	0.9193	0.9097	0.9172	0.9184	0.9161	0.9161	0.9176	0.9148	0.9141	0.9154	0.9119	0.9122	0.9133	0.9139	0.9125	0.9146	0.9155	0.9157	0.9203	0.9213	0.9220	0.9227
0.2437	0.2427	0.2418	0.2426	0.2416	0.2437	0.2369	0.2416	0.2430	0.2437	0.2434	0.2436	0.2439	0.2438	0.2438	0.2434	0.2435	0.2436	0.2434	0.2431	0.2390	0.2428	0.2423	0.2410	0.2410	0.2419	0.2402	0.2416	0.2408	0.2425	0.2407	0.2419	0.2425	0.2419	0.2424	0.2424	0.2497	0.2418	0.2390	0.2390	0.2423
-0.2493	-0.2475	-0.2419	-0.2463	-0.2504	-0.2452	-0.2515	-0.2459	-0.2413	-0.2432	-0.2410	-0.2399	-0.2385	-0.2368	-0.2351	-0.2343	-0.2315	-0.2271	-0.2314	-0.2316	-0.2453	-0.2279	-0.2187	-0.2279	-0.2304	-0.2226	-0.2262	-0.2216	-0.2185	-0.2205	-0.2190	-0.2168	-0.2179	-0.2203	-0.2176	-0.2185	-0.2173	-0.2161	-0.2267	-0.2329	-0.2300
0.2562	0.2584	0.2540	0.2543	0.2540	0.2574	0.2504	0.2556	0.2561	0.2527	0.2517	0.2524	0.2509	0.2517	0.2515	0.2511	0.2514	0.2530	0.2511	0.2505	0.2228	0.2380	0.2412	0.2366	0.2345	0.2377	0.2358	0.2357	0.2332	0.2350	0.2327	0.2309	0.2316	0.2289	0.2304	0.2318	0.2306	0.2342	0.2363	0.2393	0.2415
0.0544	0.0569	0.0521	0.0532	0.0537	0.0560	0.0490	0.0563	0.0606	0.0580	0.0590	0.0596	0.0596	0.0600	0.0598	0.0589	0.0601	0.0625	0.0585	0.0590	0.0610	0.0620	0.0625	0.0617	0.0620	0.0610	0.0630	0.0639	0.0680	0.0665	0.0670	0.0645	0.0665	0.0670	0.0672	0.0671	0.0657	0.0701	0.0724	0.0704	0.0698
-0.0604	-0.0574	-0.0582	-0.0536	-0.0520	-0.0511	-0.0560	-0.0518	-0.0495	-0.0511	-0.0524	-0.0537	-0.0572	-0.0576	-0.0580	-0.0597	-0.0598	-0.0583	-0.0594	-0.0596	-0.0711	-0.0580	-0.0544	-0.0580	-0.0589	-0.0536	-0.0535	-0.0483	-0.0463	-0.0484	-0.0473	-0.0455	-0.0451	-0.0478	-0.0445	-0.0447	-0.0443	-0.0422	-0.0461	-0.0487	-0.0424
-0.2468	-0.2447	-0.2503	-0.2470	-0.2457	-0.2431	-0.2509	-0.2455	-0.2406	-0.2433	-0.2438	-0.2425	-0.2431	-0.2428	-0.2407	-0.2416	-0.2395	-0.2365	-0.2401	-0.2410	-0.2629	-0.2379	-0.2323	-0.2392	-0.2403	-0.2365	-0.2408	-0.2376	-0.2391	-0.2418	-0.2398	-0.2390	-0.2395	-0.2433	-0.2397	-0.2395	-0.2381	-0.2354	-0.2423	-0.2433	-0.2355
-0.6679	-0.6701	-0.6703	-0.6685	-0.6705	-0.6682	-0.6731	-0.6699	-0.6659	-0.6677	-0.6693	-0.6682	-0.6678	-0.6672	-0.6669	-0.6664	-0.6646	-0.6637	-0.6652	-0.6660	-0.6677	-0.6640	-0.6681	-0.6697	-0.6692	-0.6670	-0.6662	-0.6668	-0.6653	-0.6673	-0.6653	-0.6686	-0.6699	-0.6719	-0.6700	-0.6711	-0.6692	-0.6694	-0.6738	-0.6732	-0.6758
0.0670	0.0688	0.0675	0.0664	0.0667	0.0685	0.0639	0.0682	0.0692	0.0670	0.0675	0.0675	0.0670	0.0669	0.0672	0.0660	0.0667	0.0695	0.0654	0.0656	0.0604	0.0603	0.0590	0.0532	0.0520	0.0517	0.0470	0.0488	0.0461	0.0469	0.0459	0.0476	0.0478	0.0460	0.0475	0.0469	0.0485	0.0500	0.0491	0.0491	0.0538
-0.0294	-0.0373	-0.0418	-0.0331	-0.0361	-0.0378	-0.0279	-0.0321	-0.0332	-0.0383	-0.0413	-0.0404	-0.0411	-0.0368	-0.0437	-0.0405	-0.0498	-0.0495	-0.0513	-0.0497	-0.0583	-0.0486	-0.0567	-0.0407	-0.0394	-0.0434	-0.0437	-0.0556	-0.0541	-0.0481	-0.0449	-0.0521	-0.0549	-0.0485	-0.0447	-0.0457	-0.0544	-0.0529	-0.0417	-0.0374	-0.0421
-0.6996	-0.6993	-0.7025	-0.7010	-0.7019	-0.6987	-0.7038	-0.7014	-0.6964	-0.6993	-0.7003	-0.7000	-0.6980	-0.6981	-0.6972	-0.6984	-0.6978	-0.6954	-0.6978	-0.6973	-0.6994	-0.6977	-0.6972	-0.6979	-0.6976	-0.6965	-0.6973	-0.6959	-0.6944	-0.6947	-0.6940	-0.6922	-0.6943	-0.6936	-0.6924	-0.6954	-0.6931	-0.6963	-0.7007	-0.7017	-0.7043
0.6460	0.6455	0.6443	0.6457	0.6457	0.6455	0.6421	0.6437	0.6450	0.6443	0.6442	0.6449	0.6450	0.6450	0.6445	0.6446	0.6449	0.6451	0.6449	0.6445	0.6411	0.6446	0.6459	0.6442	0.6435	0.6457	0.6448	0.6455	0.6452	0.6445	0.6430	0.6451	0.6448	0.6448	0.6454	0.6452	0.6467	0.6484	0.6469	0.6463	0.6487
-0.6132	-0.6148	-0.6216	-0.6217	-0.6237	-0.6205	-0.6239	-0.6212	-0.6092	-0.6149	-0.6179	-0.6175	-0.6163	-0.6174	-0.6167	-0.6172	-0.6172	-0.6078	-0.6159	-0.6152	-0.6161	-0.6134	-0.6116	-0.6145	-0.6126	-0.6105	-0.6106	-0.6086	-0.6068	-0.6065	-0.6073	-0.6040	-0.6042	-0.6069	-0.6059	-0.6070	-0.6052	-0.6074	-0.6158	-0.6197	-0.6237
0.1237	0.1242	0.1228	0.1284	0.1272	0.1295	0.1266	0.1313	0.1324	0.1320	0.1334	0.1349	0.1356	0.1359	0.1358	0.1350	0.1364	0.1388	0.1371	0.1374	0.1307	0.1369	0.1409	0.1385	0.1382	0.1397	0.1389	0.1408	0.1415	0.1386	0.1414	0.1412	0.1422	0.1388	0.1403	0.1405	0.1420	0.1392	0.1341	0.1339	0.1377
0.8159	0.8223	0.8117	0.8274	0.8229	0.8293	0.8240	0.8225	0.8178	0.8237	0.8222	0.8196	0.8252	0.8142	0.8263	0.8241	0.8257	0.8256	0.8287	0.8278	0.8233	0.8287	0.8349	0.8281	0.8281	0.8276	0.8245	0.8274	0.8153	0.8208	0.8275	0.8277	0.8250	0.8274	0.8292	0.8266	0.8237	0.8301	0.8275	0.8254	0.8341
0.3955	0.3969	0.3972	0.4034	0.3996	0.4036	0.4055	0.4052	0.3965	0.4027	0.4037	0.4062	0.4062	0.4007	0.4061	0.4058	0.4008	0.4073	0.4080	0.4070	0.4067	0.3896	0.4095	0.4049	0.4071	0.4117	0.4067	0.4079	0.4086	0.4120	0.4090	0.4139	0.4129	0.4112	0.4042	0.4108	0.4016	0.4102	0.4061	0.4086	0.4091
1.1224	1.1222	1.1204	1.1122	1.1102	1.1232	1.1194	1.1240	1.1248	1.1241	1.1264	1.1262	1.1261	1.1254	1.1258	1.1255	1.1274	1.1279	1.1247	1.1276	1.1195	NaN	NaN	NaN	NaN	NaN	NaN	NaN	NaN	NaN	NaN	NaN	NaN	NaN	NaN	NaN	NaN	NaN	NaN	NaN	NaN
0.2777	0.2783	0.2799	0.2767	0.2783	0.2763	0.2750	0.2763	0.2798	0.2813	0.2818	0.2817	0.2814	0.2854	0.2868	0.2870	0.2883	0.2900	0.2883	0.2886	0.2284	0.2928	0.2920	0.2873	0.2854	0.2840	0.2807	0.2788	0.2654	0.2684	0.2643	0.2659	0.2682	0.2636	0.2656	0.2676	0.2660	0.2753	0.2843	0.2848	0.2857
0.3300	0.3321	0.3261	0.3243	0.3255	0.3290	0.3238	0.3277	0.3310	0.3294	0.3296	0.3301	0.3260	0.3229	0.3219	0.3203	0.3189	0.3192	0.3172	0.3228	0.3188	0.3079	0.3129	0.3115	0.3120	0.3144	NaN	NaN	NaN	NaN	NaN	NaN	NaN	NaN	NaN	NaN	NaN	NaN	NaN	NaN	NaN
-0.2087	-0.2104	-0.2296	-0.2286	-0.2288	-0.2276	-0.2318	-0.2298	-0.2251	-0.2287	-0.2265	-0.2265	-0.2248	-0.2256	-0.2235	-0.2249	-0.2243	-0.2252	-0.2226	-0.2247	-0.2257	-0.2123	-0.2134	-0.2144	-0.2145	-0.2132	-0.2122	-0.2129	-0.2140	-0.2136	-0.2137	-0.2123	-0.2112	-0.2143	-0.2125	-0.2152	-0.2102	-0.2147	-0.2182	-0.2175	-0.2144
0.1384	0.1393	0.1469	0.1455	0.1458	0.1418	0.1559	0.1435	0.1389	0.1345	0.1327	0.1315	0.1312	0.1305	0.1300	0.1293	0.1318	0.1383	0.1336	0.1326	0.1402	0.1411	0.1429	0.1346	0.1348	0.1369	0.1330	0.1350	0.1286	0.1303	0.1288	0.1269	0.1295	0.1270	0.1308	0.1335	0.1328	0.1444	0.1353	0.1339	0.1335
0.1974	0.1994	0.1992	0.1976	0.1975	0.1997	0.1908	0.1964	0.1993	0.1987	0.1988	0.2001	0.1990	0.1993	0.1979	0.1975	0.1962	0.1979	0.1933	0.1943	0.1737	0.2064	0.2059	0.2020	0.1995	0.1988	0.1945	0.1976	0.1905	0.1907	0.1867	0.1829	0.1830	0.1815	0.1796	0.1888	0.1865	0.1909	0.1947	0.1975	0.1986
0.3634	0.3631	0.3696	0.3614	0.3663	0.3640	0.3703	0.3669	0.3658	0.3648	0.3607	0.3611	0.3596	0.3571	0.3567	0.3560	0.3557	0.3542	0.3509	0.3507	0.3351	0.3487	0.3482	0.3439	0.3422	0.3419	0.3362	0.3371	0.3371	0.3367	0.3338	0.3382	0.3389	0.3381	0.3382	0.3386	0.3381	0.3395	0.3381	0.3421	0.3426
-0.8133	-0.8136	-0.8133	-0.8133	-0.8162	-0.8106	-0.8151	-0.8126	-0.8084	-0.8090	-0.8109	-0.8089	-0.8090	-0.8070	-0.8091	-0.8089	-0.8098	-0.8040	-0.8087	-0.8090	-0.8090	-0.8076	-0.8078	-0.8090	-0.8085	-0.8063	-0.8063	-0.8041	-0.8030	-0.8039	-0.8006	-0.8015	-0.8021	-0.8050	-0.8030	-0.8044	-0.8032	-0.8038	-0.8092	-0.8114	-0.8145
0.0672	0.0698	0.0625	0.0625	0.0622	0.0647	0.0571	0.0633	0.0641	0.0578	0.0510	0.0538	0.0502	0.0462	0.0470	0.0437	0.0455	0.0489	0.0407	0.0422	0.0039	0.0304	0.0371	0.0282	0.0256	0.0272	0.0220	0.0239	0.0167	0.0186	0.0182	0.0176	0.0186	0.0154	0.0167	0.0205	0.0177	0.0310	0.0275	0.0323	0.0379
-0.5828	-0.5821	-0.5898	-0.5833	-0.5725	-0.5833	-0.5758	-0.5854	-0.5884	-0.5923	-0.5950	-0.5942	-0.5942	-0.5934	-0.5912	-0.5911	-0.5901	-0.5826	-0.5888	-0.5871	-0.5924	-0.5866	-0.5835	-0.5863	-0.5880	-0.5862	-0.5885	-0.5873	-0.5875	-0.5908	-0.5892	-0.5887	-0.5894	-0.5910	-0.5876	-0.5872	-0.5857	-0.5852	-0.5851	-0.5810	-0.5786
-0.1914	-0.1856	-0.1975	-0.1831	-0.1837	-0.1772	-0.1906	-0.1856	-0.1768	-0.1781	-0.1809	-0.1762	-0.1809	-0.1793	-0.1823	-0.1780	-0.1824	-0.1776	-0.1795	-0.1791	-0.2072	-0.1827	-0.1777	-0.1854	-0.1858	-0.1817	-0.1817	-0.1781	-0.1777	-0.1815	-0.1790	-0.1772	-0.1780	-0.1813	-0.1768	-0.1776	-0.1753	-0.1733	-0.1736	-0.1771	-0.1715
-0.5966	-0.5982	-0.6010	-0.6009	-0.6021	-0.5982	-0.6017	-0.5999	-0.5946	-0.5977	-0.5981	-0.5988	-0.5998	-0.6003	-0.5988	-0.6002	-0.5996	-0.5956	-0.5984	-0.5991	-0.6010	-0.5966	-0.5959	-0.5987	-0.5969	-0.5953	-0.5963	-0.5966	-0.5958	-0.5967	-0.5974	-0.5972	-0.5971	-0.6037	-0.6029	-0.6002	-0.6014	-0.5976	-0.6003	-0.5988	-0.6049
0.4309	0.4299	0.4265	0.4274	0.4269	0.4299	0.4210	0.4264	0.4282	0.4271	0.4278	0.4269	0.4273	0.4266	0.4273	0.4271	0.4278	0.4264	0.4250	0.4265	0.4160	0.4230	0.4261	0.4244	0.4234	0.4243	0.4241	0.4242	0.4232	0.4208	0.4200	0.4220	0.4223	0.4220	0.4211	0.4214	0.4224	0.4253	0.4256	0.4254	0.4261
0.3239	0.3251	0.3253	0.3218	0.3233	0.3252	0.3215	0.3263	0.3312	0.3330	0.3361	0.3387	0.3390	0.3395	0.3424	0.3431	0.3440	0.3464	0.3477	0.3497	0.3606	0.3469	0.3461	0.3457	0.3443	0.3427	0.3433	0.3435	0.3415	0.3398	0.3451	0.3431	0.3444	0.3393	0.3412	0.3418	0.3427	0.3451	0.3490	0.3439	0.3487
-0.7918	-0.7874	-0.8037	-0.7967	-0.7950	-0.7931	-0.7958	-0.7971	-0.7834	-0.7918	-0.7890	-0.7932	-0.7912	-0.7901	-0.7912	-0.7711	-0.7870	-0.7592	-0.7721	-0.7688	-0.7892	-0.7951	-0.7898	-0.7956	-0.7891	-0.7934	-0.7836	-0.7950	-0.7888	-0.7872	-0.7911	-0.7760	-0.7860	-0.7951	-0.7730	-0.7938	-0.7872	-0.7692	-0.7738	-0.8042	-0.8021
-0.6308	-0.6302	-0.6327	-0.6313	-0.6326	-0.6289	-0.6347	-0.6305	-0.6257	-0.6281	-0.6281	-0.6275	-0.6282	-0.6272	-0.6283	-0.6285	-0.6272	-0.6268	-0.6289	-0.6291	-0.6302	-0.6277	-0.6262	-0.6267	-0.6274	-0.6248	-0.6252	-0.6245	-0.6252	-0.6236	-0.6195	-0.6129	-0.6126	-0.6115	-0.6105	-0.6082	-0.6059	-0.6123	-0.6199	-0.6240	-0.6274
0.7188	0.7168	0.7141	0.7138	0.7136	0.7154	0.7084	0.7145	0.7147	0.7141	0.7148	0.7148	0.7144	0.7158	0.7136	0.7125	0.7127	0.7130	0.7118	0.7126	0.7105	0.7123	0.7122	0.7096	0.7098	0.7111	0.7115	0.7103	0.7108	0.7086	0.7075	0.7105	0.7097	0.7096	0.7104	0.7109	0.7112	0.7168	0.7116	0.7125	0.7143
0.0285	0.0300	0.0242	0.0238	0.0229	0.0273	0.0206	0.0271	0.0313	0.0267	0.0322	0.0358	0.0341	0.0339	0.0323	0.0298	0.0290	0.0300	0.0280	0.0277	-0.0115	0.0399	0.0474	0.0384	0.0367	0.0396	0.0296	0.0304	0.0210	0.0258	0.0243	0.0253	0.0253	0.0232	0.0246	0.0255	0.0234	0.0290	0.0241	0.0251	0.0263
-0.6561	-0.6565	-0.6586	-0.6577	-0.6585	-0.6552	-0.6601	-0.6575	-0.6534	-0.6566	-0.6557	-0.6568	-0.6561	-0.6559	-0.6553	-0.6556	-0.6552	-0.6547	-0.6558	-0.6551	-0.6566	-0.6561	-0.6562	-0.6577	-0.6576	-0.6566	-0.6566	-0.6560	-0.6557	-0.6568	-0.6556	-0.6553	-0.6553	-0.6571	-0.6555	-0.6555	-0.6544	-0.6556	-0.6579	-0.6578	-0.6599
-0.7568	-0.7568	-0.7588	-0.7572	-0.7572	-0.7557	-0.7589	-0.7561	-0.7549	-0.7568	-0.7563	-0.7570	-0.7563	-0.7564	-0.7563	-0.7569	-0.7567	-0.7562	-0.7569	-0.7575	-0.7585	-0.7576	-0.7579	-0.7598	-0.7607	-0.7607	-0.7636	-0.7657	-0.7672	-0.7684	-0.7672	-0.7672	-0.7680	-0.7689	-0.7668	-0.7685	-0.7657	-0.7668	-0.7723	-0.7745	-0.7746
-0.1179	-0.1148	-0.1278	-0.1228	-0.1232	-0.1193	-0.1285	-0.1213	-0.1170	-0.1203	-0.1200	-0.1193	-0.1212	-0.1216	-0.1215	-0.1234	-0.1220	-0.1180	-0.1240	-0.1251	-0.1336	-0.1289	-0.1256	-0.1320	-0.1329	-0.1285	-0.1292	-0.1261	-0.1225	-0.1243	-0.1248	-0.1197	-0.1207	-0.1222	-0.1207	-0.1209	-0.1202	-0.1180	-0.1303	-0.1300	-0.1245
0.2979	0.2973	0.2994	0.2987	0.2975	0.2994	0.2964	0.2986	0.3007	0.3005	0.3008	0.3007	0.3006	0.3005	0.3008	0.3002	0.3007	0.3022	0.3021	0.3016	0.2995	0.2994	0.3034	0.3012	0.3015	0.3015	0.3022	0.3067	0.3077	0.3062	0.3095	0.3090	0.3095	0.3058	0.3064	0.3040	0.3093	0.3040	0.3010	0.3006	0.3032
1.2385	1.2376	1.2374	1.2288	1.2347	1.2401	1.2384	1.2408	1.2396	1.2378	1.2386	1.2379	1.2374	1.2361	1.2346	1.2338	1.2333	1.2341	1.2322	1.2332	1.1972	1.2332	1.2340	1.2310	1.2289	1.2321	1.2285	1.2249	1.2276	1.2237	1.2211	1.2235	1.2241	1.2206	1.2218	1.2217	1.2254	1.2230	1.2286	1.2343	1.2207
0.0806	0.0841	0.0816	0.0790	0.0795	0.0827	0.0741	0.0813	0.0857	0.0833	0.0847	0.0859	0.0852	0.0849	0.0847	0.0831	0.0864	0.0900	0.0865	0.0871	0.1147	0.0935	0.0933	0.0961	0.1005	0.1033	0.1040	0.1048	0.1049	0.1053	0.1048	0.1075	0.1067	0.1069	0.1060	0.1072	0.1063	0.1101	0.1084	0.1091	0.1110
0.0150	0.0160	0.0097	0.0115	0.0101	0.0121	0.0056	0.0106	0.0087	0.0018	-0.0028	-0.0020	-0.0117	-0.0490	-0.0530	-0.0550	-0.0561	-0.0586	-0.0595	-0.0578	-0.0640	-0.0640	-0.0627	-0.0612	-0.0621	-0.0597	-0.0604	-0.0593	-0.0618	-0.0605	-0.0602	-0.0540	-0.0559	-0.0549	-0.0549	-0.0553	-0.0536	-0.0552	-0.0623	-0.0651	-0.0637
-0.4843	-0.4801	-0.4861	-0.4883	-0.4889	-0.4865	-0.4949	-0.4875	-0.4899	-0.4904	-0.4920	-0.4911	-0.4940	-0.4954	-0.4968	-0.4978	-0.4968	-0.4934	-0.4983	-0.4981	-0.5025	-0.4923	-0.4841	-0.4939	-0.4966	-0.4937	-0.4965	-0.4962	-0.4968	-0.4989	-0.4965	-0.4966	-0.4969	-0.5019	-0.4998	-0.4981	-0.4973	-0.4936	-0.4979	-0.4998	-0.4968
-0.6224	-0.6192	-0.6150	-0.6235	-0.6254	-0.6207	-0.6333	-0.6238	-0.6182	-0.6216	-0.6200	-0.6189	-0.6209	-0.6214	-0.6216	-0.6215	-0.6230	-0.6239	-0.6260	-0.6271	-0.6365	-0.6326	-0.6331	-0.6348	-0.6356	-0.6346	-0.6379	-0.6399	-0.6409	-0.6516	-0.6471	-0.6486	-0.6486	-0.6568	-0.6489	-0.6490	-0.6477	-0.6459	-0.6466	-0.6503	-0.6518
0.1604	0.1633	0.1602	0.1570	0.1572	0.1601	0.1537	0.1583	0.1621	0.1594	0.1599	0.1620	0.1593	0.1591	0.1592	0.1582	0.1609	0.1645	0.1609	0.1612	0.1697	0.1654	0.1662	0.1616	0.1599	0.1618	0.1583	0.1586	0.1545	0.1560	0.1552	0.1567	0.1573	0.1557	0.1572	0.1581	0.1571	0.1608	0.1604	0.1626	0.1749
-0.8027	-0.8032	-0.8062	-0.8037	-0.8041	-0.8022	-0.8054	-0.8034	-0.8006	-0.8027	-0.8030	-0.8035	-0.8028	-0.8031	-0.8030	-0.8036	-0.8031	-0.8003	-0.8021	-0.8025	-0.8033	-0.8017	-0.8007	-0.8014	-0.8011	-0.7997	-0.7996	-0.7999	-0.7997	-0.8010	-0.7990	-0.7994	-0.7994	-0.8005	-0.7984	-0.7985	-0.7982	-0.7986	-0.8007	-0.8006	-0.8021
0.1753	0.1744	0.1724	0.1713	0.1729	0.1732	0.1687	0.1709	0.1727	0.1717	0.1722	0.1709	0.1707	0.1716	0.1704	0.1698	0.1712	0.1716	0.1702	0.1699	0.1624	0.1678	0.1690	0.1688	0.1684	0.1685	0.1676	0.1676	0.1683	0.1664	0.1669	0.1681	0.1680	0.1669	0.1673	0.1672	0.1699	0.1728	0.1699	0.1708	0.1718
-0.4343	-0.4333	-0.4379	-0.4360	-0.4375	-0.4339	-0.4377	-0.4347	-0.4310	-0.4321	-0.4330	-0.4320	-0.4316	-0.4312	-0.4311	-0.4314	-0.4307	-0.4292	-0.4316	-0.4304	-0.4324	-0.4297	-0.4321	-0.4325	-0.4321	-0.4297	-0.4301	-0.4274	-0.4265	-0.4243	-0.4240	-0.4231	-0.4227	-0.4288	-0.4275	-0.4275	-0.4239	-0.4249	-0.4251	-0.4261	-0.4241
0.7563	0.7548	0.7523	0.7511	0.7529	0.7538	0.7484	0.7529	0.7532	0.7536	0.7549	0.7537	0.7535	0.7523	0.7526	0.7521	0.7524	0.7529	0.7514	0.7520	0.7627	0.7546	0.7569	0.7548	0.7539	0.7552	0.7552	0.7546	0.7551	0.7566	0.7542	0.7555	0.7565	0.7564	0.7571	0.7567	0.7576	0.7579	0.7561	0.7558	0.7587
-0.0903	-0.0878	-0.1037	-0.0962	-0.0954	-0.0955	-0.0982	-0.0957	-0.0943	-0.0961	-0.0975	-0.0969	-0.0984	-0.1007	-0.1008	-0.1054	-0.1022	-0.1008	-0.1059	-0.1054	-0.1019	-0.0997	-0.0927	-0.1008	-0.0969	-0.0949	-0.0909	-0.0889	-0.0877	-0.0930	-0.0919	-0.0886	-0.0879	-0.0928	-0.0890	-0.0877	-0.0863	-0.0782	-0.0805	-0.0819	-0.0791
-0.1268	-0.1274	-0.1287	-0.1280	-0.1268	-0.1253	-0.1292	-0.1281	-0.1254	-0.1275	-0.1270	-0.1286	-0.1291	-0.1286	-0.1303	-0.1315	-0.1302	-0.1292	-0.1325	-0.1325	-0.1386	-0.1349	-0.1336	-0.1361	-0.1370	-0.1358	-0.1369	-0.1367	-0.1364	-0.1379	-0.1384	-0.1384	-0.1380	-0.1392	-0.1385	-0.1381	-0.1380	-0.1376	-0.1392	-0.1386	-0.1363
-0.4583	-0.4583	-0.4611	-0.4603	-0.4615	-0.4590	-0.4662	-0.4614	-0.4564	-0.4592	-0.4600	-0.4592	-0.4606	-0.4604	-0.4598	-0.4604	-0.4593	-0.4588	-0.4610	-0.4608	-0.4651	-0.4607	-0.4591	-0.4616	-0.4603	-0.4579	-0.4592	-0.4577	-0.4574	-0.4591	-0.4577	-0.4572	-0.4575	-0.4596	-0.4574	-0.4581	-0.4564	-0.4563	-0.4594	-0.4593	-0.4585
0.0021	0.0047	-0.0051	0.0005	0.0008	0.0035	-0.0029	0.0023	0.0045	0.0010	-0.0008	-0.0002	-0.0020	-0.0028	-0.0037	-0.0050	-0.0046	-0.0034	-0.0068	-0.0075	-0.0242	-0.0084	-0.0070	-0.0122	-0.0124	-0.0122	-0.0139	-0.0120	-0.0115	-0.0122	-0.0127	-0.0130	-0.0136	-0.0145	-0.0131	-0.0130	-0.0119	-0.0101	-0.0145	-0.0179	-0.0187
-0.7871	-0.7875	-0.7894	-0.7885	-0.7892	-0.7873	-0.7903	-0.7888	-0.7829	-0.7842	-0.7847	-0.7836	-0.7818	-0.7817	-0.7800	-0.7800	-0.7783	-0.7752	-0.7766	-0.7754	-0.7766	-0.7729	-0.7702	-0.7706	-0.7693	-0.7676	-0.7679	-0.7658	-0.7644	-0.7666	-0.7626	-0.7633	-0.7637	-0.7667	-0.7639	-0.7639	-0.7615	-0.7614	-0.7659	-0.7676	-0.7706
-0.6191	-0.6202	-0.6220	-0.6205	-0.6225	-0.6195	-0.6237	-0.6217	-0.6166	-0.6196	-0.6198	-0.6200	-0.6193	-0.6190	-0.6185	-0.6192	-0.6183	-0.6162	-0.6182	-0.6179	-0.6184	-0.6167	-0.6154	-0.6166	-0.6153	-0.6132	-0.6142	-0.6129	-0.6127	-0.6130	-0.6115	-0.6111	-0.6119	-0.6133	-0.6123	-0.6121	-0.6118	-0.6117	-0.6132	-0.6129	-0.6141
1.2872	1.2842	1.2812	1.3035	1.3202	1.2943	1.2971	1.3075	1.3055	1.2964	1.2965	1.2852	1.2875	1.2802	1.2879	1.2841	1.2793	1.2898	1.2744	1.2764	1.2845	1.2535	1.2939	1.2804	1.2788	1.2997	1.2985	1.2921	1.3013	1.2896	1.2842	1.2991	1.3009	1.2911	1.3013	1.2961	1.3094	1.3103	1.3091	1.2438	1.3180
-0.7861	-0.7863	-0.7903	-0.7876	-0.7899	-0.7868	-0.7911	-0.7883	-0.7833	-0.7847	-0.7845	-0.7846	-0.7833	-0.7833	-0.7815	-0.7817	-0.7810	-0.7787	-0.7800	-0.7797	-0.7806	-0.7786	-0.7769	-0.7775	-0.7763	-0.7746	-0.7734	-0.7721	-0.7701	-0.7701	-0.7694	-0.7687	-0.7697	-0.7707	-0.7695	-0.7702	-0.7686	-0.7706	-0.7752	-0.7783	-0.7801
-0.5173	-0.5169	-0.5221	-0.5184	-0.5198	-0.5162	-0.5214	-0.5167	-0.5142	-0.5159	-0.5172	-0.5153	-0.5215	-0.5236	-0.5316	-0.5333	-0.5349	-0.5337	-0.5372	-0.5360	-0.5336	-0.5384	-0.5334	-0.5384	-0.5342	-0.5319	-0.5297	-0.5296	-0.5281	-0.5242	-0.5214	-0.5178	-0.5180	-0.5190	-0.5158	-0.5154	-0.5158	-0.5144	-0.5136	-0.5084	-0.5041
-0.2585	-0.2599	-0.2739	-0.2728	-0.2748	-0.2742	-0.2773	-0.2733	-0.2729	-0.2740	-0.2720	-0.2728	-0.2716	-0.2718	-0.2723	-0.2716	-0.2700	-0.2702	-0.2720	-0.2710	-0.2740	-0.2648	-0.2671	-0.2681	-0.2680	-0.2658	-0.2679	-0.2661	-0.2659	-0.2674	-0.2649	-0.2651	-0.2635	-0.2695	-0.2686	-0.2667	-0.2656	-0.2651	-0.2682	-0.2714	-0.2707
-0.4005	-0.3978	-0.4086	-0.4032	-0.4029	-0.4004	-0.4058	-0.4033	-0.4023	-0.4032	-0.4032	-0.4021	-0.4036	-0.4044	-0.4039	-0.4049	-0.4060	-0.4073	-0.4090	-0.4073	-0.4247	-0.4057	-0.4014	-0.4057	-0.4060	-0.4058	-0.4103	-0.4102	-0.4122	-0.4154	-0.4153	-0.4166	-0.4178	-0.4219	-0.4201	-0.4184	-0.4185	-0.4130	-0.4135	-0.4079	-0.4010
-0.4532	-0.4535	-0.4538	-0.4531	-0.4538	-0.4525	-0.4547	-0.4516	-0.4519	-0.4526	-0.4537	-0.4528	-0.4519	-0.4516	-0.4516	-0.4520	-0.4520	-0.4519	-0.4527	-0.4526	-0.4563	-0.4525	-0.4492	-0.4509	-0.4485	-0.4460	-0.4474	-0.4475	-0.4495	-0.4521	-0.4525	-0.4507	-0.4512	-0.4536	-0.4531	-0.4519	-0.4518	-0.4490	-0.4460	-0.4459	-0.4451
-0.0601	-0.0558	-0.0589	-0.0630	-0.0614	-0.0579	-0.0675	-0.0589	-0.0554	-0.0607	-0.0612	-0.0585	-0.0605	-0.0608	-0.0620	-0.0664	-0.0622	-0.0590	-0.0667	-0.0688	-0.1122	-0.0838	-0.0786	-0.0853	-0.0854	-0.0822	-0.0842	-0.0819	-0.0876	-0.0844	-0.0846	-0.0817	-0.0817	-0.0841	-0.0823	-0.0817	-0.0813	-0.0737	-0.0820	-0.0809	-0.0768
-0.5731	-0.5757	-0.5808	-0.5816	-0.5791	-0.5772	-0.5824	-0.5788	-0.5670	-0.5752	-0.5773	-0.5786	-0.5787	-0.5765	-0.5752	-0.5753	-0.5741	-0.5712	-0.5768	-0.5758	-0.5792	-0.5723	-0.5672	-0.5715	-0.5659	-0.5644	-0.5645	-0.5652	-0.5610	-0.5609	-0.5593	-0.5560	-0.5563	-0.5597	-0.5592	-0.5593	-0.5573	-0.5602	-0.5684	-0.5756	-0.5776
-0.0186	-0.0159	-0.0285	-0.0209	-0.0210	-0.0183	-0.0212	-0.0197	-0.0185	-0.0196	-0.0184	-0.0176	-0.0173	-0.0179	-0.0176	-0.0195	-0.0190	-0.0185	-0.0200	-0.0192	-0.0142	-0.0283	-0.0268	-0.0275	-0.0276	-0.0259	-0.0267	-0.0222	-0.0200	-0.0222	-0.0221	-0.0254	-0.0240	-0.0253	-0.0254	-0.0251	-0.0256	-0.0219	-0.0143	-0.0141	-0.0145
0.6542	0.6528	0.6513	0.6514	0.6513	0.6511	0.6467	0.6524	0.6533	0.6522	0.6553	0.6552	0.6555	0.6535	0.6538	0.6530	0.6532	0.6541	0.6521	0.6530	0.6514	0.6487	0.6503	0.6488	0.6482	0.6502	0.6486	0.6492	0.6497	0.6483	0.6461	0.6496	0.6500	0.6494	0.6495	0.6490	0.6504	0.6533	0.6508	0.6568	0.6535
-0.5197	-0.5204	-0.5263	-0.5248	-0.5270	-0.5236	-0.5292	-0.5251	-0.5196	-0.5214	-0.5222	-0.5209	-0.5190	-0.5194	-0.5187	-0.5200	-0.5200	-0.5177	-0.5201	-0.5187	-0.5219	-0.5184	-0.5152	-0.5172	-0.5153	-0.5110	-0.5108	-0.5082	-0.5065	-0.5057	-0.5045	-0.5006	-0.5009	-0.5068	-0.5057	-0.5063	-0.5039	-0.5098	-0.5198	-0.5246	-0.5201
-0.1220	-0.1194	-0.1215	-0.1203	-0.1223	-0.1191	-0.1271	-0.1193	-0.1148	-0.1176	-0.1170	-0.1155	-0.1170	-0.1177	-0.1178	-0.1202	-0.1177	-0.1159	-0.1210	-0.1223	-0.1403	-0.1274	-0.1222	-0.1292	-0.1304	-0.1268	-0.1287	-0.1264	-0.1258	-0.1250	-0.1232	-0.1189	-0.1190	-0.1194	-0.1190	-0.1206	-0.1204	-0.1217	-0.1345	-0.1387	-0.1368
-0.5746	-0.5710	-0.5735	-0.5758	-0.5779	-0.5744	-0.5868	-0.5790	-0.5736	-0.5777	-0.5800	-0.5791	-0.5794	-0.5815	-0.5832	-0.5837	-0.5837	-0.5774	-0.5865	-0.5856	-0.5991	-0.5862	-0.5805	-0.5893	-0.5883	-0.5831	-0.5878	-0.5843	-0.5826	-0.5877	-0.5846	-0.5841	-0.5852	-0.5890	-0.5849	-0.5859	-0.5840	-0.5821	-0.5895	-0.5907	-0.5913
-0.0236	-0.0220	-0.0246	-0.0231	-0.0231	-0.0227	-0.0244	-0.0229	-0.0231	-0.0237	-0.0237	-0.0234	-0.0235	-0.0244	-0.0247	-0.0243	-0.0255	-0.0242	-0.0271	-0.0275	-0.0420	-0.0266	-0.0248	-0.0282	-0.0285	-0.0276	-0.0306	-0.0301	-0.0301	-0.0309	-0.0316	-0.0329	-0.0323	-0.0333	-0.0328	-0.0321	-0.0336	-0.0312	-0.0309	-0.0284	-0.0259
-0.0013	0.0000	-0.0022	-0.0011	-0.0019	0.0010	-0.0041	-0.0010	0.0019	0.0004	-0.0001	0.0012	-0.0034	-0.0006	-0.0008	-0.0017	-0.0011	-0.0004	-0.0029	-0.0037	-0.0130	-0.0038	-0.0053	-0.0076	-0.0072	-0.0054	-0.0063	-0.0059	-0.0067	-0.0126	-0.0073	-0.0059	-0.0044	-0.0106	-0.0070	-0.0070	-0.0046	-0.0024	-0.0051	-0.0068	-0.0155
-0.0127	-0.0115	-0.0118	-0.0129	-0.0116	-0.0087	-0.0171	-0.0119	-0.0092	-0.0092	-0.0091	-0.0068	-0.0082	-0.0074	-0.0073	-0.0082	-0.0073	-0.0046	-0.0081	-0.0082	-0.0280	-0.0102	-0.0069	-0.0128	-0.0135	-0.0121	-0.0168	-0.0154	-0.0173	-0.0189	-0.0171	-0.0141	-0.0125	-0.0150	-0.0116	-0.0127	-0.0121	-0.0079	-0.0132	-0.0146	-0.0136
-0.3516	-0.3514	-0.3629	-0.3547	-0.3545	-0.3534	-0.3568	-0.3550	-0.3546	-0.3569	-0.3589	-0.3573	-0.3633	-0.3660	-0.3717	-0.3771	-0.3842	-0.3933	-0.3898	-0.3927	-0.3722	-0.3953	-0.3956	-0.3975	-0.3981	-0.3992	-0.3961	-0.3911	-0.3928	-0.3973	-0.3956	-0.3947	-0.3970	-0.3990	-0.3977	-0.3984	-0.3977	-0.4001	-0.4094	-0.4219	-0.4198
-0.4043	-0.4032	-0.4068	-0.4041	-0.4040	-0.4027	-0.4056	-0.4018	-0.3992	-0.4019	-0.4042	-0.4037	-0.4027	-0.4022	-0.4017	-0.4029	-0.4027	-0.3994	-0.4018	-0.4020	-0.4149	-0.3979	-0.3934	-0.3992	-0.3992	-0.3955	-0.3996	-0.3981	-0.4020	-0.4076	-0.4062	-0.4069	-0.4067	-0.4119	-0.4092	-0.4070	-0.4076	-0.4030	-0.4073	-0.4066	-0.4033
-0.4439	-0.4415	-0.4565	-0.4444	-0.4460	-0.4405	-0.4525	-0.4435	-0.4380	-0.4390	-0.4381	-0.4366	-0.4364	-0.4354	-0.4370	-0.4378	-0.4372	-0.4338	-0.4416	-0.4415	-0.4642	-0.4678	-0.4667	-0.4746	-0.4745	-0.4699	-0.4784	NaN	NaN	NaN	NaN	NaN	NaN	NaN	NaN	NaN	NaN	NaN	NaN	NaN	NaN
0.3944	0.3936	0.3936	0.3921	0.3921	0.3926	0.3937	0.3929	0.3933	0.3931	0.3927	0.3930	0.3932	0.3929	0.3925	0.3922	0.3933	0.3929	0.3926	0.3934	0.3902	0.3913	0.3914	0.3908	0.3905	0.3895	0.3900	0.3901	0.3907	0.3904	0.3922	0.3908	0.3918	0.3907	0.3920	0.3909	0.3920	0.3919	0.3913	0.3904	0.3920
-0.1576	-0.1597	-0.1618	-0.1590	-0.1587	-0.1621	-0.1684	-0.1669	-0.1629	-0.1683	-0.1634	-0.1648	-0.1676	-0.1673	-0.1671	-0.1660	-0.1669	-0.1681	-0.1691	-0.1709	-0.1752	-0.1729	-0.1680	-0.1686	-0.1696	-0.1698	-0.1714	-0.1731	-0.1726	-0.1737	-0.1739	-0.1739	-0.1746	-0.1751	-0.1753	-0.1738	-0.1751	-0.1725	-0.1763	-0.1761	-0.1746
1.0378	1.0365	1.0329	1.0340	1.0321	1.0355	1.0300	1.0337	1.0355	1.0343	1.0358	1.0362	1.0349	1.0343	1.0331	1.0321	1.0334	1.0334	1.0342	1.0319	1.0440	1.0299	1.0284	1.0244	1.0243	1.0258	1.0214	1.0198	1.0223	1.0242	1.0205	1.0224	1.0241	1.0232	1.0237	1.0241	1.0234	1.0228	1.0262	1.0308	1.0368
-0.5879	-0.5881	-0.5904	-0.5907	-0.5927	-0.5889	-0.5949	-0.5897	-0.5841	-0.5867	-0.5864	-0.5858	-0.5827	-0.5842	-0.5819	-0.5832	-0.5811	-0.5788	-0.5811	-0.5803	-0.5835	-0.5785	-0.5757	-0.5787	-0.5786	-0.5767	-0.5760	-0.5762	-0.5741	-0.5758	-0.5735	-0.5729	-0.5738	-0.5764	-0.5733	-0.5742	-0.5720	-0.5732	-0.5807	-0.5817	-0.5822
-0.7068	-0.7071	-0.7095	-0.7076	-0.7082	-0.7055	-0.7101	-0.7066	-0.7029	-0.7049	-0.7049	-0.7048	-0.7041	-0.7040	-0.7036	-0.7040	-0.7028	-0.7013	-0.7028	-0.7024	-0.7046	-0.7020	-0.7007	-0.7025	-0.7022	-0.7005	-0.7005	-0.6997	-0.6990	-0.7002	-0.6981	-0.6978	-0.6987	-0.7006	-0.6984	-0.6986	-0.6974	-0.6970	-0.7013	-0.7022	-0.7047
-0.5968	-0.5947	-0.6131	-0.5953	-0.5943	-0.5931	-0.5977	-0.5955	-0.5926	-0.5930	-0.5959	-0.5953	-0.5957	-0.5974	-0.5964	-0.6002	-0.5992	-0.5949	-0.5981	-0.5984	-0.6004	-0.6045	-0.6048	-0.6168	-0.6058	-0.6056	-0.6092	-0.6283	-0.6370	-0.6357	-0.6294	-0.6351	-0.6322	-0.6347	-0.6323	-0.6328	-0.6298	-0.6309	-0.6170	-0.6128	-0.6832
1.2674	1.2672	1.2626	1.2459	1.2525	1.2603	1.2635	1.2633	1.2577	1.2601	1.2557	1.2542	1.2500	1.2429	1.2388	1.2396	1.2331	1.2330	1.2326	1.2229	1.2010	1.2147	1.2115	1.2085	1.2110	1.2086	1.2047	1.2028	1.2010	1.2002	1.2017	1.1985	1.1973	1.1984	1.1946	1.1999	1.1951	1.1953	1.2051	1.2045	1.2020
0.0945	0.0952	0.0952	0.0968	0.0948	0.0965	0.0927	0.0980	0.1030	0.1023	0.1031	0.1044	0.1039	0.1043	0.1044	0.1038	0.1047	0.1073	0.1044	0.1048	0.1066	0.1072	0.1107	0.1066	0.1062	0.1092	0.1083	0.1095	0.1087	0.1098	0.1093	0.1098	0.1110	0.1094	0.1108	0.1111	0.1122	0.1144	0.1155	0.1142	0.1150
-0.2541	-0.2519	-0.2526	-0.2560	-0.2561	-0.2557	-0.2595	-0.2574	-0.2551	-0.2547	-0.2545	-0.2545	-0.2544	-0.2543	-0.2537	-0.2532	-0.2527	-0.2506	-0.2520	-0.2504	-0.2642	-0.2533	-0.2470	-0.2512	-0.2511	-0.2450	-0.2454	-0.2422	-0.2393	-0.2390	-0.2386	-0.2369	-0.2375	-0.2382	-0.2354	-0.2370	-0.2363	-0.2360	-0.2428	-0.2365	-0.2254
-0.7259	-0.7284	-0.7269	-0.7260	-0.7282	-0.7249	-0.7269	-0.7250	-0.7209	-0.7232	-0.7235	-0.7243	-0.7232	-0.7233	-0.7225	-0.7233	-0.7223	-0.7207	-0.7218	-0.7215	-0.7235	-0.7214	-0.7241	-0.7251	-0.7253	-0.7240	-0.7242	-0.7228	-0.7228	-0.7247	-0.7235	-0.7242	-0.7246	-0.7260	-0.7243	-0.7248	-0.7248	-0.7253	-0.7289	-0.7293	-0.7304
-0.2330	-0.2313	-0.2307	-0.2270	-0.2254	-0.2262	-0.2273	-0.2268	-0.2269	-0.2306	-0.2320	-0.2322	-0.2351	-0.2359	-0.2373	-0.2386	-0.2395	-0.2397	-0.2427	-0.2450	-0.2616	-0.2527	-0.2498	-0.2548	-0.2556	-0.2549	-0.2592	-0.2573	-0.2590	-0.2605	-0.2598	-0.2598	-0.2598	-0.2621	-0.2595	-0.2593	-0.2587	-0.2553	-0.2575	-0.2607	-0.2570
0.0662	0.0668	0.0691	0.0674	0.0683	0.0672	0.0681	0.0675	0.0704	0.0690	0.0683	0.0680	0.0697	0.0704	0.0695	0.0695	0.0686	0.0685	0.0680	0.0697	0.0682	0.0704	0.0764	0.0736	0.0733	0.0740	0.0739	0.0745	0.0739	0.0723	0.0721	0.0722	0.0724	0.0737	0.0754	0.0751	0.0747	0.0732	0.0737	0.0734	0.0735
-0.1456	-0.1452	-0.1456	-0.1401	-0.1399	-0.1429	-0.1437	-0.1416	-0.1452	-0.1497	-0.1551	-0.1554	-0.1568	-0.1608	-0.1606	-0.1598	-0.1704	-0.1753	-0.1703	-0.1781	-0.1703	-0.1616	-0.1608	-0.1636	-0.1696	-0.1685	-0.1705	-0.1740	-0.1750	-0.2303	-0.2303	-0.2271	-0.2236	-0.1797	-0.1835	-0.1852	-0.1786	-0.1639	-0.1580	-0.1634	-0.1565
-0.0653	-0.0621	-0.0670	-0.0686	-0.0679	-0.0648	-0.0713	-0.0672	-0.0639	-0.0660	-0.0671	-0.0666	-0.0667	-0.0673	-0.0681	-0.0695	-0.0699	-0.0708	-0.0686	-0.0697	-0.0878	-0.0767	-0.0786	-0.0849	-0.0802	-0.0791	-0.0780	-0.0857	NaN	NaN	NaN	NaN	NaN	NaN	NaN	NaN	NaN	NaN	NaN	NaN	NaN
-0.6277	-0.6282	-0.6313	-0.6303	-0.6326	-0.6276	-0.6347	-0.6293	-0.6197	-0.6250	-0.6271	-0.6272	-0.6240	-0.6252	-0.6235	-0.6244	-0.6233	-0.6199	-0.6230	-0.6225	-0.6268	-0.6219	-0.6179	-0.6229	-0.6231	-0.6191	-0.6201	-0.6187	-0.6159	-0.6174	-0.6143	-0.6138	-0.6155	-0.6162	-0.6130	-0.6153	-0.6139	-0.6139	-0.6205	-0.6221	-0.6235
0.0360	0.0378	0.0349	0.0346	0.0354	0.0375	0.0335	0.0357	0.0386	0.0386	0.0386	0.0409	0.0393	0.0398	0.0405	0.0392	0.0403	0.0409	0.0391	0.0388	0.0267	0.0327	0.0332	0.0299	0.0303	0.0325	0.0324	0.0353	0.0386	0.0373	0.0386	0.0411	0.0436	0.0417	0.0428	0.0412	0.0431	0.0452	0.0397	0.0357	0.0384
0.1781	0.1813	0.1730	0.1734	0.1728	0.1767	0.1694	0.1743	0.1759	0.1713	0.1683	0.1693	0.1664	0.1652	0.1642	0.1622	0.1627	0.1673	0.1635	0.1628	0.1419	0.1545	0.1528	0.1495	0.1495	0.1474	0.1477	0.1518	0.1198	NaN	NaN	NaN	NaN	NaN	NaN	NaN	NaN	NaN	NaN	NaN	NaN
0.0500	0.0515	0.0469	0.0480	0.0469	0.0488	0.0441	0.0492	0.0502	0.0506	0.0509	0.0536	0.0523	0.0525	0.0538	0.0533	0.0540	0.0553	0.0525	0.0512	0.0229	0.0500	0.0558	0.0493	0.0485	0.0478	0.0419	0.0436	0.0405	0.0386	0.0383	0.0368	0.0392	0.0367	0.0403	0.0410	0.0399	0.0442	0.0381	0.0380	0.0410
-0.0698	-0.0698	-0.0726	-0.0710	-0.0729	-0.0712	-0.0731	-0.0710	-0.0693	-0.0707	-0.0690	-0.0682	-0.0682	-0.0675	-0.0680	-0.0681	-0.0674	-0.0667	-0.0682	-0.0688	-0.0776	-0.0687	-0.0666	-0.0692	-0.0697	-0.0679	-0.0695	-0.0677	-0.0670	-0.0688	-0.0674	-0.0671	-0.0673	-0.0693	-0.0669	-0.0667	-0.0667	-0.0656	-0.0674	-0.0673	-0.0664
-0.0401	-0.0352	-0.0647	-0.0445	-0.0452	-0.0389	-0.0520	-0.0475	-0.0444	-0.0482	-0.0504	-0.0496	-0.0507	-0.0517	-0.0515	-0.0549	-0.0501	-0.0474	-0.0518	-0.0502	-0.0578	-0.0381	-0.0340	-0.0389	-0.0385	-0.0344	-0.0348	-0.0324	-0.0325	-0.0329	-0.0328	-0.0293	-0.0305	-0.0305	-0.0295	-0.0311	-0.0296	-0.0297	-0.0371	-0.0419	-0.0398
-0.1369	-0.1382	-0.1402	-0.1408	-0.1395	-0.1401	-0.1410	-0.1406	-0.1400	-0.1402	-0.1400	-0.1396	-0.1392	-0.1395	-0.1400	-0.1408	-0.1406	-0.1390	-0.1403	-0.1414	-0.1433	-0.1411	-0.1395	-0.1410	-0.1406	-0.1406	-0.1402	-0.1398	-0.1391	-0.1409	-0.1394	-0.1399	-0.1407	-0.1426	-0.1410	-0.1416	-0.1403	-0.1395	-0.1405	-0.1414	-0.1413
-0.4042	-0.4027	-0.4091	-0.4059	-0.4044	-0.4023	-0.4076	-0.4068	-0.4111	-0.4133	-0.4173	-0.4164	-0.4178	-0.4182	-0.4219	-0.4232	-0.4248	-0.4249	-0.4284	-0.4313	-0.4510	NaN	NaN	NaN	NaN	NaN	NaN	NaN	NaN	NaN	NaN	NaN	NaN	NaN	NaN	NaN	NaN	NaN	NaN	NaN	NaN
-0.2095	-0.2092	-0.2109	-0.2127	-0.2133	-0.2100	-0.2154	-0.2124	-0.2098	-0.2093	-0.2092	-0.2096	-0.2087	-0.2095	-0.2083	-0.2087	-0.2061	-0.2048	-0.2061	-0.2051	-0.2086	-0.2101	-0.2103	-0.2117	-0.2116	-0.2103	-0.2119	-0.2108	NaN	NaN	NaN	NaN	NaN	NaN	NaN	NaN	NaN	NaN	NaN	NaN	NaN
0.0089	0.0118	0.0146	0.0139	0.0113	0.0127	0.0116	0.0108	0.0148	0.0117	0.0151	0.0130	0.0158	0.0189	0.0221	0.0231	0.0187	0.0161	0.0178	0.0253	0.0104	0.0222	0.0403	0.0387	0.0265	0.0340	0.0349	0.0374	0.0372	0.0331	0.0364	0.0320	0.0342	0.0254	0.0488	0.0325	0.0143	0.0185	0.0131	0.0034	-0.0086
0.2652	0.2646	0.2620	0.2612	0.2623	0.2631	0.2539	0.2616	0.2629	0.2624	0.2622	0.2615	0.2606	0.2605	0.2604	0.2594	0.2598	0.2602	0.2596	0.2589	0.2507	0.2574	0.2574	0.2563	0.2565	0.2568	0.2556	0.2553	0.2552	0.2530	0.2535	0.2553	0.2548	0.2536	0.2551	0.2549	0.2563	0.2572	0.2566	0.2575	0.2561
-0.4498	-0.4463	-0.4539	-0.4508	-0.4510	-0.4464	-0.4566	-0.4497	-0.4492	-0.4498	-0.4506	-0.4479	-0.4513	-0.4516	-0.4528	-0.4548	-0.4538	-0.4546	-0.4559	-0.4575	-0.4673	-0.4567	-0.4571	-0.4591	-0.4593	-0.4593	-0.4607	-0.4609	-0.4597	-0.4605	-0.4596	-0.4603	-0.4594	-0.4619	-0.4594	-0.4578	-0.4589	-0.4583	-0.4578	-0.4568	-0.4553
-0.5516	-0.5528	-0.5573	-0.5572	-0.5578	-0.5549	-0.5593	-0.5569	-0.5515	-0.5531	-0.5547	-0.5539	-0.5535	-0.5531	-0.5531	-0.5547	-0.5540	-0.5515	-0.5543	-0.5545	-0.5572	-0.5525	-0.5521	-0.5550	-0.5542	-0.5523	-0.5526	-0.5516	-0.5510	-0.5522	-0.5511	-0.5494	-0.5495	-0.5540	-0.5524	-0.5532	-0.5498	-0.5501	-0.5549	-0.5576	-0.5616
-0.0801	-0.0768	-0.0770	-0.0831	-0.0835	-0.0794	-0.0900	-0.0808	-0.0756	-0.0791	-0.0773	-0.0764	-0.0778	-0.0796	-0.0804	-0.0834	-0.0805	-0.0742	-0.0812	-0.0830	-0.1107	-0.0720	-0.0602	-0.0693	-0.0727	-0.0654	-0.0688	-0.0638	-0.0648	-0.0632	-0.0627	-0.0587	-0.0605	-0.0580	-0.0575	-0.0576	-0.0569	-0.0525	-0.0575	-0.0573	-0.0568
0.1328	0.1348	0.1301	0.1268	0.1270	0.1312	0.1227	0.1279	0.1325	0.1286	0.1286	0.1291	0.1263	0.1258	0.1264	0.1247	0.1216	NaN	NaN	NaN	NaN	NaN	NaN	NaN	NaN	NaN	NaN	NaN	NaN	NaN	NaN	NaN	NaN	NaN	NaN	NaN	NaN	NaN	NaN	NaN	NaN
-0.4327	-0.4307	-0.4197	-0.4368	-0.4354	-0.4310	-0.4356	-0.4297	-0.4234	-0.4260	-0.4208	-0.4213	-0.4223	-0.4223	-0.4158	-0.4225	-0.4215	-0.4215	-0.4254	-0.4249	-0.4229	-0.4175	-0.4166	-0.4214	-0.4230	-0.4218	-0.4193	-0.4153	-0.4133	-0.4128	-0.4116	-0.4091	-0.4111	-0.4131	-0.4093	-0.4103	-0.4105	-0.4076	-0.4089	-0.4086	-0.4054
0.6005	0.6000	0.6020	0.6035	0.6031	0.6016	0.6019	0.6020	0.6006	0.6017	0.6025	0.6025	0.6036	0.6023	0.6043	0.6049	0.6046	0.6051	0.6042	0.6044	0.6029	0.6022	0.6027	0.6016	0.6011	0.6016	0.6018	0.6031	0.6030	0.6016	0.6010	0.6040	0.6049	0.6046	0.6045	0.6040	0.6046	0.6100	0.6092	0.6120	0.6094
-0.6925	-0.6934	-0.6926	-0.6921	-0.6949	-0.6922	-0.6935	-0.6928	-0.6890	-0.6909	-0.6910	-0.6930	-0.6921	-0.6924	-0.6918	-0.6927	-0.6906	-0.6901	-0.6916	-0.6909	-0.6910	-0.6911	-0.6922	-0.6917	-0.6906	-0.6910	-0.6918	-0.6921	-0.6925	-0.6922	-0.6926	-0.6914	-0.6927	-0.6925	-0.6907	-0.6920	-0.6902	-0.6922	-0.6990	-0.7019	-0.7017
-0.3184	-0.3178	-0.3235	-0.3234	-0.3236	-0.3226	-0.3278	-0.3211	-0.3181	-0.3196	-0.3193	-0.3189	-0.3191	-0.3189	-0.3183	-0.3197	-0.3191	-0.3180	-0.3185	-0.3196	-0.3210	-0.3186	-0.3160	-0.3179	-0.3180	-0.3150	-0.3172	-0.3154	-0.3148	-0.3169	-0.3159	-0.3123	-0.3134	-0.3166	-0.3149	-0.3156	-0.3150	-0.3154	-0.3209	-0.3233	-0.3221
-0.1890	-0.1870	-0.1982	-0.1923	-0.1925	-0.1892	-0.1988	-0.1935	-0.1890	-0.1916	-0.1913	-0.1900	-0.1900	-0.1919	-0.1907	-0.1946	-0.1918	-0.1897	-0.1935	-0.1934	-0.2228	-0.1912	-0.1840	-0.1938	-0.1956	-0.1914	-0.1968	-0.1927	-0.1937	-0.1962	-0.1949	-0.1940	-0.1942	-0.1991	-0.1946	-0.1943	-0.1923	-0.1876	-0.1946	-0.1953	-0.1891
-0.5161	-0.5162	-0.5196	-0.5236	-0.5213	-0.5198	-0.5268	-0.5212	-0.5176	-0.5217	-0.5190	-0.5205	-0.5202	-0.5209	-0.5183	-0.5208	-0.5193	-0.5177	-0.5224	-0.5226	-0.5276	-0.5186	-0.5119	-0.5218	-0.5189	-0.5173	-0.5152	-0.5100	-0.5112	-0.5139	-0.5109	-0.5101	-0.5109	-0.5162	-0.5080	-0.5076	-0.5076	-0.5073	-0.4778	-0.4970	-0.4994
-0.6383	-0.6379	-0.6409	-0.6389	-0.6410	-0.6374	-0.6410	-0.6388	-0.6361	-0.6378	-0.6376	-0.6367	-0.6366	-0.6357	-0.6359	-0.6368	-0.6351	-0.6336	-0.6354	-0.6350	-0.6382	-0.6362	-0.6350	-0.6362	-0.6364	-0.6348	-0.6349	-0.6346	-0.6333	-0.6325	-0.6317	-0.6301	-0.6309	-0.6328	-0.6304	-0.6308	-0.6295	-0.6296	-0.6320	-0.6327	-0.6345
-0.1727	-0.1701	-0.1761	-0.1765	-0.1773	-0.1739	-0.1794	-0.1726	-0.1686	-0.1718	-0.1716	-0.1692	-0.1703	-0.1697	-0.1696	-0.1695	-0.1647	-0.1608	-0.1625	-0.1630	-0.1222	-0.1567	-0.1537	-0.1568	-0.1567	-0.1524	-0.1545	-0.1521	-0.1506	-0.1524	-0.1519	-0.1505	-0.1519	-0.1514	-0.1517	-0.1532	-0.1541	-0.1546	-0.1614	-0.1650	-0.1643
-0.3083	-0.3107	-0.3133	-0.3128	-0.3123	-0.3133	-0.3148	-0.3133	-0.3121	-0.3126	-0.3117	-0.3095	-0.3102	-0.3096	-0.3085	-0.3103	-0.3085	-0.3089	-0.3116	-0.3135	-0.3141	-0.3117	-0.3139	-0.3126	-0.3153	-0.3152	-0.3159	-0.3170	-0.3172	-0.3201	-0.3174	-0.3194	-0.3186	-0.3226	-0.3209	-0.3184	-0.3173	-0.3147	-0.3089	-0.3119	-0.3174
-0.6414	-0.6412	-0.6459	-0.6429	-0.6444	-0.6402	-0.6470	-0.6414	-0.6353	-0.6389	-0.6386	-0.6393	-0.6375	-0.6378	-0.6363	-0.6372	-0.6359	-0.6329	-0.6356	-0.6342	-0.6394	-0.6349	-0.6338	-0.6341	-0.6330	-0.6302	-0.6298	-0.6277	-0.6263	-0.6265	-0.6246	-0.6248	-0.6249	-0.6265	-0.6242	-0.6247	-0.6233	-0.6243	-0.6324	-0.6358	-0.6360
-0.3523	-0.3553	-0.3428	-0.3454	-0.3445	-0.3437	-0.3448	-0.3446	-0.3471	-0.3512	-0.3517	-0.3500	-0.3521	-0.3529	-0.3529	-0.3528	-0.3534	-0.3587	-0.3545	-0.3547	-0.3452	-0.3566	-0.3592	-0.3607	-0.3627	-0.3641	-0.3668	-0.3638	-0.3631	-0.3651	-0.3639	-0.3642	-0.3636	-0.3653	-0.3633	-0.3635	-0.3623	-0.3604	-0.3572	-0.3392	-0.3419
-0.2010	-0.1984	-0.1840	-0.1975	-0.1968	-0.1948	-0.1958	-0.1943	-0.1925	-0.1907	-0.1891	-0.1884	-0.1871	-0.1882	-0.1893	-0.1880	-0.1872	-0.1894	-0.1892	-0.1851	-0.1867	-0.1775	-0.1756	-0.1748	-0.1747	-0.1730	-0.1730	-0.1743	-0.1775	-0.1778	-0.1783	-0.1767	-0.1775	-0.1768	-0.1771	-0.1787	-0.1788	-0.1813	-0.1880	-0.1932	-0.1928
0.1074	0.1104	0.1095	0.1045	0.1051	0.1084	0.0995	0.1066	0.1085	0.1069	0.1071	0.1090	0.1099	0.1082	0.1061	0.1064	0.1111	0.1136	0.1149	0.1185	0.1361	NaN	NaN	NaN	NaN	NaN	NaN	NaN	NaN	NaN	NaN	NaN	NaN	NaN	NaN	NaN	NaN	NaN	NaN	NaN	NaN
-0.7326	-0.7327	-0.7320	-0.7337	-0.7337	-0.7336	-0.7344	-0.7341	-0.7329	-0.7336	-0.7334	-0.7321	-0.7315	-0.7310	-0.7297	-0.7287	-0.7284	-0.7273	-0.7270	-0.7267	-0.7270	-0.7251	-0.7235	-0.7236	-0.7234	-0.7221	-0.7209	-0.7189	-0.7184	-0.7183	-0.7168	-0.7160	-0.7167	-0.7173	-0.7165	-0.7170	-0.7167	-0.7175	-0.7199	-0.7214	-0.7223
-0.1117	-0.1124	-0.1149	-0.1135	-0.1153	-0.1124	-0.1185	-0.1137	-0.1093	-0.1129	-0.1121	-0.1111	-0.1105	-0.1112	-0.1117	-0.1112	-0.1109	-0.1092	-0.1119	-0.1123	-0.1186	-0.1124	-0.1107	-0.1133	-0.1139	-0.1110	-0.1135	-0.1115	-0.1099	-0.1114	-0.1102	-0.1090	-0.1102	-0.1124	-0.1094	-0.1092	-0.1096	-0.1079	-0.1127	-0.1129	-0.1123
-0.5385	-0.5391	-0.5360	-0.5499	-0.5521	-0.5465	-0.5545	-0.5485	-0.5434	-0.5476	-0.5450	-0.5452	-0.5435	-0.5438	-0.5439	-0.5443	-0.5440	-0.5395	-0.5447	-0.5442	-0.5530	-0.5432	-0.5359	-0.5434	-0.5398	-0.5355	-0.5359	-0.5325	-0.5307	-0.5333	-0.5308	-0.5301	-0.5307	-0.5323	-0.5298	-0.5304	-0.5295	-0.5269	-0.5341	-0.5400	-0.5372
0.1130	0.1143	0.1149	0.1133	0.1130	0.1155	0.1091	0.1149	0.1185	0.1179	0.1206	0.1223	0.1223	0.1234	0.1235	0.1231	0.1258	0.1283	0.1261	0.1275	0.0978	0.1402	0.1417	0.1389	0.1382	0.1405	0.1399	0.1406	0.1437	0.1440	0.1436	0.1431	0.1442	0.1445	0.1443	0.1452	0.1441	0.1463	0.1457	0.1453	0.1460
-0.5229	-0.5223	-0.5261	-0.5248	-0.5244	-0.5227	-0.5264	-0.5238	-0.5203	-0.5227	-0.5223	-0.5218	-0.5241	-0.5235	-0.5231	-0.5231	-0.5234	-0.5245	-0.5244	-0.5249	-0.5266	-0.5250	-0.5268	-0.5272	-0.5276	-0.5268	-0.5276	-0.5273	-0.5267	-0.5282	-0.5271	-0.5258	-0.5263	-0.5285	-0.5272	-0.5272	-0.5274	-0.5259	-0.5266	-0.5271	-0.5302
0.7921	0.7917	0.7896	0.7897	0.7909	0.7897	0.7874	0.7890	0.7906	0.7913	0.7932	0.7926	0.7933	0.7929	0.7940	0.7931	0.7939	0.7947	0.7940	0.7948	0.7939	0.7937	0.7954	0.7935	0.7932	0.7948	0.7951	0.7945	0.7957	0.7962	0.7947	0.7955	0.7954	0.7953	0.7964	0.7955	0.7968	0.7967	0.7968	0.7961	0.7984
-0.0050	-0.0038	-0.0035	-0.0065	-0.0068	-0.0052	-0.0096	-0.0058	-0.0011	-0.0018	-0.0004	0.0012	0.0017	0.0026	0.0039	0.0051	0.0054	0.0075	0.0064	0.0068	-0.0052	0.0028	0.0051	0.0040	0.0039	0.0033	0.0018	0.0035	0.0007	-0.0006	-0.0006	0.0002	0.0017	0.0007	0.0014	0.0014	0.0024	0.0043	0.0032	0.0040	0.0049
-0.1834	-0.1814	-0.1818	-0.1825	-0.1839	-0.1818	-0.1865	-0.1825	-0.1808	-0.1817	-0.1828	-0.1816	-0.1833	-0.1829	-0.1838	-0.1840	-0.1844	-0.1830	-0.1845	-0.1846	-0.1923	-0.1849	-0.1886	-0.1909	-0.1918	-0.1923	-0.1929	-0.1939	-0.1949	-0.1973	-0.1965	-0.1964	-0.1973	-0.1993	-0.1979	-0.1975	-0.1951	-0.1900	-0.1860	-0.1850	-0.1859
-0.0589	-0.0565	-0.0632	-0.0609	-0.0622	-0.0563	-0.0663	-0.0600	-0.0558	-0.0583	-0.0569	-0.0581	-0.0570	-0.0579	-0.0571	-0.0615	-0.0569	-0.0542	-0.0604	-0.0586	-0.0864	-0.0582	-0.0460	-0.0575	-0.0595	-0.0536	-0.0592	-0.0549	-0.0612	-0.0597	-0.0585	-0.0583	-0.0579	-0.0642	-0.0601	-0.0589	-0.0565	-0.0494	-0.0639	-0.0604	-0.0558
-0.2021	-0.1972	-0.1941	-0.1980	-0.1976	-0.1935	-0.2039	-0.1975	-0.1923	-0.1959	-0.1947	-0.1937	-0.1905	-0.1888	-0.1833	-0.1829	-0.1807	-0.1803	-0.1837	-0.1833	-0.1935	-0.1645	-0.1589	-0.1667	-0.1669	-0.1644	-0.1697	-0.1668	-0.1662	-0.1749	-0.1698	-0.1684	-0.1686	-0.1746	-0.1693	-0.1665	-0.1661	-0.1617	-0.1670	-0.1646	-0.1565
-0.2746	-0.2721	-0.2739	-0.2691	-0.2681	-0.2674	-0.2712	-0.2692	-0.2688	-0.2723	-0.2737	-0.2742	-0.2756	-0.2767	-0.2774	-0.2772	-0.2784	-0.2781	-0.2797	-0.2796	-0.2852	-0.2752	-0.2718	-0.2766	-0.2782	-0.2786	-0.2809	-0.2772	-0.2776	-0.2806	-0.2801	-0.2780	-0.2792	-0.2815	-0.2783	-0.2773	-0.2750	-0.2750	-0.2800	-0.2810	-0.2720
0.8649	0.8639	0.8607	0.8612	0.8615	0.8623	0.8537	0.8614	0.8629	0.8618	0.8640	0.8650	0.8646	0.8653	0.8622	0.8616	0.8626	0.8641	0.8615	0.8627	0.8628	0.8606	0.8634	0.8590	0.8587	0.8616	0.8592	0.8591	0.8614	0.8607	0.8579	0.8619	0.8623	0.8614	0.8626	0.8626	0.8639	0.8646	0.8622	0.8599	0.8644
-0.5205	-0.5194	-0.5227	-0.5223	-0.5251	-0.5202	-0.5292	-0.5236	-0.5156	-0.5192	-0.5183	-0.5174	-0.5156	-0.5157	-0.5136	-0.5140	-0.5123	-0.5085	-0.5115	-0.5115	-0.5208	-0.5099	-0.5042	-0.5108	-0.5093	-0.5057	-0.5062	-0.5037	-0.5015	-0.5034	-0.4999	-0.4992	-0.5002	-0.5036	-0.4992	-0.4996	-0.4983	-0.4989	-0.5087	-0.5116	-0.5109
-0.1586	-0.1563	-0.1596	-0.1588	-0.1595	-0.1568	-0.1630	-0.1567	-0.1520	-0.1538	-0.1519	-0.1512	-0.1503	-0.1488	-0.1498	-0.1509	-0.1514	-0.1494	-0.1544	-0.1527	-0.1750	-0.1540	-0.1462	-0.1543	-0.1563	-0.1531	-0.1556	-0.1535	-0.1502	NaN	NaN	NaN	NaN	NaN	NaN	NaN	NaN	NaN	NaN	NaN	NaN
-0.5135	-0.5143	-0.5197	-0.5188	-0.5198	-0.5160	-0.5210	-0.5171	-0.5126	-0.5147	-0.5165	-0.5148	-0.5149	-0.5150	-0.5151	-0.5160	-0.5156	-0.5137	-0.5162	-0.5167	-0.5177	-0.5150	-0.5152	-0.5169	-0.5167	-0.5146	-0.5148	-0.5135	-0.5128	-0.5129	-0.5127	-0.5117	-0.5116	-0.5140	-0.5127	-0.5134	-0.5127	-0.5135	-0.5171	-0.5198	-0.5216
0.4464	0.4456	0.4441	0.4450	0.4446	0.4465	0.4411	0.4446	0.4450	0.4450	0.4451	0.4451	0.4450	0.4449	0.4451	0.4446	0.4452	0.4451	0.4436	0.4445	0.4428	0.4456	0.4463	0.4456	0.4450	0.4452	0.4440	0.4439	0.4441	0.4418	0.4422	0.4421	0.4418	0.4418	0.4428	0.4434	0.4445	0.4451	0.4442	0.4433	0.4448
-0.4340	-0.4325	-0.4362	-0.4367	-0.4387	-0.4342	-0.4439	-0.4391	-0.4337	-0.4369	-0.4378	-0.4374	-0.4378	-0.4374	-0.4379	-0.4392	-0.4361	-0.4331	-0.4392	-0.4395	-0.4550	-0.4404	-0.4333	-0.4424	-0.4443	-0.4411	-0.4447	-0.4426	-0.4420	-0.4458	-0.4436	-0.4425	-0.4429	-0.4462	-0.4436	-0.4439	-0.4430	-0.4420	-0.4497	-0.4521	-0.4524
0.2639	0.2635	0.2639	0.2642	0.2642	0.2652	0.2600	0.2651	0.2661	0.2657	0.2649	0.2650	0.2651	0.2646	0.2646	0.2644	0.2643	0.2647	0.2640	0.2641	0.2578	0.2656	0.2653	0.2648	0.2642	0.2642	0.2628	0.2613	0.2607	0.2605	0.2603	0.2612	0.2615	0.2595	0.2606	0.2609	0.2619	0.2629	0.2628	0.2625	0.2650
0.1601	0.1597	0.1577	0.1570	0.1575	0.1595	0.1538	0.1578	0.1595	0.1582	0.1597	0.1584	0.1591	0.1581	0.1583	0.1570	0.1586	0.1580	0.1568	0.1570	0.1486	0.1534	0.1561	0.1549	0.1544	0.1549	0.1535	0.1535	0.1536	0.1517	0.1537	0.1549	0.1547	0.1525	0.1548	0.1543	0.1569	0.1538	0.1513	0.1503	0.1494
0.1510	0.1510	0.1527	0.1509	0.1491	0.1509	0.1490	0.1510	0.1549	0.1561	0.1577	0.1581	0.1596	0.1602	0.1621	0.1616	0.1633	0.1639	0.1618	0.1632	NaN	NaN	NaN	NaN	NaN	NaN	NaN	NaN	NaN	NaN	NaN	NaN	NaN	NaN	NaN	NaN	NaN	NaN	NaN	NaN	NaN
-0.4613	-0.4609	-0.4631	-0.4627	-0.4633	-0.4607	-0.4663	-0.4621	-0.4583	-0.4609	-0.4603	-0.4598	-0.4600	-0.4599	-0.4601	-0.4607	-0.4598	-0.4588	-0.4612	-0.4614	-0.4657	-0.4616	-0.4596	-0.4627	-0.4628	-0.4625	-0.4627	-0.4630	-0.4623	-0.4645	-0.4633	-0.4637	-0.4623	-0.4656	-0.4625	-0.4634	-0.4616	-0.4613	-0.4629	-0.4623	-0.4629
0.9386	0.9394	0.9372	0.9424	0.9418	0.9431	0.9353	0.9423	0.9464	0.9458	0.9489	0.9460	0.9472	0.9460	0.9446	0.9454	0.9443	0.9432	0.9425	0.9440	0.9416	0.9465	0.9459	0.9394	0.9452	0.9472	0.9333	0.9336	0.9413	0.9386	0.9382	0.9389	0.9400	0.9374	0.9390	0.9399	0.9411	0.9422	0.9433	0.9395	0.9440
-0.0514	-0.0515	-0.0451	-0.0506	-0.0508	-0.0486	-0.0555	-0.0499	-0.0463	-0.0465	-0.0442	-0.0427	-0.0431	-0.0440	-0.0433	-0.0470	-0.0456	-0.0435	-0.0467	-0.0485	-0.0685	-0.0427	-0.0340	-0.0436	-0.0449	-0.0372	-0.0427	-0.0409	-0.0463	-0.0452	-0.0449	-0.0479	-0.0476	-0.0493	-0.0479	-0.0480	-0.0474	-0.0412	-0.0641	-0.0864	-0.0896
-0.4988	-0.5000	-0.5005	-0.5018	-0.5034	-0.5003	-0.5058	-0.5007	-0.4970	-0.4983	-0.4995	-0.4992	-0.4980	-0.4956	-0.4962	-0.4969	-0.4946	-0.4946	-0.4963	-0.4956	-0.4985	-0.4963	-0.4943	-0.4971	-0.4972	-0.4952	-0.4960	-0.4950	-0.4942	-0.4936	-0.4927	-0.4928	-0.4928	-0.4949	-0.4936	-0.4935	-0.4922	-0.4925	-0.4950	-0.4958	-0.4958
0.3305	0.3294	0.3325	0.3323	0.3317	0.3335	0.3257	0.3313	0.3338	0.3317	0.3310	0.3295	0.3295	0.3285	0.3263	0.3271	0.3280	0.3311	0.3263	0.3286	0.3151	0.3271	0.3229	0.3189	0.3244	0.3253	0.3205	0.3213	0.3210	0.3121	0.3210	0.3143	0.3126	0.3169	0.3182	0.3168	0.3213	0.3221	0.3196	0.3220	0.3185
-0.1801	-0.1805	-0.1823	-0.1809	-0.1815	-0.1806	-0.1834	-0.1816	-0.1798	-0.1812	-0.1802	-0.1806	-0.1826	-0.1822	-0.1816	-0.1818	-0.1819	-0.1819	-0.1833	-0.1820	-0.1865	-0.1845	-0.1833	-0.1839	-0.1843	-0.1830	-0.1841	-0.1847	-0.1845	-0.1839	-0.1848	-0.1845	-0.1851	-0.1848	-0.1840	-0.1843	-0.1841	-0.1839	-0.1837	-0.1834	-0.1827
-0.5601	-0.5614	-0.5651	-0.5644	-0.5654	-0.5631	-0.5648	-0.5631	-0.5608	-0.5618	-0.5622	-0.5625	-0.5617	-0.5610	-0.5602	-0.5596	-0.5589	-0.5585	-0.5601	-0.5584	-0.5594	-0.5577	-0.5578	-0.5584	-0.5578	-0.5577	-0.5567	-0.5560	-0.5556	-0.5550	-0.5553	-0.5536	-0.5541	-0.5560	-0.5547	-0.5546	-0.5554	-0.5539	-0.5554	-0.5571	-0.5567
-0.4973	-0.4952	-0.4960	-0.5031	-0.5058	-0.4998	-0.5075	-0.5022	-0.4984	-0.5011	-0.5009	-0.5000	-0.5002	-0.5006	-0.5017	-0.5029	-0.5003	-0.4967	-0.5016	-0.5011	-0.5124	-0.5017	-0.4937	-0.5013	-0.5021	-0.4986	-0.5018	-0.5000	-0.5011	-0.5044	-0.5034	-0.5032	-0.5039	-0.5068	-0.5043	-0.5047	-0.5048	-0.5051	-0.5104	-0.5112	-0.5104
-0.4600	-0.4586	-0.4589	-0.4609	-0.4610	-0.4592	-0.4653	-0.4629	-0.4611	-0.4622	-0.4588	-0.4584	-0.4602	-0.4602	-0.4628	-0.4634	-0.4644	-0.4650	-0.4647	-0.4654	-0.4686	-0.4569	-0.4586	-0.4581	-0.4603	-0.4768	-0.4804	-0.4838	-0.4823	-0.4833	-0.4741	-0.4734	-0.4736	-0.4857	-0.4839	-0.4815	-0.4821	-0.4825	-0.4820	-0.4818	-0.4803
-0.6910	-0.6904	-0.6921	-0.6914	-0.6941	-0.6889	-0.6993	-0.6916	-0.6853	-0.6905	-0.6896	-0.6887	-0.6883	-0.6880	-0.6868	-0.6866	-0.6841	-0.6753	-0.6813	-0.6797	-0.6906	-0.6816	-0.6710	-0.6791	-0.6720	-0.6647	-0.6633	-0.6599	-0.6563	-0.6588	-0.6599	-0.6591	-0.6605	-0.6564	-0.6609	-0.6636	-0.6641	-0.6702	-0.6804	-0.6905	-0.6907
0.3497	0.3494	0.3474	0.3478	0.3468	0.3483	0.3452	0.3478	0.3477	0.3468	0.3467	0.3472	0.3472	0.3470	0.3468	0.3472	0.3462	0.3461	0.3457	0.3461	0.3418	0.3439	0.3454	0.3445	0.3439	0.3449	0.3450	0.3443	0.3443	0.3436	0.3429	0.3443	0.3445	0.3439	0.3434	0.3442	0.3442	0.3454	0.3428	0.3417	0.3445
-0.5516	-0.5508	-0.5548	-0.5524	-0.5557	-0.5503	-0.5552	-0.5536	-0.5493	-0.5532	-0.5550	-0.5499	-0.5512	-0.5521	-0.5518	-0.5546	-0.5534	-0.5510	-0.5543	-0.5540	-0.5561	-0.5530	-0.5515	-0.5529	-0.5536	-0.5517	-0.5531	-0.5534	-0.5506	-0.5550	-0.5511	-0.5529	-0.5536	-0.5548	-0.5521	-0.5531	-0.5508	-0.5514	-0.5518	-0.5504	-0.5521
0.5452	0.5437	0.5424	0.5424	0.5426	0.5437	0.5397	0.5432	0.5427	0.5408	0.5430	0.5416	0.5425	0.5426	0.5431	0.5417	0.5432	0.5429	0.5417	0.5406	0.5321	0.5351	0.5369	0.5346	0.5349	0.5353	0.5328	0.5337	0.5343	0.5316	0.5331	0.5348	0.5366	0.5368	0.5368	0.5381	0.5371	0.5420	0.5408	0.5419	0.5424
-0.4292	-0.4300	-0.4324	-0.4322	-0.4327	-0.4320	-0.4354	-0.4324	-0.4301	-0.4342	-0.4323	-0.4319	-0.4327	-0.4324	-0.4334	-0.4319	-0.4314	-0.4333	-0.4326	-0.4335	-0.4345	-0.4313	-0.4522	-0.4549	-0.4538	-0.4529	-0.4531	-0.4522	-0.4488	-0.4513	-0.4503	-0.4505	-0.4486	-0.4449	-0.4468	-0.4480	-0.4448	-0.4482	-0.4502	-0.4479	-0.4454
-0.4077	-0.4076	-0.4130	-0.4117	-0.4130	-0.4099	-0.4128	-0.4100	-0.4073	-0.4078	-0.4077	-0.4069	-0.4061	-0.4066	-0.4053	-0.4058	-0.4053	-0.4032	-0.4046	-0.4049	-0.4056	-0.4038	-0.4036	-0.4052	-0.4041	-0.4021	-0.4032	-0.4004	-0.3986	-0.3967	-0.3971	-0.3939	-0.3938	-0.4002	-0.3993	-0.4005	-0.3985	-0.4047	-0.4141	-0.4180	-0.4232
-0.0821	-0.0799	-0.0883	-0.0847	-0.0857	-0.0832	-0.0886	-0.0859	-0.0839	-0.0846	-0.0826	-0.0819	-0.0819	-0.0809	-0.0804	-0.0809	-0.0794	-0.0777	-0.0826	-0.0820	-0.1051	-0.0843	-0.0790	-0.0841	-0.0866	-0.0829	-0.0875	-0.0877	-0.0899	-0.0917	-0.0906	-0.0909	-0.0915	-0.0940	-0.0921	-0.0907	-0.0900	-0.0872	-0.0875	-0.0863	-0.0827
-0.5731	-0.5734	-0.5732	-0.5727	-0.5751	-0.5714	-0.5747	-0.5724	-0.5701	-0.5708	-0.5714	-0.5707	-0.5712	-0.5702	-0.5706	-0.5710	-0.5702	-0.5702	-0.5715	-0.5714	-0.5715	-0.5711	-0.5627	-0.5639	-0.5634	-0.5626	-0.5628	-0.5624	-0.5629	-0.5633	-0.5628	-0.5625	-0.5619	-0.5636	-0.5623	-0.5625	-0.5624	-0.5626	-0.5644	-0.5640	-0.5641
0.2120	0.2147	0.2116	0.2100	0.2085	0.2109	0.2047	0.2110	0.2160	0.2144	0.2155	0.2175	0.2187	0.2178	0.2199	0.2189	0.2212	0.2243	0.2206	0.2221	0.1925	0.2234	0.2190	0.2152	0.2150	0.2147	0.2136	0.2146	0.2203	0.2203	0.2197	0.2181	0.2197	0.2197	0.2201	0.2212	0.2170	0.2149	0.2006	0.2106	0.2129
-0.2696	-0.2705	-0.2700	-0.2707	-0.2718	-0.2687	-0.2718	-0.2694	-0.2683	-0.2687	-0.2685	-0.2687	-0.2689	-0.2685	-0.2674	-0.2669	-0.2668	-0.2654	-0.2647	-0.2644	-0.2677	-0.2659	-0.2641	-0.2625	-0.2628	-0.2622	-0.2612	-0.2601	-0.2609	-0.2606	-0.2618	-0.2628	-0.2650	-0.2610	-0.2611	-0.2618	-0.2585	-0.2585	-0.2590	-0.2590	-0.2584
0.0857	0.0862	0.0841	0.0855	0.0864	0.0871	0.0864	0.0868	0.0887	0.0861	0.0869	0.0874	0.0873	0.0865	0.0863	0.0849	0.0866	0.0867	0.0840	0.0844	0.0796	0.0816	0.0838	0.0801	0.0793	0.0796	0.0792	0.0774	0.0771	0.0753	0.0743	0.0726	0.0733	0.0717	0.0724	0.0725	0.0704	0.0762	0.0776	0.0779	0.0799
-0.5705	-0.5673	-0.5654	-0.5719	-0.5729	-0.5679	-0.5746	-0.5715	-0.5662	-0.5689	-0.5678	-0.5669	-0.5666	-0.5668	-0.5671	-0.5687	-0.5673	-0.5651	-0.5690	-0.5682	-0.5671	-0.5610	-0.5469	-0.5533	-0.5534	-0.5496	-0.5526	-0.5472	-0.5474	-0.5484	-0.5477	-0.5469	-0.5474	NaN	NaN	NaN	NaN	NaN	NaN	NaN	NaN
-0.1087	-0.1093	-0.1079	-0.1088	-0.1122	-0.1082	-0.1128	-0.1088	-0.1087	-0.1075	-0.1072	-0.1063	-0.1030	-0.1045	-0.1025	-0.1031	-0.1028	-0.1001	-0.1009	-0.1001	-0.1022	-0.0979	-0.0960	-0.0974	-0.0968	-0.0939	-0.0940	-0.0920	-0.0906	-0.0928	-0.0926	-0.0894	-0.0862	-0.0901	-0.0899	-0.0893	-0.0875	-0.0885	-0.0958	-0.0972	-0.0952
-0.1680	-0.1681	-0.1710	-0.1721	-0.1692	-0.1686	-0.1738	-0.1702	-0.1710	-0.1705	-0.1694	-0.1675	-0.1675	-0.1659	-0.1688	-0.1692	-0.1652	-0.1647	-0.1674	-0.1674	-0.1696	-0.1675	-0.1772	-0.1714	-0.1767	-0.1758	-0.1840	-0.1812	-0.1847	-0.1853	-0.1838	-0.1785	-0.1800	-0.1818	-0.1871	-0.1851	-0.1895	-0.1917	-0.1936	-0.1895	-0.1913
-0.0796	-0.0757	-0.0832	-0.0829	-0.0824	-0.0778	-0.0880	-0.0797	-0.0741	-0.0783	-0.0771	-0.0762	-0.0768	-0.0760	-0.0763	-0.0789	-0.0757	-0.0704	-0.0764	-0.0775	-0.0772	-0.0738	-0.0614	-0.0725	-0.0740	-0.0675	-0.0715	-0.0635	-0.0635	-0.0620	-0.0607	-0.0584	-0.0573	-0.0585	-0.0572	-0.0576	-0.0572	-0.0529	-0.0562	NaN	NaN
0.9396	0.9386	0.9350	0.9339	0.9333	0.9361	0.9291	0.9355	0.9358	0.9352	0.9358	0.9366	0.9361	0.9349	0.9340	0.9328	0.9324	0.9340	0.9317	0.9317	0.9292	0.9359	0.9367	0.9323	0.9345	0.9374	0.9295	0.9299	0.9331	0.9295	0.9295	0.9324	0.9326	0.9319	0.9341	0.9330	0.9350	0.9390	0.9374	0.9372	0.9395
-0.3528	-0.3530	-0.3603	-0.3589	-0.3599	-0.3578	-0.3618	-0.3581	-0.3525	-0.3549	-0.3540	-0.3534	-0.3529	-0.3532	-0.3530	-0.3529	-0.3519	-0.3504	-0.3523	-0.3530	-0.3555	-0.3514	-0.3500	-0.3527	-0.3519	-0.3497	-0.3499	-0.3486	-0.3487	-0.3497	-0.3486	-0.3478	-0.3471	-0.3511	-0.3498	-0.3496	-0.3471	-0.3478	-0.3538	-0.3589	-0.3539
-0.4261	-0.4248	-0.4249	-0.4240	-0.4284	-0.4244	-0.4251	-0.4233	-0.4212	-0.4191	-0.4198	-0.4193	-0.4178	-0.4172	-0.4178	-0.4168	-0.4182	-0.4170	-0.4180	-0.4177	-0.4174	-0.4160	-0.4147	-0.4150	-0.4149	-0.4142	-0.4134	-0.4138	-0.4138	-0.4138	-0.4136	-0.4138	-0.4134	-0.4152	-0.4139	-0.4135	-0.4126	-0.4143	-0.4128	-0.4141	-0.4136
-0.0810	-0.0809	-0.0784	-0.0788	-0.0810	-0.0792	-0.0829	-0.0773	-0.0711	-0.0703	-0.0657	-0.0650	-0.0626	-0.0601	-0.0531	-0.0540	-0.0488	-0.0411	-0.0448	-0.0421	-0.0842	-0.0221	-0.0126	-0.0201	-0.0212	-0.0147	-0.0174	-0.0120	-0.0018	-0.0024	-0.0014	0.0041	0.0038	0.0026	0.0042	0.0030	0.0043	0.0033	-0.0040	-0.0059	-0.0044
-0.0678	-0.0675	-0.0687	-0.0685	-0.0690	-0.0674	-0.0715	-0.0688	-0.0679	-0.0680	-0.0686	-0.0693	-0.0698	-0.0706	-0.0710	-0.0712	-0.0718	-0.0704	-0.0730	-0.0722	-0.0787	-0.0718	-0.0703	-0.0751	-0.0748	-0.0738	-0.0760	-0.0745	-0.0750	-0.0770	-0.0754	-0.0742	-0.0748	-0.0769	-0.0753	-0.0746	-0.0753	-0.0739	-0.0765	-0.0797	-0.0767
-0.6521	-0.6523	-0.6539	-0.6528	-0.6541	-0.6510	-0.6543	-0.6530	-0.6504	-0.6511	-0.6509	-0.6505	-0.6496	-0.6491	-0.6490	-0.6491	-0.6489	-0.6470	-0.6494	-0.6489	-0.6495	-0.6467	-0.6449	-0.6457	-0.6438	-0.6402	-0.6389	-0.6335	-0.6316	-0.6304	-0.6298	-0.6280	-0.6285	-0.6287	-0.6289	-0.6302	-0.6291	-0.6309	-0.6351	-0.6367	-0.6376
-0.6194	-0.6207	-0.6270	-0.6167	-0.6179	-0.6165	-0.6179	-0.6172	-0.6159	-0.6181	-0.6190	-0.6183	-0.6195	-0.6186	-0.6192	-0.6190	-0.6158	-0.5965	-0.5943	-0.5918	-0.5908	-0.5841	-0.5783	-0.5847	-0.5812	-0.5708	-0.5727	-0.5610	NaN	NaN	NaN	NaN	NaN	NaN	NaN	NaN	NaN	NaN	NaN	NaN	NaN
-0.4960	-0.4959	-0.4981	-0.4978	-0.4989	-0.4971	-0.5032	-0.4986	-0.4961	-0.4988	-0.4973	-0.4980	-0.4980	-0.4977	-0.4990	-0.4989	-0.4981	-0.4980	-0.5008	-0.5002	-0.5041	-0.5005	-0.4986	-0.5028	-0.5025	-0.5028	-0.5034	-0.5021	-0.5017	-0.5044	-0.5019	-0.5008	-0.5015	-0.5049	-0.5012	-0.5011	-0.5009	-0.5024	-0.5059	-0.5045	-0.5045
-0.1587	-0.1577	-0.1560	-0.1557	-0.1548	-0.1555	-0.1559	-0.1562	-0.1559	-0.1558	-0.1569	-0.1570	-0.1576	-0.1564	-0.1570	-0.1562	-0.1556	-0.1556	-0.1560	-0.1575	-0.1581	-0.1568	-0.1548	-0.1546	-0.1572	-0.1575	-0.1578	-0.1596	-0.1598	-0.1590	-0.1582	-0.1578	-0.1581	-0.1571	-0.1576	-0.1565	-0.1576	-0.1542	-0.1521	-0.1524	-0.1532
-0.3248	-0.3239	-0.3242	-0.3235	-0.3252	-0.3221	-0.3272	-0.3233	-0.3208	-0.3237	-0.3241	-0.3220	-0.3233	-0.3242	-0.3248	-0.3244	-0.3245	-0.3226	-0.3258	-0.3252	-0.3296	-0.3261	-0.3249	-0.3272	-0.3278	-0.3260	-0.3268	-0.3261	-0.3263	-0.3284	-0.3271	-0.3293	-0.3292	-0.3310	-0.3296	-0.3289	-0.3286	-0.3283	-0.3281	-0.3284	-0.3277
0.8829	0.8825	0.8798	0.8813	0.8789	0.8832	0.8772	0.8812	0.8842	0.8842	0.8848	0.8853	0.8844	0.8837	0.8827	0.8802	0.8815	0.8824	0.8797	0.8789	0.8711	0.8837	0.8847	0.8786	0.8815	0.8826	0.8810	0.8817	0.8820	0.8814	0.8823	0.8818	0.8837	0.8849	0.8827	0.8831	0.8851	0.8866	0.8860	0.8872	0.8888
0.1568	0.1564	0.1538	0.1550	0.1572	0.1554	0.1539	0.1560	0.1573	0.1573	0.1576	0.1575	0.1587	0.1577	0.1586	0.1590	0.1580	0.1580	0.1579	0.1600	0.1605	0.1597	0.1594	0.1585	0.1579	0.1556	0.1543	0.1547	0.1561	0.1499	0.1524	0.1535	0.1512	0.1495	0.1532	0.1501	0.1519	0.1528	0.1522	0.1544	0.1448
-0.7128	-0.7132	-0.7167	-0.7128	-0.7137	-0.7130	-0.7154	-0.7141	-0.7138	-0.7155	-0.7147	-0.7149	-0.7141	-0.7147	-0.7142	-0.7143	-0.7126	-0.7104	-0.7110	-0.7107	-0.7112	-0.7091	-0.7077	-0.7081	-0.7066	-0.7066	-0.7061	-0.7055	-0.7041	-0.7055	-0.7030	-0.7020	-0.7030	-0.7049	-0.7019	-0.7029	-0.7021	-0.7029	-0.7090	-0.7122	-0.7145
-0.5613	-0.5597	-0.5460	-0.5601	-0.5620	-0.5576	-0.5652	-0.5594	-0.5514	-0.5535	-0.5516	-0.5507	-0.5494	-0.5494	-0.5493	-0.5518	-0.5480	-0.5482	-0.5530	-0.5511	-0.5600	-0.5632	-0.5653	-0.5651	-0.5567	-0.5561	-0.5543	NaN	NaN	NaN	NaN	NaN	NaN	NaN	NaN	NaN	NaN	NaN	NaN	NaN	NaN
0.7579	0.7563	0.7553	0.7551	0.7559	0.7561	0.7514	0.7561	0.7572	0.7572	0.7584	0.7579	0.7566	0.7574	0.7562	0.7558	0.7569	0.7563	0.7554	0.7555	0.7614	0.7614	0.7628	0.7602	0.7598	0.7623	0.7618	0.7609	0.7619	0.7599	0.7573	0.7600	0.7605	0.7611	0.7624	0.7627	0.7624	0.7624	0.7581	0.7609	0.7660
1.1145	1.1098	1.1075	1.1044	1.0676	1.0613	1.1039	1.0880	1.1119	1.0863	1.1121	1.1118	1.1124	1.1116	1.1128	1.1123	1.1144	1.1144	1.1132	1.1168	1.1007	1.1154	1.1175	1.1129	1.1142	1.1161	1.1137	1.1127	1.1122	1.1121	1.1113	1.1135	1.1137	1.1132	1.1139	1.1141	1.1147	1.1206	1.1168	1.1146	1.0995
-0.6466	-0.6439	-0.6519	-0.6495	-0.6493	-0.6483	-0.6572	-0.6516	-0.6514	-0.6555	-0.6576	-0.6563	-0.6644	-0.6642	-0.6665	-0.6676	-0.6677	-0.6663	-0.6708	-0.6718	-0.6802	-0.6689	-0.6611	-0.6769	-0.6706	-0.6677	-0.6729	-0.6708	-0.6672	-0.6734	-0.6709	-0.6710	-0.6705	-0.6725	-0.6710	-0.6693	-0.6694	-0.6664	-0.6680	-0.6676	-0.6708
-0.6256	-0.6239	-0.6294	-0.6256	-0.6257	-0.6224	-0.6313	-0.6258	-0.6233	-0.6266	-0.6264	-0.6262	-0.6275	-0.6279	-0.6296	-0.6306	-0.6302	-0.6287	-0.6314	-0.6320	-0.6375	-0.6304	-0.6277	-0.6322	-0.6313	-0.6288	-0.6300	-0.6275	-0.6275	-0.6330	-0.6301	-0.6305	-0.6315	-0.6327	-0.6299	-0.6324	-0.6320	-0.6310	-0.6361	-0.6355	-0.6349
-0.6667	-0.6668	-0.6693	-0.6691	-0.6707	-0.6688	-0.6709	-0.6693	-0.6667	-0.6687	-0.6696	-0.6678	-0.6662	-0.6671	-0.6655	-0.6658	-0.6649	-0.6638	-0.6651	-0.6644	-0.6640	-0.6634	-0.6620	-0.6632	-0.6619	-0.6618	-0.6611	-0.6595	-0.6586	-0.6581	-0.6570	-0.6566	-0.6568	-0.6583	-0.6569	-0.6570	-0.6570	-0.6580	-0.6652	-0.6672	-0.6685
0.3809	0.3814	0.3801	0.3798	0.3814	0.3817	0.3766	0.3803	0.3822	0.3812	0.3818	0.3805	0.3812	0.3802	0.3792	0.3797	0.3797	0.3793	0.3797	0.3809	0.3799	0.3803	0.3796	0.3791	0.3792	0.3791	0.3780	0.3766	0.3742	0.3710	0.3713	0.3716	0.3711	0.3714	0.3706	0.3710	0.3728	0.3747	0.3738	0.3773	0.3775
-0.2015	-0.2019	-0.2057	-0.2074	-0.2071	-0.2047	-0.2096	-0.2052	-0.2016	-0.2039	-0.2030	-0.2015	-0.2031	-0.2019	-0.2019	-0.2035	-0.2019	-0.2012	-0.2029	-0.2049	-0.2074	-0.2028	-0.2051	-0.2074	-0.2084	-0.2069	-0.2083	-0.2076	-0.2082	-0.2110	-0.2100	-0.2091	-0.2075	-0.2104	-0.2086	-0.2087	-0.2070	-0.2041	-0.2045	-0.2050	-0.2085
0.5447	0.5434	0.5414	0.5413	0.5398	0.5418	0.5376	0.5433	0.5431	0.5425	0.5431	0.5419	0.5424	0.5412	0.5411	0.5439	0.5413	0.5422	0.5412	0.5419	0.5377	0.5390	0.5447	0.5444	0.5442	0.5453	0.5436	0.5439	0.5453	0.5414	0.5423	0.5430	0.5450	0.5437	0.5433	0.5439	0.5482	0.5511	0.5485	0.5475	0.5470
-0.6877	-0.6866	-0.6865	-0.6855	-0.6865	-0.6845	-0.6907	-0.6860	-0.6832	-0.6861	-0.6863	-0.6868	-0.6868	-0.6874	-0.6890	-0.6905	-0.6883	-0.6868	-0.6882	-0.6876	-0.6838	-0.6842	-0.6842	-0.6817	-0.6810	-0.6774	-0.6766	-0.6765	-0.6783	-0.6813	-0.6786	-0.6790	-0.6801	-0.6825	-0.6794	-0.6811	-0.6797	-0.6786	-0.6865	-0.6865	-0.6881
-0.6884	-0.6891	-0.6889	-0.6896	-0.6913	-0.6884	-0.6916	-0.6899	-0.6853	-0.6871	-0.6867	-0.6865	-0.6849	-0.6849	-0.6844	-0.6842	-0.6835	-0.6815	-0.6825	-0.6816	-0.6836	-0.6814	-0.6812	-0.6823	-0.6811	-0.6795	-0.6813	-0.6819	-0.6810	-0.6827	-0.6835	-0.6833	-0.6824	-0.6851	-0.6824	-0.6824	-0.6815	-0.6814	-0.6816	-0.6822	-0.6830
-0.5979	-0.5981	-0.6013	-0.6003	-0.6031	-0.5986	-0.6029	-0.6007	-0.5957	-0.5985	-0.5976	-0.5974	-0.5966	-0.5965	-0.5945	-0.5947	-0.5938	-0.5942	-0.5949	-0.5951	-0.5985	-0.5942	-0.5933	-0.5951	-0.5939	-0.5922	-0.5922	-0.5908	-0.5890	-0.5891	-0.5873	-0.5858	-0.5871	-0.5899	-0.5867	-0.5878	-0.5865	-0.5867	-0.5939	-0.5980	-0.5985
1.0638	1.0642	1.0612	1.0613	1.0616	1.0615	1.0590	1.0614	1.0617	1.0618	1.0626	1.0625	1.0619	1.0615	1.0603	1.0601	1.0602	1.0610	1.0596	1.0591	1.0518	1.0549	1.0559	1.0526	1.0520	1.0538	1.0525	1.0507	1.0524	1.0495	1.0482	1.0475	1.0478	1.0473	1.0478	1.0468	1.0480	1.0507	1.0520	1.0516	1.0536
-0.0218	-0.0206	-0.0128	-0.0186	-0.0205	-0.0186	-0.0228	-0.0183	-0.0135	-0.0134	-0.0094	-0.0085	-0.0072	-0.0048	-0.0013	-0.0026	0.0013	0.0061	0.0020	0.0028	NaN	NaN	NaN	NaN	NaN	NaN	NaN	NaN	NaN	NaN	NaN	NaN	NaN	NaN	NaN	NaN	NaN	NaN	NaN	NaN	NaN
-0.3503	-0.3509	-0.3512	-0.3509	-0.3513	-0.3510	-0.3531	-0.3515	-0.3492	-0.3505	-0.3502	-0.3498	-0.3495	-0.3499	-0.3490	-0.3496	-0.3493	-0.3478	-0.3490	-0.3485	-0.3500	-0.3489	-0.3505	-0.3503	-0.3511	-0.3506	-0.3505	-0.3498	-0.3496	-0.3513	-0.3504	-0.3511	-0.3504	-0.3518	-0.3505	-0.3504	-0.3500	-0.3494	-0.3494	-0.3488	-0.3483
-0.0499	-0.0474	-0.0547	-0.0526	-0.0524	-0.0484	-0.0593	-0.0494	-0.0440	-0.0465	-0.0449	-0.0432	-0.0444	-0.0444	-0.0447	-0.0477	-0.0441	-0.0400	-0.0471	-0.0488	-0.0761	-0.0583	-0.0459	-0.0577	-0.0605	-0.0542	-0.0583	-0.0547	-0.0546	-0.0538	-0.0536	-0.0524	-0.0517	-0.0538	-0.0516	-0.0515	-0.0508	-0.0468	-0.0547	-0.0551	-0.0516
-0.2756	-0.2759	-0.2766	-0.2768	-0.2774	-0.2753	-0.2798	-0.2768	-0.2753	-0.2765	-0.2766	-0.2760	-0.2766	-0.2766	-0.2767	-0.2770	-0.2770	-0.2760	-0.2773	-0.2769	-0.2796	-0.2756	-0.2742	-0.2763	-0.2763	-0.2751	-0.2751	-0.2751	-0.2754	-0.2757	-0.2750	-0.2743	-0.2751	-0.2762	-0.2741	-0.2745	-0.2741	-0.2734	-0.2753	-0.2765	-0.2752
-0.6201	-0.6199	-0.6222	-0.6208	-0.6221	-0.6186	-0.6238	-0.6209	-0.6160	-0.6186	-0.6178	-0.6194	-0.6180	-0.6178	-0.6173	-0.6178	-0.6172	-0.6157	-0.6175	-0.6170	-0.6184	-0.6157	-0.6150	-0.6148	-0.6140	-0.6118	-0.6119	-0.6103	-0.6094	-0.6099	-0.6099	-0.6108	-0.6113	-0.6132	-0.6108	-0.6112	-0.6097	-0.6115	-0.6139	-0.6144	-0.6154
-0.4080	-0.4051	-0.4123	-0.4098	-0.4107	-0.4075	-0.4164	-0.4105	-0.4079	-0.4108	-0.4118	-0.4094	-0.4093	-0.4091	-0.4084	-0.4096	-0.4079	-0.4059	-0.4116	-0.4107	-0.4252	-0.4139	-0.4082	-0.4133	-0.4131	-0.4083	-0.4093	-0.4045	-0.4038	-0.4083	-0.4074	-0.4071	-0.4069	-0.4106	-0.4079	-0.4062	-0.4061	-0.4033	-0.4085	-0.4134	-0.4106
-0.5101	-0.5092	-0.5099	-0.5087	-0.5103	-0.5081	-0.5111	-0.5090	-0.5076	-0.5077	-0.5084	-0.5071	-0.5068	-0.5066	-0.5056	-0.5058	-0.5058	-0.5052	-0.5065	-0.5065	-0.5085	-0.5068	-0.5067	-0.5071	-0.5075	-0.5058	-0.5055	-0.5055	-0.5054	-0.5063	-0.5052	-0.5038	-0.5039	-0.5056	-0.5043	-0.5042	-0.5032	-0.5042	-0.5050	-0.5063	-0.5052
-0.5066	-0.5050	-0.5069	-0.5039	-0.5078	-0.5027	-0.5055	-0.5024	-0.4996	-0.4996	-0.4996	-0.5010	-0.5023	-0.5012	-0.5007	-0.5021	-0.5013	-0.4984	-0.5012	-0.5015	-0.5040	-0.5030	-0.5068	-0.5082	-0.5084	-0.5079	-0.5090	-0.5082	-0.5077	-0.5077	-0.5055	-0.5049	-0.5066	-0.5093	-0.5074	-0.5078	-0.5091	-0.5070	-0.5100	-0.5115	-0.5127
-0.2854	-0.2826	-0.2928	-0.2873	-0.2882	-0.2860	-0.2949	-0.2878	-0.2835	-0.2835	-0.2870	-0.2856	-0.2928	-0.2972	-0.2995	-0.3001	-0.3010	-0.2984	-0.3029	-0.3030	-0.3064	-0.2973	-0.2859	-0.2964	-0.2940	-0.2826	-0.2849	-0.2854	-0.2812	-0.2801	-0.2801	-0.2788	-0.2798	-0.2810	-0.2785	-0.2783	-0.2782	-0.2743	-0.2727	-0.2737	-0.2698
-0.1477	-0.1442	-0.1605	-0.1501	-0.1487	-0.1449	-0.1547	-0.1480	-0.1439	-0.1475	-0.1493	-0.1494	-0.1507	-0.1514	-0.1529	-0.1546	-0.1552	-0.1521	-0.1580	-0.1591	-0.2138	-0.1563	-0.1502	-0.1602	-0.1617	-0.1587	-0.1684	-0.1623	-0.1741	-0.1777	-0.1730	-0.1790	-0.1766	-0.1818	-0.1775	-0.1760	-0.1752	-0.1699	-0.1657	-0.1581	-0.1491
-0.2098	-0.2101	-0.2105	-0.2102	-0.2111	-0.2099	-0.2133	-0.2107	-0.2093	-0.2104	-0.2101	-0.2102	-0.2096	-0.2096	-0.2097	-0.2098	-0.2088	-0.2092	-0.2106	-0.2099	-0.2115	-0.2090	-0.2058	-0.2073	-0.2074	-0.2051	-0.2050	-0.2040	-0.2043	-0.2050	-0.2049	-0.2042	-0.2050	-0.2059	-0.2048	-0.2052	-0.2038	-0.2040	-0.2059	-0.2068	-0.2059
-0.3926	-0.3912	-0.3973	-0.3962	-0.3972	-0.3930	-0.4010	-0.3946	-0.3901	-0.3922	-0.3919	-0.3909	-0.3910	-0.3906	-0.3904	-0.3912	-0.3903	-0.3888	-0.3909	-0.3918	-0.3942	-0.3893	-0.3896	-0.3912	-0.3914	-0.3884	-0.3900	-0.3884	-0.3882	-0.3897	-0.3877	-0.3866	-0.3860	-0.3898	-0.3885	-0.3884	-0.3869	-0.3869	-0.3908	-0.3952	-0.3971
-0.6707	-0.6698	-0.6752	-0.6726	-0.6724	-0.6718	-0.6777	-0.6738	-0.6729	-0.6748	-0.6746	-0.6743	-0.6752	-0.6751	-0.6771	-0.6779	-0.6778	-0.6753	-0.6789	-0.6789	-0.6860	-0.6774	-0.6762	-0.6798	-0.6802	-0.6774	-0.6783	-0.6754	-0.6740	-0.6775	-0.6742	-0.6733	-0.6755	-0.6769	-0.6732	-0.6743	-0.6726	-0.6723	-0.6785	-0.6806	-0.6814
-0.2409	-0.2405	-0.2447	-0.2420	-0.2435	-0.2418	-0.2462	-0.2415	-0.2382	-0.2391	-0.2390	-0.2376	-0.2379	-0.2387	-0.2387	-0.2400	-0.2393	-0.2385	-0.2396	-0.2395	-0.2407	-0.2393	-0.2416	-0.2418	-0.2431	-0.2412	-0.2409	-0.2391	-0.2394	-0.2402	-0.2396	-0.2394	-0.2397	-0.2413	-0.2405	-0.2401	-0.2390	-0.2375	-0.2401	-0.2423	-0.2413
-0.5635	-0.5638	-0.5655	-0.5656	-0.5661	-0.5631	-0.5668	-0.5648	-0.5619	-0.5651	-0.5640	-0.5652	-0.5668	-0.5666	-0.5668	-0.5675	-0.5668	-0.5665	-0.5678	-0.5672	-0.5700	-0.5681	-0.5686	-0.5714	-0.5717	-0.5718	-0.5721	-0.5718	-0.5709	-0.5711	-0.5704	-0.5697	-0.5699	-0.5718	-0.5703	-0.5706	-0.5697	-0.5706	-0.5732	-0.5738	-0.5735
-0.1404	-0.1397	-0.1402	-0.1413	-0.1406	-0.1407	-0.1419	-0.1399	-0.1383	-0.1391	-0.1382	-0.1382	-0.1389	-0.1390	-0.1387	-0.1395	-0.1398	-0.1391	-0.1399	-0.1414	-0.1427	-0.1417	-0.1402	-0.1425	-0.1423	-0.1424	-0.1424	-0.1426	-0.1434	-0.1444	-0.1430	-0.1436	-0.1436	-0.1453	-0.1429	-0.1433	-0.1423	-0.1411	-0.1435	-0.1441	-0.1444
-0.5930	-0.5924	-0.5948	-0.5935	-0.5953	-0.5918	-0.5961	-0.5925	-0.5888	-0.5910	-0.5911	-0.5907	-0.5906	-0.5902	-0.5899	-0.5906	-0.5898	-0.5880	-0.5900	-0.5889	-0.5914	-0.5883	-0.5906	-0.5916	-0.5912	-0.5883	-0.5893	-0.5878	-0.5872	-0.5883	-0.5863	-0.5876	-0.5879	-0.5903	-0.5879	-0.5876	-0.5873	-0.5876	-0.5908	-0.5916	-0.5928
-0.3797	-0.3804	-0.3814	-0.3801	-0.3808	-0.3784	-0.3836	-0.3796	-0.3738	-0.3760	-0.3750	-0.3751	-0.3744	-0.3753	-0.3743	-0.3744	-0.3731	-0.3713	-0.3728	-0.3731	-0.3766	-0.3726	-0.3697	-0.3721	-0.3719	-0.3699	-0.3700	-0.3679	-0.3677	-0.3700	-0.3671	-0.3642	-0.3654	-0.3678	-0.3655	-0.3658	-0.3647	-0.3655	-0.3680	-0.3710	-0.3688
-0.4503	-0.4504	-0.4533	-0.4520	-0.4541	-0.4505	-0.4579	-0.4518	-0.4459	-0.4490	-0.4496	-0.4488	-0.4484	-0.4486	-0.4464	-0.4482	-0.4464	-0.4441	-0.4459	-0.4440	-0.4514	-0.4428	-0.4395	-0.4414	-0.4421	-0.4388	-0.4388	-0.4370	-0.4355	-0.4389	-0.4346	-0.4340	-0.4343	-0.4375	-0.4344	-0.4341	-0.4334	-0.4335	-0.4393	-0.4410	-0.4413
0.4960	0.4960	0.4938	0.4944	0.4942	0.4966	0.4912	0.4940	0.4943	0.4933	0.4933	0.4941	0.4931	0.4937	0.4927	0.4930	0.4934	0.4930	0.4938	0.4934	0.4844	0.4913	0.4884	0.4880	0.4871	0.4858	0.4857	0.4839	0.4845	0.4801	0.4817	0.4819	0.4818	0.4809	0.4823	0.4834	0.4833	0.4879	0.4868	0.4879	0.4877
-0.5266	-0.5273	-0.5287	-0.5282	-0.5291	-0.5277	-0.5312	-0.5281	-0.5242	-0.5269	-0.5263	-0.5265	-0.5262	-0.5263	-0.5266	-0.5267	-0.5260	-0.5246	-0.5263	-0.5263	-0.5286	-0.5258	-0.5268	-0.5287	-0.5285	-0.5273	-0.5281	-0.5279	-0.5276	-0.5294	-0.5285	-0.5289	-0.5287	-0.5306	-0.5288	-0.5290	-0.5281	-0.5278	-0.5274	-0.5264	-0.5268
-0.6264	-0.6269	-0.6296	-0.6284	-0.6279	-0.6270	-0.6315	-0.6288	-0.6259	-0.6274	-0.6287	-0.6276	-0.6292	-0.6288	-0.6284	-0.6294	-0.6290	-0.6286	-0.6289	-0.6298	-0.6307	-0.6291	-0.6296	-0.6309	-0.6309	-0.6292	-0.6297	-0.6290	-0.6289	-0.6291	-0.6277	-0.6276	-0.6282	-0.6288	-0.6280	-0.6280	-0.6269	-0.6280	-0.6294	-0.6308	-0.6319
-0.6035	-0.6039	-0.6079	-0.6081	-0.6089	-0.6067	-0.6092	-0.6071	-0.6025	-0.6050	-0.6054	-0.6052	-0.6044	-0.6048	-0.6047	-0.6050	-0.6055	-0.6011	-0.6056	-0.6054	-0.6067	-0.6046	-0.6039	-0.6067	-0.6042	-0.6033	-0.6028	-0.6021	-0.6016	-0.6014	-0.6010	-0.5991	-0.5995	-0.6020	-0.6011	-0.6009	-0.5997	-0.6015	-0.6068	-0.6105	-0.6095
-0.6087	-0.6105	-0.6145	-0.6130	-0.6144	-0.6127	-0.6152	-0.6142	-0.6079	-0.6115	-0.6118	-0.6112	-0.6104	-0.6116	-0.6103	-0.6115	-0.6109	-0.6044	-0.6086	-0.6081	-0.6104	-0.6071	-0.6071	-0.6090	-0.6069	-0.6053	-0.6042	-0.6030	-0.6028	-0.6027	-0.6024	-0.6004	-0.6012	-0.6034	-0.6033	-0.6044	-0.6025	-0.6051	-0.6085	-0.6115	-0.6135
-0.5897	-0.5905	-0.5925	-0.5912	-0.5914	-0.5912	-0.5943	-0.5917	-0.5901	-0.5927	-0.5930	-0.5928	-0.5928	-0.5930	-0.5937	-0.5932	-0.5928	-0.5935	-0.5937	-0.5944	-0.5963	-0.5955	-0.5963	-0.5966	-0.5968	-0.5967	-0.5962	-0.5971	-0.5976	-0.5982	-0.5976	-0.5979	-0.5985	-0.5982	-0.5972	-0.5981	-0.5980	-0.5975	-0.5988	-0.5981	-0.5994
0.8290	0.8279	0.8260	0.8259	0.8280	0.8266	0.8243	0.8268	0.8277	0.8291	0.8290	0.8285	0.8279	0.8277	0.8275	0.8274	0.8281	0.8280	0.8272	0.8281	0.8371	0.8326	0.8333	0.8309	0.8318	0.8342	0.8351	0.8350	0.8349	0.8350	0.8331	0.8353	0.8354	0.8358	0.8364	0.8370	0.8371	0.8378	0.8329	0.8313	0.8353
0.2105	0.2099	0.2090	0.2084	0.2088	0.2094	0.2052	0.2086	0.2097	0.2092	0.2089	0.2091	0.2095	0.2090	0.2090	0.2082	0.2087	0.2086	0.2076	0.2074	0.2037	0.2069	0.2082	0.2075	0.2076	0.2078	0.2069	0.2070	0.2070	0.2052	0.2054	0.2073	0.2074	0.2059	0.2068	0.2070	0.2073	0.2068	0.2064	0.2063	0.2044
-0.6087	-0.6085	-0.6089	-0.6073	-0.6097	-0.6088	-0.6101	-0.6088	-0.6054	-0.6058	-0.6064	-0.6062	-0.6054	-0.6050	-0.6043	-0.6040	-0.6039	-0.6033	-0.6040	-0.6030	-0.6029	-0.6029	-0.6081	-0.6083	-0.6089	-0.6084	-0.6103	-0.6110	-0.6104	-0.6115	-0.6117	-0.6110	-0.6123	-0.6137	-0.6122	-0.6118	-0.6125	-0.6104	-0.6115	-0.6102	-0.6119
1.1364	1.1351	1.1335	1.1368	1.1360	1.1380	1.1332	1.1383	1.1393	1.1393	1.1410	1.1401	1.1388	1.1372	1.1359	1.1348	1.1346	1.1344	1.1330	1.1332	1.1314	1.1291	1.1320	1.1275	1.1250	1.1302	1.1284	1.1256	1.1280	1.1248	1.1203	1.1238	1.1234	1.1219	1.1235	1.1247	1.1286	1.1345	1.1292	1.1291	1.1280
-0.6885	-0.6876	-0.6922	-0.6911	-0.6916	-0.6888	-0.6973	-0.6920	-0.6902	-0.6950	-0.6970	-0.6955	-0.7017	-0.7026	-0.7058	-0.7061	-0.7050	-0.6996	-0.7044	-0.7044	-0.7130	-0.7057	NaN	NaN	NaN	NaN	NaN	NaN	NaN	NaN	NaN	NaN	NaN	NaN	NaN	NaN	NaN	NaN	NaN	NaN	NaN
-0.3237	-0.3207	-0.3241	-0.3238	-0.3257	-0.3221	-0.3330	-0.3224	-0.3172	-0.3197	-0.3188	-0.3184	-0.3158	-0.3143	-0.3169	-0.3179	-0.3136	-0.3125	-0.3201	-0.3167	-0.3320	-0.3204	-0.3206	-0.3238	-0.3244	-0.3228	-0.3245	-0.3244	-0.3232	-0.3267	-0.3242	-0.3242	-0.3230	-0.3264	-0.3243	-0.3233	-0.3247	-0.3208	-0.3261	-0.3224	-0.3236
-0.7259	-0.7247	-0.7275	-0.7272	-0.7275	-0.7286	-0.7335	-0.7284	-0.7269	-0.7310	-0.7298	-0.7314	-0.7317	-0.7314	-0.7323	-0.7330	-0.7322	-0.7295	-0.7319	-0.7320	-0.7341	-0.7315	-0.7292	-0.7326	-0.7309	-0.7286	-0.7283	-0.7264	-0.7242	-0.7267	-0.7236	-0.7225	-0.7238	-0.7272	-0.7223	-0.7232	-0.7209	-0.7216	-0.7285	-0.7310	-0.7346
-0.3647	-0.3643	-0.3722	-0.3686	-0.3710	-0.3661	-0.3732	-0.3700	-0.3618	-0.3654	-0.3670	-0.3640	-0.3653	-0.3657	-0.3655	-0.3652	-0.3626	-0.3622	-0.3659	-0.3668	-0.3670	-0.3695	-0.3680	-0.3681	-0.3680	-0.3656	-0.3659	-0.3660	-0.3660	-0.3674	-0.3672	-0.3647	-0.3652	-0.3681	-0.3678	-0.3667	-0.3651	-0.3652	-0.3720	-0.3770	-0.3743
1.0819	1.0819	1.0801	1.0796	1.0823	1.0829	1.0796	1.0828	1.0850	1.0840	1.0855	1.0860	1.0847	1.0830	1.0829	1.0812	1.0816	1.0823	1.0803	1.0797	1.0975	1.0750	1.0787	1.0729	1.0716	1.0762	1.0717	1.0697	1.0747	1.0830	1.0711	1.0825	1.0879	1.0811	1.0846	1.0839	1.0917	1.0911	1.0823	1.0833	1.0803
-0.3397	-0.3397	-0.3397	-0.3404	-0.3416	-0.3398	-0.3468	-0.3406	-0.3365	-0.3398	-0.3401	-0.3393	-0.3392	-0.3392	-0.3382	-0.3401	-0.3388	-0.3364	-0.3390	-0.3378	-0.3454	-0.3383	-0.3377	-0.3416	-0.3416	-0.3397	-0.3398	-0.3395	-0.3388	-0.3407	-0.3392	-0.3388	-0.3387	-0.3412	-0.3384	-0.3388	-0.3380	-0.3365	-0.3397	-0.3406	-0.3407
0.2976	0.2978	0.2963	0.2970	0.2970	0.2978	0.2954	0.2979	0.2988	0.2984	0.2982	0.2991	0.2984	0.2993	0.2996	0.2988	0.2981	0.2983	0.2976	0.2987	0.2943	0.2980	0.2989	0.2979	0.2972	0.2985	0.2981	0.2986	0.2977	0.2972	0.2974	0.2984	0.2978	0.2978	0.2981	0.2984	0.3003	0.2998	0.2969	0.2976	0.2995
-0.1421	-0.1426	-0.1453	-0.1435	-0.1449	-0.1438	-0.1482	-0.1420	-0.1404	-0.1399	-0.1403	-0.1402	-0.1396	-0.1390	-0.1354	-0.1358	-0.1349	-0.1303	-0.1337	-0.1311	-0.1534	-0.1338	-0.1331	-0.1331	-0.1330	-0.1344	-0.1374	-0.1387	-0.1402	-0.1443	-0.1429	-0.1437	-0.1431	-0.1487	-0.1427	-0.1420	-0.1444	-0.1426	-0.1424	-0.1414	-0.1365
0.7377	0.7366	0.7327	0.7339	0.7330	0.7341	0.7302	0.7338	0.7347	0.7350	0.7372	0.7371	0.7363	0.7359	0.7356	0.7356	0.7359	0.7350	0.7347	0.7338	0.7337	0.7280	0.7297	0.7275	0.7267	0.7284	0.7278	0.7273	0.7275	0.7257	0.7233	0.7270	0.7269	0.7252	0.7262	0.7250	0.7262	0.7290	0.7256	0.7283	0.7302
0.0934	0.0941	0.0939	0.0896	0.0931	0.0919	0.0912	0.0923	0.0936	0.0915	0.0940	0.0891	0.0908	0.0896	0.0893	0.0890	0.0920	0.0890	0.0892	0.0888	0.0894	0.0856	0.0844	0.0804	0.0821	0.0831	0.0833	0.0805	0.0841	0.0827	0.0822	0.0790	0.0775	0.0791	0.0801	0.0773	0.0794	0.0821	0.0804	0.0816	0.0712
-0.5295	-0.5288	-0.5294	-0.5287	-0.5297	-0.5294	-0.5307	-0.5282	-0.5253	-0.5263	-0.5262	-0.5254	-0.5259	-0.5261	-0.5262	-0.5264	-0.5259	-0.5253	-0.5267	-0.5253	-0.5253	-0.5295	-0.5329	-0.5298	-0.5327	-0.5349	-0.5359	-0.5349	-0.5342	-0.5354	-0.5340	-0.5332	-0.5334	-0.5363	-0.5334	-0.5335	-0.5329	-0.5335	-0.5380	-0.5386	-0.5377
-0.5137	-0.5119	-0.5126	-0.5147	-0.5171	-0.5111	-0.5258	-0.5162	-0.5086	-0.5158	-0.5142	-0.5142	-0.5127	-0.5134	-0.5134	-0.5145	-0.5133	-0.5117	-0.5143	-0.5146	-0.5177	-0.5125	-0.5078	-0.5108	-0.5091	-0.5061	-0.5071	-0.5049	-0.5030	-0.5054	-0.5032	-0.5030	-0.5041	-0.5053	-0.5044	-0.5053	-0.5049	-0.5053	-0.5097	-0.5089	-0.5094
0.6719	0.6715	0.6646	0.6659	0.6653	0.6667	0.6591	0.6647	0.6664	0.6658	0.6709	0.6700	0.6686	0.6693	0.6687	0.6690	0.6690	0.6684	0.6665	0.6681	0.6622	0.6512	0.6521	0.6510	0.6498	0.6512	0.6513	0.6518	0.6537	0.6500	0.6503	0.6524	0.6522	0.6501	0.6518	0.6517	0.6510	0.6616	0.6563	0.6639	0.6539
0.6572	0.6574	0.6532	0.6533	0.6518	0.6540	0.6442	0.6522	0.6545	0.6554	0.6586	0.6578	0.6578	0.6590	0.6586	0.6580	0.6576	0.6587	0.6571	0.6569	0.6493	0.6520	0.6551	0.6493	0.6501	0.6529	0.6520	0.6513	0.6522	0.6492	0.6450	0.6508	0.6523	0.6492	0.6500	0.6504	0.6535	0.6588	0.6542	0.6582	0.6541
-0.4515	-0.4518	-0.4539	-0.4524	-0.4540	-0.4512	-0.4548	-0.4530	-0.4506	-0.4522	-0.4520	-0.4511	-0.4513	-0.4503	-0.4511	-0.4512	-0.4505	-0.4490	-0.4500	-0.4499	-0.4543	-0.4523	-0.4579	-0.4583	-0.4582	-0.4567	-0.4562	-0.4564	-0.4567	-0.4531	-0.4512	-0.4502	-0.4513	-0.4547	-0.4532	-0.4521	-0.4507	-0.4503	-0.4522	-0.4527	-0.4522
-0.2429	-0.2414	-0.2420	-0.2411	-0.2418	-0.2405	-0.2607	-0.2400	-0.2353	-0.2410	-0.2393	-0.2394	-0.2418	-0.2456	-0.2482	-0.2478	-0.2494	-0.2488	-0.2502	-0.2503	-0.2656	-0.2538	-0.2460	-0.2520	-0.2538	-0.2487	-0.2479	-0.2500	-0.2501	-0.2534	-0.2510	-0.2492	-0.2512	-0.2540	-0.2502	-0.2517	-0.2503	-0.2484	-0.2533	-0.2525	-0.2546
2.6037	2.6081	2.5633	2.6083	2.5643	2.6533	2.6520	2.6404	2.6429	2.6177	2.6155	2.6430	2.6030	2.6040	2.5963	2.5910	2.5883	2.5880	2.5862	2.5763	2.5725	2.5753	2.5702	2.5624	2.5700	2.5639	2.5551	2.5546	2.5571	2.5585	2.5550	2.5583	2.5593	2.5568	2.5597	2.5560	2.5557	2.5612	2.5718	2.5658	2.5786
-0.4966	-0.4960	-0.4985	-0.4975	-0.4980	-0.4959	-0.4988	-0.4967	-0.4920	-0.4941	-0.4940	-0.4928	-0.4941	-0.4942	-0.4946	-0.4948	-0.4945	-0.4951	-0.4961	-0.4956	-0.4983	-0.4951	-0.4931	-0.4955	-0.4975	-0.4948	-0.4955	-0.4968	-0.4971	-0.4978	-0.4966	-0.4963	-0.4962	-0.4979	-0.4968	-0.4970	-0.4951	-0.4920	-0.4917	-0.4911	-0.4924
-0.0823	-0.0827	-0.0843	-0.0847	-0.0854	-0.0836	-0.0896	-0.0849	-0.0818	-0.0837	-0.0836	-0.0832	-0.0837	-0.0849	-0.0841	-0.0847	-0.0827	-0.0826	-0.0841	-0.0845	-0.0914	-0.0833	-0.0823	-0.0849	-0.0843	-0.0832	-0.0838	-0.0827	-0.0828	-0.0872	-0.0861	-0.0856	-0.0847	-0.0876	-0.0862	-0.0874	-0.0848	-0.0847	-0.0874	-0.0916	-0.0920
-0.5977	-0.5975	-0.6008	-0.5988	-0.5997	-0.5964	-0.6009	-0.5963	-0.5914	-0.5938	-0.5933	-0.5933	-0.5917	-0.5920	-0.5912	-0.5918	-0.5909	-0.5899	-0.5916	-0.5913	-0.5947	-0.5908	-0.5878	-0.5911	-0.5907	-0.5872	-0.5871	-0.5865	-0.5832	-0.5817	-0.5793	-0.5784	-0.5783	-0.5772	-0.5765	-0.5773	-0.5756	-0.5782	-0.5844	-0.5853	-0.5858
0.7881	0.7870	0.7850	0.7852	0.7856	0.7867	0.7815	0.7850	0.7860	0.7856	0.7853	0.7854	0.7850	0.7841	0.7839	0.7840	0.7834	0.7838	0.7819	0.7837	0.7807	0.7816	0.7820	0.7810	0.7795	0.7807	0.7823	0.7821	0.7827	0.7830	0.7815	0.7838	0.7836	0.7827	0.7832	0.7832	0.7837	0.7838	0.7834	0.7837	0.7871
-0.3701	-0.3692	-0.3707	-0.3694	-0.3700	-0.3685	-0.3714	-0.3694	-0.3678	-0.3687	-0.3680	-0.3673	-0.3670	-0.3669	-0.3678	-0.3684	-0.3691	-0.3667	-0.3683	-0.3686	-0.3736	-0.3699	-0.3697	-0.3717	-0.3729	-0.3721	-0.3726	-0.3708	-0.3704	-0.3724	-0.3708	-0.3699	-0.3713	-0.3703	-0.3706	-0.3689	-0.3682	-0.3663	-0.3665	-0.3649	-0.3633
-0.3409	-0.3415	-0.3459	-0.3441	-0.3470	-0.3432	-0.3473	-0.3434	-0.3394	-0.3416	-0.3405	-0.3408	-0.3393	-0.3405	-0.3395	-0.3400	-0.3392	-0.3381	-0.3395	-0.3397	-0.3406	-0.3367	-0.3367	-0.3382	-0.3378	-0.3350	-0.3353	-0.3336	-0.3328	-0.3322	-0.3330	-0.3316	-0.3314	-0.3340	-0.3332	-0.3337	-0.3324	-0.3344	-0.3391	-0.3421	-0.3385
-0.4428	-0.4426	-0.4478	-0.4463	-0.4440	-0.4460	-0.4481	-0.4461	-0.4423	-0.4442	-0.4446	-0.4432	-0.4451	-0.4457	-0.4456	-0.4462	-0.4454	-0.4453	-0.4463	-0.4464	-0.4473	-0.4448	-0.4454	-0.4441	-0.4445	-0.4429	-0.4435	-0.4439	-0.4440	-0.4449	-0.4434	-0.4419	-0.4415	-0.4443	-0.4431	-0.4433	-0.4420	-0.4383	-0.4380	-0.4395	-0.4435
-0.5795	-0.5798	-0.5828	-0.5811	-0.5819	-0.5791	-0.5848	-0.5814	-0.5765	-0.5818	-0.5814	-0.5813	-0.5831	-0.5829	-0.5831	-0.5847	-0.5849	-0.5831	-0.5858	-0.5874	-0.5898	-0.5881	-0.5863	-0.5897	-0.5871	-0.5839	-0.5804	-0.5790	-0.5786	-0.5825	-0.5775	-0.5828	-0.5804	-0.5832	-0.5779	-0.5751	-0.5750	-0.5732	-0.5706	-0.6071	-0.5654
-0.4281	-0.4261	-0.4291	-0.4281	-0.4277	-0.4277	-0.4307	-0.4282	-0.4254	-0.4285	-0.4291	-0.4276	-0.4287	-0.4298	-0.4305	-0.4312	-0.4302	-0.4286	-0.4321	-0.4315	-0.4368	-0.4341	-0.4361	-0.4385	-0.4400	-0.4389	-0.4389	-0.4397	-0.4393	-0.4427	-0.4435	-0.4474	-0.4437	-0.4447	-0.4445	-0.4437	-0.4422	-0.4423	-0.4422	-0.4416	-0.4427
-0.4404	-0.4410	-0.4417	-0.4404	-0.4415	-0.4395	-0.4421	-0.4400	-0.4381	-0.4397	-0.4383	-0.4384	-0.4381	-0.4381	-0.4372	-0.4382	-0.4378	-0.4366	-0.4383	-0.4376	-0.4398	-0.4386	-0.4417	-0.4427	-0.4433	-0.4429	-0.4428	-0.4434	-0.4429	-0.4431	-0.4425	-0.4428	-0.4427	-0.4437	-0.4431	-0.4424	-0.4423	-0.4425	-0.4435	-0.4445	-0.4424
-0.4861	-0.4842	-0.4867	-0.4866	-0.4904	-0.4854	-0.4920	-0.4871	-0.4837	-0.4868	-0.4865	-0.4874	-0.4857	-0.4862	-0.4863	-0.4871	-0.4857	-0.4838	-0.4867	-0.4883	-0.4926	-0.4899	-0.4866	-0.4913	-0.4918	-0.4884	-0.4898	-0.4858	-0.4867	-0.4903	-0.4902	-0.4896	-0.4896	-0.4949	-0.4918	-0.4920	-0.4913	-0.4922	-0.4900	-0.4879	-0.4866
-0.5124	-0.5126	-0.5135	-0.5135	-0.5138	-0.5133	-0.5146	-0.5140	-0.5118	-0.5133	-0.5137	-0.5129	-0.5113	-0.5115	-0.5111	-0.5107	-0.5094	-0.5089	-0.5104	-0.5096	-0.5070	-0.5079	-0.5031	-0.5027	-0.5009	-0.5023	-0.5040	-0.4980	-0.5005	-0.4924	-0.4928	-0.4892	-0.4886	-0.4900	-0.4901	-0.4925	-0.4946	-0.5011	-0.4999	-0.5027	-0.5018
-0.5824	-0.5821	-0.5846	-0.5827	-0.5836	-0.5818	-0.5874	-0.5826	-0.5788	-0.5816	-0.5819	-0.5813	-0.5813	-0.5816	-0.5805	-0.5811	-0.5796	-0.5762	-0.5793	-0.5792	-0.5845	-0.5793	-0.5763	-0.5797	-0.5797	-0.5779	-0.5792	-0.5779	-0.5775	-0.5804	-0.5776	-0.5768	-0.5767	-0.5802	-0.5763	-0.5771	-0.5753	-0.5744	-0.5786	-0.5811	-0.5828
0.8978	0.8963	0.8946	0.8948	0.8970	0.8976	0.8932	0.8982	0.8981	0.8987	0.8998	0.8989	0.8984	0.8977	0.8984	0.8966	0.8961	0.8964	0.8955	0.8942	0.8776	0.8962	0.8949	0.8916	0.8925	0.8931	0.8912	0.8900	0.8889	0.8881	0.8869	0.8833	0.8887	0.8847	0.8866	0.8877	0.8895	0.8893	0.8928	0.8935	0.8893
-0.3584	-0.3589	-0.3587	-0.3594	-0.3586	-0.3573	-0.3599	-0.3588	-0.3556	-0.3593	-0.3585	-0.3582	-0.3575	-0.3578	-0.3569	-0.3582	-0.3574	-0.3570	-0.3568	-0.3567	-0.3582	-0.3551	-0.3519	-0.3539	-0.3528	-0.3510	-0.3506	-0.3492	-0.3485	-0.3503	-0.3484	-0.3494	-0.3491	-0.3518	-0.3495	-0.3498	-0.3486	-0.3488	-0.3515	-0.3524	-0.3491
-0.1828	-0.1786	-0.1991	-0.1857	-0.1837	-0.1807	-0.1897	-0.1856	-0.1818	-0.1883	-0.1936	-0.1925	-0.1962	-0.1984	-0.2020	-0.2035	-0.2037	-0.2009	-0.2080	-0.2110	-0.2446	-0.2117	-0.2043	-0.2140	-0.2151	-0.2123	-0.2191	-0.2172	-0.2226	-0.2277	-0.2262	-0.2277	-0.2274	-0.2321	-0.2284	-0.2263	-0.2240	-0.2184	-0.2187	-0.2187	-0.2090
-0.4757	-0.4763	-0.4783	-0.4776	-0.4783	-0.4763	-0.4788	-0.4761	-0.4727	-0.4744	-0.4741	-0.4738	-0.4719	-0.4722	-0.4711	-0.4712	-0.4708	-0.4693	-0.4702	-0.4701	-0.4716	-0.4690	-0.4672	-0.4690	-0.4680	-0.4671	-0.4667	-0.4656	-0.4649	-0.4665	-0.4649	-0.4650	-0.4646	-0.4664	-0.4648	-0.4653	-0.4646	-0.4644	-0.4652	-0.4650	-0.4657
-0.4590	-0.4586	-0.4611	-0.4596	-0.4603	-0.4581	-0.4627	-0.4597	-0.4551	-0.4566	-0.4565	-0.4554	-0.4554	-0.4549	-0.4547	-0.4554	-0.4544	-0.4516	-0.4539	-0.4536	-0.4574	-0.4528	-0.4502	-0.4535	-0.4531	-0.4512	-0.4501	-0.4494	-0.4478	-0.4498	-0.4477	-0.4461	-0.4458	-0.4473	-0.4465	-0.4470	-0.4456	-0.4473	-0.4505	-0.4535	-0.4519
0.5780	0.5780	0.5769	0.5767	0.5757	0.5773	0.5704	0.5771	0.5776	0.5777	0.5778	0.5774	0.5788	0.5771	0.5784	0.5777	0.5787	0.5791	0.5779	0.5782	0.5738	0.5783	0.5785	0.5768	0.5759	0.5776	0.5759	0.5756	0.5758	0.5730	0.5715	0.5754	0.5749	0.5749	0.5756	0.5758	0.5757	0.5786	0.5763	0.5752	0.5779
0.8882	0.8867	0.8851	0.8870	0.8867	0.8855	0.8832	0.8857	0.8884	0.8880	0.8888	0.8894	0.8885	0.8892	0.8884	0.8884	0.8888	0.8891	0.8872	0.8890	0.9069	0.8926	0.8932	0.8910	0.8938	0.8912	0.8935	0.8933	0.8946	0.8938	0.8901	0.8885	0.8912	0.8920	0.8957	0.8917	0.8915	0.8905	0.8849	0.8848	0.8891
-0.4520	-0.4521	-0.4557	-0.4552	-0.4568	-0.4571	-0.4572	-0.4559	-0.4558	-0.4536	-0.4538	-0.4525	-0.4539	-0.4536	-0.4540	-0.4561	-0.4552	-0.4525	-0.4604	-0.4614	-0.4680	-0.4639	-0.4638	-0.4685	-0.4682	-0.4653	-0.4676	-0.4656	-0.4674	-0.4671	-0.4667	-0.4683	-0.4692	-0.4695	-0.4694	-0.4681	-0.4650	-0.4664	-0.4634	-0.4582	-0.4591
-0.5735	-0.5736	-0.5787	-0.5792	-0.5804	-0.5767	-0.5811	-0.5776	-0.5703	-0.5733	-0.5745	-0.5740	-0.5734	-0.5731	-0.5728	-0.5750	-0.5744	-0.5711	-0.5739	-0.5732	-0.5753	-0.5717	-0.5719	-0.5742	-0.5719	-0.5714	-0.5708	-0.5691	-0.5683	-0.5680	-0.5681	-0.5661	-0.5661	-0.5690	-0.5675	-0.5678	-0.5670	-0.5700	-0.5753	-0.5778	-0.5780
1.1475	1.1462	1.1428	1.1540	1.1488	1.1483	1.1515	1.1493	1.1515	1.1541	1.1561	1.1518	1.1503	1.1564	1.1670	1.1545	1.1572	1.1561	1.1529	1.1605	1.1735	1.3503	1.3516	1.3572	1.3498	1.3505	1.3512	1.3543	1.3634	1.3519	1.3543	1.3512	1.3555	1.3529	1.3440	1.3576	1.3574	1.3505	1.3558	1.3477	1.3582
0.0849	0.0841	0.0817	0.0822	0.0806	0.0829	0.0748	0.0826	0.0830	0.0836	0.0825	0.0808	0.0822	0.0813	0.0823	0.0813	0.0816	0.0824	0.0814	0.0819	0.0757	0.0823	0.0828	0.0797	0.0804	0.0802	0.0796	0.0791	0.0790	0.0778	0.0788	0.0789	0.0809	0.0778	0.0792	0.0798	0.0839	0.0821	0.0792	0.0795	0.0836
-0.5444	-0.5456	-0.5481	-0.5484	-0.5501	-0.5469	-0.5498	-0.5466	-0.5440	-0.5460	-0.5462	-0.5452	-0.5448	-0.5460	-0.5453	-0.5459	-0.5456	-0.5420	-0.5446	-0.5448	-0.5462	-0.5437	-0.5424	-0.5443	-0.5439	-0.5424	-0.5432	-0.5430	-0.5431	-0.5435	-0.5436	-0.5437	-0.5436	-0.5459	-0.5454	-0.5448	-0.5443	-0.5435	-0.5461	-0.5478	-0.5499
0.4203	0.4193	0.4172	0.4177	0.4174	0.4189	0.4126	0.4170	0.4184	0.4175	0.4183	0.4175	0.4176	0.4168	0.4154	0.4156	0.4161	0.4165	0.4154	0.4163	0.4131	0.4169	0.4179	0.4173	0.4168	0.4170	0.4155	0.4153	0.4148	0.4145	0.4142	0.4161	0.4166	0.4155	0.4164	0.4163	0.4165	0.4195	0.4184	0.4195	0.4198
-0.5419	-0.5422	-0.5439	-0.5435	-0.5437	-0.5412	-0.5467	-0.5426	-0.5359	-0.5375	-0.5373	-0.5361	-0.5331	-0.5340	-0.5310	-0.5304	-0.5300	-0.5310	-0.5280	-0.5296	-0.5319	-0.5277	-0.5209	-0.5210	-0.5198	-0.5133	-0.5128	-0.5123	-0.5107	-0.5104	-0.5087	-0.5066	-0.5082	-0.5097	-0.5073	-0.5071	-0.5041	-0.5066	-0.5143	-0.5194	-0.5230
-0.4383	-0.4375	-0.4393	-0.4390	-0.4388	-0.4386	-0.4400	-0.4394	-0.4373	-0.4387	-0.4388	-0.4382	-0.4392	-0.4390	-0.4386	-0.4379	-0.4371	-0.4363	-0.4382	-0.4379	-0.4406	-0.4383	-0.4400	-0.4397	-0.4394	-0.4375	-0.4376	-0.4358	-0.4354	-0.4339	-0.4341	-0.4334	-0.4337	-0.4357	-0.4342	-0.4342	-0.4330	-0.4332	-0.4357	-0.4356	-0.4371
2.4559	2.4548	2.4519	2.4545	2.4741	2.4556	2.4529	2.4552	2.4546	2.4528	2.4538	2.4537	2.4537	2.4530	2.4517	2.4505	2.4516	2.4508	2.4505	2.4495	2.4495	2.4493	2.4490	2.4477	2.4486	2.4494	2.4484	2.4476	2.4477	2.4478	2.4454	2.4476	2.4476	2.4485	2.4482	2.4481	2.4473	2.4499	2.4508	2.4497	2.4530
-0.7786	-0.7787	-0.7829	-0.7834	-0.7841	-0.7795	-0.7887	-0.7812	-0.7720	-0.7779	-0.7769	-0.7765	-0.7770	-0.7796	-0.7778	-0.7794	-0.7792	-0.7723	-0.7792	-0.7794	-0.7798	-0.7793	-0.7789	-0.7836	-0.7794	-0.7779	-0.7789	-0.7781	-0.7802	-0.7787	-0.7776	-0.7778	-0.7765	-0.7801	-0.7776	-0.7776	-0.7773	-0.7776	-0.7819	-0.7819	-0.7969
-0.2918	-0.2912	-0.2933	-0.2931	-0.2934	-0.2919	-0.2951	-0.2926	-0.2897	-0.2911	-0.2915	-0.2910	-0.2909	-0.2905	-0.2905	-0.2902	-0.2903	-0.2883	-0.2897	-0.2901	-0.2934	-0.2884	-0.2869	-0.2884	-0.2876	-0.2862	-0.2867	-0.2853	-0.2862	-0.2871	-0.2866	-0.2868	-0.2875	-0.2887	-0.2868	-0.2866	-0.2860	-0.2854	-0.2875	-0.2860	-0.2862
-0.3575	-0.3571	-0.3586	-0.3585	-0.3588	-0.3568	-0.3612	-0.3583	-0.3549	-0.3560	-0.3573	-0.3565	-0.3564	-0.3561	-0.3564	-0.3562	-0.3547	-0.3548	-0.3569	-0.3554	-0.3582	-0.3541	-0.3523	-0.3539	-0.3534	-0.3522	-0.3535	-0.3557	-0.3556	-0.3617	-0.3605	-0.3600	-0.3591	-0.3643	-0.3608	-0.3595	-0.3579	-0.3603	-0.3625	-0.3618	-0.3601
-0.2298	-0.2196	-0.2218	-0.2169	-0.2219	-0.2207	-0.2259	-0.2132	-0.2112	-0.2136	-0.2139	-0.2119	-0.2122	-0.2121	-0.2127	-0.2125	-0.2105	-0.2115	-0.2188	-0.2127	-0.2441	-0.2170	-0.2165	-0.2228	-0.2191	-0.2231	-0.2264	-0.2235	-0.2257	-0.2196	-0.2257	-0.2198	-0.2218	-0.2230	-0.2198	-0.2120	-0.2222	-0.2153	-0.2232	-0.2204	-0.2308
-0.1207	-0.1196	-0.1426	-0.1327	-0.1331	-0.1311	-0.1424	-0.1365	-0.1301	-0.1365	-0.1313	-0.1295	-0.1308	-0.1340	-0.1333	-0.1358	-0.1369	-0.1314	-0.1390	-0.1416	-0.1741	-0.1481	-0.1406	-0.1484	-0.1494	-0.1457	-0.1464	-0.1481	-0.1494	-0.1486	-0.1491	-0.1499	-0.1500	-0.1521	-0.1501	-0.1476	-0.1467	-0.1432	-0.1430	-0.1445	-0.1401
-0.2599	-0.2617	-0.2619	-0.2623	-0.2588	-0.2572	-0.2632	-0.2602	-0.2582	-0.2592	-0.2599	-0.2614	-0.2641	-0.2639	-0.2608	-0.2647	-0.2626	-0.2621	-0.2649	-0.2642	-0.2681	-0.2656	-0.2652	-0.2674	-0.2711	-0.2662	-0.2690	-0.2664	-0.2713	-0.2674	-0.2685	-0.2682	-0.2704	-0.2703	-0.2704	-0.2701	-0.2704	-0.2687	-0.2670	-0.2626	-0.2620
0.2621	0.2625	0.2614	0.2608	0.2611	0.2619	0.2585	0.2608	0.2624	0.2614	0.2622	0.2617	0.2614	0.2618	0.2613	0.2611	0.2600	0.2608	0.2607	0.2604	0.2597	0.2593	0.2621	0.2621	0.2624	0.2627	0.2610	0.2606	0.2611	0.2590	0.2596	0.2607	0.2610	0.2599	0.2602	0.2598	0.2614	0.2616	0.2606	0.2610	0.2616
-0.0013	-0.0006	-0.0055	-0.0054	-0.0053	-0.0046	-0.0096	-0.0053	-0.0026	-0.0046	-0.0043	-0.0045	-0.0040	-0.0034	-0.0031	-0.0051	-0.0035	-0.0050	-0.0061	-0.0058	-0.0169	-0.0049	-0.0028	-0.0042	-0.0042	-0.0030	-0.0035	-0.0026	-0.0038	-0.0066	-0.0038	-0.0037	-0.0037	-0.0058	-0.0053	-0.0041	-0.0030	-0.0016	-0.0027	-0.0039	-0.0068
-0.5303	-0.5323	-0.5317	-0.5313	-0.5309	-0.5306	-0.5309	-0.5299	-0.5305	-0.5301	-0.5306	-0.5291	-0.5283	-0.5283	-0.5280	-0.5290	-0.5275	-0.5268	-0.5273	-0.5268	-0.5288	-0.5279	-0.5207	-0.5210	-0.5196	-0.5179	-0.5174	-0.5164	-0.5166	-0.5177	-0.5162	-0.5189	-0.5188	-0.5209	-0.5202	-0.5210	-0.5196	-0.5197	-0.5237	-0.5239	-0.5235
-0.2462	-0.2453	-0.2473	-0.2469	-0.2483	-0.2470	-0.2497	-0.2468	-0.2422	-0.2447	-0.2439	-0.2452	-0.2440	-0.2442	-0.2440	-0.2436	-0.2432	-0.2419	-0.2437	-0.2433	-0.2470	-0.2419	-0.2404	-0.2428	-0.2416	-0.2408	-0.2420	-0.2399	-0.2409	-0.2415	-0.2393	-0.2393	-0.2395	-0.2417	-0.2400	-0.2394	-0.2393	-0.2394	-0.2426	-0.2431	-0.2417
2.4408	2.4396	2.4359	2.4396	2.4409	2.4384	2.4386	2.4403	2.4415	2.4415	2.4418	2.4418	2.4421	2.4406	2.4413	2.4409	2.4415	2.4400	2.4416	2.4410	2.4363	2.4379	2.4384	2.4344	2.4377	2.4371	2.4358	2.4341	2.4352	2.4347	2.4339	2.4347	2.4345	2.4350	2.4354	2.4345	2.4341	2.4395	2.4394	2.4386	2.4415
0.9865	0.9848	0.9844	0.9832	0.9794	0.9835	0.9745	0.9799	0.9813	0.9817	0.9819	0.9825	0.9815	0.9832	0.9814	0.9805	0.9825	0.9833	0.9798	0.9853	0.9572	0.9817	0.9806	0.9763	0.9792	0.9831	0.9790	0.9782	0.9790	0.9778	0.9763	0.9976	0.9823	0.9740	0.9761	0.9758	0.9770	0.9797	0.9788	0.9762	0.9605
-0.2942	-0.2942	-0.2988	-0.2982	-0.2992	-0.2951	-0.3015	-0.2959	-0.2900	-0.2925	-0.2915	-0.2915	-0.2915	-0.2913	-0.2915	-0.2930	-0.2916	-0.2899	-0.2921	-0.2922	-0.2935	-0.2907	-0.2899	-0.2919	-0.2915	-0.2890	-0.2895	-0.2882	-0.2881	-0.2893	-0.2882	-0.2864	-0.2865	-0.2909	-0.2885	-0.2886	-0.2878	-0.2882	-0.2949	-0.2974	-0.2949
0.6749	0.6758	0.6721	0.6724	0.6720	0.6728	0.6677	0.6721	0.6731	0.6724	0.6753	0.6758	0.6737	0.6736	0.6739	0.6729	0.6734	0.6745	0.6727	0.6731	0.6733	0.6739	0.6746	0.6726	0.6723	0.6730	0.6718	0.6714	0.6710	0.6704	0.6684	0.6718	0.6714	0.6710	0.6722	0.6722	0.6723	0.6748	0.6735	0.6781	0.6759
-0.3258	-0.3238	-0.3312	-0.3279	-0.3284	-0.3259	-0.3336	-0.3271	-0.3246	-0.3272	-0.3277	-0.3265	-0.3267	-0.3278	-0.3264	-0.3271	-0.3270	-0.3284	-0.3296	-0.3289	-0.3338	-0.3298	-0.3328	-0.3313	-0.3316	-0.3318	-0.3308	-0.3288	-0.3289	-0.3297	-0.3294	-0.3297	-0.3293	-0.3295	-0.3293	-0.3284	-0.3283	-0.3287	-0.3287	-0.3293	-0.3275
-0.4436	-0.4431	-0.4459	-0.4450	-0.4461	-0.4433	-0.4475	-0.4439	-0.4404	-0.4427	-0.4418	-0.4415	-0.4394	-0.4399	-0.4393	-0.4397	-0.4401	-0.4371	-0.4386	-0.4392	-0.4432	-0.4390	-0.4397	-0.4413	-0.4418	-0.4407	-0.4409	-0.4414	-0.4416	-0.4431	-0.4429	-0.4373	-0.4393	-0.4400	-0.4393	-0.4413	-0.4423	-0.4391	-0.4377	-0.4381	-0.4381
-0.1697	-0.1684	-0.1720	-0.1723	-0.1734	-0.1695	-0.1788	-0.1740	-0.1712	-0.1706	-0.1700	-0.1691	-0.1696	-0.1701	-0.1721	-0.1734	-0.1729	-0.1724	-0.1761	-0.1770	-0.1916	-0.1788	-0.1795	-0.1848	-0.1855	-0.1834	-0.1876	-0.1874	-0.1879	-0.1899	-0.1882	-0.1878	-0.1883	-0.1911	-0.1880	-0.1873	-0.1862	-0.1865	-0.1841	-0.1843	-0.1813
-0.4601	-0.4577	-0.4610	-0.4606	-0.4637	-0.4596	-0.4681	-0.4614	-0.4560	-0.4606	-0.4595	-0.4586	-0.4587	-0.4589	-0.4589	-0.4583	-0.4584	-0.4562	-0.4593	-0.4580	-0.4641	-0.4587	-0.4526	-0.4583	-0.4583	-0.4550	-0.4561	-0.4541	-0.4520	-0.4537	-0.4514	-0.4501	-0.4511	-0.4541	-0.4496	-0.4511	-0.4494	-0.4490	-0.4559	-0.4588	-0.4580
-0.2879	-0.2894	-0.2932	-0.2922	-0.2942	-0.2919	-0.2968	-0.2917	-0.2893	-0.2907	-0.2904	-0.2891	-0.2890	-0.2899	-0.2886	-0.2903	-0.2886	-0.2873	-0.2886	-0.2888	-0.2906	-0.2876	-0.2867	-0.2884	-0.2881	-0.2859	-0.2857	-0.2847	-0.2843	-0.2852	-0.2844	-0.2834	-0.2826	-0.2852	-0.2840	-0.2838	-0.2828	-0.2835	-0.2887	-0.2924	-0.2912
0.8279	0.8278	0.8225	0.8232	0.8235	0.8241	0.8234	0.8248	0.8247	0.8235	0.8257	0.8262	0.8256	0.8252	0.8265	0.8215	0.8230	0.8220	0.8215	0.8223	0.8268	0.8273	0.8281	0.8277	0.8265	0.8303	0.8301	0.8302	0.8300	0.8286	0.8278	0.8287	0.8289	0.8290	0.8294	0.8293	0.8278	0.8308	0.8280	0.8233	0.8262
0.4139	0.4132	0.4140	0.4125	0.4120	0.4126	0.4115	0.4127	0.4141	0.4131	0.4137	0.4140	0.4144	0.4135	0.4134	0.4125	0.4141	0.4144	0.4140	0.4131	0.4070	0.4130	0.4136	0.4109	0.4122	0.4121	0.4116	0.4116	0.4134	0.4122	0.4145	0.4126	0.4146	0.4123	0.4143	0.4140	0.4137	0.4146	0.4120	0.4097	0.4085
-0.3227	-0.3254	-0.3324	-0.3285	-0.3334	-0.3270	-0.3360	-0.3264	-0.3209	-0.3244	-0.3238	-0.3203	-0.3194	-0.3201	-0.3182	-0.3195	-0.3185	-0.3157	-0.3194	-0.3198	-0.3212	-0.3206	-0.3183	-0.3213	-0.3204	-0.3184	-0.3182	-0.3170	-0.3163	-0.3202	-0.3188	-0.3173	-0.3160	-0.3200	-0.3182	-0.3172	-0.3144	-0.3147	-0.3226	-0.3277	-0.3250
0.0400	0.0409	0.0397	0.0399	0.0400	0.0412	0.0371	0.0408	0.0434	0.0424	0.0424	0.0421	0.0429	0.0425	0.0416	0.0413	0.0411	0.0425	0.0400	0.0402	0.0280	0.0399	0.0416	0.0387	0.0379	0.0394	0.0369	0.0377	0.0360	0.0330	0.0336	0.0342	0.0336	0.0322	0.0335	0.0336	0.0335	0.0363	0.0335	0.0345	0.0368
-0.5882	-0.5875	-0.5897	-0.5894	-0.5904	-0.5878	-0.5912	-0.5877	-0.5865	-0.5884	-0.5881	-0.5883	-0.5857	-0.5855	-0.5856	-0.5863	-0.5858	-0.5856	-0.5869	-0.5858	-0.5878	-0.5848	-0.6153	-0.6180	-0.6188	-0.6191	-0.6193	-0.6193	-0.6201	-0.6203	-0.6195	-0.6214	-0.6214	-0.6214	-0.6220	-0.6213	-0.6222	-0.6218	-0.6214	-0.6195	-0.6189
-0.3725	-0.3713	-0.3740	-0.3704	-0.3710	-0.3688	-0.3742	-0.3712	-0.3691	-0.3707	-0.3686	-0.3672	-0.3682	-0.3684	-0.3696	-0.3704	-0.3703	-0.3676	-0.3717	-0.3698	-0.3653	-0.3673	-0.3628	-0.3671	-0.3660	-0.3636	-0.3644	-0.3642	-0.3639	-0.3654	-0.3642	-0.3627	-0.3637	-0.3646	-0.3633	-0.3625	-0.3624	-0.3599	-0.3616	-0.3634	-0.3605
-0.5506	-0.5521	-0.5551	-0.5561	-0.5576	-0.5542	-0.5562	-0.5550	-0.5514	-0.5530	-0.5538	-0.5525	-0.5515	-0.5515	-0.5500	-0.5522	-0.5515	-0.5493	-0.5521	-0.5525	-0.5544	-0.5509	-0.5490	-0.5511	-0.5486	-0.5483	-0.5474	-0.5465	-0.5454	-0.5449	-0.5446	-0.5437	-0.5427	-0.5441	-0.5440	-0.5442	-0.5436	-0.5462	-0.5502	-0.5522	-0.5532
0.9653	0.9641	0.9617	0.9590	0.9664	0.9629	0.9577	0.9617	0.9623	0.9609	0.9625	0.9623	0.9613	0.9596	0.9590	0.9583	0.9593	0.9587	0.9572	0.9566	0.9495	0.9515	0.9573	0.9527	0.9507	0.9567	0.9541	0.9533	0.9584	0.9567	0.9534	0.9588	0.9592	0.9582	0.9590	0.9592	0.9615	0.9585	0.9518	0.9463	0.9475
-0.4681	-0.4674	-0.4679	-0.4711	-0.4720	-0.4682	-0.4780	-0.4694	-0.4636	-0.4672	-0.4658	-0.4654	-0.4650	-0.4657	-0.4662	-0.4664	-0.4637	-0.4582	-0.4646	-0.4651	-0.4783	-0.4659	-0.4565	-0.4673	-0.4674	-0.4625	-0.4652	-0.4604	-0.4604	-0.4627	-0.4614	-0.4602	-0.4613	-0.4634	-0.4611	-0.4618	-0.4620	-0.4606	-0.4651	-0.4689	-0.4688
0.8202	0.8205	0.8179	0.8176	0.8180	0.8201	0.8145	0.8184	0.8192	0.8191	0.8202	0.8201	0.8199	0.8194	0.8189	0.8186	0.8190	0.8202	0.8181	0.8182	0.8070	0.8171	0.8183	0.8156	0.8159	0.8162	0.8150	0.8153	0.8146	0.8130	0.8128	0.8133	0.8146	0.8132	0.8141	0.8142	0.8147	0.8156	0.8151	0.8137	0.8151
0.1769	0.1776	0.1762	0.1765	0.1761	0.1780	0.1714	0.1771	0.1796	0.1783	0.1786	0.1782	0.1780	0.1781	0.1771	0.1766	0.1776	0.1775	0.1761	0.1756	0.1702	0.1752	0.1749	0.1730	0.1735	0.1738	0.1728	0.1732	0.1731	0.1701	0.1714	0.1724	0.1725	0.1711	0.1719	0.1724	0.1739	0.1734	0.1732	0.1727	0.1715
-0.0235	-0.0213	-0.0249	-0.0243	-0.0252	-0.0229	-0.0301	-0.0237	-0.0195	-0.0233	-0.0214	-0.0200	-0.0208	-0.0218	-0.0226	-0.0233	-0.0214	-0.0190	-0.0214	-0.0229	-0.0295	-0.0206	-0.0167	-0.0221	-0.0225	-0.0204	-0.0228	-0.0205	-0.0191	-0.0230	-0.0212	-0.0205	-0.0207	-0.0222	-0.0200	-0.0202	-0.0189	-0.0193	-0.0228	-0.0248	-0.0236
-0.0059	-0.0053	-0.0066	-0.0049	-0.0062	-0.0046	-0.0072	-0.0033	-0.0032	-0.0036	-0.0060	-0.0048	-0.0053	-0.0055	-0.0072	-0.0082	-0.0063	-0.0077	-0.0080	-0.0086	-0.0088	-0.0084	-0.0054	-0.0087	-0.0084	-0.0068	-0.0091	-0.0091	-0.0094	-0.0123	-0.0117	-0.0109	-0.0121	-0.0127	-0.0109	-0.0108	-0.0112	-0.0091	-0.0109	-0.0137	-0.0103
-0.0826	-0.0821	-0.0832	-0.0827	-0.0844	-0.0832	-0.0847	-0.0824	-0.0815	-0.0826	-0.0824	-0.0819	-0.0819	-0.0820	-0.0827	-0.0816	-0.0806	-0.0798	-0.0815	-0.0797	-0.0826	-0.0755	-0.0788	-0.0812	-0.0796	-0.0784	-0.0788	-0.0790	-0.0788	-0.0795	-0.0823	-0.0815	-0.0797	-0.0840	-0.0799	-0.0816	-0.0807	-0.0791	-0.0816	-0.0798	-0.0750
-0.1686	-0.1684	-0.1709	-0.1729	-0.1738	-0.1717	-0.1740	-0.1712	-0.1698	-0.1705	-0.1701	-0.1675	-0.1683	-0.1676	-0.1692	-0.1694	-0.1682	-0.1674	-0.1681	-0.1687	-0.1708	-0.1670	-0.1673	-0.1702	-0.1705	-0.1695	-0.1711	-0.1695	-0.1698	-0.1748	-0.1696	-0.1712	-0.1718	-0.1739	-0.1713	-0.1703	-0.1692	-0.1699	-0.1725	-0.1728	-0.1714
-0.1219	-0.1196	-0.1188	-0.1192	-0.1177	-0.1186	-0.1203	-0.1193	-0.1190	-0.1171	-0.1169	-0.1168	-0.1196	-0.1181	-0.1187	-0.1183	-0.1194	-0.1198	-0.1198	-0.1197	-0.1171	-0.1176	-0.1189	-0.1192	-0.1185	-0.1178	-0.1183	-0.1180	-0.1196	-0.1222	-0.1207	-0.1199	-0.1201	-0.1203	-0.1204	-0.1180	-0.1191	-0.1196	-0.1231	-0.1208	-0.1242
0.4439	0.4419	0.4416	0.4404	0.4393	0.4427	0.4418	0.4450	0.4426	0.4426	0.4420	0.4428	0.4411	0.4400	0.4420	0.4412	0.4416	0.4424	0.4429	0.4428	0.4371	0.4436	0.4414	0.4411	0.4415	0.4429	0.4431	0.4434	0.4418	0.4487	0.4465	0.4458	0.4472	0.4483	0.4470	0.4459	0.4470	0.4461	0.4421	0.4454	0.4407
-0.2051	-0.2046	-0.2062	-0.2067	-0.2086	-0.2048	-0.2128	-0.2061	-0.2021	-0.2039	-0.2037	-0.2026	-0.2026	-0.2027	-0.2026	-0.2029	-0.2020	-0.2008	-0.2027	-0.2027	-0.2102	-0.2022	-0.2000	-0.2020	-0.2021	-0.1990	-0.2006	-0.1983	-0.1975	-0.1999	-0.1979	-0.1972	-0.1978	-0.1993	-0.1968	-0.1963	-0.1973	-0.1968	-0.2016	-0.2019	-0.2024
0.5905	0.5905	0.5898	0.5899	0.5894	0.5907	0.5888	0.5898	0.5909	0.5915	0.5913	0.5913	0.5921	0.5920	0.5922	0.5916	0.5927	0.5928	0.5913	0.5922	0.5891	0.5923	0.5934	0.5931	0.5928	0.5939	0.5929	0.5943	0.5943	0.5953	0.5933	0.5952	0.5953	0.5940	0.5941	0.5941	0.5939	0.5930	0.5908	0.5892	0.5898
-0.5081	-0.5085	-0.5114	-0.5105	-0.5121	-0.5082	-0.5143	-0.5087	-0.5030	-0.5058	-0.5061	-0.5046	-0.5042	-0.5043	-0.5031	-0.5040	-0.5035	-0.5003	-0.5035	-0.5037	-0.5060	-0.5015	-0.4988	-0.5018	-0.5002	-0.4972	-0.4967	-0.4938	-0.4920	-0.4919	-0.4913	-0.4896	-0.4909	-0.4947	-0.4931	-0.4928	-0.4901	-0.4931	-0.5007	-0.5060	-0.5050
-0.2878	-0.2870	-0.2882	-0.2881	-0.2904	-0.2870	-0.2943	-0.2895	-0.2856	-0.2862	-0.2848	-0.2833	-0.2808	-0.2832	-0.2823	-0.2824	-0.2787	-0.2772	-0.2776	-0.2760	-0.2823	-0.2704	-0.2681	-0.2720	-0.2723	-0.2683	-0.2697	-0.2675	-0.2674	-0.2695	-0.2676	-0.2669	-0.2680	-0.2687	-0.2675	-0.2680	-0.2671	-0.2685	-0.2708	-0.2748	-0.2745
-0.0844	-0.0805	-0.0871	-0.0850	-0.0882	-0.0816	-0.0993	-0.0896	-0.0667	-0.0847	-0.0788	-0.0801	-0.0824	-0.0819	-0.0823	-0.0821	-0.0821	-0.0788	-0.0849	-0.0847	-0.1048	-0.0869	-0.0838	-0.0893	-0.0929	-0.0898	-0.0932	-0.0907	-0.0883	-0.0952	-0.0903	-0.0895	-0.0915	-0.0948	-0.0933	-0.0912	-0.0915	-0.0794	-0.0838	-0.0885	-0.0870
-0.3206	-0.3237	-0.3192	-0.3267	-0.3260	-0.3248	-0.3290	-0.3263	-0.3179	-0.3197	-0.3184	-0.3148	-0.3132	-0.3131	-0.3112	-0.3120	-0.3101	-0.3079	-0.3094	-0.3098	-0.3200	-0.3088	-0.3028	-0.3090	-0.3075	-0.3023	-0.3051	-0.3017	-0.2995	-0.3025	-0.2998	-0.2993	-0.3004	-0.3016	-0.2989	-0.2995	-0.2993	-0.2982	-0.3034	-0.3074	-0.3069
-0.5160	-0.5158	-0.5171	-0.5165	-0.5175	-0.5155	-0.5202	-0.5164	-0.5143	-0.5160	-0.5168	-0.5159	-0.5162	-0.5150	-0.5157	-0.5169	-0.5164	-0.5150	-0.5176	-0.5181	-0.5190	-0.5174	-0.4947	-0.4946	-0.4940	-0.4909	-0.4911	-0.4904	-0.4912	-0.4916	-0.4907	-0.4924	-0.4919	-0.4929	-0.4923	-0.4916	-0.4916	-0.4924	-0.4909	-0.4913	-0.4917
-0.9074	-0.9057	-0.9123	-0.9130	-0.9137	-0.9090	-0.9181	-0.9084	-0.8950	-0.9076	-0.9050	-0.9029	-0.9060	-0.9064	-0.9050	-0.9056	-0.9061	-0.8951	-0.9052	-0.9042	-0.9055	-0.9034	-0.9032	-0.9101	-0.9028	-0.9016	-0.9013	-0.9008	-0.9027	-0.9015	-0.9003	-0.8994	-0.8992	-0.9022	-0.8999	-0.9010	-0.8988	-0.9023	-0.9124	-0.9125	-0.9186
0.8763	0.8743	0.8762	0.8761	0.8729	0.8731	0.8720	0.8720	0.8721	0.8721	0.8731	0.8719	0.8709	0.8708	0.8718	0.8697	0.8674	0.8671	0.8660	0.8620	0.8679	0.8611	0.8631	0.8628	0.8608	0.8641	0.8631	0.8641	0.8668	0.8644	0.8650	0.8625	0.8660	0.8655	0.8662	0.8669	0.8665	0.8662	0.8632	0.8568	0.8563
0.7072	0.7060	0.7086	0.7103	0.7096	0.7108	0.7082	0.7101	0.7094	0.7104	0.7097	0.7100	0.7088	0.7107	0.7092	0.7093	0.7096	0.7095	0.7091	0.7084	0.7078	0.7100	0.7140	0.7129	0.7097	0.7114	0.7109	0.7101	0.7104	0.7095	0.7086	0.7101	0.7099	0.7100	0.7097	0.7104	0.7116	0.7136	0.7128	0.7137	0.7156
-0.2881	-0.2891	-0.2920	-0.2916	-0.2920	-0.2920	-0.2943	-0.2924	-0.2888	-0.2899	-0.2904	-0.2901	-0.2900	-0.2899	-0.2894	-0.2905	-0.2895	-0.2891	-0.2903	-0.2900	-0.2916	-0.2899	-0.2880	-0.2884	-0.2887	-0.2883	-0.2888	-0.2881	-0.2877	-0.2889	-0.2889	-0.2880	-0.2873	-0.2896	-0.2887	-0.2889	-0.2887	-0.2887	-0.2923	-0.2922	-0.2921
0.9253	0.9257	0.9236	0.9142	0.9178	0.9254	0.9195	0.9242	0.9236	0.9228	0.9203	0.9193	0.9175	0.9143	0.9126	0.9110	0.9098	0.9087	0.9059	0.9054	NaN	NaN	NaN	NaN	NaN	NaN	NaN	NaN	NaN	NaN	NaN	NaN	NaN	NaN	NaN	NaN	NaN	NaN	NaN	NaN	NaN
-0.3055	-0.3043	-0.3062	-0.3063	-0.3073	-0.3042	-0.3125	-0.3055	-0.3024	-0.3040	-0.3045	-0.3033	-0.3030	-0.3032	-0.3026	-0.3038	-0.3022	-0.3006	-0.3029	-0.3017	-0.3107	-0.3019	-0.3002	-0.3038	-0.3040	-0.3007	-0.3014	-0.3000	-0.2988	-0.3021	-0.3007	-0.2998	-0.2996	-0.3006	-0.2991	-0.2994	-0.2991	-0.2968	-0.3014	-0.2989	-0.2987
-0.3927	-0.3916	-0.3936	-0.3934	-0.3941	-0.3910	-0.3952	-0.3917	-0.3890	-0.3902	-0.3902	-0.3895	-0.3886	-0.3886	-0.3884	-0.3888	-0.3885	-0.3868	-0.3882	-0.3879	-0.3930	-0.3883	-0.3858	-0.3871	-0.3874	-0.3856	-0.3858	-0.3852	-0.3835	-0.3848	-0.3844	-0.3823	-0.3831	-0.3833	-0.3823	-0.3833	-0.3819	-0.3822	-0.3856	-0.3869	-0.3855
-0.4699	-0.4700	-0.4747	-0.4738	-0.4763	-0.4712	-0.4763	-0.4708	-0.4630	-0.4658	-0.4667	-0.4639	-0.4638	-0.4652	-0.4630	-0.4646	-0.4630	-0.4582	-0.4618	-0.4613	-0.4655	-0.4584	-0.4569	-0.4609	-0.4595	-0.4575	-0.4580	-0.4544	-0.4532	-0.4562	-0.4545	-0.4537	-0.4544	-0.4574	-0.4567	-0.4550	-0.4534	-0.4570	-0.4605	-0.4658	-0.4678
-0.3360	-0.3353	-0.3382	-0.3372	-0.3388	-0.3363	-0.3388	-0.3372	-0.3337	-0.3357	-0.3361	-0.3351	-0.3352	-0.3356	-0.3346	-0.3360	-0.3353	-0.3338	-0.3355	-0.3357	-0.3367	-0.3343	-0.3342	-0.3352	-0.3347	-0.3335	-0.3339	-0.3326	-0.3327	-0.3325	-0.3329	-0.3323	-0.3323	-0.3342	-0.3324	-0.3335	-0.3330	-0.3343	-0.3355	-0.3374	-0.3367
-0.4925	-0.4937	-0.4976	-0.4980	-0.4991	-0.4958	-0.5003	-0.4968	-0.4933	-0.4959	-0.4962	-0.4950	-0.4944	-0.4953	-0.4949	-0.4957	-0.4947	-0.4946	-0.4963	-0.4968	-0.5002	-0.4945	-0.4950	-0.4966	-0.4963	-0.4936	-0.4941	-0.4939	-0.4950	-0.4935	-0.4950	-0.4956	-0.4940	-0.4957	-0.4950	-0.4958	-0.4945	-0.4930	-0.4981	-0.5032	-0.5041
-0.2307	-0.2314	-0.2332	-0.2307	-0.2300	-0.2306	-0.2299	-0.2293	-0.2301	-0.2336	-0.2334	-0.2340	-0.2354	-0.2361	-0.2360	-0.2374	-0.2358	-0.2361	-0.2362	-0.2371	-0.2390	-0.2373	-0.2372	-0.2388	-0.2385	-0.2376	-0.2382	-0.2367	-0.2373	-0.2395	-0.2380	-0.2369	-0.2355	-0.2396	-0.2382	-0.2376	-0.2337	-0.2321	-0.2260	-0.2285	-0.2342
0.9371	0.9366	0.9325	0.9266	0.9332	0.9350	0.9297	0.9349	0.9352	0.9337	0.9328	0.9328	0.9318	0.9291	0.9259	0.9269	0.9324	0.9295	0.9299	0.9266	0.9089	0.9245	NaN	NaN	NaN	NaN	NaN	NaN	NaN	NaN	NaN	NaN	NaN	NaN	NaN	NaN	NaN	NaN	NaN	NaN	NaN
0.9058	0.9045	0.9030	0.9025	0.9026	0.9021	0.8989	0.9034	0.9046	0.9035	0.9041	0.9025	0.9030	0.9009	0.9023	0.9007	0.9051	0.9037	0.9036	0.9024	0.8956	0.8998	0.9002	0.8960	0.8977	0.8969	0.8938	0.8944	0.8917	0.8880	0.8910	0.8895	0.8911	0.8903	0.8936	0.8925	0.8906	0.8909	0.8969	0.8940	0.9015
0.9278	0.9257	0.9244	0.9236	0.9228	0.9253	0.9206	0.9260	0.9253	0.9235	0.9230	0.9227	0.9212	0.9203	0.9183	0.9172	0.9174	0.9160	0.9153	0.9129	0.8945	0.9076	0.9084	0.9002	0.9008	0.9039	0.8976	0.8970	0.8941	0.8948	0.8940	0.8960	0.8953	0.8993	0.8960	0.9117	0.9019	0.9082	0.9082	0.9008	0.8913
0.0848	0.0853	0.0823	0.0834	0.0839	0.0854	0.0792	0.0851	0.0883	0.0866	0.0874	0.0881	0.0872	0.0873	0.0862	0.0858	0.0873	0.0880	0.0855	0.0851	0.0750	0.0852	0.0869	0.0846	0.0836	0.0858	0.0842	0.0845	0.0842	0.0835	0.0822	0.0839	0.0844	0.0821	0.0828	0.0827	0.0831	0.0844	0.0827	0.0823	0.0837
-0.2596	-0.2605	-0.2590	-0.2608	-0.2614	-0.2589	-0.2637	-0.2595	-0.2567	-0.2568	-0.2539	-0.2538	-0.2514	-0.2513	-0.2499	-0.2506	-0.2493	-0.2473	-0.2486	-0.2477	-0.2541	-0.2473	-0.2441	-0.2469	-0.2468	-0.2467	-0.2474	-0.2475	-0.2474	-0.2500	-0.2497	-0.2501	-0.2501	-0.2511	-0.2500	-0.2501	-0.2504	-0.2496	-0.2516	-0.2505	-0.2491
-0.2733	-0.2707	-0.2800	-0.2728	-0.2727	-0.2699	-0.2776	-0.2727	-0.2701	-0.2726	-0.2717	-0.2713	-0.2708	-0.2716	-0.2719	-0.2733	-0.2734	-0.2721	-0.2759	-0.2765	-0.2917	-0.2794	-0.2780	-0.2826	-0.2835	-0.2826	-0.2866	-0.2834	-0.2851	-0.2866	-0.2858	-0.2838	-0.2842	-0.2877	-0.2852	-0.2852	-0.2843	-0.2819	-0.2860	-0.2877	-0.2825
-0.2813	-0.2831	-0.2853	-0.2848	-0.2863	-0.2827	-0.2881	-0.2818	-0.2800	-0.2801	-0.2791	-0.2781	-0.2805	-0.2793	-0.2806	-0.2805	-0.2805	-0.2789	-0.2786	-0.2809	-0.2799	-0.2793	-0.2783	-0.2774	-0.2773	-0.2736	-0.2752	-0.2755	-0.2748	-0.2745	-0.2746	-0.2748	-0.2736	-0.2742	-0.2749	-0.2761	-0.2738	-0.2760	-0.2786	-0.2812	-0.2787
-0.2182	-0.2159	-0.2316	-0.2187	-0.2178	-0.2155	-0.2212	-0.2186	-0.2168	-0.2200	-0.2229	-0.2222	-0.2272	-0.2304	-0.2291	-0.2304	-0.2299	-0.2298	-0.2358	-0.2382	-0.2691	-0.2500	-0.2439	-0.2509	-0.2523	-0.2499	-0.2550	-0.2529	-0.2551	-0.2611	-0.2601	-0.2605	-0.2609	-0.2644	-0.2602	-0.2581	-0.2576	-0.2531	-0.2576	-0.2586	-0.2503
0.4666	0.4662	0.4629	0.4638	0.4637	0.4645	0.4582	0.4626	0.4637	0.4629	0.4632	0.4636	0.4638	0.4634	0.4630	0.4625	0.4633	0.4636	0.4624	0.4625	0.4571	0.4623	0.4673	0.4656	0.4651	0.4660	0.4651	0.4645	0.4646	0.4633	0.4644	0.4665	0.4658	0.4646	0.4660	0.4665	0.4696	0.4733	0.4695	0.4699	0.4698
-0.3157	-0.3163	-0.3216	-0.3200	-0.3204	-0.3181	-0.3212	-0.3190	-0.3147	-0.3162	-0.3166	-0.3159	-0.3178	-0.3178	-0.3179	-0.3190	-0.3176	-0.3176	-0.3191	-0.3205	-0.3213	-0.3183	-0.3178	-0.3190	-0.3197	-0.3177	-0.3188	-0.3177	-0.3196	-0.3209	-0.3204	-0.3197	-0.3196	-0.3225	-0.3218	-0.3221	-0.3199	-0.3184	-0.3202	-0.3218	-0.3203
-0.4199	-0.4191	-0.4216	-0.4226	-0.4228	-0.4210	-0.4260	-0.4216	-0.4183	-0.4198	-0.4175	-0.4171	-0.4158	-0.4161	-0.4141	-0.4146	-0.4122	-0.4101	-0.4119	-0.4129	-0.4192	-0.4127	-0.4118	-0.4149	-0.4154	-0.4156	-0.4178	-0.4152	-0.4139	-0.4146	-0.4136	-0.4126	-0.4127	-0.4147	-0.4129	-0.4134	-0.4137	-0.4128	-0.4176	-0.4241	-0.4240
-0.2019	-0.2041	-0.2063	-0.2052	-0.2073	-0.2048	-0.2089	-0.2053	-0.2010	-0.2062	-0.2037	-0.2059	-0.2054	-0.2052	-0.2058	-0.2049	-0.2066	-0.2057	-0.2049	-0.2065	-0.2080	-0.2068	-0.2029	-0.2041	-0.2053	-0.2065	-0.2040	-0.2018	-0.2014	-0.2038	-0.2061	-0.2033	-0.2060	-0.2048	-0.2036	-0.2070	-0.2023	-0.1990	-0.2021	-0.2026	-0.2037
0.8987	0.8985	0.8971	0.8963	0.8958	0.8980	0.8919	0.8958	0.8965	0.8958	0.8960	0.8964	0.8951	0.8951	0.8938	0.8933	0.8940	0.8936	0.8923	0.8922	0.8820	0.8855	0.8862	0.8850	0.8850	0.8849	0.8824	0.8825	0.8834	0.8794	0.8798	0.8813	0.8824	0.8819	0.8825	0.8821	0.8834	0.8859	0.8871	0.8868	0.8935
-0.0516	-0.0508	-0.0488	-0.0522	-0.0423	-0.0529	-0.0504	-0.0519	-0.0515	-0.0528	-0.0535	-0.0536	-0.0554	-0.0545	-0.0552	-0.0546	-0.0534	-0.0531	-0.0531	-0.0538	-0.0559	-0.0539	-0.0535	-0.0535	-0.0523	-0.0517	-0.0533	-0.0531	-0.0532	-0.0539	-0.0531	-0.0518	-0.0534	-0.0542	-0.0530	-0.0525	-0.0525	-0.0513	-0.0504	-0.0495	-0.0564
-0.3058	-0.3062	-0.3054	-0.3061	-0.3064	-0.3048	-0.3101	-0.3047	-0.3045	-0.3046	-0.3044	-0.3032	-0.3040	-0.3053	-0.3059	-0.3057	-0.3062	-0.3060	-0.3079	-0.3055	-0.3095	-0.3045	-0.3076	-0.3113	-0.3095	-0.3076	-0.3082	-0.3065	-0.3076	-0.3077	-0.3071	-0.3072	-0.3079	-0.3081	-0.3067	-0.3075	-0.3068	-0.3070	-0.3095	-0.3089	-0.3084
-0.2032	-0.2009	-0.2004	-0.2019	-0.2017	-0.2000	-0.2036	-0.2014	-0.2009	-0.2026	-0.2029	-0.2023	-0.2030	-0.2038	-0.2020	-0.2045	-0.2031	-0.2037	-0.2032	-0.2045	-0.2063	-0.2019	-0.2012	-0.2038	-0.2012	-0.2006	-0.2018	-0.2026	-0.2005	-0.2019	-0.2018	-0.2022	-0.2021	-0.2024	-0.2021	-0.2024	-0.2022	-0.2000	-0.1984	-0.1984	-0.1971
-0.1885	-0.1882	-0.1890	-0.1893	-0.1905	-0.1872	-0.1978	-0.1876	-0.1829	-0.1865	-0.1849	-0.1842	-0.1842	-0.1833	-0.1829	-0.1833	-0.1817	-0.1805	-0.1824	-0.1827	-0.1909	-0.1819	-0.1784	-0.1821	-0.1822	-0.1786	-0.1793	-0.1781	-0.1775	-0.1793	-0.1776	-0.1772	-0.1776	-0.1796	-0.1782	-0.1779	-0.1781	-0.1781	-0.1816	-0.1828	-0.1810
-0.2522	-0.2524	-0.2523	-0.2521	-0.2501	-0.2499	-0.2548	-0.2500	-0.2490	-0.2494	-0.2487	-0.2490	-0.2496	-0.2501	-0.2503	-0.2513	-0.2512	-0.2495	-0.2528	-0.2517	-0.2653	-0.2575	-0.2640	-0.2687	-0.2686	-0.2679	-0.2713	-0.2682	-0.2676	-0.2695	-0.2699	-0.2706	-0.2695	-0.2739	-0.2707	-0.2691	-0.2652	-0.2649	-0.2616	-0.2629	-0.2597
-0.2776	-0.2781	-0.2773	-0.2779	-0.2781	-0.2770	-0.2779	-0.2776	-0.2787	-0.2781	-0.2788	-0.2791	-0.2781	-0.2789	-0.2781	-0.2788	-0.2791	-0.2790	-0.2793	-0.2795	-0.2795	-0.2786	-0.2790	-0.2790	-0.2789	-0.2789	-0.2780	-0.2793	-0.2785	-0.2791	-0.2796	-0.2803	-0.2806	-0.2813	-0.2811	-0.2823	-0.2816	-0.2839	-0.2822	-0.2826	-0.2812
0.9983	0.9980	0.9955	0.9880	0.9922	0.9956	0.9903	0.9951	0.9967	0.9946	0.9952	0.9962	0.9957	0.9954	0.9945	0.9932	0.9952	0.9956	0.9933	0.9937	0.9798	0.9929	1.0013	0.9958	0.9908	0.9992	0.9959	0.9948	1.0036	0.9982	0.9912	1.0064	1.0040	1.0025	1.0042	1.0032	1.0087	1.0139	0.9965	0.9863	0.9877
0.3672	0.3668	0.3637	0.3646	0.3642	0.3656	0.3602	0.3651	0.3659	0.3674	0.3681	0.3684	0.3693	0.3688	0.3692	0.3684	0.3687	0.3691	0.3687	0.3688	0.3651	0.3678	0.3687	0.3673	0.3672	0.3663	0.3658	0.3655	0.3652	0.3632	0.3640	0.3651	0.3653	0.3649	0.3652	0.3647	0.3656	0.3655	0.3640	0.3633	0.3654
-0.4420	-0.4413	-0.4487	-0.4468	-0.4485	-0.4447	-0.4519	-0.4455	-0.4429	-0.4440	-0.4440	-0.4428	-0.4432	-0.4434	-0.4433	-0.4447	-0.4433	-0.4410	-0.4449	-0.4456	-0.4496	-0.4452	-0.4449	-0.4475	-0.4475	-0.4453	-0.4465	-0.4462	-0.4462	-0.4498	-0.4463	-0.4441	-0.4446	-0.4483	-0.4472	-0.4469	-0.4448	-0.4444	-0.4489	-0.4507	-0.4484
-0.2241	-0.2241	-0.2228	-0.2286	-0.2291	-0.2252	-0.2296	-0.2273	-0.2251	-0.2276	-0.2251	-0.2245	-0.2224	-0.2219	-0.2243	-0.2274	-0.2285	-0.2246	-0.2286	-0.2261	-0.2194	-0.2410	-0.2427	-0.2416	-0.2118	-0.2094	-0.2157	-0.2168	-0.2178	-0.2184	-0.2169	-0.2339	-0.2200	-0.2407	-0.2197	-0.2240	-0.2233	-0.2189	-0.2531	-0.2485	-0.2521
0.2769	0.2780	0.2785	0.2776	0.2779	0.2781	0.2829	0.2832	0.2834	0.2828	0.2834	0.2831	0.2856	0.2852	0.2858	0.2866	0.2850	0.2866	0.2860	0.2853	0.2891	0.2909	0.2910	0.2901	0.2908	0.2892	0.2896	0.2885	0.2900	0.2905	0.2904	0.2902	0.2909	0.2897	0.2890	0.2891	0.2909	0.2893	0.2882	0.2842	0.2846
1.0701	1.0716	1.0760	1.0633	1.0718	1.0708	1.0644	1.0662	1.0717	1.0726	1.0722	1.0720	1.0727	1.0703	1.0688	1.0710	1.0709	1.0699	1.0724	1.0695	1.0924	1.0656	1.0675	1.0830	1.0835	1.0799	1.0853	1.0892	1.0972	1.0926	1.1079	1.1105	1.0963	1.0998	1.0934	1.1175	1.1081	1.0950	1.0879	1.0625	1.0906
0.0097	0.0102	0.0086	0.0074	0.0074	0.0080	0.0042	0.0067	0.0090	0.0076	0.0065	0.0082	0.0063	0.0069	0.0060	0.0063	0.0069	0.0071	0.0050	0.0054	-0.0015	0.0053	0.0074	0.0067	0.0058	0.0061	0.0043	0.0057	0.0051	0.0028	0.0053	0.0061	0.0048	0.0031	0.0030	0.0058	0.0074	0.0080	0.0083	0.0077	0.0066
0.6228	0.6226	0.6220	0.6217	0.6219	0.6228	0.6173	0.6218	0.6220	0.6219	0.6227	0.6218	0.6214	0.6221	0.6217	0.6220	0.6216	0.6231	0.6229	0.6226	0.6139	0.6200	0.6188	0.6172	0.6169	0.6189	0.6186	0.6192	0.6193	0.6172	0.6158	0.6181	0.6179	0.6170	0.6175	0.6185	0.6206	0.6209	0.6203	0.6197	0.6214
0.8424	0.8432	0.8413	0.8413	0.8401	0.8433	0.8417	0.8412	0.8435	0.8419	0.8430	0.8414	0.8408	0.8417	0.8417	0.8412	0.8401	0.8406	0.8397	0.8402	0.8343	0.8407	0.8412	0.8396	0.8394	0.8398	0.8387	0.8391	0.8395	0.8346	0.8341	0.8366	0.8368	0.8369	0.8368	0.8368	0.8371	0.8381	0.8371	0.8374	0.8390
-0.4575	-0.4567	-0.4617	-0.4621	-0.4623	-0.4596	-0.4654	-0.4600	-0.4576	-0.4607	-0.4603	-0.4585	-0.4601	-0.4592	-0.4591	-0.4599	-0.4591	-0.4589	-0.4607	-0.4606	-0.4643	-0.4600	-0.4629	-0.4658	-0.4627	-0.4637	-0.4645	-0.4662	-0.4662	-0.4658	-0.4675	-0.4659	-0.4665	-0.4675	-0.4691	-0.4664	-0.4700	-0.4679	-0.4663	-0.4657	-0.4679
-0.8384	-0.8377	-0.8400	-0.8403	-0.8423	-0.8390	-0.8429	-0.8366	-0.8315	-0.8354	-0.8340	-0.8341	-0.8350	-0.8345	-0.8352	-0.8356	-0.8368	-0.8332	-0.8384	-0.8381	-0.8384	-0.8368	-0.8373	-0.8422	-0.8369	-0.8355	-0.8355	-0.8356	-0.8371	-0.8354	-0.8354	-0.8348	-0.8347	-0.8362	-0.8352	-0.8357	-0.8347	-0.8367	-0.8409	-0.8386	-0.8337
-0.7564	-0.7567	-0.7599	-0.7599	-0.7593	-0.7556	-0.7662	-0.7550	-0.7472	-0.7493	-0.7499	-0.7508	-0.7518	-0.7497	-0.7494	-0.7507	-0.7503	-0.7448	-0.7568	-0.7531	-0.7551	-0.7536	-0.7550	-0.7598	-0.7505	-0.7500	-0.7505	-0.7500	-0.7521	-0.7510	-0.7507	-0.7486	-0.7489	-0.7508	-0.7499	-0.7474	-0.7474	-0.7464	-0.7561	-0.7578	-0.7694
0.7539	0.7533	0.7518	0.7525	0.7500	0.7497	0.7458	0.7506	0.7494	0.7506	0.7511	0.7503	0.7488	0.7500	0.7488	0.7483	0.7497	0.7490	0.7484	0.7481	0.7375	0.7434	0.7460	0.7442	0.7436	0.7432	0.7414	0.7422	0.7410	0.7397	0.7388	0.7408	0.7398	0.7407	0.7411	0.7404	0.7402	0.7443	0.7463	0.7487	0.7489
-0.2210	-0.2209	-0.2222	-0.2245	-0.2267	-0.2229	-0.2309	-0.2238	-0.2192	-0.2227	-0.2220	-0.2216	-0.2210	-0.2214	-0.2213	-0.2225	-0.2210	-0.2196	-0.2205	-0.2206	-0.2267	-0.2205	-0.2177	-0.2200	-0.2198	-0.2173	-0.2191	-0.2181	-0.2170	-0.2174	-0.2170	-0.2163	-0.2165	-0.2176	-0.2156	-0.2164	-0.2150	-0.2157	-0.2197	-0.2184	-0.2193
0.8816	0.8813	0.8791	0.8806	0.8782	0.8811	0.8773	0.8802	0.8809	0.8795	0.8797	0.8795	0.8786	0.8789	0.8776	0.8781	0.8770	0.8772	0.8758	0.8760	0.8683	0.8768	0.8764	0.8750	0.8746	0.8746	0.8730	0.8728	0.8716	0.8670	0.8681	0.8646	0.8694	0.8674	0.8690	0.8699	0.8695	0.8689	0.8729	0.8734	0.8710
2.4826	2.4789	2.4919	2.4803	2.5128	2.5227	2.5204	2.5210	2.5240	2.5227	2.5234	2.5227	2.5234	2.5213	2.5202	2.5210	2.5216	2.5204	2.5210	2.5217	2.5150	2.5191	2.5210	2.5145	2.5181	2.5175	2.5107	2.5082	2.5128	2.5126	2.5110	2.5130	2.5138	2.5108	2.5132	2.5120	2.5135	2.5188	2.5205	2.5200	2.5265
-0.0901	-0.0894	-0.0932	-0.0932	-0.0949	-0.0915	-0.0975	-0.0920	-0.0855	-0.0890	-0.0879	-0.0873	-0.0871	-0.0873	-0.0877	-0.0877	-0.0866	-0.0835	-0.0862	-0.0863	-0.0926	-0.0852	-0.0790	-0.0839	-0.0838	-0.0808	-0.0825	-0.0807	-0.0797	-0.0815	-0.0794	-0.0787	-0.0786	-0.0803	-0.0784	-0.0779	-0.0778	-0.0783	-0.0856	-0.0864	-0.0851
0.5103	0.5092	0.5082	0.5097	0.5084	0.5096	0.5077	0.5087	0.5091	0.5090	0.5096	0.5097	0.5097	0.5092	0.5083	0.5082	0.5093	0.5075	0.5081	0.5070	0.5023	0.5058	0.5057	0.5043	0.5051	0.5052	0.5049	0.5055	0.5057	0.5040	0.5038	0.5046	0.5053	0.5047	0.5053	0.5050	0.5047	0.5046	0.5039	0.5040	0.5033
0.6579	0.6585	0.6561	0.6556	0.6559	0.6568	0.6528	0.6573	0.6590	0.6583	0.6588	0.6579	0.6584	0.6591	0.6597	0.6595	0.6599	0.6623	0.6617	0.6622	0.6637	0.6653	0.6658	0.6652	0.6652	0.6662	0.6646	0.6658	0.6654	0.6623	0.6628	0.6642	0.6640	0.6631	0.6645	0.6639	0.6651	0.6656	0.6656	0.6645	0.6663
-0.0297	-0.0295	-0.0318	-0.0323	-0.0334	-0.0309	-0.0370	-0.0316	-0.0293	-0.0304	-0.0303	-0.0302	-0.0294	-0.0300	-0.0305	-0.0306	-0.0298	-0.0296	-0.0312	-0.0302	-0.0350	-0.0288	-0.0283	-0.0303	-0.0303	-0.0292	-0.0308	-0.0300	-0.0300	-0.0330	-0.0316	-0.0302	-0.0308	-0.0323	-0.0315	-0.0313	-0.0305	-0.0290	-0.0310	-0.0315	-0.0318
-0.1804	-0.1782	-0.1959	-0.1863	-0.1867	-0.1832	-0.1928	-0.1868	-0.1807	-0.1837	-0.1841	-0.1830	-0.1820	-0.1822	-0.1807	-0.1830	-0.1811	-0.1782	-0.1844	-0.1832	-0.2070	-0.1754	-0.1689	-0.1774	-0.1801	-0.1772	-0.1826	-0.1800	-0.1816	-0.1851	-0.1840	-0.1839	-0.1838	-0.1890	-0.1842	-0.1836	-0.1835	-0.1767	-0.1832	-0.1830	-0.1764
-0.6442	-0.6462	-0.6451	-0.6449	-0.6468	-0.6444	-0.6477	-0.6448	-0.6428	-0.6435	-0.6443	-0.6458	-0.6475	-0.6474	-0.6479	-0.6478	-0.6473	-0.6469	-0.6481	-0.6493	-0.6505	-0.6476	-0.6470	-0.6500	-0.6488	-0.6492	-0.6470	-0.6476	-0.6472	-0.6467	-0.6471	-0.6462	-0.6466	-0.6475	-0.6473	-0.6465	-0.6463	-0.6467	-0.6510	-0.6499	-0.6501
0.7393	0.7375	0.7354	0.7365	0.7363	0.7368	0.7327	0.7378	0.7378	0.7379	0.7390	0.7389	0.7397	0.7396	0.7423	0.7404	0.7417	0.7432	0.7418	0.7432	0.7269	0.7342	0.7360	0.7336	0.7333	0.7339	0.7320	0.7325	0.7320	0.7293	0.7268	0.7286	0.7273	0.7272	0.7310	0.7302	0.7319	0.7374	0.7371	0.7375	0.7424
0.7090	0.7065	0.7059	0.7063	0.7057	0.7059	0.7010	0.7055	0.7074	0.7081	0.7080	0.7086	0.7096	0.7097	0.7104	0.7093	0.7102	0.7101	0.7088	0.7102	0.7227	0.7171	0.7181	0.7165	0.7178	0.7184	0.7182	0.7200	0.7198	0.7213	0.7197	0.7223	0.7231	0.7223	0.7215	0.7220	0.7238	0.7240	0.7241	0.7230	0.7236
2.5544	2.5530	2.5911	2.5454	2.5876	2.5411	2.5441	2.5391	2.5455	2.5454	2.5417	2.5475	2.5437	2.5437	2.5403	2.5392	2.5386	2.5392	2.5387	2.5396	2.5301	2.5395	2.5432	2.5408	2.5413	2.5416	2.5564	2.5524	2.5595	2.5649	2.5705	2.5636	2.5643	2.5656	2.5698	2.5650	2.5465	2.5547	2.5410	2.5378	2.5305
-0.1736	-0.1726	-0.1785	-0.1762	-0.1778	-0.1742	-0.1797	-0.1752	-0.1702	-0.1718	-0.1718	-0.1693	-0.1697	-0.1691	-0.1679	-0.1700	-0.1694	-0.1665	-0.1699	-0.1709	-0.1925	-0.1736	-0.1713	-0.1770	-0.1789	-0.1782	-0.1852	-0.1849	-0.1837	-0.1869	-0.1858	-0.1868	-0.1878	-0.1875	-0.1860	-0.1851	-0.1846	-0.1792	-0.1785	-0.1844	-0.1829
-0.5726	-0.5733	-0.5742	-0.5747	-0.5754	-0.5752	-0.5766	-0.5754	-0.5737	-0.5747	-0.5752	-0.5750	-0.5748	-0.5752	-0.5750	-0.5752	-0.5751	-0.5746	-0.5759	-0.5757	-0.5769	-0.5753	-0.5740	-0.5760	-0.5754	-0.5746	-0.5744	-0.5742	-0.5750	-0.5748	-0.5743	-0.5744	-0.5742	-0.5760	-0.5752	-0.5752	-0.5735	-0.5745	-0.5747	-0.5769	-0.5771
2.4671	2.4678	2.4638	2.4653	2.4367	2.4536	2.4522	2.4510	2.4539	2.4545	2.4555	2.4559	2.4552	2.4564	2.4553	2.4565	2.4543	2.4574	2.4548	2.4532	2.4585	2.4496	2.4446	2.4615	2.4514	2.4443	2.4493	2.4461	2.4457	2.4387	2.4346	2.4357	2.4352	2.4345	2.4331	2.4349	2.4384	2.4333	2.4481	2.4572	2.3622
-0.1244	-0.1244	-0.1268	-0.1279	-0.1266	-0.1263	-0.1300	-0.1260	-0.1248	-0.1258	-0.1253	-0.1255	-0.1263	-0.1256	-0.1264	-0.1265	-0.1269	-0.1270	-0.1281	-0.1289	-0.1322	-0.1275	-0.1281	-0.1308	-0.1303	-0.1293	-0.1299	-0.1301	-0.1307	-0.1343	-0.1328	-0.1329	-0.1319	-0.1335	-0.1325	-0.1309	-0.1293	-0.1286	-0.1305	-0.1314	-0.1357
0.2232	0.2223	0.2198	0.2205	0.2205	0.2206	0.2151	0.2211	0.2236	0.2221	0.2228	0.2231	0.2238	0.2232	0.2228	0.2220	0.2226	0.2230	0.2225	0.2217	0.2173	0.2226	0.2224	0.2203	0.2204	0.2213	0.2201	0.2203	0.2203	0.2186	0.2187	0.2202	0.2193	0.2188	0.2194	0.2191	0.2211	0.2203	0.2189	0.2198	0.2170
-0.6331	-0.6312	-0.6360	-0.6356	-0.6344	-0.6345	-0.6344	-0.6354	-0.6363	-0.6351	-0.6376	-0.6316	-0.6324	-0.6332	-0.6330	-0.6335	-0.6327	-0.6328	-0.6337	-0.6332	-0.6344	-0.6319	-0.6314	-0.6315	-0.6330	-0.6311	-0.6289	-0.6306	-0.6330	-0.6318	-0.6290	-0.6287	-0.6300	-0.6338	-0.6341	-0.6327	-0.6309	-0.6321	-0.6341	-0.6345	-0.6404
-0.0880	-0.0883	-0.0883	-0.0892	-0.0877	-0.0880	-0.0902	-0.0879	-0.0871	-0.0870	-0.0872	-0.0875	-0.0873	-0.0876	-0.0887	-0.0888	-0.0881	-0.0877	-0.0890	-0.0893	-0.0911	-0.0884	-0.0828	-0.0834	-0.0838	-0.0834	-0.0836	-0.0828	-0.0834	-0.0858	-0.0857	-0.0859	-0.0856	-0.0874	-0.0862	-0.0847	-0.0848	-0.0815	-0.0902	-0.0905	-0.0921
-0.8876	-0.8868	-0.8899	-0.8908	-0.8919	-0.8892	-0.8949	-0.8897	-0.8808	-0.8901	-0.8878	-0.8874	-0.8881	-0.8892	-0.8878	-0.8887	-0.8889	-0.8807	-0.8884	-0.8886	-0.8886	-0.8877	-0.8865	-0.8919	-0.8860	-0.8841	-0.8841	-0.8836	-0.8847	-0.8831	-0.8821	-0.8808	-0.8801	-0.8825	-0.8806	-0.8820	-0.8790	-0.8847	-0.8906	-0.8904	-0.8954
-0.5977	-0.5986	-0.5971	-0.5977	-0.6001	-0.5954	-0.6015	-0.5960	-0.5901	-0.5938	-0.5952	-0.5960	-0.5971	-0.5966	-0.5964	-0.5976	-0.5973	-0.5948	-0.5983	-0.5982	-0.5985	-0.5971	-0.5959	-0.5996	-0.5977	-0.5960	-0.5965	-0.5967	-0.5943	-0.5954	-0.5962	-0.5939	-0.5936	-0.5956	-0.5944	-0.5950	-0.5931	-0.5945	-0.5972	-0.5982	-0.5966
0.4263	0.4265	0.4244	0.4251	0.4255	0.4256	0.4217	0.4252	0.4254	0.4254	0.4256	0.4260	0.4259	0.4260	0.4254	0.4263	0.4272	0.4260	0.4254	0.4257	0.4202	0.4250	0.4251	0.4238	0.4233	0.4230	0.4223	0.4229	0.4231	0.4207	0.4217	0.4222	0.4228	0.4230	0.4223	0.4223	0.4233	0.4240	0.4205	0.4214	0.4218
0.8867	0.8865	0.8846	0.8721	0.8776	0.8843	0.8759	0.8831	0.8859	0.8814	0.8818	0.8817	0.8826	0.8790	0.8747	0.8738	0.8727	0.8746	0.8736	0.8740	0.9212	0.8710	0.8860	0.8788	0.8780	0.8807	0.8742	0.8787	0.8770	0.8759	0.8757	0.8805	0.8790	0.8777	0.8796	0.8808	0.8816	0.8826	0.8790	0.8799	0.9015
-2.4372	-2.4357	-2.4214	-2.4323	-2.4172	-2.4326	-2.4126	-2.4111	-2.4089	-2.4070	-2.4087	-2.4074	-2.4072	-2.4078	-2.4072	-2.4065	-2.4059	-2.4065	-2.4093	-2.4100	-2.4091	-2.4121	-2.4073	-2.4123	-2.4107	-2.4108	-2.4134	-2.4148	-2.4149	-2.4154	-2.4187	-2.4175	-2.4201	-2.4214	-2.4182	-2.4167	-2.4271	-2.4085	-2.4106	-2.4036	NaN
-0.4426	-0.4402	-0.4398	-0.4431	-0.4460	-0.4406	-0.4514	-0.4422	-0.4372	-0.4393	-0.4392	-0.4378	-0.4375	-0.4367	-0.4356	-0.4365	-0.4357	-0.4335	-0.4375	-0.4367	-0.4445	-0.4373	-0.4349	-0.4397	-0.4380	-0.4338	-0.4341	-0.4315	-0.4295	-0.4314	-0.4290	-0.4270	-0.4282	-0.4299	-0.4275	-0.4279	-0.4273	-0.4270	-0.4338	-0.4384	-0.4376
-0.1885	-0.1888	-0.1894	-0.1946	-0.1940	-0.1920	-0.2049	-0.1920	-0.1859	-0.1865	-0.1849	-0.1839	-0.1825	-0.1828	-0.1832	-0.1838	-0.1817	-0.1780	-0.1817	-0.1812	-0.2033	-0.1799	-0.1747	-0.1826	-0.1831	-0.1788	-0.1828	-0.1788	-0.1803	-0.1828	-0.1803	-0.1794	-0.1785	-0.1814	-0.1789	-0.1793	-0.1786	-0.1744	-0.1791	-0.1800	-0.1774
-2.4705	-2.4718	-2.4750	-2.4708	-2.4717	-2.4669	-2.4674	-2.4677	-2.4658	-2.4632	-2.4645	-2.4617	-2.4637	-2.4620	-2.4614	-2.4623	-2.4600	-2.4602	-2.4630	-2.4604	-2.4574	-2.4600	-2.4585	-2.4636	-2.4595	-2.4578	-2.4604	-2.4601	-2.4609	-2.4619	-2.4616	-2.4632	-2.4661	-2.4753	-2.4744	-2.4621	-2.4808	-2.4593	-2.4608	-2.4606	-2.4627
0.8267	0.8269	0.8277	0.8165	0.8276	0.8271	0.8250	0.8272	0.8273	0.8260	0.8265	0.8237	0.8257	0.8237	0.8203	0.8184	0.8129	0.8012	0.8030	0.8085	0.9387	0.9330	0.9374	0.9433	0.9386	0.9369	0.9300	0.9380	0.9435	0.9420	0.9379	0.9385	0.9378	0.9382	0.9319	0.9421	0.9405	0.9437	0.9386	0.9829	0.9279
0.0437	0.0436	0.0408	0.0419	0.0413	0.0438	0.0387	0.0440	0.0474	0.0457	0.0460	0.0460	0.0465	0.0467	0.0470	0.0461	0.0467	0.0484	0.0465	0.0466	0.0399	0.0453	0.0471	0.0435	0.0430	0.0449	0.0433	0.0446	0.0439	0.0432	0.0435	0.0439	0.0434	0.0429	0.0440	0.0441	0.0443	0.0450	0.0418	0.0438	0.0464
0.7692	0.7684	0.7671	0.7672	0.7676	0.7677	0.7614	0.7670	0.7682	0.7680	0.7692	0.7692	0.7697	0.7691	0.7698	0.7694	0.7694	0.7708	0.7685	0.7691	0.7691	0.7669	0.7680	0.7654	0.7650	0.7673	0.7660	0.7667	0.7685	0.7665	0.7637	0.7687	0.7696	0.7682	0.7688	0.7688	0.7684	0.7702	0.7679	0.7657	0.7685
-0.7587	-0.7582	-0.7631	-0.7631	-0.7626	-0.7599	-0.7667	-0.7604	-0.7528	-0.7575	-0.7572	-0.7548	-0.7576	-0.7580	-0.7581	-0.7594	-0.7591	-0.7552	-0.7604	-0.7599	-0.7596	-0.7593	-0.7590	-0.7630	-0.7603	-0.7595	-0.7598	-0.7592	-0.7609	-0.7610	-0.7599	-0.7598	-0.7589	-0.7619	-0.7595	-0.7593	-0.7600	-0.7601	-0.7627	-0.7636	-0.7742
-0.5458	-0.5464	-0.5474	-0.5483	-0.5501	-0.5450	-0.5550	-0.5483	-0.5421	-0.5454	-0.5443	-0.5439	-0.5425	-0.5419	-0.5420	-0.5428	-0.5424	-0.5397	-0.5424	-0.5424	-0.5555	-0.5422	-0.5331	-0.5406	-0.5390	-0.5332	-0.5339	-0.5295	-0.5268	-0.5283	-0.5239	-0.5228	-0.5235	-0.5269	-0.5224	-0.5226	-0.5223	-0.5212	-0.5262	-0.5284	-0.5289
-0.5468	-0.5471	-0.5461	-0.5451	-0.5440	-0.5431	-0.5512	-0.5464	-0.5411	-0.5440	-0.5424	-0.5412	-0.5406	-0.5408	-0.5401	-0.5406	-0.5385	-0.5346	-0.5379	-0.5365	-0.5450	-0.5366	-0.5293	-0.5325	-0.5326	-0.5289	-0.5304	-0.5267	-0.5245	-0.5276	-0.5233	-0.5217	-0.5226	-0.5250	-0.5218	-0.5234	-0.5215	-0.5240	-0.5369	-0.5456	-0.5455
-0.3346	-0.3370	-0.3371	-0.3327	-0.3334	-0.3301	-0.3361	-0.3304	-0.3268	-0.3290	-0.3282	-0.3269	-0.3265	-0.3266	-0.3259	-0.3269	-0.3252	-0.3202	-0.3237	-0.3232	-0.3283	-0.3235	-0.3270	-0.3276	-0.3268	-0.3257	-0.3261	-0.3370	-0.3405	-0.3266	-0.3332	-0.3295	-0.3314	-0.3307	-0.3332	-0.3307	-0.3235	-0.3201	-0.3112	-0.3161	-0.3154
0.6947	0.6951	0.6944	0.6943	0.6938	0.6937	0.6918	0.6941	0.6953	0.6945	0.6944	0.6956	0.6957	0.6952	0.6966	0.6963	0.6967	0.6966	0.6961	0.6966	0.6969	0.6986	0.7005	0.6987	0.6985	0.7003	0.6989	0.6994	0.6998	0.6987	0.6981	0.7000	0.7000	0.6993	0.6999	0.6987	0.6997	0.7006	0.6990	0.6989	0.6997
0.1342	0.1348	0.1320	0.1316	0.1317	0.1334	0.1284	0.1332	0.1361	0.1348	0.1359	0.1348	0.1356	0.1345	0.1342	0.1345	0.1341	0.1344	0.1329	0.1332	0.1267	0.1316	0.1319	0.1305	0.1295	0.1307	0.1286	0.1289	0.1294	0.1270	0.1292	0.1297	0.1290	0.1288	0.1289	0.1298	0.1301	0.1305	0.1254	0.1257	0.1265
-0.1320	-0.1318	-0.1348	-0.1335	-0.1341	-0.1322	-0.1374	-0.1323	-0.1311	-0.1317	-0.1309	-0.1318	-0.1306	-0.1314	-0.1335	-0.1342	-0.1332	-0.1331	-0.1342	-0.1344	-0.1367	-0.1342	-0.1339	-0.1354	-0.1354	-0.1342	-0.1340	-0.1335	-0.1354	-0.1374	-0.1368	-0.1351	-0.1353	-0.1377	-0.1366	-0.1369	-0.1342	-0.1316	-0.1348	-0.1327	-0.1321
-0.5194	-0.5188	-0.5215	-0.5218	-0.5221	-0.5199	-0.5237	-0.5210	-0.5189	-0.5196	-0.5193	-0.5189	-0.5193	-0.5195	-0.5191	-0.5202	-0.5199	-0.5183	-0.5196	-0.5199	-0.5221	-0.5195	-0.5196	-0.5205	-0.5209	-0.5208	-0.5204	-0.5215	-0.5209	-0.5213	-0.5216	-0.5200	-0.5208	-0.5229	-0.5227	-0.5224	-0.5208	-0.5199	-0.5195	-0.5202	-0.5207
-0.5425	-0.5436	-0.5472	-0.5481	-0.5483	-0.5449	-0.5517	-0.5466	-0.5392	-0.5437	-0.5431	-0.5422	-0.5427	-0.5429	-0.5430	-0.5450	-0.5433	-0.5407	-0.5441	-0.5447	-0.5456	-0.5443	-0.5445	-0.5475	-0.5438	-0.5437	-0.5441	-0.5447	-0.5434	-0.5440	-0.5446	-0.5428	-0.5431	-0.5462	-0.5433	-0.5435	-0.5434	-0.5429	-0.5456	-0.5451	-0.5639
-0.4483	-0.4483	-0.4547	-0.4529	-0.4576	-0.4506	-0.4563	-0.4505	-0.4424	-0.4474	-0.4453	-0.4460	-0.4435	-0.4460	-0.4433	-0.4441	-0.4440	-0.4393	-0.4433	-0.4426	-0.4457	-0.4401	-0.4394	-0.4419	-0.4406	-0.4374	-0.4385	-0.4358	-0.4357	-0.4383	-0.4343	-0.4316	-0.4321	-0.4386	-0.4368	-0.4348	-0.4342	-0.4331	-0.4388	-0.4451	-0.4444
0.3053	0.3042	0.3010	0.3000	0.3021	0.3044	0.3013	0.3022	0.3061	0.3034	0.3054	0.3024	0.3048	0.3079	0.3044	0.3023	0.3053	0.3062	0.3042	0.3042	0.3055	0.3044	0.2923	0.2878	0.2885	0.2881	0.2857	0.2883	0.2850	0.2837	0.2834	0.2848	0.2842	0.2843	0.2845	0.2859	0.2853	0.2897	0.2930	0.2971	0.2942
0.4108	0.4100	0.4107	0.4096	0.4115	0.4098	0.4045	0.4097	0.4116	0.4093	0.4088	0.4094	0.4092	0.4112	0.4093	0.4087	0.4094	0.4082	0.4086	0.4081	0.4045	0.4084	0.4101	0.4055	0.4054	0.4066	0.4064	0.4072	0.4068	0.4059	0.4050	0.4056	0.4053	0.4048	0.4056	0.4060	0.4069	0.4062	0.4057	0.4069	0.4069
-0.3679	-0.3685	-0.3716	-0.3665	-0.3703	-0.3667	-0.3672	-0.3629	-0.3487	-0.3472	-0.3457	-0.3436	-0.3421	-0.3428	-0.3416	-0.3428	-0.3403	-0.3380	-0.3419	-0.3409	-0.3532	-0.3487	-0.3490	-0.3475	-0.3481	-0.3453	-0.3479	-0.3505	-0.3571	-0.3588	-0.3620	-0.3609	-0.3617	-0.3619	-0.3621	-0.3595	-0.3614	-0.3609	-0.3409	-0.3373	-0.3367
-0.1073	-0.1067	-0.1118	-0.1123	-0.1108	-0.1066	-0.1183	-0.1104	-0.1046	-0.1097	-0.1091	-0.1076	-0.1088	-0.1080	-0.1093	-0.1100	-0.1077	-0.1071	-0.1097	-0.1106	-0.1172	-0.1099	-0.1053	-0.1124	-0.1121	-0.1097	-0.1127	-0.1104	-0.1106	-0.1150	-0.1123	-0.1117	-0.1122	-0.1145	-0.1129	-0.1117	-0.1120	-0.1100	-0.1153	-0.1150	-0.1089
-0.0074	-0.0063	-0.0091	-0.0062	-0.0072	-0.0055	-0.0106	-0.0052	-0.0029	-0.0036	-0.0028	-0.0032	-0.0026	-0.0023	-0.0014	-0.0019	-0.0014	-0.0006	-0.0016	-0.0015	-0.0059	-0.0019	-0.0004	-0.0024	-0.0033	-0.0011	-0.0026	-0.0015	-0.0019	-0.0025	-0.0028	-0.0023	-0.0026	-0.0035	-0.0025	-0.0026	-0.0027	-0.0006	-0.0040	-0.0037	-0.0024
-0.4184	-0.4168	-0.4255	-0.4236	-0.4286	-0.4215	-0.4306	-0.4249	-0.4199	-0.4233	-0.4215	-0.4208	-0.4193	-0.4198	-0.4217	-0.4230	-0.4208	-0.4188	-0.4223	-0.4237	-0.4300	-0.4233	-0.4242	-0.4282	-0.4279	-0.4265	-0.4283	-0.4269	-0.4270	-0.4280	-0.4265	-0.4241	-0.4255	-0.4300	-0.4278	-0.4269	-0.4262	-0.4245	-0.4301	-0.4362	-0.4270
0.6144	0.6138	0.6111	0.6108	0.6113	0.6139	0.6057	0.6116	0.6129	0.6120	0.6116	0.6119	0.6120	0.6118	0.6119	0.6112	0.6109	0.6112	0.6106	0.6104	0.6007	0.6089	0.6056	0.6041	0.6034	0.6053	0.6036	0.6034	0.6024	0.6013	0.6026	0.6035	0.6035	0.6028	0.6037	0.6033	0.6072	0.6073	0.6069	0.6079	0.6091
-0.4919	-0.4912	-0.4877	-0.4945	-0.4951	-0.4910	-0.4932	-0.4914	-0.4859	-0.4861	-0.4839	-0.4837	-0.4820	-0.4819	-0.4819	-0.4812	-0.4797	-0.4778	-0.4798	-0.4790	-0.4753	-0.4780	-0.4758	-0.4819	-0.4813	-0.4772	-0.4780	-0.4751	-0.4733	-0.4737	-0.4711	-0.4697	-0.4705	-0.4718	-0.4697	-0.4706	-0.4697	-0.4705	-0.4721	-0.4737	-0.4733
0.8627	0.8624	0.8614	0.8606	0.8612	0.8617	0.8604	0.8610	0.8604	0.8609	0.8606	0.8607	0.8608	0.8609	0.8596	0.8592	0.8584	0.8583	0.8595	0.8585	0.8577	0.8630	0.8646	0.8622	0.8631	0.8638	0.8612	0.8615	0.8604	0.8598	0.8560	0.8631	0.8613	0.8591	0.8604	0.8602	0.8598	0.8593	0.8621	0.8669	0.8689
-0.4219	-0.4208	-0.4208	-0.4268	-0.4252	-0.4242	-0.4290	-0.4246	-0.4214	-0.4214	-0.4214	-0.4223	-0.4200	-0.4212	-0.4198	-0.4209	-0.4192	-0.4180	-0.4213	-0.4204	-0.4301	-0.4216	-0.4251	-0.4330	-0.4363	-0.4345	-0.4384	-0.4349	-0.4332	-0.4374	-0.4360	-0.4354	-0.4356	-0.4379	-0.4355	-0.4362	-0.4348	-0.4331	-0.4411	-0.4449	-0.4426
0.5584	0.5574	0.5538	0.5535	0.5543	0.5560	0.5513	0.5540	0.5556	0.5557	0.5555	0.5562	0.5561	0.5559	0.5557	0.5545	0.5557	0.5550	0.5539	0.5543	0.5474	0.5554	0.5585	0.5556	0.5555	0.5554	0.5538	0.5544	0.5540	0.5515	0.5532	0.5534	0.5546	0.5509	0.5520	0.5526	0.5532	0.5550	0.5532	0.5535	0.5540
0.6741	0.6737	0.6740	0.6722	0.6738	0.6757	0.6739	0.6760	0.6765	0.6749	0.6758	0.6762	0.6764	0.6770	0.6775	0.6762	0.6767	0.6778	0.6787	0.6769	0.6729	0.6836	0.6773	0.6739	0.6741	0.6741	0.6737	0.6708	0.6693	0.6691	0.6704	0.6677	0.6713	0.6695	0.6698	0.6691	0.6694	0.6694	0.6721	0.6747	0.6742
-0.3759	-0.3759	-0.3800	-0.3791	-0.3813	-0.3782	-0.3825	-0.3784	-0.3750	-0.3766	-0.3767	-0.3767	-0.3765	-0.3769	-0.3767	-0.3779	-0.3770	-0.3755	-0.3774	-0.3772	-0.3798	-0.3769	-0.3766	-0.3781	-0.3774	-0.3756	-0.3769	-0.3758	-0.3757	-0.3758	-0.3764	-0.3738	-0.3745	-0.3768	-0.3766	-0.3757	-0.3752	-0.3754	-0.3787	-0.3790	-0.3771
-0.1896	-0.1896	-0.1915	-0.1916	-0.1915	-0.1900	-0.1944	-0.1900	-0.1880	-0.1902	-0.1895	-0.1886	-0.1891	-0.1877	-0.1895	-0.1895	-0.1893	-0.1883	-0.1898	-0.1891	-0.1920	-0.1892	-0.1890	-0.1902	-0.1901	-0.1883	-0.1891	-0.1884	-0.1879	-0.1888	-0.1878	-0.1873	-0.1862	-0.1887	-0.1876	-0.1874	-0.1884	-0.1886	-0.1903	-0.1922	-0.1898
0.7869	0.7878	0.7902	0.7901	0.7898	0.7881	0.7889	0.7905	0.7920	0.7919	0.7921	0.7921	0.7913	0.7921	0.7913	0.7929	0.7933	0.7942	0.7931	0.7942	0.7944	0.7935	0.7953	0.7925	0.7931	0.7942	0.7947	0.7942	0.7951	0.7956	0.7930	0.7966	0.7949	0.7955	0.7948	0.7949	0.7969	0.7978	0.7952	0.7959	0.7964
-0.3398	-0.3397	-0.3452	-0.3410	-0.3412	-0.3395	-0.3429	-0.3400	-0.3381	-0.3373	-0.3390	-0.3383	-0.3374	-0.3381	-0.3390	-0.3397	-0.3362	-0.3365	-0.3385	-0.3377	-0.3488	-0.3396	-0.3350	-0.3409	-0.3370	-0.3336	-0.3348	-0.3364	-0.3349	-0.3384	-0.3400	-0.3367	-0.3437	-0.3452	-0.3443	-0.3451	-0.3470	-0.3461	-0.3519	-0.3566	-0.3496
0.3708	0.3697	0.3668	0.3669	0.3571	0.3687	0.3724	0.3626	0.3770	0.3481	0.1905	0.1932	0.2167	0.1998	0.1965	0.1984	0.1973	0.1999	0.1959	0.1965	0.1951	0.1958	0.1933	0.1918	0.1884	0.1916	0.1981	0.1985	0.1916	0.1937	0.2083	0.2088	0.2022	0.2081	0.2043	0.1914	0.1974	0.1935	0.2453	0.3677	0.3734
0.6382	0.6388	0.6375	0.6394	0.6389	0.6403	0.6390	0.6403	0.6400	0.6395	0.6401	0.6406	0.6419	0.6426	0.6420	0.6410	0.6412	0.6420	0.6414	0.6416	0.6399	0.6425	0.6428	0.6403	0.6402	0.6415	0.6410	0.6416	0.6408	0.6410	0.6409	0.6404	0.6419	0.6417	0.6430	0.6420	0.6418	0.6431	0.6412	0.6418	0.6422
-0.1803	-0.1811	-0.1819	-0.1826	-0.1821	-0.1814	-0.1846	-0.1834	-0.1815	-0.1830	-0.1822	-0.1823	-0.1822	-0.1836	-0.1827	-0.1835	-0.1820	-0.1824	-0.1827	-0.1834	-0.1850	-0.1846	-0.1845	-0.1859	-0.1855	-0.1854	-0.1856	-0.1855	-0.1859	-0.1856	-0.1854	-0.1849	-0.1843	-0.1869	-0.1859	-0.1864	-0.1840	-0.1846	-0.1870	-0.1876	-0.1898
-0.5713	-0.5717	-0.5758	-0.5751	-0.5770	-0.5734	-0.5775	-0.5742	-0.5689	-0.5714	-0.5722	-0.5709	-0.5723	-0.5723	-0.5720	-0.5730	-0.5725	-0.5683	-0.5728	-0.5727	-0.5726	-0.5715	-0.5699	-0.5752	-0.5702	-0.5694	-0.5695	-0.5689	-0.5681	-0.5682	-0.5694	-0.5673	-0.5662	-0.5689	-0.5671	-0.5683	-0.5674	-0.5688	-0.5728	-0.5754	-0.5757
-0.2812	-0.2800	-0.2802	-0.2781	-0.2789	-0.2768	-0.2823	-0.2768	-0.2755	-0.2756	-0.2761	-0.2746	-0.2774	-0.2774	-0.2783	-0.2788	-0.2790	-0.2787	-0.2818	-0.2833	-0.2945	-0.2831	-0.2800	-0.2848	-0.2882	-0.2833	-0.2860	-0.2836	-0.2835	-0.2858	-0.2860	-0.2862	-0.2860	-0.2900	-0.2877	-0.2870	-0.2864	-0.2797	-0.2763	-0.2806	-0.2764
-1.5163	-1.5042	-1.4998	-1.5012	-1.5094	-1.5022	-1.5019	-1.4934	-1.4924	-1.4964	-1.4936	-1.4954	-1.4901	-1.4945	-1.4874	-1.4860	-1.4892	-1.4857	-1.4854	-1.4887	-1.4865	-1.4867	-1.4907	-1.4909	-1.4876	-1.4850	-1.4839	-1.4834	-1.4837	-1.4842	-1.4793	-1.4786	-1.4762	-1.4821	-1.4809	-1.4895	-1.4873	-1.4931	-1.4921	-1.4994	-1.5036
-0.9280	-0.9274	-0.9293	-0.9300	-0.9309	-0.9292	-0.9322	-0.9283	-0.9216	-0.9280	-0.9249	-0.9265	-0.9265	-0.9278	-0.9261	-0.9272	-0.9266	-0.9209	-0.9285	-0.9280	-0.9280	-0.9268	-0.9269	-0.9333	-0.9257	-0.9242	-0.9240	-0.9227	-0.9239	-0.9226	-0.9222	-0.9203	-0.9198	-0.9224	-0.9207	-0.9217	-0.9202	-0.9252	-0.9333	-0.9338	-0.9353
0.7958	0.7960	0.7953	0.7963	0.7965	0.7954	0.7934	0.7962	0.7972	0.7955	0.7970	0.7964	0.7961	0.7971	0.7967	0.7971	0.7957	0.7970	0.7954	0.7965	0.7990	0.7986	0.8001	0.7981	0.7989	0.8007	0.8004	0.8002	0.7994	0.8005	0.7990	0.7992	0.8014	0.8014	0.8021	0.8017	0.8012	0.8023	0.8008	0.8004	0.8049
0.6267	0.6264	0.6253	0.6259	0.6261	0.6265	0.6261	0.6250	0.6252	0.6264	0.6258	0.6255	0.6252	0.6250	0.6245	0.6241	0.6241	0.6252	0.6237	0.6238	0.6240	0.6280	0.6286	0.6269	0.6267	0.6257	0.6249	0.6240	0.6236	0.6221	0.6234	0.6242	0.6235	0.6233	0.6242	0.6260	0.6310	0.6306	0.6321	0.6331	0.6338
-0.4197	-0.4118	-0.4260	-0.4235	-0.4249	-0.4229	-0.4329	-0.4182	-0.4184	-0.4172	-0.4165	-0.4162	-0.4132	-0.4163	-0.4138	-0.4134	-0.4143	-0.4113	-0.4138	-0.4123	-0.4200	-0.4113	-0.4090	-0.4122	-0.4119	-0.4078	-0.4076	-0.4062	-0.4050	-0.4069	-0.4052	-0.4041	-0.4044	-0.4068	-0.4046	-0.4039	-0.4028	-0.4028	-0.4089	-0.4098	-0.4108
0.0452	0.0459	0.0422	0.0443	0.0445	0.0460	0.0403	0.0455	0.0492	0.0481	0.0480	0.0484	0.0486	0.0481	0.0496	0.0486	0.0500	0.0522	0.0490	0.0498	0.0443	0.0508	0.0543	0.0505	0.0504	0.0542	0.0524	0.0549	0.0560	0.0545	0.0565	0.0591	0.0580	0.0566	0.0577	0.0577	0.0580	0.0595	0.0520	0.0490	0.0524
-0.6260	-0.6267	-0.6304	-0.6308	-0.6326	-0.6293	-0.6344	-0.6301	-0.6242	-0.6278	-0.6275	-0.6255	-0.6269	-0.6271	-0.6267	-0.6276	-0.6276	-0.6230	-0.6281	-0.6276	-0.6281	-0.6266	-0.6264	-0.6309	-0.6270	-0.6255	-0.6262	-0.6255	-0.6258	-0.6257	-0.6259	-0.6248	-0.6244	-0.6260	-0.6244	-0.6244	-0.6238	-0.6274	-0.6329	-0.6337	-0.6353
0.0397	0.0396	0.0379	0.0368	0.0378	0.0380	0.0299	0.0367	0.0368	0.0371	0.0374	0.0371	0.0357	0.0350	0.0358	0.0347	0.0353	0.0365	0.0352	0.0342	0.0314	0.0347	0.0378	0.0359	0.0368	0.0379	0.0374	0.0392	0.0394	0.0370	0.0384	0.0396	0.0391	0.0378	0.0382	0.0367	0.0376	0.0372	0.0351	0.0344	0.0348
-0.1205	-0.1192	-0.1211	-0.1213	-0.1218	-0.1219	-0.1261	-0.1222	-0.1210	-0.1212	-0.1209	-0.1210	-0.1208	-0.1222	-0.1233	-0.1228	-0.1230	-0.1213	-0.1212	-0.1236	-0.1266	-0.1197	-0.1208	-0.1218	-0.1219	-0.1231	-0.1254	-0.1242	-0.1247	-0.1261	-0.1254	-0.1256	-0.1234	-0.1234	-0.1220	-0.1237	-0.1232	-0.1241	-0.1236	-0.1272	-0.1244
0.8113	0.8095	0.8108	0.8129	0.8115	0.8113	0.8122	0.8116	0.8092	0.8101	0.8100	0.8097	0.8093	0.8092	0.8100	0.8094	0.8092	0.8073	0.8093	0.8091	0.7919	0.8045	0.8079	0.8027	0.8051	0.8075	0.8050	0.8053	0.8051	0.8028	0.8022	0.7987	0.8038	0.8030	0.8039	0.8040	0.8032	0.8040	0.8096	0.8094	0.8085
-0.2477	-0.2449	-0.2495	-0.2533	-0.2528	-0.2505	-0.2591	-0.2531	-0.2549	-0.2565	-0.2573	-0.2563	-0.2577	-0.2563	-0.2568	-0.2568	-0.2542	-0.2507	-0.2537	-0.2510	-0.2551	-0.2568	-0.2523	-0.2566	-0.2600	-0.2552	-0.2557	-0.2528	-0.2514	-0.2421	-0.2437	-0.2414	-0.2403	-0.2416	-0.2415	-0.2380	-0.2390	-0.2327	-0.2544	-0.2540	-0.2441
-0.4065	-0.4046	-0.4107	-0.4076	-0.4100	-0.4041	-0.4123	-0.4063	-0.4041	-0.4076	-0.4085	-0.4064	-0.4048	-0.4055	-0.4049	-0.4053	-0.4040	-0.4007	-0.4059	-0.4054	-0.4167	-0.4077	-0.4044	-0.4085	-0.4086	-0.4028	-0.4041	-0.4034	-0.4041	-0.4052	-0.4032	-0.4036	-0.4042	-0.4071	-0.4042	-0.4030	-0.4025	-0.3988	-0.3955	-0.4025	-0.4005
1.9782	1.9721	1.9671	1.9675	1.9987	1.9649	1.9599	1.9531	1.9562	1.9596	1.9597	1.9566	1.9448	1.9613	1.9612	1.9631	1.9632	1.9659	1.9665	1.9789	2.2740	2.0006	1.9796	1.9953	1.9788	1.9884	1.9782	2.1930	1.9882	2.2002	2.1964	2.1903	1.9873	2.2700	1.9811	1.9877	1.9691	1.9385	1.9575	1.9661	1.9541
-0.2869	-0.2872	-0.2878	-0.2884	-0.2894	-0.2877	-0.2917	-0.2878	-0.2856	-0.2881	-0.2871	-0.2873	-0.2860	-0.2861	-0.2853	-0.2861	-0.2853	-0.2840	-0.2854	-0.2853	-0.2885	-0.2842	-0.2827	-0.2836	-0.2838	-0.2821	-0.2827	-0.2818	-0.2813	-0.2822	-0.2808	-0.2804	-0.2811	-0.2819	-0.2806	-0.2803	-0.2805	-0.2815	-0.2846	-0.2848	-0.2854
0.6385	0.6394	0.6394	0.6385	0.6400	0.6382	0.6377	0.6390	0.6408	0.6401	0.6401	0.6397	0.6396	0.6395	0.6398	0.6393	0.6389	0.6397	0.6388	0.6393	0.6346	0.6406	0.6380	0.6371	0.6394	0.6389	0.6410	0.6417	0.6407	0.6403	0.6401	0.6415	0.6414	0.6408	0.6418	0.6419	0.6422	0.6407	0.6413	0.6448	0.6419
0.0990	0.0962	0.0949	0.0973	0.0979	0.0985	0.0946	0.0982	0.1005	0.0970	0.0963	0.0987	0.0972	0.0968	0.0965	0.0953	0.0975	0.0976	0.0948	0.0966	0.0902	0.0982	0.0972	0.0925	0.0930	0.0942	0.0932	0.0925	0.0950	0.0929	0.0917	0.0925	0.0927	0.0916	0.0941	0.0950	0.0940	0.0946	0.0949	0.0929	0.0938
-0.9454	-0.9436	-0.9464	-0.9446	-0.9461	-0.9427	-0.9478	-0.9408	-0.9309	-0.9398	-0.9387	-0.9377	-0.9372	-0.9368	-0.9371	-0.9354	-0.9349	-0.9318	-0.9375	-0.9365	-0.9381	-0.9349	-0.9349	-0.9410	-0.9361	-0.9351	-0.9334	-0.9337	-0.9338	-0.9328	-0.9319	-0.9312	-0.9322	-0.9347	-0.9326	-0.9331	-0.9330	-0.9368	-0.9436	-0.9446	-0.9484
-0.3947	-0.3945	-0.4031	-0.4008	-0.4030	-0.3972	-0.4046	-0.3985	-0.3908	-0.3946	-0.3927	-0.3922	-0.3926	-0.3930	-0.3929	-0.3943	-0.3936	-0.3914	-0.3938	-0.3960	-0.4004	-0.3939	-0.3954	-0.3996	-0.3996	-0.3964	-0.3987	-0.3986	-0.3996	-0.4049	-0.4004	-0.3993	-0.3998	-0.4057	-0.4026	-0.4028	-0.4012	-0.4005	-0.4040	-0.4090	-0.4057
0.8477	0.8487	0.8473	0.8446	0.8478	0.8483	0.8450	0.8478	0.8498	0.8476	0.8491	0.8484	0.8502	0.8478	0.8487	0.8485	0.8465	0.8452	0.8450	0.8454	0.8379	0.8413	0.8408	0.8391	0.8397	0.8422	0.8398	0.8411	0.8390	0.8371	0.8398	0.8354	0.8384	0.8380	0.8388	0.8373	0.8355	0.8349	0.8354	0.8336	0.8329
-0.3726	-0.3733	-0.3753	-0.3749	-0.3767	-0.3744	-0.3772	-0.3750	-0.3724	-0.3736	-0.3744	-0.3739	-0.3737	-0.3741	-0.3745	-0.3743	-0.3750	-0.3730	-0.3752	-0.3745	-0.3766	-0.3739	-0.3741	-0.3759	-0.3752	-0.3741	-0.3742	-0.3733	-0.3739	-0.3747	-0.3744	-0.3734	-0.3734	-0.3746	-0.3736	-0.3752	-0.3749	-0.3747	-0.3786	-0.3782	-0.3773
-0.4811	-0.4816	-0.4861	-0.4856	-0.4879	-0.4862	-0.4879	-0.4870	-0.4817	-0.4838	-0.4847	-0.4823	-0.4818	-0.4826	-0.4823	-0.4829	-0.4827	-0.4790	-0.4825	-0.4812	-0.4831	-0.4801	-0.4796	-0.4818	-0.4799	-0.4784	-0.4793	-0.4784	-0.4778	-0.4776	-0.4782	-0.4772	-0.4771	-0.4794	-0.4787	-0.4788	-0.4773	-0.4771	-0.4809	-0.4829	-0.4857
-0.1693	-0.1679	-0.1703	-0.1700	-0.1710	-0.1679	-0.1747	-0.1696	-0.1661	-0.1698	-0.1692	-0.1681	-0.1693	-0.1697	-0.1709	-0.1713	-0.1701	-0.1688	-0.1705	-0.1713	-0.1761	-0.1694	-0.1684	-0.1716	-0.1720	-0.1701	-0.1714	-0.1708	-0.1710	-0.1737	-0.1724	-0.1718	-0.1724	-0.1733	-0.1722	-0.1714	-0.1719	-0.1713	-0.1749	-0.1770	-0.1760
-0.4903	-0.4916	-0.4871	-0.4899	-0.4903	-0.4889	-0.4910	-0.4884	-0.4825	-0.4851	-0.4856	-0.4834	-0.4853	-0.4855	-0.4872	-0.4880	-0.4879	-0.4863	-0.4889	-0.4887	-0.4999	-0.4952	-0.4889	-0.4962	-0.4951	-0.4897	-0.4912	-0.4889	-0.4869	-0.4890	-0.4868	-0.4858	-0.4867	-0.4900	-0.4852	-0.4866	-0.4848	-0.4834	-0.4859	-0.4918	-0.4911
0.7376	0.7366	0.7351	0.7372	0.7369	0.7399	0.7350	0.7360	0.7364	0.7365	0.7362	0.7368	0.7359	0.7369	0.7368	0.7351	0.7356	0.7361	0.7357	0.7357	0.7320	0.7360	0.7405	0.7389	0.7350	0.7361	0.7360	0.7354	0.7350	0.7339	0.7336	0.7343	0.7338	0.7343	0.7344	0.7340	0.7348	0.7378	0.7387	0.7396	0.7413
-0.3652	-0.3646	-0.3711	-0.3643	-0.3682	-0.3646	-0.3741	-0.3652	-0.3646	-0.3685	-0.3694	-0.3668	-0.3717	-0.3697	-0.3733	-0.3776	-0.3769	-0.3744	-0.3733	-0.3760	-0.3860	-0.3827	-0.3736	-0.3799	-0.3785	-0.3753	-0.3761	-0.3750	-0.3739	-0.3756	-0.3750	-0.3757	-0.3760	-0.3782	-0.3750	-0.3746	-0.3748	-0.3749	-0.3761	-0.3776	-0.3762
-0.0136	-0.0146	-0.0171	-0.0159	-0.0159	-0.0135	-0.0133	-0.0127	-0.0125	-0.0112	-0.0109	-0.0105	-0.0089	-0.0108	-0.0094	-0.0098	-0.0098	-0.0079	-0.0075	-0.0073	-0.0086	-0.0071	0.0011	0.0012	0.0009	0.0013	0.0013	0.0010	0.0003	-0.0003	-0.0005	0.0000	-0.0004	-0.0007	0.0001	-0.0003	0.0017	0.0020	-0.0045	-0.0045	-0.0057
-0.4505	-0.4503	-0.4533	-0.4540	-0.4533	-0.4522	-0.4558	-0.4517	-0.4513	-0.4533	-0.4530	-0.4529	-0.4524	-0.4531	-0.4528	-0.4539	-0.4535	-0.4519	-0.4537	-0.4537	-0.4551	-0.4534	-0.4527	-0.4550	-0.4549	-0.4527	-0.4531	-0.4526	-0.4533	-0.4531	-0.4538	-0.4525	-0.4530	-0.4542	-0.4532	-0.4526	-0.4521	-0.4528	-0.4557	-0.4557	-0.4556
0.7370	0.7364	0.7336	0.7337	0.7334	0.7351	0.7287	0.7357	0.7356	0.7358	0.7367	0.7359	0.7361	0.7358	0.7358	0.7353	0.7364	0.7354	0.7356	0.7347	0.7324	0.7345	0.7357	0.7324	0.7332	0.7344	0.7358	0.7338	0.7349	0.7316	0.7289	0.7334	0.7330	0.7327	0.7333	0.7344	0.7349	0.7353	0.7337	0.7330	0.7346
-0.3673	-0.3655	-0.3657	-0.3703	-0.3735	-0.3669	-0.3800	-0.3708	-0.3668	-0.3691	-0.3671	-0.3649	-0.3646	-0.3634	-0.3626	-0.3628	-0.3618	-0.3586	-0.3646	-0.3630	-0.3653	-0.3604	-0.3548	-0.3550	-0.3526	-0.3501	-0.3473	-0.3445	-0.3415	-0.3427	-0.3404	-0.3395	-0.3397	-0.3415	-0.3386	-0.3387	-0.3377	-0.3372	-0.3426	-0.3469	-0.3486
-0.8384	-0.8383	-0.8420	-0.8410	-0.8444	-0.8405	-0.8457	-0.8409	-0.8339	-0.8399	-0.8389	-0.8377	-0.8389	-0.8392	-0.8377	-0.8390	-0.8396	-0.8331	-0.8382	-0.8374	-0.8391	-0.8372	-0.8379	-0.8421	-0.8369	-0.8357	-0.8351	-0.8350	-0.8351	-0.8335	-0.8337	-0.8318	-0.8319	-0.8343	-0.8325	-0.8324	-0.8314	-0.8365	-0.8417	-0.8441	-0.8455
-0.3265	-0.3267	-0.3280	-0.3284	-0.3283	-0.3269	-0.3304	-0.3290	-0.3246	-0.3248	-0.3248	-0.3246	-0.3241	-0.3237	-0.3241	-0.3265	-0.3260	-0.3256	-0.3264	-0.3257	-0.3281	-0.3285	-0.3271	-0.3296	-0.3285	-0.3276	-0.3273	-0.3277	-0.3262	-0.3264	-0.3240	-0.3247	-0.3240	-0.3247	-0.3240	-0.3241	-0.3228	-0.3232	-0.3236	-0.3205	-0.3218
-0.4694	-0.4683	-0.4751	-0.4742	-0.4780	-0.4720	-0.4770	-0.4730	-0.4647	-0.4682	-0.4689	-0.4678	-0.4692	-0.4693	-0.4700	-0.4704	-0.4702	-0.4673	-0.4720	-0.4720	-0.4768	-0.4742	-0.4775	-0.4798	-0.4801	-0.4770	-0.4789	-0.4802	-0.4809	-0.4831	-0.4835	-0.4829	-0.4828	-0.4867	-0.4825	-0.4836	-0.4818	-0.4792	-0.4814	-0.4822	-0.4954
-0.7996	-0.7993	-0.8023	-0.8031	-0.8038	-0.8012	-0.8074	-0.8018	-0.7965	-0.8012	-0.8001	-0.7999	-0.8009	-0.8007	-0.8016	-0.8025	-0.8024	-0.7968	-0.8021	-0.8019	-0.8025	-0.8009	-0.8012	-0.8075	-0.8015	-0.8012	-0.8004	-0.8011	-0.8012	-0.8008	-0.8003	-0.7982	-0.7982	-0.8013	-0.7976	-0.7994	-0.7971	-0.8008	-0.8052	-0.8054	-0.8069
0.7207	0.7202	0.7208	0.7214	0.7215	0.7225	0.7204	0.7221	0.7217	0.7224	0.7216	0.7220	0.7220	0.7220	0.7221	0.7221	0.7221	0.7218	0.7217	0.7206	0.7192	0.7211	0.7223	0.7220	0.7214	0.7223	0.7217	0.7226	0.7237	0.7224	0.7211	0.7250	0.7224	0.7239	0.7252	0.7263	0.7262	0.7267	0.7232	0.7226	0.7215
-0.3634	-0.3629	-0.3652	-0.3655	-0.3676	-0.3638	-0.3666	-0.3652	-0.3621	-0.3642	-0.3639	-0.3637	-0.3632	-0.3634	-0.3628	-0.3632	-0.3636	-0.3612	-0.3628	-0.3629	-0.3645	-0.3627	-0.3618	-0.3643	-0.3636	-0.3630	-0.3617	-0.3613	-0.3595	-0.3604	-0.3609	-0.3594	-0.3595	-0.3604	-0.3600	-0.3605	-0.3602	-0.3615	-0.3642	-0.3635	-0.3627
0.7167	0.7163	0.7162	0.7160	0.7165	0.7160	0.7144	0.7172	0.7176	0.7179	0.7182	0.7193	0.7200	0.7188	0.7188	0.7186	0.7183	0.7196	0.7184	0.7175	0.7188	0.7195	0.7233	0.7228	0.7201	0.7216	0.7216	0.7241	0.7243	0.7232	0.7225	0.7235	0.7235	0.7227	0.7236	0.7248	0.7260	0.7282	0.7237	0.7223	0.7248
-0.2688	-0.2683	-0.2692	-0.2684	-0.2700	-0.2667	-0.2733	-0.2677	-0.2638	-0.2645	-0.2647	-0.2641	-0.2634	-0.2626	-0.2629	-0.2626	-0.2621	-0.2601	-0.2622	-0.2608	-0.2666	-0.2593	-0.2584	-0.2600	-0.2601	-0.2567	-0.2560	-0.2546	-0.2525	-0.2516	-0.2509	-0.2492	-0.2503	-0.2514	-0.2525	-0.2524	-0.2512	-0.2530	-0.2580	-0.2590	-0.2548
0.2228	0.2217	0.2208	0.2204	0.2207	0.2223	0.2163	0.2227	0.2237	0.2249	0.2245	0.2236	0.2250	0.2246	0.2240	0.2236	0.2236	0.2237	0.2251	0.2242	0.2214	0.2242	0.2207	0.2193	0.2190	0.2212	0.2183	0.2169	0.2194	0.2169	0.2168	0.2201	0.2200	0.2186	0.2186	0.2167	0.2178	0.2192	0.2174	0.2189	0.2176
0.5587	0.5584	0.5569	0.5569	0.5579	0.5577	0.5554	0.5562	0.5567	0.5560	0.5557	0.5561	0.5556	0.5559	0.5555	0.5558	0.5558	0.5560	0.5548	0.5542	0.5461	0.5530	0.5482	0.5464	0.5463	0.5456	0.5452	0.5451	0.5454	0.5437	0.5435	0.5444	0.5448	0.5441	0.5458	0.5449	0.5453	0.5485	0.5506	0.5507	0.5516
0.9018	0.9023	0.9002	0.8999	0.9034	0.9024	0.9021	0.9019	0.9022	0.9034	0.9029	0.9031	0.9018	0.8991	0.9016	0.9005	0.9000	0.9003	0.9057	0.9033	0.9442	0.9019	0.8990	0.9227	0.9146	0.9150	0.9371	0.9373	0.9387	0.9412	0.9349	0.9490	0.9469	0.9459	0.9463	0.9457	0.9428	0.9480	0.9403	0.9547	0.9497
-0.4310	-0.4313	-0.4267	-0.4334	-0.4342	-0.4315	-0.4336	-0.4309	-0.4195	-0.4199	-0.4164	-0.4160	-0.4158	-0.4171	-0.4170	-0.4179	-0.4173	-0.4200	-0.4185	-0.4188	-0.4239	-0.4152	-0.4172	-0.4219	-0.4216	-0.4169	-0.4116	-0.4093	-0.4089	-0.4134	-0.4119	-0.4100	-0.4105	-0.4098	-0.4102	-0.4109	-0.4103	-0.4108	-0.4179	-0.4212	-0.4210
-0.8837	-0.8833	-0.8868	-0.8876	-0.8882	-0.8847	-0.8904	-0.8851	-0.8753	-0.8824	-0.8809	-0.8808	-0.8814	-0.8825	-0.8812	-0.8826	-0.8829	-0.8768	-0.8836	-0.8830	-0.8838	-0.8828	-0.8821	-0.8882	-0.8834	-0.8824	-0.8821	-0.8810	-0.8814	-0.8812	-0.8809	-0.8802	-0.8804	-0.8831	-0.8803	-0.8816	-0.8797	-0.8835	-0.8915	-0.8919	-0.8938
0.8075	0.8070	0.8090	0.8041	0.8061	0.8075	0.8023	0.8070	0.8078	0.8068	0.8066	0.8063	0.8065	0.8057	0.8056	0.8018	0.8023	0.8005	0.7983	0.8010	0.8315	0.8224	0.7998	0.7934	0.7947	0.7961	0.8727	0.8685	0.8675	NaN	NaN	NaN	NaN	NaN	NaN	NaN	NaN	NaN	NaN	NaN	NaN
-1.9702	-1.9700	-1.9754	-1.9691	-1.9692	-1.9671	-1.9696	-1.9702	-1.9701	-1.9709	-1.9715	-1.9721	-1.9727	-1.9725	-1.9731	-1.9742	-1.9795	-1.9741	-1.9744	-1.9752	-1.9770	-1.9737	-1.9760	-1.9743	-1.9747	-1.9690	-1.9729	-1.9695	-1.9741	-1.9695	-1.9674	-1.9688	-1.9663	-1.9748	-1.9703	-1.9701	-1.9793	-1.9684	-1.9665	-1.9713	-1.9657
0.0694	0.0680	0.0665	0.0667	0.0666	0.0671	0.0631	0.0680	0.0693	0.0675	0.0687	0.0691	0.0701	0.0687	0.0696	0.0681	0.0693	0.0693	0.0682	0.0683	0.0629	0.0679	0.0690	0.0692	0.0691	0.0697	0.0689	0.0682	0.0681	0.0669	0.0668	0.0677	0.0671	0.0662	0.0670	0.0666	0.0677	0.0696	0.0673	0.0668	0.0703
-0.2396	-0.2398	-0.2417	-0.2419	-0.2423	-0.2406	-0.2440	-0.2418	-0.2393	-0.2408	-0.2400	-0.2402	-0.2401	-0.2406	-0.2397	-0.2404	-0.2395	-0.2394	-0.2411	-0.2411	-0.2426	-0.2410	-0.2414	-0.2432	-0.2427	-0.2419	-0.2422	-0.2417	-0.2418	-0.2425	-0.2421	-0.2404	-0.2400	-0.2421	-0.2414	-0.2415	-0.2378	-0.2390	-0.2422	-0.2444	-0.2435
-0.3533	-0.3521	-0.3523	-0.3556	-0.3561	-0.3535	-0.3611	-0.3551	-0.3545	-0.3586	-0.3574	-0.3562	-0.3558	-0.3584	-0.3543	-0.3543	-0.3545	-0.3505	-0.3501	-0.3500	-0.3579	-0.3486	-0.3395	-0.3447	-0.3437	-0.3368	-0.3369	-0.3346	-0.3301	-0.3310	-0.3292	-0.3278	-0.3285	-0.3301	-0.3275	-0.3276	-0.3272	-0.3270	-0.3320	-0.3379	-0.3390
-0.3315	-0.3319	-0.3311	-0.3301	-0.3301	-0.3285	-0.3309	-0.3281	-0.3274	-0.3287	-0.3302	-0.3285	-0.3367	-0.3404	-0.3490	-0.3489	-0.3519	-0.3527	-0.3537	-0.3535	-0.3579	-0.3567	-0.3527	-0.3561	-0.3579	-0.3541	-0.3542	-0.3491	-0.3457	-0.3448	-0.3431	-0.3398	-0.3402	-0.3404	-0.3407	-0.3414	-0.3406	-0.3425	-0.3554	-0.3625	-0.3601
-1.8448	-1.8516	-1.8557	-1.8497	-1.8588	-1.8539	-1.8541	-1.8578	-1.8556	-1.8582	-1.8582	-1.8562	-1.8591	-1.8563	-1.8567	-1.8579	-1.8589	-1.8575	-1.8557	-1.8569	-1.8577	-1.8573	-1.8617	-1.8584	-1.8587	-1.8537	-1.8502	-1.8509	-1.8553	-1.8477	-1.8454	-1.8441	-1.8464	-1.8473	-1.8456	-1.8443	-1.8479	-1.8490	-1.8503	-1.8635	-1.8616
-0.0656	-0.0665	-0.0676	-0.0667	-0.0683	-0.0655	-0.0680	-0.0655	-0.0648	-0.0646	-0.0639	-0.0649	-0.0638	-0.0644	-0.0638	-0.0652	-0.0654	-0.0639	-0.0644	-0.0636	-0.0645	-0.0637	-0.0604	-0.0612	-0.0610	-0.0611	-0.0607	-0.0596	-0.0592	-0.0604	-0.0600	-0.0580	-0.0577	-0.0579	-0.0569	-0.0567	-0.0572	-0.0559	-0.0604	-0.0607	-0.0644
-0.0967	-0.0970	-0.0981	-0.0972	-0.0964	-0.0975	-0.0992	-0.0978	-0.0969	-0.0967	-0.0970	-0.0965	-0.0959	-0.0966	-0.0967	-0.0961	-0.0957	-0.0957	-0.0960	-0.0953	-0.0974	-0.0993	-0.0998	-0.0983	-0.0977	-0.0982	-0.0978	-0.0983	-0.0996	-0.1003	-0.0982	-0.0996	-0.0983	-0.0980	-0.0987	-0.0974	-0.0964	-0.0996	-0.1015	-0.1019	-0.1022
-0.1227	-0.1230	-0.1241	-0.1250	-0.1254	-0.1240	-0.1272	-0.1240	-0.1221	-0.1234	-0.1228	-0.1225	-0.1231	-0.1230	-0.1234	-0.1234	-0.1234	-0.1226	-0.1236	-0.1234	-0.1254	-0.1230	-0.1225	-0.1240	-0.1242	-0.1234	-0.1234	-0.1227	-0.1232	-0.1232	-0.1226	-0.1221	-0.1215	-0.1235	-0.1220	-0.1220	-0.1201	-0.1196	-0.1241	-0.1250	-0.1283
-0.5142	-0.5137	-0.5168	-0.5155	-0.5181	-0.5131	-0.5232	-0.5154	-0.5098	-0.5128	-0.5137	-0.5123	-0.5111	-0.5115	-0.5100	-0.5111	-0.5099	-0.5065	-0.5106	-0.5097	-0.5195	-0.5105	-0.5060	-0.5115	-0.5103	-0.5064	-0.5069	-0.5051	-0.5026	-0.5051	-0.5022	-0.5006	-0.5011	-0.5040	-0.5007	-0.5008	-0.4997	-0.4991	-0.5055	-0.5067	-0.5064
0.0643	0.0641	0.0642	0.0642	0.0648	0.0644	0.0640	0.0642	0.0677	0.0663	0.0679	0.0678	0.0680	0.0674	0.0685	0.0672	0.0678	0.0690	0.0681	0.0693	0.0720	0.0691	0.0730	0.0726	0.0724	0.0735	0.0729	0.0726	0.0723	0.0710	0.0731	0.0714	0.0706	0.0734	0.0734	0.0725	0.0739	0.0719	0.0680	0.0668	0.0687
-0.3130	-0.3124	-0.3137	-0.3142	-0.3156	-0.3133	-0.3156	-0.3144	-0.3124	-0.3130	-0.3137	-0.3135	-0.3135	-0.3139	-0.3142	-0.3138	-0.3134	-0.3124	-0.3139	-0.3136	-0.3149	-0.3130	-0.3119	-0.3126	-0.3120	-0.3113	-0.3116	-0.3104	-0.3101	-0.3101	-0.3099	-0.3090	-0.3091	-0.3106	-0.3098	-0.3107	-0.3109	-0.3121	-0.3164	-0.3170	-0.3136
-0.3749	-0.3771	-0.3802	-0.3724	-0.3741	-0.3756	-0.3764	-0.3756	-0.3763	-0.3761	-0.3737	-0.3776	-0.3778	-0.3803	-0.3774	-0.3773	-0.3780	-0.3786	-0.3777	-0.3783	-0.3808	-0.3792	-0.3791	-0.3788	-0.3789	-0.3785	-0.3796	-0.3810	-0.3818	-0.3808	-0.3807	-0.3819	-0.3813	-0.3813	-0.3805	-0.3802	-0.3807	-0.3810	-0.3822	-0.3836	-0.3867
-0.1329	-0.1339	-0.1354	-0.1348	-0.1348	-0.1340	-0.1392	-0.1349	-0.1321	-0.1336	-0.1334	-0.1333	-0.1332	-0.1335	-0.1332	-0.1343	-0.1331	-0.1332	-0.1341	-0.1343	-0.1358	-0.1340	-0.1334	-0.1343	-0.1337	-0.1335	-0.1327	-0.1333	-0.1334	-0.1345	-0.1331	-0.1321	-0.1324	-0.1336	-0.1330	-0.1329	-0.1316	-0.1323	-0.1365	-0.1373	-0.1401
-2.0615	-2.0644	-2.0636	-2.0609	-2.0659	-2.0645	-2.0663	-2.0647	-2.0651	-2.0680	-2.0709	-2.0694	-2.0691	-2.0728	-2.0748	-2.0768	-2.0728	-2.0861	-2.0762	-2.0833	-2.0791	-2.0823	-2.0804	-2.0824	-2.0827	-2.0817	-2.0834	-2.0863	-2.0849	-2.0866	-2.0895	-2.0861	-2.0855	-2.0896	-2.0886	-2.0848	-2.0898	-2.0768	-2.0713	-2.0743	-2.0707
-0.5699	-0.5694	-0.5723	-0.5728	-0.5726	-0.5712	-0.5760	-0.5701	-0.5639	-0.5681	-0.5681	-0.5682	-0.5687	-0.5684	-0.5687	-0.5704	-0.5691	-0.5645	-0.5695	-0.5693	-0.5702	-0.5690	-0.5694	-0.5702	-0.5693	-0.5668	-0.5685	-0.5671	-0.5682	-0.5682	-0.5676	-0.5672	-0.5661	-0.5689	-0.5672	-0.5682	-0.5682	-0.5673	-0.5718	-0.5714	-0.5813
-0.2834	-0.2843	-0.2850	-0.2856	-0.2863	-0.2867	-0.2860	-0.2871	-0.2887	-0.2888	-0.2881	-0.2889	-0.2877	-0.2887	-0.2885	-0.2892	-0.2888	-0.2902	-0.2894	-0.2878	-0.2885	-0.2887	-0.2886	-0.2871	-0.2886	-0.2876	-0.2884	-0.2878	-0.2875	-0.2875	-0.2888	-0.2884	-0.2888	-0.2903	-0.2897	-0.2888	-0.2871	-0.2880	-0.2867	-0.2863	-0.2898
0.0141	0.0154	0.0140	0.0119	0.0113	0.0107	0.0104	0.0135	0.0145	0.0138	0.0130	0.0135	0.0132	0.0136	0.0120	0.0109	0.0124	0.0125	0.0117	0.0111	0.0065	0.0103	0.0146	0.0109	0.0110	0.0129	0.0113	0.0122	0.0123	0.0110	0.0112	0.0119	0.0121	0.0105	0.0137	0.0131	0.0124	0.0134	0.0127	0.0124	0.0127
-0.4319	-0.4316	-0.4396	-0.4372	-0.4404	-0.4346	-0.4411	-0.4360	-0.4287	-0.4317	-0.4324	-0.4317	-0.4320	-0.4322	-0.4331	-0.4337	-0.4336	-0.4303	-0.4328	-0.4345	-0.4381	-0.4346	-0.4374	-0.4410	-0.4400	-0.4374	-0.4394	-0.4398	-0.4410	-0.4419	-0.4424	-0.4398	-0.4412	-0.4442	-0.4429	-0.4423	-0.4407	-0.4385	-0.4427	-0.4434	-0.4457
-0.6920	-0.6922	-0.6941	-0.6951	-0.6944	-0.6939	-0.6968	-0.6943	-0.6919	-0.6946	-0.6950	-0.6931	-0.6945	-0.6942	-0.6945	-0.6950	-0.6957	-0.6931	-0.6943	-0.6942	-0.6952	-0.6943	-0.6943	-0.6946	-0.6943	-0.6935	-0.6941	-0.6936	-0.6946	-0.6944	-0.6942	-0.6939	-0.6940	-0.6950	-0.6938	-0.6939	-0.6935	-0.6938	-0.6956	-0.6948	-0.7069
-0.4308	-0.4298	-0.4326	-0.4320	-0.4333	-0.4306	-0.4366	-0.4314	-0.4300	-0.4320	-0.4318	-0.4313	-0.4329	-0.4327	-0.4333	-0.4339	-0.4335	-0.4314	-0.4343	-0.4335	-0.4419	-0.4345	-0.4326	-0.4350	-0.4358	-0.4333	-0.4360	-0.4356	-0.4358	-0.4376	-0.4363	-0.4354	-0.4367	-0.4388	-0.4362	-0.4362	-0.4357	-0.4338	-0.4366	-0.4369	-0.4366
-0.0134	-0.0121	-0.0136	-0.0170	-0.0186	-0.0168	-0.0188	-0.0166	-0.0130	-0.0153	-0.0157	-0.0161	-0.0157	-0.0154	-0.0158	-0.0157	-0.0138	-0.0140	-0.0162	-0.0159	-0.0268	-0.0180	-0.0134	-0.0178	-0.0188	-0.0144	-0.0175	-0.0126	-0.0121	-0.0167	-0.0128	-0.0110	-0.0120	-0.0175	-0.0142	-0.0127	-0.0116	-0.0133	-0.0246	-0.0265	-0.0268
-0.1974	-0.1968	-0.1918	-0.1951	-0.1935	-0.1923	-0.1939	-0.1917	-0.1900	-0.1911	-0.1900	-0.1886	-0.1867	-0.1868	-0.1876	-0.1900	-0.1895	-0.1878	-0.1918	-0.1926	-0.2376	-0.2112	-0.2107	-0.2144	-0.2174	-0.2161	-0.2200	-0.2208	-0.2224	-0.2254	-0.2246	-0.2259	-0.2251	-0.2271	-0.2248	-0.2248	-0.2242	-0.2227	-0.2282	-0.2293	-0.2306
-0.6018	-0.6017	-0.6030	-0.6039	-0.6035	-0.6018	-0.6063	-0.6014	-0.5962	-0.5991	-0.5993	-0.5979	-0.5994	-0.5990	-0.5988	-0.6002	-0.5998	-0.5966	-0.5993	-0.5990	-0.5998	-0.5989	-0.5988	-0.6006	-0.5999	-0.5991	-0.6006	-0.5997	-0.6006	-0.6008	-0.6007	-0.6004	-0.6005	-0.6022	-0.6014	-0.6011	-0.6014	-0.6000	-0.6022	-0.6015	-0.6126
-0.2579	-0.2552	-0.2596	-0.2576	-0.2610	-0.2555	-0.2618	-0.2585	-0.2528	-0.2546	-0.2543	-0.2547	-0.2546	-0.2546	-0.2549	-0.2555	-0.2545	-0.2523	-0.2544	-0.2565	-0.2698	-0.2567	-0.2536	-0.2591	-0.2596	-0.2543	-0.2563	-0.2537	-0.2501	-0.2518	-0.2498	-0.2482	-0.2485	-0.2484	-0.2487	-0.2465	-0.2472	-0.2469	-0.2543	-0.2588	-0.2574
0.1379	0.1387	0.1378	0.1363	0.1374	0.1369	0.1334	0.1369	0.1397	0.1377	0.1388	0.1382	0.1393	0.1385	0.1382	0.1374	0.1383	0.1390	0.1374	0.1371	0.1287	0.1379	0.1384	0.1369	0.1378	0.1383	0.1384	0.1387	0.1372	0.1349	0.1363	0.1369	0.1380	0.1360	0.1369	0.1370	0.1380	0.1379	0.1363	0.1347	0.1364
0.9501	0.9477	0.9460	0.9460	0.9399	0.9498	0.9446	0.9534	0.9488	0.9533	0.9491	0.9478	0.9492	0.9485	0.9463	0.9420	0.9445	0.9424	0.9442	0.9454	0.9373	0.9450	0.9492	0.9435	0.9432	0.9470	0.9433	0.9442	0.9406	0.9403	0.9389	0.9363	0.9405	0.9389	0.9403	0.9406	0.9396	0.9434	0.9444	0.9407	0.9407
-2.1702	-2.1684	-2.1730	-2.1699	-2.1717	-2.1678	-2.1707	-2.1711	-2.1709	-2.1720	-2.1734	-2.1727	-2.1725	-2.1742	-2.1733	-2.1719	-2.1734	-2.1748	-2.1738	-2.1726	-2.1746	-2.1737	-2.1725	-2.1724	-2.1690	-2.1702	-2.1725	-2.1727	-2.1715	-2.1726	-2.1728	-2.1730	-2.1742	-2.1757	-2.1727	-2.1715	-2.1788	-2.1711	-2.1732	-2.1776	-2.1794
0.6952	0.6940	0.6868	0.6891	0.6935	0.6951	0.6913	0.6926	0.6919	0.6896	0.6878	0.6861	0.6839	0.6819	0.6780	0.6753	0.6754	0.6720	0.6732	0.6699	0.6712	0.6650	0.6632	0.6754	0.6723	0.5609	0.5473	0.5057	0.5146	0.5206	0.5127	0.5160	0.5118	0.5129	0.5210	0.5215	0.5182	0.5101	0.5080	0.5361	0.6569
0.8500	0.8493	0.8500	0.8485	0.8514	0.8500	0.8478	0.8508	0.8510	0.8506	0.8505	0.8522	0.8508	0.8508	0.8512	0.8519	0.8510	0.8500	0.8498	0.8498	0.8481	0.8497	0.8587	0.8546	0.8540	0.8575	0.8552	0.8567	0.8545	0.8531	0.8554	0.8523	0.8565	0.8563	0.8568	0.8556	0.8558	0.8578	0.8568	0.8540	0.8549
-0.0218	-0.0208	-0.0237	-0.0231	-0.0237	-0.0210	-0.0288	-0.0226	-0.0188	-0.0212	-0.0203	-0.0189	-0.0189	-0.0182	-0.0179	-0.0186	-0.0166	-0.0151	-0.0175	-0.0165	-0.0241	-0.0157	-0.0112	-0.0152	-0.0156	-0.0124	-0.0140	-0.0113	-0.0099	-0.0108	-0.0099	-0.0075	-0.0085	-0.0103	-0.0083	-0.0083	-0.0083	-0.0083	-0.0142	-0.0166	-0.0145
-0.2248	-0.2246	-0.2311	-0.2237	-0.2255	-0.2244	-0.2297	-0.2247	-0.2195	-0.2206	-0.2197	-0.2199	-0.2193	-0.2191	-0.2181	-0.2180	-0.2186	-0.2163	-0.2201	-0.2189	-0.2250	-0.2156	-0.2092	-0.2132	-0.2129	-0.2080	-0.2097	-0.2084	-0.2109	-0.2128	-0.2140	-0.2160	-0.2165	-0.2180	-0.2152	-0.2163	-0.2155	-0.2135	-0.2174	-0.2209	-0.2213
-0.1563	-0.1552	-0.1537	-0.1528	-0.1540	-0.1549	-0.1608	-0.1522	-0.1471	-0.1492	-0.1473	-0.1445	-0.1421	-0.1434	-0.1380	-0.1379	-0.1363	-0.1381	-0.1382	-0.1353	-0.1575	-0.1329	-0.1698	-0.1772	-0.1806	-0.1619	-0.1643	-0.1582	-0.1543	-0.1581	-0.1466	-0.1463	-0.1459	-0.1504	-0.1464	-0.1454	-0.1435	-0.1423	-0.1475	-0.1488	-0.1461
-0.3205	-0.3202	-0.3219	-0.3214	-0.3222	-0.3208	-0.3221	-0.3210	-0.3187	-0.3194	-0.3199	-0.3206	-0.3200	-0.3199	-0.3191	-0.3192	-0.3197	-0.3181	-0.3187	-0.3194	-0.3206	-0.3191	-0.3190	-0.3196	-0.3196	-0.3199	-0.3197	-0.3194	-0.3184	-0.3182	-0.3186	-0.3184	-0.3186	-0.3191	-0.3188	-0.3199	-0.3186	-0.3198	-0.3215	-0.3209	-0.3233
-2.1652	-2.1662	-2.1678	-2.1648	-2.1669	-2.1632	-2.1673	-2.1687	-2.1689	-2.1698	-2.1714	-2.1706	-2.1703	-2.1719	-2.1728	-2.1726	-2.1745	-2.1757	-2.1747	-2.1759	-2.1753	-2.1776	-2.1737	-2.1756	-2.1730	-2.1742	-2.1764	-2.1790	-2.1794	-2.1791	-2.1793	-2.1793	-2.1806	-2.1820	-2.1814	-2.1807	-2.1846	-2.1726	-2.1728	-2.1722	-2.1658
-0.4268	-0.4252	-0.4309	-0.4290	-0.4306	-0.4255	-0.4360	-0.4292	-0.4217	-0.4250	-0.4237	-0.4204	-0.4227	-0.4225	-0.4234	-0.4265	-0.4244	-0.4181	-0.4232	-0.4234	-0.4418	-0.4291	-0.4274	-0.4378	-0.4390	-0.4261	-0.4268	-0.4204	-0.4206	-0.4268	-0.4206	-0.4177	-0.4171	-0.4207	-0.4165	-0.4181	-0.4194	-0.4180	-0.4242	-0.4269	-0.4271
-2.4458	-2.4448	-2.4478	-2.4440	-2.4472	-2.4439	-2.4484	-2.4470	-2.4458	-2.4495	-2.4505	-2.4514	-2.4536	-2.4548	-2.4566	-2.4552	-2.4554	-2.4584	-2.4569	-2.4588	-2.4588	-2.4610	-2.4613	-2.4661	-2.4646	-2.4649	-2.4682	-2.4702	-2.4712	-2.4731	-2.4739	-2.4738	-2.4741	-2.4769	-2.4768	-2.4729	-2.4782	-2.4655	-2.4615	-2.4613	-2.4517
-1.2003	-1.1994	-1.2017	-1.1979	-1.2000	-1.1992	-1.2030	-1.1997	-1.2352	-1.2059	-1.2048	-1.2291	-1.2317	-1.2059	-1.2034	-1.2030	-1.2056	-1.2017	-1.2071	-1.2301	-1.2033	-1.2057	-1.2145	-1.2260	-1.2059	-1.2108	-1.2330	-1.2288	-1.2509	-1.2032	-1.2330	-1.2319	-1.2144	-1.2366	-1.3593	-1.2615	-1.3367	-1.3215	-1.2873	-1.2083	-1.3303
-0.3529	-0.3520	-0.3595	-0.3688	-0.3729	-0.3686	-0.3572	-0.3701	-0.3583	-0.3550	-0.3522	-0.3545	-0.3538	-0.3503	-0.3556	-0.3538	-0.3525	-0.3547	-0.3568	-0.3539	-0.3640	-0.3501	-0.3424	-0.3491	-0.3507	-0.3450	-0.3476	-0.3471	-0.3462	-0.3474	-0.3481	-0.3428	-0.3428	-0.3409	-0.3410	-0.3425	-0.3423	-0.3432	-0.3520	-0.3759	-0.3749
-0.3921	-0.3897	-0.3826	-0.3858	-0.3876	-0.3832	-0.3901	-0.3843	-0.3790	-0.3810	-0.3775	-0.3774	-0.3777	-0.3771	-0.3749	-0.3751	-0.3701	-0.3714	-0.3738	-0.3738	-0.3827	-0.3705	-0.3669	-0.3722	-0.3706	-0.3673	-0.3686	-0.3654	-0.3649	-0.3655	-0.3635	-0.3623	-0.3620	-0.3656	-0.3638	-0.3632	-0.3625	-0.3586	-0.3653	-0.3694	-0.3673
-0.3748	-0.3718	-0.3747	-0.3746	-0.3779	-0.3729	-0.3866	-0.3755	-0.3699	-0.3714	-0.3723	-0.3701	-0.3699	-0.3701	-0.3689	-0.3708	-0.3699	-0.3682	-0.3722	-0.3717	-0.3805	-0.3728	-0.3712	-0.3759	-0.3756	-0.3734	-0.3748	-0.3730	-0.3701	-0.3719	-0.3680	-0.3648	-0.3646	-0.3692	-0.3642	-0.3650	-0.3640	-0.3613	-0.3701	-0.3703	-0.3699
0.0452	0.0455	0.0420	0.0440	0.0424	0.0448	0.0364	0.0436	0.0480	0.0462	0.0471	0.0480	0.0476	0.0486	0.0490	0.0483	0.0498	0.0528	0.0499	0.0499	0.0427	0.0516	0.0555	0.0521	0.0522	0.0556	0.0540	0.0569	0.0579	0.0567	0.0582	0.0600	0.0591	0.0585	0.0589	0.0597	0.0599	0.0596	0.0537	0.0497	0.0520
-0.2160	-0.2169	-0.2178	-0.2178	-0.2200	-0.2194	-0.2197	-0.2185	-0.2200	-0.2225	-0.2234	-0.2222	-0.2206	-0.2220	-0.2210	-0.2221	-0.2197	-0.2219	-0.2226	-0.2231	-0.2227	-0.2216	-0.2185	-0.2226	-0.2232	-0.2205	-0.2198	-0.2209	-0.2185	-0.2193	-0.2185	-0.2143	-0.2157	-0.2174	-0.2163	-0.2177	-0.2147	-0.2162	-0.2204	-0.2190	-0.2070
-2.3751	-2.3738	-2.3742	-2.3710	-2.3711	-2.3698	-2.3743	-2.3734	-2.3760	-2.3757	-2.3782	-2.3778	-2.3785	-2.3832	-2.3855	-2.3843	-2.3843	-2.3895	-2.3847	-2.3869	-2.3861	-2.3876	-2.3866	-2.3883	-2.3881	-2.3901	-2.3900	-2.3900	-2.3908	-2.3906	-2.3913	-2.3921	-2.3931	-2.3963	-2.3935	-2.3909	-2.3970	-2.3788	-2.3823	-2.3792	-2.3804
-0.2659	-0.2637	-0.2731	-0.2651	-0.2665	-0.2633	-0.2657	-0.2625	-0.2622	-0.2637	-0.2641	-0.2639	-0.2648	-0.2668	-0.2765	-0.2817	-0.2911	-0.2917	-0.2944	-0.2938	-0.2856	-0.2949	-0.2928	-0.2958	-0.2964	-0.2944	-0.3004	-0.2894	-0.2835	-0.2806	-0.2783	-0.2762	-0.2763	-0.2766	-0.2757	-0.2765	-0.2759	-0.2763	-0.2894	-0.2987	-0.2983
0.2833	0.2837	0.2844	0.2847	0.2851	0.2868	0.2793	0.2878	0.2891	0.2868	0.2868	0.2867	0.2868	0.2867	0.2883	0.2864	0.2866	0.2860	0.2855	0.2843	0.2812	0.2838	0.2865	0.2847	0.2851	0.2863	0.2852	0.2858	0.2848	0.2828	0.2835	0.2848	0.2843	0.2838	0.2844	0.2845	0.2813	0.2806	0.2824	0.2822	0.2824
-0.8071	-0.8065	-0.8076	-0.8087	-0.8093	-0.8078	-0.8117	-0.8093	-0.8020	-0.8075	-0.8062	-0.8063	-0.8071	-0.8071	-0.8070	-0.8078	-0.8074	-0.8043	-0.8073	-0.8067	-0.8078	-0.8063	-0.8060	-0.8075	-0.8056	-0.8045	-0.8042	-0.8040	-0.8053	-0.8045	-0.8034	-0.8034	-0.8033	-0.8046	-0.8041	-0.8036	-0.8025	-0.8035	-0.8050	-0.8056	-0.8085
-2.3799	-2.3800	-2.3853	-2.3787	-2.3811	-2.3759	-2.3808	-2.3800	-2.3800	-2.3805	-2.3822	-2.3826	-2.3824	-2.3836	-2.3855	-2.3840	-2.3828	-2.3869	-2.3857	-2.3873	-2.3866	-2.3895	-2.3880	-2.3918	-2.3898	-2.3890	-2.3890	-2.3897	-2.3901	-2.3909	-2.3908	-2.3914	-2.3928	-2.3970	-2.3934	-2.3913	-2.3998	-2.3887	-2.3878	-2.3847	-2.3776
-0.7566	-0.7562	-0.7571	-0.7566	-0.7570	-0.7570	-0.7590	-0.7582	-0.7539	-0.7569	-0.7573	-0.7564	-0.7581	-0.7576	-0.7578	-0.7591	-0.7588	-0.7558	-0.7588	-0.7591	-0.7597	-0.7596	-0.7598	-0.7621	-0.7599	-0.7594	-0.7588	-0.7593	-0.7595	-0.7597	-0.7589	-0.7587	-0.7587	-0.7605	-0.7589	-0.7600	-0.7582	-0.7597	-0.7605	-0.7613	-0.7649
-0.2611	-0.2618	-0.2628	-0.2621	-0.2622	-0.2613	-0.2633	-0.2621	-0.2604	-0.2609	-0.2611	-0.2607	-0.2606	-0.2614	-0.2612	-0.2617	-0.2616	-0.2610	-0.2611	-0.2624	-0.2628	-0.2616	-0.2604	-0.2613	-0.2612	-0.2609	-0.2612	-0.2619	-0.2618	-0.2626	-0.2623	-0.2615	-0.2612	-0.2627	-0.2615	-0.2626	-0.2618	-0.2619	-0.2629	-0.2640	-0.2638
-0.1877	-0.1859	-0.1998	-0.1860	-0.1886	-0.1861	-0.1958	-0.1847	-0.1815	-0.1844	-0.1853	-0.1832	-0.1855	-0.1907	-0.2014	-0.1965	-0.2296	-0.2314	-0.2363	-0.2366	-0.2445	-0.2326	-0.2257	-0.2299	-0.2310	-0.2226	-0.2238	-0.2193	-0.2165	-0.2139	-0.2103	-0.2022	-0.2030	-0.2099	-0.2058	-0.2040	-0.2051	-0.2014	-0.2038	-0.2008	-0.1960
-0.1478	-0.1469	-0.1479	-0.1486	-0.1505	-0.1481	-0.1570	-0.1489	-0.1448	-0.1478	-0.1476	-0.1466	-0.1464	-0.1464	-0.1457	-0.1467	-0.1453	-0.1441	-0.1450	-0.1452	-0.1500	-0.1438	-0.1408	-0.1446	-0.1443	-0.1415	-0.1425	-0.1411	-0.1407	-0.1414	-0.1405	-0.1386	-0.1385	-0.1406	-0.1387	-0.1392	-0.1394	-0.1393	-0.1432	-0.1448	-0.1438
-0.6616	-0.6611	-0.6635	-0.6629	-0.6631	-0.6619	-0.6661	-0.6639	-0.6576	-0.6591	-0.6609	-0.6595	-0.6594	-0.6610	-0.6606	-0.6616	-0.6604	-0.6565	-0.6610	-0.6602	-0.6617	-0.6614	-0.6615	-0.6639	-0.6612	-0.6597	-0.6612	-0.6599	-0.6614	-0.6621	-0.6594	-0.6594	-0.6595	-0.6625	-0.6610	-0.6614	-0.6611	-0.6619	-0.6682	-0.6676	-0.6592
-0.3052	-0.3041	-0.3090	-0.3072	-0.3084	-0.3052	-0.3129	-0.3089	-0.3037	-0.3050	-0.3048	-0.3042	-0.3045	-0.3038	-0.3036	-0.3040	-0.3037	-0.3000	-0.3020	-0.3038	-0.3174	-0.3049	-0.2960	-0.3022	-0.3044	-0.2974	-0.2998	-0.2943	-0.2930	-0.2938	-0.2897	-0.2874	-0.2868	-0.2867	-0.2858	-0.2847	-0.2842	-0.2807	-0.2904	-0.2985	-0.2969
-0.0859	-0.0857	-0.0863	-0.0859	-0.0866	-0.0862	-0.0870	-0.0860	-0.0852	-0.0869	-0.0868	-0.0859	-0.0861	-0.0867	-0.0863	-0.0872	-0.0864	-0.0847	-0.0868	-0.0858	-0.0902	-0.0862	-0.0847	-0.0857	-0.0853	-0.0841	-0.0844	-0.0839	-0.0832	-0.0831	-0.0836	-0.0817	-0.0822	-0.0825	-0.0826	-0.0831	-0.0830	-0.0832	-0.0842	-0.0858	-0.0851
-0.2745	-0.2723	-0.2766	-0.2750	-0.2762	-0.2731	-0.2814	-0.2750	-0.2724	-0.2749	-0.2748	-0.2736	-0.2728	-0.2716	-0.2718	-0.2732	-0.2712	-0.2694	-0.2721	-0.2709	-0.2807	-0.2687	-0.2653	-0.2702	-0.2710	-0.2666	-0.2686	-0.2664	-0.2650	-0.2668	-0.2654	-0.2647	-0.2649	-0.2682	-0.2664	-0.2649	-0.2646	-0.2623	-0.2659	-0.2697	-0.2682
-0.4409	-0.4404	-0.4432	-0.4431	-0.4450	-0.4405	-0.4488	-0.4419	-0.4380	-0.4399	-0.4389	-0.4385	-0.4371	-0.4367	-0.4346	-0.4351	-0.4337	-0.4310	-0.4328	-0.4310	-0.4248	-0.4238	-0.4221	-0.4234	-0.4235	-0.4232	-0.4233	-0.4239	-0.4247	-0.4239	-0.4239	-0.4221	-0.4214	-0.4227	-0.4236	-0.4253	-0.4233	-0.4224	-0.4270	-0.4301	-0.4279
-0.4315	-0.4291	-0.4292	-0.4307	-0.4324	-0.4285	-0.4330	-0.4315	-0.4280	-0.4295	-0.4288	-0.4271	-0.4277	-0.4272	-0.4275	-0.4283	-0.4282	-0.4278	-0.4311	-0.4327	-0.4398	-0.4327	-0.4297	-0.4377	-0.4396	-0.4365	-0.4380	-0.4370	-0.4372	-0.4402	-0.4384	-0.4381	-0.4389	-0.4419	-0.4393	-0.4397	-0.4387	-0.4384	-0.4403	-0.4409	-0.4407
-0.6228	-0.6225	-0.6250	-0.6247	-0.6256	-0.6231	-0.6279	-0.6245	-0.6193	-0.6230	-0.6223	-0.6225	-0.6232	-0.6228	-0.6225	-0.6242	-0.6239	-0.6184	-0.6237	-0.6227	-0.6240	-0.6232	-0.6242	-0.6254	-0.6238	-0.6230	-0.6237	-0.6226	-0.6230	-0.6222	-0.6222	-0.6219	-0.6218	-0.6232	-0.6212	-0.6211	-0.6219	-0.6214	-0.6236	-0.6239	-0.6241
-0.3115	-0.3110	-0.3117	-0.3124	-0.3136	-0.3101	-0.3142	-0.3133	-0.3102	-0.3109	-0.3113	-0.3101	-0.3098	-0.3098	-0.3108	-0.3104	-0.3102	-0.3101	-0.3122	-0.3118	-0.3134	-0.3103	-0.3127	-0.3134	-0.3122	-0.3114	-0.3123	-0.3132	-0.3118	-0.3128	-0.3125	-0.3117	-0.3119	-0.3148	-0.3124	-0.3129	-0.3131	-0.3139	-0.3150	-0.3149	-0.3110
-0.5287	-0.5277	-0.5308	-0.5324	-0.5363	-0.5300	-0.5422	-0.5336	-0.5277	-0.5329	-0.5325	-0.5311	-0.5305	-0.5301	-0.5285	-0.5289	-0.5268	-0.5224	-0.5265	-0.5259	-0.5380	-0.5216	-0.5104	-0.5172	-0.5170	-0.5088	-0.5185	-0.5157	-0.5145	-0.5181	-0.5135	-0.5129	-0.5136	-0.5165	-0.5130	-0.5130	-0.5121	-0.5092	-0.5176	-0.5202	-0.5218
-1.9697	-1.9695	-1.9794	-1.9710	-1.9745	-1.9690	-1.9714	-1.9696	-1.9588	-1.9695	-1.9670	-1.9624	-1.9599	-1.9543	-1.9547	-1.9533	-1.9585	-1.9536	-1.9493	-1.9495	-1.9487	-1.9455	-1.9452	-1.9451	-1.9422	-1.9390	-1.9417	-1.9408	-1.9399	-1.9398	-1.9390	-1.9392	-1.9395	-1.9454	-1.9381	-1.9356	-1.9478	-1.9331	-1.9409	-1.9472	-1.9430
[truncated: 7,616 more rows]
