# Supplementary material for: A Clustering Framework for Monitoring Circadian Rhythm in Structural Dynamics in Plants From Terrestrial Laser Scanning Time Series
Source: Front Plant Sci. 2019 Apr 17;10:486. doi: 10.3389/fpls.2019.00486 (PMC6499199; doi:10.3389/fpls.2019.00486)
Supplement: Supplementary Datasheet 2 — Cluster movement tables for all presented objects in ASCII format, zip compressed (.txt). Scan times.txt contains scan DAIs in format “DD-MMM(txt)-YYYY hh:mm:ss”, with one DAI in each line. Ref_sphere_ii_center.txt files contain the center point locations fitted to the reference sphere point clouds. Each sphere has its own file, labeled “ii” in the file name. The file format is that each row corresponds with the DAIs, and the column order of the coordinates is x, y, and z. For all three monitored targets, there are three files named “TT_cluster_centers_x.txt,” where “TT” is the target name and the cluster coordinate axis is at the end. The file format for the target cluster centers is as follows: Row numbers label the ID of corresponding individual cluster centers. Each column corresponds with the DAIs listed in Scan_times.txt in the same order. If a cluster center has the value “NaN,” then that cluster has been occluded over time. All coordinate values are reported in the georeferenced coordinate system. [file Data_Sheet_2.zip › Maple_mature_cluster_centers_z.txt]

26.1148	26.1152	26.1163	26.1131	26.1150	26.1107	26.1140	26.1145	26.1144	26.1093	26.1102	26.1064	26.1052	26.1085	26.1080	26.1089	26.1063	26.1015	26.1073	26.1050	26.1025	26.0982	26.0952	26.0990	26.0931	26.0952	26.0977	26.0978	26.0985	26.0856	26.0919	26.0887	26.0927	26.0911	26.1000	26.0911	26.1001	26.1017	26.1085	26.1144	26.1171
26.1457	26.1553	26.1503	26.1439	26.1473	26.1423	26.1437	26.1463	26.1587	26.1642	26.1594	26.1565	26.1520	26.1496	26.1498	26.1544	26.1446	26.1472	26.1543	26.1392	26.1561	26.1600	26.1578	26.1532	26.1614	26.1581	26.1610	26.1592	26.1638	26.1656	26.1638	26.1662	26.1644	26.1656	26.1649	26.1661	26.1668	26.1619	26.1514	26.1608	26.1409
26.1985	26.1969	26.1997	26.2013	26.2003	26.1981	26.1974	26.1992	26.1941	26.1955	26.1959	26.1977	26.1990	26.1972	26.1982	26.1963	26.1956	26.1954	26.2006	26.1982	26.2091	26.2058	26.1996	26.1997	26.2003	26.2050	26.2012	26.2005	26.2051	26.2058	26.2016	26.2008	26.2042	26.2073	26.2029	26.2033	26.2065	26.2076	26.2132	26.2091	26.2111
26.2643	26.2677	26.2638	26.2652	26.2654	26.2587	26.2624	26.2638	26.2619	26.2626	26.2631	26.2645	26.2636	26.2615	26.2629	26.2661	26.2652	26.2639	26.2644	26.2660	26.2641	26.2674	26.2644	26.2642	26.2668	26.2652	26.2703	26.2664	26.2656	26.2674	26.2664	26.2653	26.2644	26.2674	26.2677	26.2651	26.2678	26.2675	26.2655	26.2689	26.2649
26.2678	26.2681	26.2728	26.2708	26.2724	26.2700	26.2714	26.2725	26.2702	26.2694	26.2715	26.2694	26.2691	26.2673	26.2688	26.2689	26.2679	26.2705	26.2662	26.2673	26.2683	26.2706	26.2711	26.2686	26.2689	26.2742	26.2701	26.2669	26.2698	26.2730	26.2663	26.2673	26.2679	26.2712	26.2694	26.2636	26.2634	26.2644	26.2637	26.2644	26.2634
26.2924	26.2919	26.2977	26.2971	26.2986	26.2955	26.2951	26.2953	26.3028	26.2931	26.2950	26.2947	26.2923	26.2901	26.2912	26.2896	26.2915	26.2840	26.2912	26.2887	26.2891	26.2853	26.2828	26.2821	26.2814	26.2814	26.2754	26.2767	26.2718	26.2749	26.2715	26.2718	26.2722	26.2729	26.2737	26.2726	26.2726	26.2732	26.2851	26.2921	26.2962
26.2928	26.2921	26.2929	26.2943	26.2931	26.2911	26.2916	26.2927	26.2919	26.2926	26.2904	26.2933	26.2881	26.2938	26.2903	26.2912	26.2914	26.2911	26.2893	26.2895	26.2876	26.2894	26.2882	26.2838	26.2841	26.2865	26.2874	26.2853	26.2881	26.2874	26.2874	26.2868	26.2859	26.2910	26.2903	26.2866	26.2895	26.2911	26.2872	26.2916	26.2894
26.3090	26.3072	26.3066	26.3081	26.3071	26.3058	26.3054	26.3062	26.3054	26.3068	26.3100	26.3069	26.3069	26.3087	26.3057	26.3086	26.3101	26.3074	26.3079	26.3077	26.3106	26.3119	26.3067	26.3108	26.3116	26.3117	26.3118	26.3080	26.3107	26.3081	26.3084	26.3078	26.3064	26.3089	26.3099	26.3095	26.3083	26.3090	26.3099	26.3142	26.3109
26.3905	26.4122	26.4403	26.4398	26.4483	26.4320	26.4339	26.4304	26.4298	26.4305	26.4271	26.4255	26.4210	26.4218	26.4220	26.4260	26.4213	26.4080	26.4006	26.4069	26.4104	26.4070	26.4100	26.4104	26.4115	26.4051	26.3709	26.3968	26.4018	26.3914	26.3945	26.3925	26.3950	26.3944	26.3879	26.4049	26.4114	26.4225	26.4377	26.4464	26.4039
26.3935	26.3918	26.3912	26.3919	26.3905	26.3896	26.3936	26.3910	26.3895	26.3918	26.3917	26.3911	26.3906	26.3925	26.3895	26.3935	26.3923	26.3911	26.3914	26.3913	26.3897	26.3909	26.3895	26.3895	26.3903	26.3904	26.3894	26.3867	26.3862	26.3863	26.3866	26.3857	26.3849	26.3891	26.3882	26.3886	26.3918	26.3935	26.3936	26.3915	26.3938
26.4079	26.4101	26.4102	26.4090	26.4089	26.4079	26.4079	26.4085	26.4117	26.4096	26.4080	26.4057	26.4042	26.4054	26.4025	26.4057	26.4054	26.4044	26.4038	26.4051	26.4127	26.4025	26.4075	26.4047	26.4190	26.4102	26.4313	26.4345	26.4897	26.4798	26.4873	26.4806	26.4843	26.4875	26.4905	26.4917	26.4929	26.4974	26.4941	26.3971	26.4150
26.4110	26.4243	26.4457	26.4473	26.4145	26.4449	26.4447	26.4411	26.4404	26.4419	26.4462	26.4373	26.4313	26.4357	26.4353	26.4320	26.4227	26.4162	26.4128	26.4125	26.4118	26.4175	26.4274	26.4242	26.4286	26.4125	26.3620	26.4177	26.4284	26.4135	26.4291	26.4171	26.4226	26.4229	26.4121	26.4351	26.4418	26.4504	26.4571	26.4391	26.4104
26.4192	26.4659	26.4252	26.4634	26.4316	26.4243	26.4709	26.4694	26.4603	26.4682	26.4677	26.4201	26.4663	26.4702	26.4651	26.4726	26.4257	26.4687	26.4676	26.4690	26.4713	26.4677	26.4657	26.4717	26.4713	26.4679	26.4689	26.4772	26.4676	26.4740	26.4732	26.4721	26.4709	26.4708	26.4747	26.4755	26.4784	26.4790	26.4755	26.4856	26.4810
26.4475	26.4459	26.4476	26.4466	26.4466	26.4471	26.4468	26.4467	26.4460	26.4462	26.4462	26.4452	26.4451	26.4451	26.4461	26.4454	26.4460	26.4434	26.4456	26.4444	26.4471	26.4435	26.4448	26.4457	26.4450	26.4459	26.4439	26.4434	26.4440	26.4442	26.4437	26.4444	26.4446	26.4444	26.4445	26.4450	26.4426	26.4461	26.4460	26.4469	26.4450
26.4496	26.4495	26.4475	26.4487	26.4507	26.4503	26.4504	26.4503	26.4499	26.4500	26.4497	26.4496	26.4483	26.4497	26.4504	26.4496	26.4490	26.4484	26.4486	26.4471	26.4493	26.4475	26.4488	26.4501	26.4495	26.4492	26.4490	26.4482	26.4469	26.4491	26.4481	26.4488	26.4489	26.4487	26.4498	26.4486	26.4476	26.4494	26.4488	26.4490	26.4494
26.4763	26.4780	26.4601	26.4812	26.4651	26.4815	26.4809	26.4779	26.4769	26.4706	26.4732	26.4722	26.4668	26.4688	26.4644	26.4644	26.4642	26.4578	26.4545	26.4536	26.4323	26.4499	26.4522	26.4266	26.4493	26.4449	26.4279	26.4366	26.4344	26.4325	26.4293	26.4329	26.4359	26.4318	26.4347	26.4417	26.4459	26.4608	26.4714	26.4760	26.4669
26.4926	26.4917	26.4973	26.4996	26.5035	26.4934	26.4917	26.4929	26.4929	26.4950	26.4943	26.4933	26.4934	26.4955	26.4966	26.4965	26.4948	26.4935	26.4896	26.4950	26.4918	26.4911	26.4878	26.4922	26.4935	26.4890	26.4902	26.4935	26.4897	26.4951	26.4992	26.4945	26.4885	26.4952	26.4905	26.4922	26.4939	26.4898	26.4859	26.4785	26.4824
26.4965	26.4918	26.4948	26.4979	26.4923	26.4916	26.4911	26.4915	26.4907	26.4966	26.4929	26.4967	26.4927	26.4968	26.4950	26.4940	26.4928	26.4923	26.4933	26.4928	26.4914	26.4926	26.4911	26.4913	26.4889	26.4885	26.4903	26.4887	26.4886	26.4896	26.4900	26.4883	26.4872	26.4901	26.4899	26.4901	26.4935	26.4946	26.4920	26.4960	26.4952
26.4988	26.4983	26.4980	26.4976	26.4974	26.4983	26.4969	26.4967	26.4970	26.4967	26.4966	26.4962	26.4957	26.4965	26.4951	26.4962	26.4959	26.4958	26.4958	26.4951	26.4967	26.4946	26.4952	26.4953	26.4943	26.4948	26.4932	26.4940	26.4926	26.4939	26.4949	26.4932	26.4943	26.4925	26.4916	26.4950	26.4944	26.4964	26.4962	26.4960	26.4976
26.5010	26.4942	26.5008	26.5035	26.5089	26.4952	26.5075	26.5084	26.4959	26.5092	26.5090	26.5101	26.5485	26.5567	26.5521	26.5582	26.5543	26.5530	26.5543	26.5537	26.5501	26.5554	26.5537	26.5515	26.5543	26.5531	26.5538	26.5501	26.5519	26.5481	26.5505	26.5530	26.5519	26.5492	26.5531	26.5502	26.5537	26.5018	26.4962	26.5065	26.4941
26.5043	26.5094	26.5100	26.5171	26.5171	26.5134	26.5187	26.5143	26.5082	26.5147	26.5134	26.5143	26.5040	26.5166	26.5168	26.5119	26.5130	26.5094	26.5173	26.5162	26.5101	26.5117	26.5101	26.5143	26.5171	26.5112	26.5151	26.5147	26.5050	26.5056	26.5104	26.5097	26.5079	26.5172	26.5063	26.5165	26.5206	26.5140	26.5127	26.5238	26.5251
26.5090	26.5049	26.4964	26.5058	26.4650	26.5228	26.5336	26.5198	26.5181	26.5069	26.5136	26.5121	26.5078	26.5094	26.5039	26.5007	26.5035	26.4938	26.4976	26.4904	26.4636	26.4872	26.4869	26.4628	26.4897	26.4880	26.4667	26.4754	26.4737	26.4695	26.4679	26.4705	26.4715	26.4692	26.4701	26.4727	26.4780	26.4823	26.4890	26.4958	26.4800
26.5112	26.5114	26.5124	26.5108	26.5116	26.5117	26.5104	26.5112	26.5093	26.5110	26.5111	26.5106	26.5101	26.5104	26.5095	26.5107	26.5106	26.5106	26.5100	26.5091	26.5106	26.5089	26.5100	26.5105	26.5103	26.5104	26.5081	26.5094	26.5097	26.5099	26.5091	26.5095	26.5096	26.5096	26.5102	26.5104	26.5098	26.5106	26.5108	26.5106	26.5108
26.5118	26.5124	26.5093	26.5119	26.5117	26.5132	26.5118	26.5117	26.5126	26.5118	26.5117	26.5117	26.5123	26.5114	26.5109	26.5115	26.5113	26.5116	26.5104	26.5112	26.5111	26.5098	26.5107	26.5116	26.5107	26.5118	26.5101	26.5105	26.5091	26.5102	26.5089	26.5091	26.5098	26.5070	26.5102	26.5111	26.5094	26.5109	26.5121	26.5121	26.5130
26.5236	26.5229	26.5249	26.5239	26.5232	26.5229	26.5228	26.5229	26.5226	26.5229	26.5221	26.5218	26.5214	26.5233	26.5206	26.5224	26.5221	26.5207	26.5220	26.5212	26.5224	26.5191	26.5211	26.5207	26.5209	26.5207	26.5187	26.5193	26.5187	26.5186	26.5191	26.5188	26.5194	26.5189	26.5185	26.5203	26.5215	26.5219	26.5227	26.5220	26.5232
26.5239	26.5216	26.5243	26.5249	26.5237	26.5220	26.5222	26.5226	26.5179	26.5223	26.5229	26.5211	26.5196	26.5219	26.5209	26.5220	26.5222	26.5206	26.5213	26.5214	26.5181	26.5179	26.5162	26.5170	26.5151	26.5146	26.5150	26.5141	26.5133	26.5141	26.5146	26.5125	26.5121	26.5145	26.5154	26.5130	26.5194	26.5218	26.5226	26.5242	26.5272
26.5249	26.5241	26.5259	26.5245	26.5246	26.5241	26.5237	26.5223	26.5218	26.5221	26.5224	26.5219	26.5211	26.5205	26.5200	26.5212	26.5212	26.5199	26.5210	26.5188	26.5212	26.5182	26.5194	26.5210	26.5194	26.5201	26.5176	26.5176	26.5162	26.5179	26.5173	26.5176	26.5181	26.5179	26.5175	26.5192	26.5199	26.5219	26.5230	26.5231	26.5234
26.5329	26.5395	26.5256	26.5493	26.4986	26.5496	26.5499	26.5483	26.5464	26.5418	26.5438	26.5412	26.5371	26.5374	26.5353	26.5345	26.5350	26.5271	26.5250	26.5215	26.5010	26.5150	26.5080	26.5101	26.5096	26.4963	26.4823	26.4982	26.5082	26.4978	26.5035	26.4998	26.5016	26.5047	26.4976	26.5125	26.5168	26.5295	26.5359	26.5390	26.5178
26.5349	26.5320	26.5163	26.5330	26.4812	26.5504	26.5491	26.5470	26.5440	26.5287	26.5417	26.5389	26.5356	26.5374	26.5284	26.5277	26.5332	26.5158	26.5187	26.5170	26.5046	26.5125	26.5147	26.5033	26.5065	26.5037	26.4903	26.5025	26.4824	26.4884	26.4851	26.4834	26.4865	26.4860	26.4892	26.4923	26.4944	26.5113	26.5262	26.5297	26.5190
26.5406	26.5395	26.5395	26.5395	26.5397	26.5391	26.5367	26.5387	26.5393	26.5364	26.5368	26.5365	26.5356	26.5375	26.5350	26.5369	26.5363	26.5360	26.5356	26.5346	26.5342	26.5338	26.5319	26.5325	26.5342	26.5345	26.5370	26.5329	26.5349	26.5341	26.5338	26.5328	26.5311	26.5295	26.5294	26.5294	26.5300	26.5338	26.5350	26.5365	26.5421
26.5628	26.5637	26.5492	26.5669	26.5437	26.5650	26.5609	26.5640	26.5624	26.5576	26.5610	26.5571	26.5528	26.5574	26.5510	26.5528	26.5541	26.5498	26.5511	26.5436	26.5330	26.5435	26.5413	26.5320	26.5396	26.5358	26.5219	26.5276	26.5231	26.5266	26.5274	26.5239	26.5224	26.5218	26.5300	26.5256	26.5272	26.5443	26.5532	26.5737	26.5497
26.5654	26.5534	26.5749	26.5834	26.5814	26.5556	26.5678	26.5659	26.5634	26.5675	26.5613	26.5652	26.5611	26.5637	26.5598	26.5624	26.5560	26.5473	26.5432	26.5464	26.5506	26.5552	26.5529	26.5554	26.5515	26.5518	26.5644	26.5406	26.5631	26.5423	26.5632	26.5390	26.5499	26.5433	26.5333	26.5491	26.5510	26.5678	26.5715	26.5601	26.5588
26.5753	26.5730	26.5562	26.5744	26.5538	26.5737	26.5712	26.5741	26.5742	26.5686	26.5723	26.5688	26.5671	26.5701	26.5656	26.5650	26.5662	26.5631	26.5647	26.5574	26.5345	26.5540	26.5566	26.5474	26.5583	26.5565	26.5515	26.5517	26.5483	26.5491	26.5529	26.5469	26.5482	26.5394	26.5443	26.5441	26.5423	26.5545	26.5619	26.5722	26.5602
26.5774	26.5764	26.5778	26.5768	26.5776	26.5771	26.5770	26.5771	26.5769	26.5762	26.5769	26.5759	26.5763	26.5761	26.5767	26.5763	26.5761	26.5761	26.5763	26.5758	26.5767	26.5757	26.5762	26.5757	26.5759	26.5753	26.5751	26.5746	26.5742	26.5748	26.5745	26.5745	26.5742	26.5745	26.5750	26.5746	26.5756	26.5762	26.5774	26.5768	26.5764
26.5801	26.5802	26.5806	26.5803	26.5811	26.5816	26.5804	26.5813	26.5811	26.5804	26.5821	26.5838	26.5819	26.5809	26.5828	26.5829	26.5804	26.5788	26.5824	26.5802	26.5827	26.5824	26.5795	26.5818	26.5799	26.5801	26.5793	26.5809	26.5827	26.5810	26.5830	26.5802	26.5804	26.5819	26.5802	26.5813	26.5815	26.5807	26.5819	26.5833	26.5818
26.5808	26.5590	26.5519	26.5544	26.5574	26.5648	26.5596	26.5612	26.5537	26.5498	26.5504	26.5457	26.5449	26.5454	26.5423	26.5424	26.5401	26.5346	26.5412	26.5373	26.5116	26.5288	26.5167	26.5152	26.5229	26.5152	26.5129	26.5108	26.5106	26.5094	26.5157	26.4974	26.5055	26.4977	26.5001	26.5114	26.5060	26.5135	26.5371	26.5294	26.5355
26.5825	26.5827	26.5802	26.5805	26.5863	26.5800	26.5793	26.5814	26.5876	26.5796	26.5787	26.5791	26.5771	26.5824	26.5782	26.5795	26.5807	26.5769	26.5772	26.5769	26.5767	26.5800	26.5769	26.5772	26.5725	26.5757	26.5756	26.5684	26.5698	26.5683	26.5645	26.5645	26.5660	26.5655	26.5677	26.5660	26.5694	26.5745	26.5749	26.5755	26.5766
26.5975	26.5980	26.6011	26.5974	26.5968	26.5992	26.5985	26.5978	26.5993	26.5993	26.5975	26.5970	26.5983	26.5979	26.5977	26.5975	26.5971	26.5971	26.5960	26.5955	26.5967	26.5953	26.5952	26.5969	26.5956	26.5957	26.5968	26.5969	26.5949	26.5965	26.5958	26.5958	26.5966	26.5950	26.5964	26.5971	26.5953	26.5971	26.5971	26.5932	26.5976
26.5986	26.5992	26.5975	26.5986	26.5958	26.5971	26.5984	26.5958	26.5974	26.5947	26.5933	26.5971	26.5938	26.5922	26.5975	26.5945	26.5937	26.5920	26.5935	26.5959	26.5940	26.5931	26.5946	26.5924	26.5948	26.5946	26.5932	26.5927	26.5955	26.5973	26.5908	26.5924	26.5942	26.5925	26.5943	26.5920	26.5951	26.5910	26.5946	26.5917	26.5935
26.6027	26.6032	26.6047	26.6039	26.6034	26.6035	26.6037	26.6039	26.6036	26.6027	26.6034	26.6025	26.6025	26.6033	26.6025	26.6024	26.6016	26.6026	26.6026	26.6016	26.6024	26.6018	26.6017	26.5999	26.6011	26.5993	26.6007	26.6007	26.6006	26.6002	26.6012	26.5995	26.5990	26.6004	26.6000	26.6013	26.6003	26.6030	26.6018	26.6028	26.6018
26.6040	26.6031	26.6094	26.6035	26.6030	26.6033	26.6035	26.6027	26.6038	26.6030	26.6020	26.6014	26.6011	26.6020	26.6009	26.6014	26.6013	26.5992	26.6010	26.5990	26.6006	26.5999	26.5999	26.6005	26.5998	26.6006	26.5989	26.5992	26.5989	26.5985	26.5982	26.5990	26.5989	26.5972	26.5994	26.6003	26.5999	26.6021	26.6005	26.6001	26.6031
26.6066	26.6058	26.6052	26.6058	26.6050	26.6056	26.6042	26.6045	26.6035	26.6041	26.6039	26.6029	26.6036	26.6034	26.6032	26.6034	26.6031	26.6032	26.6030	26.6031	26.6035	26.6031	26.6028	26.6025	26.6026	26.6028	26.6016	26.6019	26.6007	26.6019	26.6010	26.6007	26.6013	26.6002	26.6009	26.6022	26.6027	26.6020	26.6029	26.6025	26.6046
26.6087	26.6076	26.6086	26.6102	26.6091	26.6074	26.6073	26.6082	26.6033	26.6088	26.6093	26.6089	26.6081	26.6105	26.6120	26.6100	26.6093	26.6090	26.6094	26.6096	26.6081	26.6100	26.6085	26.6088	26.6097	26.6100	26.6108	26.6096	26.6098	26.6101	26.6106	26.6095	26.6082	26.6066	26.6070	26.6070	26.6056	26.6067	26.6076	26.6082	26.6103
26.6180	26.6175	26.6151	26.6137	26.6194	26.6157	26.6149	26.6187	26.6171	26.6195	26.6207	26.6198	26.6181	26.6213	26.6215	26.6204	26.6174	26.6170	26.6180	26.6130	26.6171	26.6191	26.6160	26.6205	26.6175	26.6159	26.6167	26.6187	26.6175	26.6198	26.6231	26.6181	26.6210	26.6199	26.6176	26.6212	26.6195	26.6217	26.6207	26.6172	26.6133
26.6181	26.6048	26.6146	26.6078	26.6205	26.6108	26.6084	26.6098	26.6076	26.6157	26.6194	26.6163	26.6110	26.6165	26.6048	26.6074	26.6042	26.6068	26.6170	26.6206	26.6050	26.5955	26.6013	26.5971	26.6008	26.6026	26.6029	26.6042	26.6061	26.6024	26.6028	26.6018	26.6097	26.6125	26.6093	26.6127	26.6153	26.6123	26.6151	26.5993	26.6015
26.6205	26.6187	26.6264	26.6214	26.6210	26.6206	26.6207	26.6202	26.6172	26.6183	26.6177	26.6182	26.6170	26.6189	26.6179	26.6176	26.6180	26.6143	26.6172	26.6162	26.6187	26.6145	26.6163	26.6166	26.6157	26.6160	26.6151	26.6138	26.6148	26.6141	26.6142	26.6140	26.6145	26.6153	26.6142	26.6153	26.6158	26.6181	26.6182	26.6199	26.6188
26.6214	26.6193	26.5806	26.6200	26.6129	26.6202	26.6244	26.6180	26.6161	26.6059	26.6127	26.6113	26.6070	26.6087	26.6031	26.6011	26.6031	26.5992	26.5988	26.5918	26.5638	26.5849	26.5865	26.5634	26.5872	26.5860	26.5632	26.5786	26.5709	26.5718	26.5711	26.5743	26.5722	26.5635	26.5741	26.5726	26.5742	26.5906	26.6025	26.6133	26.5954
26.6214	26.6218	26.6279	26.6233	26.6236	26.6234	26.6243	26.6239	26.6219	26.6229	26.6222	26.6232	26.6221	26.6226	26.6217	26.6220	26.6221	26.6190	26.6219	26.6207	26.6228	26.6200	26.6214	26.6212	26.6216	26.6220	26.6207	26.6208	26.6204	26.6200	26.6200	26.6199	26.6204	26.6206	26.6204	26.6209	26.6189	26.6222	26.6219	26.6226	26.6225
26.6214	26.6220	26.6232	26.6219	26.6208	26.6225	26.6212	26.6196	26.6207	26.6204	26.6190	26.6185	26.6167	26.6179	26.6161	26.6165	26.6174	26.6170	26.6168	26.6161	26.6164	26.6153	26.6153	26.6167	26.6151	26.6159	26.6147	26.6155	26.6142	26.6152	26.6148	26.6148	26.6151	26.6148	26.6159	26.6153	26.6155	26.6158	26.6159	26.6182	26.6195
26.6371	26.6369	26.6374	26.6372	26.6363	26.6366	26.6371	26.6366	26.6364	26.6360	26.6354	26.6356	26.6352	26.6341	26.6361	26.6349	26.6352	26.6345	26.6338	26.6349	26.6349	26.6335	26.6306	26.6301	26.6301	26.6303	26.6296	26.6287	26.6288	26.6301	26.6302	26.6305	26.6304	26.6293	26.6298	26.6299	26.6292	26.6307	26.6322	26.6314	26.6309
26.6397	26.6463	26.6491	26.6428	26.6524	26.6445	26.6449	26.6521	26.6531	26.6518	26.6549	26.6546	26.6506	26.6537	26.6525	26.6539	26.6540	26.6537	26.6541	26.6496	26.6553	26.6549	26.6506	26.6502	26.6523	26.6526	26.6470	26.6494	26.6538	26.6468	26.6507	26.6479	26.6500	26.6487	26.6526	26.6537	26.6495	26.6524	26.6439	26.6512	26.6426
26.6461	26.6484	26.6483	26.6499	26.6491	26.6509	26.6478	26.6486	26.6486	26.6482	26.6478	26.6484	26.6476	26.6482	26.6489	26.6466	26.6474	26.6485	26.6477	26.6477	26.6485	26.6443	26.6457	26.6470	26.6463	26.6470	26.6474	26.6458	26.6449	26.6451	26.6458	26.6459	26.6462	26.6451	26.6469	26.6474	26.6458	26.6487	26.6489	26.6491	26.6516
26.6520	26.6521	26.6525	26.6518	26.6514	26.6515	26.6518	26.6523	26.6508	26.6508	26.6499	26.6506	26.6504	26.6503	26.6508	26.6502	26.6509	26.6506	26.6499	26.6493	26.6504	26.6497	26.6506	26.6500	26.6506	26.6503	26.6490	26.6506	26.6508	26.6502	26.6498	26.6497	26.6499	26.6491	26.6509	26.6507	26.6501	26.6517	26.6510	26.6517	26.6527
26.6530	26.6523	26.6536	26.6547	26.6537	26.6560	26.6523	26.6529	26.6543	26.6574	26.6539	26.6542	26.6534	26.6554	26.6580	26.6544	26.6537	26.6536	26.6533	26.6534	26.6520	26.6534	26.6519	26.6521	26.6526	26.6528	26.6539	26.6533	26.6529	26.6538	26.6544	26.6536	26.6521	26.6505	26.6509	26.6510	26.6494	26.6507	26.6515	26.6521	26.6544
26.6532	26.6524	26.6536	26.6535	26.6525	26.6525	26.6513	26.6506	26.6504	26.6494	26.6494	26.6499	26.6493	26.6496	26.6492	26.6492	26.6495	26.6483	26.6495	26.6487	26.6492	26.6479	26.6486	26.6489	26.6479	26.6481	26.6471	26.6476	26.6461	26.6468	26.6463	26.6471	26.6474	26.6469	26.6474	26.6483	26.6488	26.6495	26.6508	26.6518	26.6513
26.6596	26.6586	26.6598	26.6592	26.6591	26.6597	26.6590	26.6594	26.6590	26.6590	26.6585	26.6582	26.6580	26.6584	26.6585	26.6580	26.6580	26.6573	26.6584	26.6573	26.6590	26.6566	26.6572	26.6576	26.6578	26.6578	26.6571	26.6577	26.6566	26.6568	26.6563	26.6564	26.6572	26.6572	26.6579	26.6575	26.6576	26.6590	26.6581	26.6583	26.6587
26.6600	26.6588	26.6619	26.6608	26.6598	26.6606	26.6601	26.6603	26.6636	26.6627	26.6621	26.6669	26.6641	26.6693	26.6769	26.6687	26.6925	26.6689	26.6718	26.6833	26.6915	26.7066	26.7242	26.6780	26.7202	26.7256	26.7261	26.7309	26.7325	26.7353	26.7321	26.7261	26.7119	26.7153	26.7092	26.7235	26.7391	26.7330	26.7294	26.7245	26.7328
26.6604	26.6598	26.6596	26.6604	26.6594	26.6600	26.6587	26.6591	26.6581	26.6583	26.6570	26.6583	26.6572	26.6578	26.6583	26.6578	26.6569	26.6558	26.6569	26.6565	26.6571	26.6555	26.6560	26.6572	26.6564	26.6565	26.6559	26.6559	26.6553	26.6560	26.6550	26.6551	26.6557	26.6554	26.6549	26.6566	26.6561	26.6570	26.6578	26.6577	26.6579
26.6604	26.6578	26.6603	26.6629	26.6612	26.6578	26.6591	26.6583	26.6562	26.6596	26.6598	26.6595	26.6583	26.6610	26.6608	26.6609	26.6610	26.6603	26.6617	26.6620	26.6588	26.6632	26.6619	26.6620	26.6625	26.6631	26.6638	26.6613	26.6631	26.6635	26.6632	26.6608	26.6608	26.6621	26.6619	26.6617	26.6640	26.6651	26.6651	26.6641	26.6663
26.6655	26.6639	26.6644	26.6642	26.6635	26.6640	26.6623	26.6626	26.6628	26.6623	26.6624	26.6626	26.6616	26.6614	26.6616	26.6611	26.6611	26.6603	26.6613	26.6612	26.6615	26.6597	26.6621	26.6609	26.6606	26.6608	26.6602	26.6597	26.6595	26.6598	26.6595	26.6593	26.6594	26.6583	26.6599	26.6600	26.6608	26.6616	26.6643	26.6640	26.6643
26.6715	26.6705	26.6690	26.6699	26.6684	26.6700	26.6682	26.6682	26.6681	26.6667	26.6675	26.6667	26.6670	26.6670	26.6680	26.6677	26.6675	26.6684	26.6687	26.6682	26.6696	26.6665	26.6666	26.6666	26.6667	26.6672	26.6665	26.6674	26.6666	26.6676	26.6655	26.6667	26.6665	26.6662	26.6667	26.6662	26.6667	26.6667	26.6670	26.6676	26.6668
26.6785	26.6781	26.6782	26.6777	26.6777	26.6783	26.6769	26.6771	26.6778	26.6772	26.6769	26.6758	26.6761	26.6757	26.6754	26.6755	26.6748	26.6764	26.6750	26.6743	26.6756	26.6737	26.6748	26.6739	26.6737	26.6741	26.6737	26.6725	26.6722	26.6726	26.6718	26.6721	26.6726	26.6720	26.6720	26.6731	26.6730	26.6748	26.6761	26.6751	26.6778
26.6800	26.6793	26.6788	26.6788	26.6786	26.6784	26.6775	26.6772	26.6769	26.6774	26.6770	26.6769	26.6760	26.6772	26.6758	26.6773	26.6763	26.6765	26.6761	26.6763	26.6765	26.6753	26.6757	26.6763	26.6762	26.6761	26.6748	26.6745	26.6747	26.6752	26.6750	26.6743	26.6748	26.6740	26.6745	26.6751	26.6747	26.6758	26.6771	26.6785	26.6781
26.6802	26.6801	26.6821	26.6806	26.6810	26.6821	26.6803	26.6803	26.6812	26.6806	26.6800	26.6798	26.6809	26.6801	26.6798	26.6798	26.6798	26.6786	26.6797	26.6796	26.6805	26.6789	26.6787	26.6791	26.6792	26.6786	26.6784	26.6780	26.6773	26.6777	26.6777	26.6771	26.6772	26.6774	26.6789	26.6788	26.6799	26.6806	26.6817	26.6828	26.6818
26.6805	26.6790	26.6799	26.6795	26.6799	26.6799	26.6765	26.6795	26.6791	26.6795	26.6789	26.6780	26.6773	26.6775	26.6765	26.6779	26.6767	26.6772	26.6762	26.6762	26.6767	26.6756	26.6778	26.6765	26.6771	26.6764	26.6756	26.6770	26.6770	26.6776	26.6751	26.6745	26.6766	26.6769	26.6759	26.6778	26.6768	26.6784	26.6776	26.6767	26.6777
26.6816	26.6814	26.6837	26.6816	26.6809	26.6826	26.6820	26.6813	26.6802	26.6802	26.6786	26.6793	26.6789	26.6792	26.6787	26.6795	26.6791	26.6783	26.6792	26.6793	26.6812	26.6774	26.6787	26.6789	26.6788	26.6784	26.6769	26.6766	26.6767	26.6772	26.6769	26.6771	26.6772	26.6772	26.6776	26.6778	26.6786	26.6783	26.6799	26.6818	26.6802
26.6865	26.6853	26.6882	26.6866	26.6867	26.6874	26.6871	26.6868	26.6869	26.6863	26.6859	26.6862	26.6861	26.6855	26.6872	26.6861	26.6862	26.6860	26.6856	26.6861	26.6864	26.6853	26.6863	26.6861	26.6867	26.6861	26.6850	26.6855	26.6851	26.6855	26.6841	26.6851	26.6848	26.6845	26.6851	26.6848	26.6849	26.6855	26.6857	26.6875	26.6877
26.6873	26.6840	26.6955	26.6887	26.6852	26.6858	26.6828	26.6829	26.6906	26.6825	26.6854	26.6820	26.6814	26.6788	26.6780	26.6820	26.6794	26.6789	26.6765	26.6746	26.6809	26.6760	26.6773	26.6814	26.6760	26.6792	26.6780	26.6769	26.6788	26.6817	26.6774	26.6780	26.6743	26.6768	26.6784	26.6829	26.6803	26.6817	26.6839	26.6827	26.6812
26.6972	26.6966	26.6985	26.6970	26.6974	26.6969	26.6959	26.6962	26.6957	26.6960	26.6957	26.6957	26.6957	26.6956	26.6963	26.6968	26.6960	26.6949	26.6949	26.6960	26.6958	26.6953	26.6957	26.6956	26.6951	26.6949	26.6944	26.6949	26.6942	26.6943	26.6939	26.6938	26.6939	26.6943	26.6951	26.6955	26.6953	26.6966	26.6975	26.6979	26.6978
26.7006	26.6991	26.6993	26.6985	26.6981	26.6978	26.6962	26.6959	26.6963	26.6946	26.6947	26.6944	26.6938	26.6936	26.6933	26.6938	26.6935	26.6931	26.6932	26.6926	26.6934	26.6919	26.6932	26.6932	26.6927	26.6928	26.6917	26.6917	26.6915	26.6913	26.6913	26.6912	26.6911	26.6903	26.6927	26.6923	26.6925	26.6944	26.6951	26.6964	26.6963
26.7062	26.7061	26.7078	26.7067	26.7073	26.7074	26.7067	26.7065	26.7061	26.7065	26.7058	26.7067	26.7052	26.7049	26.7059	26.7056	26.7057	26.7039	26.7049	26.7053	26.7056	26.7029	26.7046	26.7051	26.7050	26.7046	26.7037	26.7033	26.7032	26.7033	26.7021	26.7024	26.7026	26.7023	26.7033	26.7037	26.7036	26.7050	26.7055	26.7065	26.7069
26.7129	26.7141	26.7134	26.7124	26.7175	26.7121	26.7123	26.7135	26.7165	26.7165	26.7166	26.7160	26.7126	26.7163	26.7116	26.7170	26.7150	26.7178	26.7165	26.7141	26.7131	26.7149	26.7208	26.7178	26.7126	26.7154	26.7189	26.7150	26.7155	26.7167	26.7174	26.7165	26.7167	26.7184	26.7103	26.7190	26.7231	26.7186	26.7193	26.7083	26.7094
26.7136	26.7147	26.7126	26.7118	26.7125	26.7136	26.7108	26.7111	26.7125	26.7108	26.7110	26.7098	26.7107	26.7096	26.7101	26.7097	26.7092	26.7109	26.7086	26.7077	26.7096	26.7058	26.7083	26.7069	26.7084	26.7084	26.7073	26.7063	26.7051	26.7064	26.7063	26.7061	26.7067	26.7058	26.7058	26.7075	26.7067	26.7086	26.7113	26.7112	26.7119
26.7208	26.7161	26.7190	26.7183	26.7183	26.7168	26.7153	26.7159	26.7184	26.7167	26.7166	26.7168	26.7156	26.7179	26.7177	26.7174	26.7175	26.7166	26.7169	26.7169	26.7155	26.7172	26.7154	26.7156	26.7161	26.7157	26.7173	26.7163	26.7157	26.7171	26.7176	26.7163	26.7155	26.7174	26.7152	26.7155	26.7170	26.7183	26.7160	26.7194	26.7175
26.7316	26.7304	26.7301	26.7302	26.7290	26.7276	26.7248	26.7254	26.7262	26.7251	26.7248	26.7223	26.7232	26.7214	26.7211	26.7225	26.7208	26.7219	26.7216	26.7205	26.7218	26.7186	26.7198	26.7209	26.7193	26.7200	26.7187	26.7180	26.7174	26.7181	26.7174	26.7180	26.7174	26.7169	26.7189	26.7186	26.7195	26.7221	26.7246	26.7257	26.7264
26.7344	26.7345	26.7350	26.7344	26.7386	26.7360	26.7357	26.7359	26.7351	26.7354	26.7364	26.7375	26.7345	26.7352	26.7358	26.7354	26.7351	26.7344	26.7300	26.7300	26.7305	26.7289	26.7294	26.7275	26.7265	26.7251	26.7268	26.7242	26.7240	26.7217	26.7201	26.7185	26.7203	26.7226	26.7208	26.7235	26.7228	26.7273	26.7329	26.7354	26.7341
26.7399	26.7368	26.7390	26.7408	26.7406	26.7367	26.7364	26.7352	26.7332	26.7359	26.7360	26.7336	26.7324	26.7353	26.7340	26.7324	26.7330	26.7311	26.7318	26.7320	26.7307	26.7320	26.7353	26.7399	26.7401	26.7409	26.7440	26.7433	26.7424	26.7432	26.7421	26.7410	26.7407	26.7422	26.7413	26.7406	26.7372	26.7365	26.7390	26.7403	26.7413
26.7447	26.7474	26.7611	26.7591	26.7602	26.7536	26.7581	26.7553	26.7401	26.7402	26.7505	26.7542	26.7486	26.7559	26.7540	26.7539	26.7560	26.7361	26.7545	26.7512	26.7546	26.7526	26.7535	26.7613	26.7537	26.7516	26.7504	26.7485	26.7538	26.7484	26.7505	26.7482	26.7485	26.7536	26.7480	26.7508	26.7372	26.7546	26.7612	26.7525	26.7294
26.7463	26.7441	26.7453	26.7474	26.7460	26.7466	26.7439	26.7456	26.7434	26.7465	26.7465	26.7468	26.7454	26.7472	26.7478	26.7471	26.7499	26.7458	26.7457	26.7464	26.7439	26.7467	26.7452	26.7408	26.7446	26.7417	26.7459	26.7461	26.7496	26.7465	26.7467	26.7459	26.7489	26.7426	26.7428	26.7430	26.7464	26.7473	26.7473	26.7477	26.7514
26.7485	26.7468	26.7471	26.7508	26.7486	26.7456	26.7443	26.7443	26.7459	26.7462	26.7472	26.7476	26.7434	26.7474	26.7427	26.7470	26.7457	26.7461	26.7450	26.7437	26.7452	26.7465	26.7462	26.7464	26.7408	26.7441	26.7457	26.7437	26.7454	26.7444	26.7460	26.7439	26.7461	26.7482	26.7380	26.7458	26.7497	26.7487	26.7469	26.7441	26.7453
26.7507	26.7512	26.7626	26.7615	26.7632	26.7570	26.7613	26.7592	26.7453	26.7463	26.7545	26.7584	26.7527	26.7604	26.7589	26.7580	26.7609	26.7467	26.7641	26.7596	26.7629	26.7606	26.7617	26.7700	26.7625	26.7602	26.7584	26.7572	26.7604	26.7574	26.7580	26.7556	26.7568	26.7633	26.7573	26.7595	26.7467	26.7634	26.7704	26.7622	26.7422
26.7547	26.7529	26.7497	26.7515	26.7493	26.7472	26.7477	26.7495	26.7577	26.7549	26.7547	26.7590	26.7540	26.7567	26.7533	26.7601	26.7545	26.7549	26.7541	26.7504	26.7487	26.7504	26.7496	26.7462	26.7495	26.7502	26.7507	26.7546	26.7546	26.7506	26.7561	26.7504	26.7559	26.7502	26.7524	26.7565	26.7613	26.7615	26.7576	26.7561	26.7553
26.7746	26.7743	26.7755	26.7762	26.7756	26.7764	26.7761	26.7762	26.7769	26.7762	26.7760	26.7766	26.7762	26.7766	26.7775	26.7768	26.7768	26.7771	26.7774	26.7769	26.7783	26.7772	26.7776	26.7775	26.7777	26.7781	26.7781	26.7782	26.7774	26.7786	26.7781	26.7778	26.7786	26.7784	26.7786	26.7779	26.7781	26.7767	26.7773	26.7774	26.7766
26.8026	26.8208	26.8157	26.8091	26.8073	26.8283	26.8043	26.8037	26.8067	26.8068	26.8045	26.8058	26.8026	26.8082	26.8007	26.8127	26.8115	26.8077	26.8258	26.8192	26.9523	26.8079	26.7976	26.8112	27.0066	26.9596	26.9716	26.9843	26.8130	27.0099	26.9419	26.8128	26.8196	26.9366	27.0164	26.8083	26.8076	26.8203	26.8334	26.8448	26.8266
26.8039	26.8000	26.8029	26.8040	26.8029	26.8011	26.8004	26.8008	26.8015	26.8019	26.8023	26.8024	26.8012	26.8036	26.8011	26.8025	26.8029	26.8021	26.8027	26.8024	26.8013	26.8032	26.8010	26.8015	26.8007	26.8008	26.8029	26.8011	26.8011	26.8019	26.8019	26.8019	26.8002	26.8029	26.8012	26.8010	26.8002	26.8002	26.8018	26.8025	26.8039
26.8069	26.8058	26.8122	26.8116	26.8117	26.8082	26.8118	26.8113	26.8047	26.8045	26.8078	26.8090	26.8077	26.8104	26.8103	26.8112	26.8107	26.8040	26.8109	26.8100	26.8101	26.8109	26.8094	26.8113	26.8101	26.8102	26.8089	26.8065	26.8088	26.8079	26.8076	26.8083	26.8059	26.8105	26.8085	26.8091	26.8059	26.8119	26.8124	26.8135	26.8026
26.8118	26.8107	26.8101	26.8133	26.8122	26.8111	26.8108	26.8116	26.8115	26.8124	26.8130	26.8126	26.8117	26.8140	26.8150	26.8135	26.8127	26.8122	26.8125	26.8127	26.8119	26.8144	26.8146	26.8124	26.8137	26.8167	26.8177	26.8156	26.8167	26.8159	26.8180	26.8171	26.8161	26.8145	26.8145	26.8147	26.8098	26.8129	26.8143	26.8133	26.8137
26.8136	26.8114	26.8105	26.8148	26.8113	26.8088	26.8090	26.8093	26.8074	26.8097	26.8103	26.8093	26.8093	26.8117	26.8113	26.8113	26.8110	26.8108	26.8101	26.8109	26.8103	26.8125	26.8099	26.8099	26.8106	26.8141	26.8119	26.8109	26.8108	26.8117	26.8120	26.8106	26.8095	26.8117	26.8086	26.8087	26.8099	26.8084	26.8117	26.8132	26.8127
26.8239	26.8218	26.8391	26.8362	26.8370	26.8305	26.8360	26.8343	26.8211	26.8183	26.8255	26.8298	26.8240	26.8315	26.8308	26.8311	26.8317	26.8152	26.8331	26.8298	26.8342	26.8298	26.8329	26.8382	26.8334	26.8307	26.8297	26.8277	26.8326	26.8282	26.8297	26.8268	26.8281	26.8347	26.8288	26.8293	26.8199	26.8327	26.8392	26.8361	26.8163
26.8388	26.8367	26.8403	26.8408	26.8405	26.8396	26.8418	26.8431	26.8413	26.8411	26.8419	26.8424	26.8422	26.8437	26.8441	26.8445	26.8444	26.8433	26.8445	26.8445	26.8456	26.8438	26.8449	26.8453	26.8452	26.8450	26.8443	26.8443	26.8447	26.8443	26.8438	26.8436	26.8443	26.8461	26.8448	26.8438	26.8460	26.8442	26.8455	26.8450	26.8435
26.8395	26.8390	26.8512	26.8492	26.8498	26.8419	26.8481	26.8470	26.8344	26.8312	26.8390	26.8417	26.8366	26.8418	26.8413	26.8419	26.8430	26.8309	26.8443	26.8427	26.8451	26.8419	26.8435	26.8494	26.8452	26.8416	26.8408	26.8398	26.8434	26.8398	26.8421	26.8394	26.8389	26.8436	26.8413	26.8406	26.8330	26.8439	26.8496	26.8451	26.8314
26.8441	26.8440	26.8518	26.8513	26.8528	26.8480	26.8518	26.8505	26.8411	26.8394	26.8453	26.8488	26.8453	26.8506	26.8510	26.8504	26.8522	26.8407	26.8490	26.8472	26.8497	26.8471	26.8483	26.8515	26.8490	26.8474	26.8471	26.8454	26.8479	26.8458	26.8459	26.8447	26.8448	26.8494	26.8468	26.8480	26.8400	26.8480	26.8530	26.8488	26.8342
26.8481	26.8491	26.8609	26.8601	26.8615	26.8533	26.8599	26.8586	26.8449	26.8428	26.8525	26.8559	26.8495	26.8565	26.8560	26.8571	26.8577	26.8411	26.8591	26.8553	26.8585	26.8552	26.8572	26.8648	26.8585	26.8560	26.8543	26.8528	26.8567	26.8530	26.8533	26.8513	26.8527	26.8586	26.8555	26.8545	26.8422	26.8581	26.8663	26.8625	26.8390
26.8571	26.8592	26.8557	26.8588	26.8549	26.8582	26.8507	26.8589	26.8594	26.8556	26.8585	26.8602	26.8599	26.8619	26.8553	26.8513	26.8551	26.8632	26.8582	26.8627	26.8590	26.8582	26.8561	26.8587	26.8562	26.8567	26.8574	26.8605	26.8651	26.8613	26.8650	26.8642	26.8564	26.8531	26.8560	26.8545	26.8590	26.8513	26.8300	26.8501	26.7933
26.8619	26.8621	26.8620	26.8622	26.8620	26.8639	26.8622	26.8634	26.8636	26.8636	26.8633	26.8628	26.8636	26.8632	26.8630	26.8630	26.8630	26.8627	26.8633	26.8628	26.8627	26.8623	26.8634	26.8623	26.8632	26.8626	26.8626	26.8631	26.8625	26.8627	26.8625	26.8623	26.8624	26.8623	26.8627	26.8635	26.8617	26.8617	26.8625	26.8619	26.8615
26.8668	26.8660	26.8669	26.8685	26.8679	26.8671	26.8683	26.8689	26.8668	26.8677	26.8686	26.8693	26.8680	26.8692	26.8696	26.8705	26.8710	26.8689	26.8696	26.8696	26.8690	26.8692	26.8694	26.8685	26.8688	26.8687	26.8693	26.8679	26.8690	26.8687	26.8687	26.8681	26.8685	26.8689	26.8672	26.8680	26.8689	26.8692	26.8701	26.8703	26.8698
26.8691	26.8680	26.8694	26.8692	26.8699	26.8704	26.8710	26.8720	26.8708	26.8712	26.8715	26.8715	26.8722	26.8723	26.8734	26.8735	26.8734	26.8734	26.8739	26.8731	26.8741	26.8732	26.8745	26.8746	26.8744	26.8732	26.8739	26.8737	26.8739	26.8739	26.8742	26.8739	26.8744	26.8750	26.8746	26.8742	26.8754	26.8736	26.8735	26.8743	26.8738
26.8720	26.8730	26.8804	26.8802	26.8821	26.8752	26.8800	26.8798	26.8698	26.8698	26.8756	26.8759	26.8731	26.8770	26.8757	26.8771	26.8767	26.8650	26.8759	26.8744	26.8766	26.8738	26.8746	26.8796	26.8751	26.8724	26.8712	26.8696	26.8705	26.8712	26.8699	26.8688	26.8702	26.8732	26.8715	26.8704	26.8647	26.8737	26.8803	26.8804	26.8664
26.8803	26.8792	26.8807	26.8818	26.8807	26.8791	26.8790	26.8796	26.8790	26.8806	26.8810	26.8807	26.8797	26.8822	26.8832	26.8816	26.8809	26.8808	26.8816	26.8815	26.8801	26.8817	26.8800	26.8802	26.8807	26.8812	26.8820	26.8811	26.8808	26.8818	26.8821	26.8810	26.8803	26.8825	26.8828	26.8793	26.8816	26.8826	26.8835	26.8841	26.8862
26.8815	26.8813	26.8822	26.8820	26.8826	26.8817	26.8818	26.8827	26.8835	26.8823	26.8829	26.8829	26.8834	26.8838	26.8834	26.8839	26.8838	26.8838	26.8829	26.8839	26.8846	26.8837	26.8841	26.8841	26.8846	26.8845	26.8843	26.8842	26.8845	26.8846	26.8845	26.8848	26.8842	26.8845	26.8851	26.8843	26.8837	26.8824	26.8824	26.8828	26.8833
26.8908	26.8903	26.8890	26.8922	26.8908	26.8911	26.8919	26.8927	26.8926	26.8934	26.8921	26.8942	26.8943	26.8940	26.8947	26.8939	26.8941	26.8959	26.8946	26.8948	26.8940	26.8939	26.8940	26.8943	26.8939	26.8938	26.8924	26.8927	26.8952	26.8972	26.8957	26.8982	26.8955	26.8952	26.8973	26.8975	26.8952	26.8917	26.8939	26.8935	26.8926
26.8922	26.8912	26.8882	26.8937	26.8888	26.8867	26.8877	26.8917	26.8862	26.8923	26.8934	26.8930	26.8928	26.8951	26.8955	26.8980	26.8931	26.8926	26.8928	26.8941	26.8927	26.8936	26.8962	26.8964	26.8968	26.8970	26.9029	26.8941	26.8972	26.8980	26.8987	26.8975	26.8974	26.8953	26.8916	26.8908	26.8892	26.8908	26.8914	26.8918	26.8939
26.8927	26.8913	26.8926	26.8938	26.8928	26.8905	26.8907	26.8909	26.8897	26.8926	26.8931	26.8919	26.8916	26.8944	26.8937	26.8940	26.8927	26.8924	26.8934	26.8936	26.8931	26.8962	26.8926	26.8920	26.8939	26.8940	26.8945	26.8925	26.8938	26.8948	26.8925	26.8913	26.8906	26.8908	26.8909	26.8909	26.8927	26.8932	26.8946	26.8958	26.8948
26.8970	26.8976	26.9055	26.9041	26.9053	26.8984	26.9039	26.9037	26.8939	26.8947	26.9001	26.9003	26.8965	26.9010	26.9005	26.9019	26.9013	26.8886	26.9011	26.9000	26.9021	26.8992	26.8986	26.9050	26.9002	26.8981	26.8967	26.8965	26.8955	26.8943	26.8948	26.8948	26.8948	26.8973	26.8976	26.8951	26.8918	26.8982	26.9026	26.9010	26.8933
26.8990	26.8983	26.8991	26.8921	26.8913	26.8967	26.8873	26.8938	26.8956	26.8923	26.8916	26.8932	26.8906	26.8921	26.8892	26.8889	26.8902	26.8861	26.8899	26.8858	26.8745	26.8853	26.8899	26.8881	26.8873	26.8869	26.8793	26.8791	26.8837	26.8764	26.8807	26.8766	26.8785	26.8914	26.8832	26.8854	26.8834	26.8940	26.9014	26.9115	26.9306
26.9037	26.9027	26.9048	26.9048	26.9055	26.9049	26.9057	26.9052	26.9038	26.9051	26.9034	26.9029	26.9049	26.9052	26.9034	26.9031	26.9044	26.9055	26.9047	26.9031	26.9048	26.9063	26.9056	26.9060	26.9066	26.9069	26.9049	26.9051	26.9046	26.9057	26.9051	26.9038	26.9031	26.9043	26.9054	26.9055	26.9065	26.9044	26.9044	26.9056	26.9044
26.9098	26.9108	26.9235	26.9250	26.9300	26.9200	26.9281	26.9204	26.9095	26.9124	26.9145	26.9084	26.9107	26.9101	26.9120	26.9150	26.9122	26.9055	26.9126	26.9135	26.9171	26.9111	26.9149	26.9167	26.9149	26.9139	26.9141	26.9143	26.9126	26.9149	26.9153	26.9130	26.9122	26.9155	26.9155	26.9136	26.9102	26.9089	26.9186	26.9209	26.9336
26.9173	26.9161	26.9174	26.9189	26.9156	26.9156	26.9175	26.9157	26.9172	26.9188	26.9179	26.9190	26.9162	26.9192	26.9214	26.9187	26.9160	26.9164	26.9191	26.9165	26.9150	26.9157	26.9147	26.9150	26.9146	26.9142	26.9155	26.9158	26.9156	26.9168	26.9188	26.9163	26.9153	26.9147	26.9177	26.9171	26.9164	26.9178	26.9183	26.9190	26.9180
26.9173	26.9172	26.9252	26.9247	26.9254	26.9205	26.9245	26.9237	26.9150	26.9128	26.9190	26.9211	26.9173	26.9222	26.9218	26.9219	26.9228	26.9115	26.9227	26.9205	26.9225	26.9204	26.9218	26.9271	26.9220	26.9218	26.9206	26.9193	26.9214	26.9201	26.9202	26.9192	26.9197	26.9230	26.9200	26.9204	26.9120	26.9214	26.9250	26.9203	26.9055
26.9229	26.9236	26.9229	26.9314	26.9475	26.9239	26.9276	26.9224	26.9215	26.9186	26.9179	26.9188	26.9196	26.9190	26.9231	26.9407	26.9316	26.9231	26.9284	26.9222	26.9539	26.9106	26.9122	26.9127	26.9091	26.9049	26.9051	26.9425	26.9437	26.9462	26.9302	26.9362	26.9408	26.9513	26.9379	26.9552	26.9509	26.9515	26.9587	26.9277	26.9385
26.9239	26.9241	26.9304	26.9299	26.9302	26.9250	26.9297	26.9291	26.9218	26.9220	26.9270	26.9278	26.9257	26.9287	26.9282	26.9286	26.9287	26.9203	26.9282	26.9277	26.9297	26.9275	26.9287	26.9323	26.9299	26.9280	26.9270	26.9267	26.9285	26.9275	26.9269	26.9267	26.9274	26.9303	26.9279	26.9278	26.9225	26.9284	26.9317	26.9312	26.9194
26.9243	26.9241	26.9316	26.9301	26.9312	26.9261	26.9302	26.9303	26.9235	26.9216	26.9292	26.9303	26.9265	26.9307	26.9307	26.9314	26.9317	26.9214	26.9323	26.9308	26.9333	26.9299	26.9318	26.9353	26.9328	26.9310	26.9295	26.9297	26.9318	26.9295	26.9293	26.9282	26.9297	26.9334	26.9302	26.9299	26.9235	26.9316	26.9348	26.9334	26.9171
26.9258	26.9260	26.9235	26.9203	26.9143	26.9245	26.9169	26.9217	26.9224	26.9192	26.9177	26.9180	26.9152	26.9171	26.9119	26.9119	26.9138	26.9121	26.9139	26.9111	26.8956	26.9074	26.9076	26.9098	26.9092	26.9053	26.9033	26.8998	26.9146	26.8928	26.8968	26.8961	26.8999	26.9202	26.8931	26.9167	26.9217	26.9035	26.9131	26.9211	26.9184
26.9379	26.9373	26.9391	26.9404	26.9400	26.9378	26.9397	26.9395	26.9382	26.9393	26.9405	26.9394	26.9394	26.9402	26.9403	26.9401	26.9401	26.9388	26.9400	26.9407	26.9406	26.9407	26.9391	26.9389	26.9406	26.9402	26.9396	26.9398	26.9400	26.9401	26.9406	26.9396	26.9387	26.9390	26.9402	26.9379	26.9395	26.9385	26.9415	26.9393	26.9512
26.9390	26.9432	26.9385	26.9391	26.9407	26.9384	26.9271	26.9367	26.9370	26.9372	26.9402	26.9333	26.9332	26.9288	26.9261	26.9294	26.9292	26.9118	26.9283	26.9265	26.9123	26.8748	26.9218	26.9249	26.9106	26.8810	26.9158	26.9066	26.8818	26.9009	26.8703	26.8997	26.9022	26.9126	26.9010	26.9038	26.9269	26.9227	26.9251	26.9299	26.9382
26.9428	26.9423	26.9516	26.9507	26.9522	26.9453	26.9504	26.9496	26.9387	26.9374	26.9437	26.9457	26.9415	26.9463	26.9457	26.9465	26.9469	26.9340	26.9464	26.9445	26.9459	26.9437	26.9454	26.9537	26.9478	26.9472	26.9448	26.9446	26.9476	26.9454	26.9445	26.9436	26.9445	26.9476	26.9451	26.9448	26.9352	26.9466	26.9498	26.9456	26.9314
26.9447	26.9453	26.9485	26.9617	26.9546	26.9452	26.9544	26.9474	26.9468	26.9479	26.9533	26.9498	26.9538	26.9503	26.9456	26.9511	26.9459	26.9473	26.9394	26.9454	26.9437	26.9368	26.9429	26.9431	26.9436	26.9386	26.9532	26.9491	26.9533	26.9579	26.9560	26.9529	26.9511	26.9518	26.9402	26.9402	26.9367	26.9398	26.9350	26.9300	26.9357
26.9509	26.9504	26.9479	26.9387	26.9488	26.9494	26.9527	26.9474	26.9442	26.9447	26.9406	26.9374	26.9342	26.9369	26.9324	26.9336	26.9287	26.9237	26.9263	26.9189	27.0016	27.0008	27.0135	27.0161	27.0109	26.9869	26.9802	26.9829	26.9830	26.9768	27.0186	27.0398	27.0150	27.0236	27.0405	27.0308	27.0381	27.0579	27.0384	27.0391	27.0175
26.9618	26.9623	26.9645	26.9546	26.9533	26.9594	26.9418	26.9571	26.9598	26.9550	26.9580	26.9552	26.9514	26.9513	26.9482	26.9477	26.9488	26.9443	26.9473	26.9440	26.9333	26.9407	26.9467	26.9453	26.9440	26.9433	26.9365	26.9351	26.9364	26.9296	26.9395	26.9312	NaN	NaN	NaN	NaN	NaN	NaN	NaN	NaN	NaN
26.9629	26.9618	26.9573	26.9599	26.9585	26.9570	26.9521	26.9576	26.9562	26.9574	26.9632	26.9633	26.9537	26.9591	26.9568	26.9600	26.9573	26.9570	26.9578	26.9596	26.9528	26.9636	26.9574	26.9570	26.9581	26.9538	26.9593	26.9582	26.9568	26.9576	26.9591	26.9585	26.9563	26.9537	26.9539	26.9563	26.9535	26.9600	26.9544	26.9580	26.9625
26.9678	26.9700	26.9676	26.9648	26.9630	26.9710	26.9703	26.9663	26.9654	26.9667	26.9631	26.9618	26.9610	26.9616	26.9598	26.9585	26.9593	26.9557	26.9571	26.9554	26.9357	26.9532	26.9528	26.9579	26.9523	26.9495	26.9454	26.9454	26.9445	26.9419	26.9548	26.9443	26.9425	26.9440	26.9434	26.9447	26.9425	26.9429	26.9499	26.9557	26.9523
26.9691	26.9686	26.9712	26.9613	26.9580	26.9666	26.9550	26.9642	26.9654	26.9620	26.9641	26.9623	26.9589	26.9585	26.9553	26.9553	26.9569	26.9520	26.9543	26.9493	26.9369	26.9450	26.9596	26.9567	26.9550	26.9562	26.9522	26.9430	26.9557	26.9450	26.9441	26.9587	26.9601	26.9365	26.9396	26.9632	26.9608	26.9689	26.9598	26.9616	NaN
26.9716	26.9704	26.9712	26.9729	26.9719	26.9700	26.9707	26.9711	26.9701	26.9718	26.9727	26.9719	26.9707	26.9731	26.9710	26.9732	26.9730	26.9764	26.9742	26.9734	26.9715	26.9724	26.9707	26.9712	26.9726	26.9718	26.9744	26.9770	26.9674	26.9730	26.9729	26.9729	26.9749	26.9741	26.9744	26.9704	26.9778	26.9843	26.9909	26.9910	26.9982
26.9830	26.9836	26.9891	26.9883	26.9890	26.9838	26.9889	26.9881	26.9814	26.9811	26.9857	26.9856	26.9835	26.9865	26.9869	26.9875	26.9873	26.9784	26.9874	26.9869	26.9885	26.9860	26.9871	26.9911	26.9884	26.9868	26.9858	26.9851	26.9858	26.9861	26.9853	26.9856	26.9856	26.9891	26.9869	26.9861	26.9826	26.9870	26.9900	26.9884	26.9821
26.9877	26.9870	26.9882	26.9883	26.9880	26.9883	26.9890	26.9890	26.9893	26.9899	26.9895	26.9895	26.9896	26.9896	26.9909	26.9907	26.9910	26.9914	26.9912	26.9908	26.9913	26.9913	26.9929	26.9927	26.9920	26.9922	26.9915	26.9914	26.9917	26.9922	26.9911	26.9918	26.9912	26.9915	26.9914	26.9922	26.9921	26.9913	26.9910	26.9907	26.9904
26.9924	26.9917	26.9920	27.0084	26.9878	26.9955	26.9955	26.9920	26.9910	26.9928	26.9916	26.9920	26.9908	26.9929	26.9912	26.9939	26.9922	26.9914	26.9924	26.9883	26.9922	26.9905	26.9922	26.9925	26.9875	26.9883	26.9875	26.9869	26.9885	26.9843	26.9858	26.9829	26.9836	26.9845	26.9785	26.9892	26.9914	26.9912	26.9874	26.9857	26.9911
26.9946	26.9956	26.9997	27.0017	26.9995	26.9961	27.0017	27.0015	26.9943	26.9906	26.9964	26.9986	26.9964	27.0003	26.9993	27.0001	26.9990	26.9920	27.0009	27.0003	26.9979	27.0005	27.0005	27.0024	26.9994	27.0010	26.9992	26.9991	27.0055	27.0010	27.0051	27.0033	27.0040	27.0039	27.0031	27.0052	26.9990	27.0050	27.0021	27.0044	26.9944
26.9967	26.9830	26.9820	26.9815	26.9862	26.9809	26.9885	26.9864	26.9788	26.9912	26.9870	26.9833	26.9768	26.9794	26.9824	26.9835	26.9799	26.9786	26.9793	26.9781	26.9800	26.9765	26.9769	26.9803	26.9779	26.9765	26.9759	26.9742	26.9771	26.9760	26.9734	26.9720	26.9731	26.9802	26.9732	26.9709	26.9686	26.9736	26.9783	26.9777	26.9862
26.9971	27.0040	27.0054	27.0108	27.0016	27.0085	26.9996	27.0095	27.0049	27.0007	26.9932	26.9960	26.9950	27.0031	26.9972	26.9929	26.9970	27.1151	27.1213	27.1265	27.1269	27.1303	27.1289	27.1347	27.1307	27.1389	27.1421	27.1412	27.1362	27.1381	27.1482	27.1457	27.1446	27.1442	27.1437	27.1360	27.1418	27.1377	27.1358	27.0130	27.0149
27.0049	27.0006	27.0063	27.0035	27.0045	27.0006	26.9954	26.9976	26.9953	26.9997	26.9926	26.9911	26.9862	26.9889	26.9858	26.9875	26.9820	26.9817	26.9785	26.9788	26.9757	26.9755	26.9749	26.9715	26.9715	26.9718	26.9680	26.9676	26.9669	26.9677	26.9665	26.9652	26.9656	26.9654	26.9657	26.9698	26.9773	26.9838	26.9854	26.9902	26.9885
27.0150	27.0132	27.0145	27.0150	27.0144	27.0142	27.0150	27.0156	27.0147	27.0153	27.0147	27.0149	27.0145	27.0146	27.0153	27.0142	27.0153	27.0145	27.0149	27.0146	27.0145	27.0149	27.0154	27.0160	27.0147	27.0159	27.0147	27.0144	27.0147	27.0156	27.0149	27.0148	27.0154	27.0153	27.0161	27.0159	27.0157	27.0152	27.0157	27.0161	27.0146
27.0244	27.0257	27.0246	27.0255	27.0246	27.0247	27.0254	27.0249	27.0269	27.0274	27.0433	27.0326	27.0411	27.0431	27.0439	27.0429	27.0458	27.0482	27.0457	27.0474	27.0446	27.0480	27.0483	27.0476	27.0477	27.0479	27.0468	27.0448	27.0452	27.0449	27.0433	27.0426	27.0426	27.0401	27.0440	27.0443	27.0366	27.0460	27.0499	27.0530	27.0557
27.0250	27.0236	27.0251	27.0251	27.0248	27.0237	27.0256	27.0253	27.0260	27.0260	27.0263	27.0256	27.0253	27.0262	27.0266	27.0265	27.0260	27.0243	27.0258	27.0272	27.0274	27.0269	27.0275	27.0267	27.0269	27.0267	27.0265	27.0265	27.0258	27.0275	27.0258	27.0263	27.0253	27.0271	27.0263	27.0267	27.0279	27.0250	27.0255	27.0258	27.0237
27.0515	27.0502	27.0519	27.0513	27.0510	27.0529	27.0520	27.0527	27.0521	27.0535	27.0523	27.0535	27.0528	27.0519	27.0516	27.0522	27.0528	NaN	NaN	NaN	NaN	NaN	NaN	NaN	NaN	NaN	NaN	NaN	NaN	NaN	NaN	NaN	NaN	NaN	NaN	NaN	NaN	NaN	NaN	NaN	NaN
27.0565	27.0626	27.0587	27.0628	27.0633	27.0699	27.0700	27.0754	27.0795	27.0759	27.0764	27.0792	27.0750	27.0808	27.0751	27.0780	27.0760	27.0879	27.0823	27.0822	27.0738	27.0938	27.0907	27.0782	27.0933	27.0931	27.0913	27.0956	27.0956	27.0949	27.0910	27.0901	27.0939	27.0939	27.1004	27.0922	27.0935	27.0896	27.0907	27.0867	27.0860
27.0618	27.0599	27.0643	27.0624	27.0637	27.0612	27.0652	27.0616	27.0637	27.0658	27.0716	27.0624	27.0690	27.0699	27.0703	27.0726	27.0707	NaN	NaN	NaN	NaN	NaN	NaN	NaN	NaN	NaN	NaN	NaN	NaN	NaN	NaN	NaN	NaN	NaN	NaN	NaN	NaN	NaN	NaN	NaN	NaN
27.0623	27.0607	27.0626	27.0620	27.0617	27.0617	27.0618	27.0632	27.0622	27.0623	27.0623	27.0626	27.0623	27.0625	27.0629	27.0626	27.0628	27.0590	27.0623	27.0609	27.0610	27.0598	27.0599	27.0599	27.0593	27.0576	27.0572	27.0564	27.0557	27.0567	27.0546	27.0540	27.0550	27.0548	27.0543	27.0543	27.0557	27.0571	27.0600	27.0617	27.0616
27.0636	27.0648	27.0625	27.0643	27.0621	27.0670	27.0641	27.0675	27.0675	27.0675	27.0667	27.0661	27.0653	27.0642	27.0636	27.0637	27.0642	27.0633	27.0633	27.0627	27.0558	27.0638	27.0677	27.0634	27.0599	27.0614	27.0593	27.0590	27.0607	27.0555	27.0538	27.0555	27.0567	27.0561	27.0591	27.0579	27.0582	27.0609	27.0628	27.0637	27.0665
27.0673	27.0675	27.0666	27.0658	27.0649	27.0669	27.0668	27.0672	27.0651	27.0639	27.0626	27.0622	27.0586	27.0603	27.0573	27.0564	27.0564	27.0563	27.0552	27.0538	27.0300	27.0460	27.0284	27.0228	27.0223	27.0166	27.0141	27.0106	26.7725	26.7615	26.7656	26.7643	26.7642	26.7636	26.7614	26.7634	26.7677	26.7655	26.7708	27.0208	27.0270
27.0681	27.0693	27.0765	27.0764	27.0781	27.0714	27.0794	27.0747	27.0674	27.0661	27.0723	27.0695	27.0701	27.0729	27.0721	27.0709	27.0708	27.0624	27.0713	27.0712	27.0745	27.0709	27.0730	27.0744	27.0735	27.0718	27.0706	27.0676	27.0710	27.0688	27.0665	27.0653	27.0662	27.0704	27.0686	27.0680	27.0655	27.0680	27.0721	27.0699	27.0801
27.0751	27.0759	27.0785	27.0704	27.0725	27.0762	27.0806	27.0758	27.0727	27.0734	27.0701	27.0728	27.0717	27.0728	27.0732	27.0710	27.0729	27.0712	27.0744	27.0732	27.0518	27.0767	27.0741	27.0758	27.0746	27.0750	27.0707	27.0697	27.0708	27.0657	27.0763	27.0684	27.0671	27.0672	27.0667	27.0699	27.0706	27.0742	27.0782	27.0771	27.0650
27.0758	27.0765	27.0754	27.0741	27.0730	27.0767	27.0746	27.0766	27.0734	27.0741	27.0726	27.0728	27.0730	27.0731	27.0711	27.0705	27.0703	27.0687	27.0676	27.0687	27.0648	27.0756	27.0765	27.0776	27.0754	27.0728	27.0713	27.0699	27.0721	27.0666	27.0744	27.0683	27.0679	27.0667	27.0704	27.0700	27.0709	27.0742	27.0751	27.0776	27.0835
27.0896	27.0912	27.0936	27.0838	27.0860	27.0906	27.0978	27.0890	27.0845	27.0842	27.0793	27.0823	27.0815	27.0814	27.0797	27.0782	27.0776	27.0732	27.0770	27.0738	27.0388	27.0744	27.0682	27.0746	27.0722	27.0677	27.0653	27.0633	27.0602	27.0575	NaN	NaN	NaN	NaN	NaN	NaN	NaN	NaN	NaN	NaN	NaN
27.1149	27.1152	27.1211	27.1210	27.1205	27.1170	27.1194	27.1185	27.1123	27.1143	27.1176	27.1172	27.1170	27.1193	27.1188	27.1188	27.1192	27.1144	27.1193	27.1182	27.1200	27.1189	27.1188	27.1206	27.1201	27.1198	27.1190	27.1183	27.1196	27.1193	27.1187	27.1183	27.1187	27.1207	27.1196	27.1185	27.1184	27.1191	27.1205	27.1204	27.1243
27.1229	27.1234	27.1277	27.1289	27.1299	27.1237	27.1310	27.1282	27.1203	27.1223	27.1257	27.1226	27.1238	27.1248	27.1255	27.1268	27.1259	27.1212	27.1279	27.1273	27.1292	27.1272	27.1252	27.1282	27.1264	27.1261	27.1262	27.1257	27.1252	27.1234	27.1230	27.1235	27.1238	27.1267	27.1258	27.1248	27.1234	27.1230	27.1272	27.1265	27.1304
27.1237	27.1255	27.1303	27.1298	27.1311	27.1262	27.1299	27.1281	27.1217	27.1221	27.1257	27.1238	27.1240	27.1277	27.1266	27.1268	27.1269	27.1178	27.1264	27.1266	27.1287	27.1269	27.1256	27.1283	27.1273	27.1264	27.1260	27.1251	27.1266	27.1254	27.1238	27.1243	27.1234	27.1278	27.1256	27.1256	27.1241	27.1273	27.1298	27.1263	27.1332
27.1255	27.1267	27.1359	27.1353	27.1347	27.1294	27.1361	27.1347	27.1256	27.1256	27.1324	27.1299	27.1309	27.1324	27.1329	27.1354	27.1331	27.1246	27.1346	27.1339	27.1356	27.1332	27.1340	27.1396	27.1363	27.1347	27.1334	27.1331	27.1350	27.1355	27.1332	27.1336	27.1333	27.1356	27.1353	27.1344	27.1324	27.1327	27.1370	27.1346	27.1421
27.1266	27.1386	27.1255	27.1358	27.1349	27.1380	27.1286	27.1291	27.1101	27.1305	27.1206	27.1256	27.1201	27.1318	27.1189	27.1128	27.1205	27.1202	27.1113	27.1210	27.1154	27.1892	27.2008	27.1824	27.2011	27.1971	27.1916	27.1653	27.1923	27.1657	27.1707	27.1828	27.1710	27.1675	27.1675	27.1942	27.1123	27.1229	27.1333	27.1533	27.2224
27.1279	27.1297	27.1276	27.1213	27.1155	27.1294	27.1223	27.1266	27.1234	27.1226	27.1201	27.1167	27.1136	27.1109	27.1074	27.1054	27.1050	27.1030	27.1024	27.0971	27.0611	27.0915	27.0905	27.0911	27.0848	27.0833	27.0774	27.0746	27.0682	27.0628	27.0677	27.0622	27.0632	27.0586	27.0628	27.0653	27.0671	27.0708	27.0819	27.0939	27.0973
27.1318	27.1307	27.1341	27.1264	27.1272	27.1333	27.1452	27.1316	27.1298	27.1292	27.1259	27.1271	27.1262	27.1270	27.1241	27.1231	27.1225	27.1196	27.1202	27.1163	27.0928	27.1142	27.1141	27.1170	27.1124	27.1101	27.1069	27.1052	27.1042	27.0993	27.1109	27.1018	27.1016	27.1017	27.1016	27.1033	27.1030	27.1046	27.1083	27.1150	27.1107
27.1344	27.1339	27.1377	27.1345	27.1343	27.1363	27.1369	27.1352	27.1303	27.1314	27.1307	27.1285	27.1282	27.1284	27.1266	27.1255	27.1257	27.1234	27.1234	27.1219	27.0793	27.1197	27.1172	27.1217	27.1195	27.1170	27.1130	27.1127	27.1118	27.1045	27.1140	27.1091	27.1085	27.1074	27.1086	27.1116	27.1098	27.1111	27.1181	27.1219	27.1212
27.1544	27.1553	27.1612	27.1598	27.1613	27.1570	27.1610	27.1587	27.1532	27.1534	27.1564	27.1543	27.1553	27.1572	27.1571	27.1578	27.1576	27.1494	27.1582	27.1567	27.1590	27.1572	27.1575	27.1603	27.1584	27.1569	27.1554	27.1557	27.1575	27.1570	27.1546	27.1549	27.1559	27.1578	27.1568	27.1559	27.1555	27.1572	27.1603	27.1568	27.1638
27.1563	27.1594	27.1568	27.1581	27.1572	27.1571	27.1558	27.1562	27.1517	27.1578	27.1573	27.1588	27.1592	27.1600	27.1590	27.1607	27.1603	27.1617	27.1613	27.1599	27.1601	27.1589	27.1590	27.1594	27.1590	27.1588	27.1603	27.1605	27.1583	27.1587	27.1593	27.1588	27.1575	27.1603	27.1607	27.1604	27.1620	27.1591	27.1581	27.1591	27.1552
27.1624	27.1634	27.1630	27.1591	27.1577	27.1638	27.1640	27.1626	27.1624	27.1609	27.1601	27.1597	27.1583	27.1579	27.1572	27.1560	27.1579	27.1566	27.1555	27.1545	27.1488	27.1572	27.1579	27.1594	27.1563	27.1553	27.1534	27.1541	27.1534	27.1513	27.1581	27.1523	27.1517	27.1521	27.1516	27.1530	27.1541	27.1553	27.1577	27.1580	27.1532
27.1672	27.1655	27.1684	27.1596	27.1689	27.1645	27.1672	27.1672	27.1596	27.1661	27.1654	27.1654	27.1690	27.1667	27.1725	27.1749	27.1736	27.1687	27.1713	27.1791	27.1761	27.1769	27.1815	27.1820	27.1811	27.1820	27.1833	27.1816	27.1834	27.1821	27.1847	27.1835	27.1822	27.1821	27.1840	27.1831	27.1824	27.1820	27.1827	27.1857	27.1849
27.1678	27.1695	27.1234	27.1763	27.1781	27.1739	27.1863	27.1737	27.1685	27.1656	27.1536	27.1560	27.1469	27.1461	27.1368	27.1333	27.1364	27.1256	27.1291	27.1205	27.1052	27.1031	27.1016	27.1005	27.1015	27.0874	27.0654	27.0750	27.0470	27.0523	27.0595	27.0425	27.0517	27.0463	27.0470	27.0461	27.0452	27.0588	27.0834	27.1130	27.1239
27.1681	27.1699	27.1696	27.1663	27.1669	27.1712	27.1695	27.1698	27.1697	27.1689	27.1666	27.1670	27.1657	27.1662	27.1641	27.1641	27.1636	27.1628	27.1618	27.1595	27.1423	27.1584	27.1599	27.1599	27.1558	27.1559	27.1513	27.1512	27.1533	27.1470	27.1547	27.1512	27.1519	27.1503	27.1504	27.1514	27.1520	27.1564	27.1595	27.1641	27.1600
27.1720	27.1727	27.1731	27.1695	27.1676	27.1727	27.1702	27.1715	27.1697	27.1690	27.1669	27.1673	27.1661	27.1656	27.1641	27.1633	27.1634	27.1623	27.1623	27.1588	27.1398	27.1589	27.1595	27.1605	27.1574	27.1569	27.1538	27.1523	27.1532	27.1490	27.1592	27.1512	27.1511	27.1508	27.1508	27.1530	27.1519	27.1551	27.1594	27.1622	27.1584
27.1737	27.1746	27.1714	27.1675	27.1675	27.1745	27.1665	27.1703	27.1680	27.1668	27.1643	27.1644	27.1626	27.1624	27.1615	27.1599	27.1604	27.1596	27.1586	27.1549	27.1283	27.1533	27.1551	27.1546	27.1518	27.1508	27.1465	27.1450	27.1447	27.1400	27.1460	27.1399	27.1403	27.1398	27.1402	27.1438	27.1421	27.1480	27.1538	27.1581	27.1543
27.1755	27.1755	27.1765	27.1711	27.1703	27.1766	27.1806	27.1756	27.1757	27.1747	27.1712	27.1724	27.1715	27.1716	27.1716	27.1710	27.1707	27.1673	27.1691	27.1655	27.1517	27.1666	27.1685	27.1700	27.1672	27.1658	27.1643	27.1632	27.1641	27.1593	27.1637	27.1570	27.1582	27.1584	27.1562	27.1596	27.1584	27.1603	27.1625	27.1662	27.1629
27.1792	27.1813	27.1337	27.1887	27.1895	27.1846	27.1986	27.1852	27.1797	27.1759	27.1625	27.1657	27.1535	27.1532	27.1417	27.1380	27.1410	27.1281	27.1303	27.1199	27.0976	27.1007	27.0972	27.0897	27.0987	27.0870	NaN	NaN	NaN	NaN	NaN	NaN	NaN	NaN	NaN	NaN	NaN	NaN	NaN	NaN	NaN
27.1875	27.1868	27.1906	27.1898	27.1905	27.1854	27.1890	27.1843	27.1783	27.1765	27.1839	27.1825	27.1827	27.1852	27.1836	27.1844	27.1835	27.1761	27.1837	27.1830	27.1824	27.1853	27.1855	27.1828	27.1824	27.1877	27.1853	27.1794	27.1812	27.1800	27.1807	27.1818	27.1803	27.1792	27.1842	27.1852	27.1824	27.1839	27.1843	27.1793	27.1883
27.1924	27.1949	27.1724	27.1918	27.1962	27.1872	27.2050	27.1859	27.1801	27.1769	27.1622	27.1653	27.1560	27.1553	27.1463	27.1413	27.1438	27.1294	27.1363	27.1266	27.1141	27.1080	27.1044	27.1152	27.1043	27.0866	27.0629	27.0749	27.0407	27.0457	27.0524	27.0350	27.0455	27.0400	27.0395	27.0391	27.0400	27.0541	27.0826	27.1241	27.1271
27.1961	27.1976	27.1972	27.1904	27.1862	27.1948	27.1939	27.1926	27.1904	27.1877	27.1840	27.1855	27.1823	27.1823	27.1803	27.1786	27.1780	27.1772	27.1765	27.1732	27.1409	27.1693	27.1698	27.1718	27.1638	27.1649	27.1580	27.1576	27.1590	27.1552	27.1596	27.1547	27.1538	27.1547	27.1533	27.1552	27.1560	27.1598	27.1633	27.1668	27.1639
27.1964	27.1976	27.1722	27.1929	27.1977	27.1910	27.2066	27.1885	27.1834	27.1798	27.1663	27.1685	27.1590	27.1579	27.1499	27.1427	27.1482	27.1371	27.1402	27.1314	27.1188	27.1183	27.1249	27.1350	27.1282	27.1176	27.0999	27.1016	27.0821	27.0879	27.0850	27.0756	27.0859	27.0814	27.0785	27.0871	27.0849	27.0962	27.1050	27.1325	27.1381
27.2006	27.2005	27.2036	27.2030	27.2049	27.2007	27.2023	27.2013	27.1964	27.2000	27.1992	27.1996	27.2003	27.2026	27.2006	27.2001	27.2023	27.1962	27.2011	27.2015	27.2020	27.2020	27.2009	27.2055	27.2019	27.2012	27.1996	27.1993	27.1993	27.2000	27.1998	27.1994	27.1996	27.2011	27.2000	27.2012	27.2000	27.2039	27.2028	27.2018	27.2029
27.2035	27.2085	27.2010	27.2053	27.2088	27.2069	27.2054	27.2034	27.2031	27.1992	27.2064	27.2069	27.2034	27.1980	27.1939	27.1902	27.1910	27.1811	27.1785	27.1716	27.1399	27.1599	27.1615	27.1550	27.1564	27.1499	27.1426	27.1485	27.1272	27.1322	27.1444	27.1281	27.1312	27.1322	27.1271	27.1275	27.1316	27.1416	27.1669	27.1725	27.1757
27.2087	27.2082	27.2095	27.2107	27.2080	27.2018	27.2045	27.2009	27.2023	27.2014	27.1991	27.1963	27.1942	27.2000	27.2002	27.2076	27.1984	27.2098	27.1989	27.2101	27.2151	27.2141	27.2129	27.2263	27.2301	27.2367	27.2494	27.2534	27.2492	27.2533	27.2562	27.2529	27.2529	27.2494	27.2517	27.2443	27.2405	27.2144	27.2069	27.2099	27.2260
27.2118	27.2099	27.2112	27.2101	27.2111	27.2111	27.2115	27.2111	27.2093	27.2079	27.2055	27.2069	27.2044	27.2024	27.2012	27.2014	27.2017	27.1994	27.2005	27.1996	27.2004	27.1972	27.1963	27.1905	27.1908	27.1647	27.1488	27.1394	NaN	NaN	NaN	NaN	NaN	NaN	NaN	NaN	NaN	NaN	NaN	NaN	NaN
27.2158	27.2180	NaN	NaN	NaN	NaN	NaN	NaN	NaN	NaN	NaN	NaN	NaN	NaN	NaN	NaN	NaN	NaN	NaN	NaN	NaN	NaN	NaN	NaN	NaN	NaN	NaN	NaN	NaN	NaN	NaN	NaN	NaN	NaN	NaN	NaN	NaN	NaN	NaN	NaN	NaN
27.2195	27.2221	27.1775	27.2213	27.2232	27.2198	27.2336	27.2176	27.2134	27.2107	27.1986	27.2002	27.1907	27.1925	27.1853	27.1828	27.1838	27.1754	27.1771	27.1687	27.1569	27.1581	27.1600	27.1645	27.1606	27.1547	27.1381	27.1482	27.1264	27.1286	27.1537	27.1461	27.1447	27.1470	27.1439	27.1357	27.1456	27.1322	27.1532	27.2107	27.1874
27.2196	27.2194	27.2237	27.2235	27.2238	27.2201	27.2246	27.2236	27.2189	27.2199	27.2209	27.2202	27.2199	27.2212	27.2213	27.2218	27.2209	27.2178	27.2217	27.2220	27.2240	27.2216	27.2223	27.2245	27.2223	27.2220	27.2223	27.2217	27.2219	27.2228	27.2216	27.2216	27.2224	27.2233	27.2225	27.2220	27.2204	27.2216	27.2231	27.2226	27.2234
27.2239	27.2273	27.2024	27.2252	27.2275	27.2250	27.2416	27.2233	27.2202	27.2156	27.2003	27.2011	27.1887	27.1925	27.1843	27.1795	27.1798	27.1731	27.1736	27.1634	27.1484	27.1510	27.1534	27.1557	27.1478	27.1408	27.1251	27.1294	27.1109	27.1124	27.1298	27.1121	27.1125	27.1087	27.1105	27.1106	27.1133	27.1217	27.1486	27.1692	27.1810
27.2275	27.2264	27.2267	27.2240	27.2252	27.2265	27.2231	27.2272	27.2246	27.2250	27.2244	27.2268	27.2253	27.2246	27.2241	27.2228	27.2213	27.2219	27.2202	27.2182	27.1988	27.2125	27.2139	27.2136	27.2098	27.2102	27.2099	27.2078	27.2080	27.2066	27.2085	27.2109	27.2093	27.2082	27.2092	27.2112	27.2093	27.2141	27.2140	27.2155	27.2193
27.2305	27.2306	27.2267	27.2232	27.2230	27.2338	27.2298	27.2247	27.2259	27.2221	27.2212	27.2250	27.2225	27.2255	27.2239	27.2120	27.2109	27.2106	27.2184	27.2047	27.1901	27.1945	27.1955	27.2009	27.2021	27.1857	27.1881	27.1759	27.1763	27.1702	27.1732	27.1799	27.1730	27.1650	27.1683	27.1722	27.1961	27.1928	27.1970	27.1980	27.2113
27.2341	27.2344	27.2356	27.2344	27.2331	27.2360	27.2362	27.2354	27.2338	27.2334	27.2319	27.2322	27.2308	27.2313	27.2297	27.2289	27.2296	27.2289	27.2279	27.2264	27.2001	27.2241	27.2251	27.2257	27.2233	27.2230	27.2200	27.2194	27.2201	27.2144	27.2205	27.2161	27.2163	27.2154	27.2161	27.2180	27.2175	27.2216	27.2250	27.2270	27.2244
27.2348	27.2361	27.2557	27.2339	27.2345	27.2328	27.2463	27.2300	27.2266	27.2230	27.2117	27.2122	27.2034	27.2055	27.1984	27.1948	27.1959	27.1888	27.1905	27.1840	27.1773	27.1800	27.1720	27.2346	27.2163	27.1908	27.1869	27.1924	27.1563	27.1715	27.1807	27.1634	27.1678	27.1611	27.1617	27.1623	27.1617	27.1725	27.2003	27.1616	27.1663
27.2360	27.2361	27.2383	27.2396	27.2426	27.2382	27.2419	27.2402	27.2349	27.2346	27.2372	27.2376	27.2348	27.2363	27.2345	27.2357	27.2347	27.2290	27.2325	27.2316	27.2323	27.2304	27.2284	27.2320	27.2283	27.2277	27.2257	27.2245	27.2230	27.2230	27.2226	27.2208	27.2209	27.2213	27.2206	27.2216	27.2195	27.2251	27.2296	27.2339	27.2304
27.2367	27.2362	27.2375	27.2348	27.2359	27.2359	27.2352	27.2352	27.2334	27.2317	27.2317	27.2316	27.2303	27.2335	27.2328	27.2346	27.2340	27.2333	27.2324	27.2305	27.2291	27.2323	27.2339	27.2348	27.2311	27.2338	27.2343	27.2313	27.2304	27.2298	27.2297	27.2312	27.2304	27.2311	27.2325	27.2310	27.2324	27.2328	27.2340	27.2421	27.2366
27.2410	27.2428	27.2253	27.2453	27.2496	27.2397	27.2640	27.2373	27.2313	27.2281	27.2138	27.2136	27.2035	27.2016	27.1917	27.1855	27.1906	27.1774	27.1823	27.1703	27.1567	27.1511	27.1552	27.1567	27.1561	27.1221	27.1041	27.1146	NaN	NaN	NaN	NaN	NaN	NaN	NaN	NaN	NaN	NaN	NaN	NaN	NaN
27.2444	27.2436	27.2431	27.2433	27.2448	27.2447	27.2444	27.2442	27.2443	27.2462	27.2479	27.2490	27.2487	27.2492	27.2513	27.2494	27.2509	27.2505	27.2519	27.2523	27.2518	27.2520	27.2493	27.2507	27.2524	27.2522	27.2502	27.2521	27.2525	27.2520	27.2506	27.2495	27.2500	27.2492	27.2514	27.2495	27.2473	27.2486	27.2501	27.2467	27.2389
27.2475	27.2504	27.2054	27.2491	27.2514	27.2472	27.2595	27.2441	27.2397	27.2365	27.2251	27.2264	27.2184	27.2205	27.2099	27.2080	27.2106	27.2026	27.2024	27.1976	27.1967	27.1908	27.1930	27.1835	27.1806	27.1707	27.1656	27.1647	27.1586	27.1600	27.1563	27.1503	27.1472	27.1458	27.1457	27.1507	27.1565	27.1676	27.1764	27.1971	27.1954
27.2504	27.2488	27.2493	27.2508	27.2532	27.2501	27.2518	27.2514	27.2447	27.2459	27.2467	27.2459	27.2420	27.2443	27.2419	27.2456	27.2430	27.2319	27.2416	27.2382	27.2394	27.2373	27.2335	27.2381	27.2326	27.2286	27.2281	27.2241	27.2206	27.2214	27.2216	27.2174	27.2164	27.2191	27.2173	27.2189	27.2117	27.2234	27.2296	27.2383	27.2375
27.2537	27.2528	27.2565	27.2566	27.2573	27.2526	27.2620	27.2562	27.2538	27.2527	27.2555	27.2548	27.2549	27.2565	27.2558	27.2567	27.2559	27.2518	27.2559	27.2574	27.2585	27.2562	27.2574	27.2587	27.2586	27.2572	27.2572	27.2567	27.2579	27.2591	27.2595	27.2571	27.2570	27.2587	27.2577	27.2573	27.2576	27.2566	27.2610	27.2587	27.2599
27.2548	27.2547	27.2560	27.2583	27.2576	27.2546	27.2570	27.2566	27.2547	27.2553	27.2557	27.2553	27.2549	27.2554	27.2555	27.2569	27.2560	27.2567	27.2561	27.2577	27.2566	27.2544	27.2561	27.2554	27.2566	27.2574	27.2574	27.2547	27.2536	27.2558	27.2553	27.2544	27.2567	27.2585	27.2601	27.2569	27.2592	27.2595	27.2591	27.2594	27.2600
27.2591	27.2599	27.3060	27.2643	27.2624	27.2624	27.2673	27.2569	27.2538	27.2531	27.2429	27.2445	27.2389	27.2382	27.2355	27.2272	27.2304	27.2368	27.2318	27.2406	27.2574	27.2259	27.2314	27.2296	27.2313	27.2369	27.2458	27.2484	27.2271	27.2313	27.2316	27.2281	27.2317	27.2312	27.2337	27.2349	27.2350	27.2436	27.2631	27.2943	27.2990
27.2593	27.2588	27.2562	27.2520	27.2449	27.2571	27.2565	27.2572	27.2521	27.2505	27.2478	27.2454	27.2425	27.2400	27.2362	27.2331	27.2321	27.2300	27.2323	27.2261	27.2058	27.2195	27.2185	27.2191	27.2135	27.2074	27.1990	27.1970	27.1917	27.1860	27.1947	27.1857	27.1865	27.1821	27.1844	27.1870	27.1911	27.1926	27.2082	27.2192	27.2243
27.2651	27.2657	27.2671	27.2610	27.2609	27.2646	27.2661	27.2631	27.2622	27.2604	27.2589	27.2589	27.2570	27.2572	27.2557	27.2547	27.2550	27.2554	27.2537	27.2509	27.2350	27.2503	27.2529	27.2541	27.2510	27.2487	27.2484	27.2471	27.2480	27.2431	27.2525	27.2444	27.2448	27.2434	27.2442	27.2459	27.2439	27.2474	27.2516	27.2565	27.2507
27.2657	27.2698	27.2655	27.2688	27.2687	27.2682	27.2871	27.2651	27.2624	27.2579	27.2452	27.2477	27.2384	27.2419	27.2356	27.2331	27.2335	27.2272	27.2287	27.2205	27.2058	27.2106	27.2107	27.1978	27.2060	27.2015	27.1836	27.1877	27.1748	27.1750	27.1773	27.1738	27.1722	27.1698	27.1698	27.1717	27.1728	27.1808	27.1994	27.2211	27.2263
27.2694	27.2698	27.2215	27.2698	27.2670	27.2692	27.2831	27.2674	27.2701	27.2659	27.2542	27.2539	27.2460	27.2454	27.2379	27.2296	27.2310	27.2242	27.2277	27.2144	27.1973	27.2028	27.2025	27.2071	27.1958	27.1902	27.1750	27.1724	27.1514	27.1556	27.1591	27.1521	27.1543	27.1538	27.1506	27.1609	27.1584	27.1648	27.1889	27.2101	27.2146
27.2697	27.2751	27.2860	27.2662	27.2735	27.2717	27.2770	27.2721	27.2626	27.2603	27.2534	27.2519	27.2502	27.2532	27.2396	27.2476	27.2468	27.2357	27.2434	27.2419	27.2747	27.2893	27.2889	27.2813	27.2898	27.2950	27.2947	27.2927	27.2854	27.2807	27.2843	27.2763	27.2779	27.2720	27.2779	27.2772	27.2787	27.2786	27.2942	27.3135	27.3204
27.2697	27.2765	27.2349	27.2654	27.2683	27.2677	27.2825	27.2669	27.2677	27.2671	27.2565	27.2563	27.2485	27.2482	27.2407	27.2362	27.2401	27.2329	27.2332	27.2244	27.2065	27.2054	27.2076	27.1992	27.2058	27.1924	27.1708	27.1826	27.1501	27.1550	27.1633	27.1437	27.1533	27.1500	27.1479	27.1537	27.1523	27.1672	27.1874	27.2121	27.2166
27.2719	27.2726	27.2739	27.2747	27.2769	27.2738	27.2747	27.2745	27.2722	27.2729	27.2754	27.2743	27.2739	27.2764	27.2728	27.2721	27.2741	27.2685	27.2711	27.2702	27.2691	27.2691	27.2669	27.2687	27.2649	27.2638	27.2634	27.2582	27.2590	27.2565	27.2570	27.2547	27.2543	27.2575	27.2573	27.2587	27.2565	27.2631	27.2712	27.2768	27.2799
27.2771	27.2775	27.2784	27.2790	27.2795	27.2762	27.2811	27.2782	27.2765	27.2762	27.2782	27.2785	27.2778	27.2790	27.2784	27.2793	27.2783	27.2773	27.2795	27.2797	27.2815	27.2790	27.2794	27.2790	27.2793	27.2787	27.2789	27.2781	27.2783	27.2794	27.2780	27.2776	27.2786	27.2804	27.2801	27.2791	27.2800	27.2802	27.2832	27.2819	27.2836
27.2795	27.2824	27.2703	27.2825	27.2848	27.2821	27.2958	27.2820	27.2785	27.2751	27.2624	27.2642	27.2550	27.2580	27.2518	27.2481	27.2485	27.2425	27.2443	27.2351	27.2206	27.2255	27.2266	27.2371	27.2209	27.2131	27.1830	27.1865	27.1743	27.1716	27.1954	27.1859	27.1856	27.1836	27.1833	27.1883	27.1876	27.1969	27.2238	27.2508	27.2449
27.2863	27.2880	27.2857	27.2861	27.2831	27.2879	27.3022	27.2849	27.2818	27.2783	27.2705	27.2712	27.2623	27.2642	27.2594	27.2561	27.2554	27.2515	27.2527	27.2438	27.2354	27.2373	27.2397	27.2338	27.2322	27.2305	27.2760	27.2453	27.2878	27.2880	27.2921	27.2889	27.2897	27.2877	27.2858	27.2875	27.2883	27.2869	27.2401	27.2551	27.2567
27.2884	27.2902	27.2412	27.2812	27.2704	27.2816	27.2589	27.2756	27.2758	27.2714	27.2599	27.2606	27.2525	27.2519	27.2387	27.2343	27.2383	27.2231	27.2255	27.2188	27.2067	27.2073	27.2072	27.2090	27.2137	27.2015	27.2098	27.2077	27.2008	27.2062	27.2076	27.1966	27.2040	27.1989	27.1991	27.2002	27.2000	27.2136	27.2282	27.2458	27.2454
27.2887	27.2921	27.2828	27.2951	27.2986	27.2943	27.3106	27.2947	27.2907	27.2869	27.2753	27.2767	27.2720	27.2735	27.2759	27.2739	27.2778	27.2738	27.2781	27.2662	27.2544	27.2530	27.2528	27.2497	27.2538	27.2412	27.2200	27.2257	27.2002	27.2073	27.2151	27.1968	27.2041	27.1984	27.1995	27.1996	27.2005	27.2135	27.2377	27.2662	27.2742
27.2893	27.2903	27.2888	27.2890	27.2762	27.2894	27.3027	27.2860	27.2828	27.2797	27.2712	27.2720	27.2595	27.2643	27.2580	27.2553	27.2548	27.2505	27.2519	27.2423	27.2245	27.2319	27.2327	27.2267	27.2289	27.2244	27.2037	27.2106	27.2021	27.1964	27.1968	27.1993	27.1989	27.1963	27.1961	27.1983	27.2005	27.2048	27.2248	27.2429	27.2372
27.2948	27.2911	27.2950	27.2996	27.2964	27.2920	27.2954	27.2952	27.2937	27.2943	27.2901	27.2896	27.2893	27.2867	27.2840	27.2856	27.2845	27.2818	27.2846	27.2840	27.2838	27.2831	27.2839	27.2820	27.2837	27.2801	27.2805	27.2770	27.2766	27.2782	27.2777	27.2776	27.2795	27.2776	27.2767	27.2773	27.2823	27.2843	27.2873	27.2889	27.2968
27.2952	27.2966	27.2933	27.2959	27.2953	27.2934	27.2940	27.2926	27.2893	27.2873	27.2857	27.2843	27.2817	27.2803	27.2790	27.2770	27.2768	27.2746	27.2756	27.2735	27.2455	27.2720	27.2670	27.2668	27.2659	27.2598	27.2548	27.2540	27.2493	27.2435	27.2475	27.2405	27.2433	27.2393	27.2414	27.2436	27.2436	27.2452	27.2531	27.2660	27.2713
27.2959	27.2960	27.3019	27.3035	27.3045	27.2964	27.3056	27.3036	27.2913	27.2955	27.3018	27.2972	27.2977	27.3010	27.3000	27.3016	27.2993	27.2918	27.3011	27.2994	27.3005	27.2976	27.2978	27.2993	27.2980	27.2965	27.2959	27.2939	27.2945	27.2951	27.2919	27.2911	27.2920	27.2946	27.2958	27.2937	27.2937	27.2957	27.3003	27.3024	27.3120
27.2966	27.2844	27.2923	27.2868	27.2891	27.2820	27.2830	27.2818	27.2773	27.2818	27.2800	27.2784	27.2771	27.2795	27.2756	27.2760	27.2768	27.2746	27.2747	27.2749	27.2694	27.2812	27.2726	27.2700	27.2719	27.2733	27.2726	27.2658	27.2664	27.2675	27.2668	27.2675	27.2664	27.2700	27.2758	27.2733	27.2781	27.2803	27.2822	27.2841	27.2853
27.2973	27.2975	27.2505	27.2784	27.2804	27.2785	27.2852	27.2640	27.2591	27.2571	27.2463	27.2469	27.2390	27.2371	27.2242	27.2197	27.2278	27.2152	27.2182	27.2083	27.1988	27.1973	27.2010	27.2071	27.2037	27.1848	27.1602	27.1713	27.1405	27.1412	27.1439	27.1264	27.1382	27.1332	27.1340	27.1339	27.1302	27.1480	27.1606	NaN	NaN
27.2975	27.2936	27.2658	27.2945	27.3093	27.2960	27.3246	27.2975	27.2971	27.2985	27.2909	27.2908	27.2823	27.2848	27.2773	27.2721	27.2724	27.2656	27.2654	27.2562	27.2255	27.2301	27.2259	27.2288	27.2244	27.2164	27.1899	27.1939	27.1716	27.1761	27.1956	27.1751	27.1740	27.1719	27.1718	27.1725	27.1743	27.1783	27.2036	NaN	NaN
27.2994	27.3007	27.2633	27.2992	27.3002	27.2981	27.3104	27.2962	27.2910	27.2900	27.2792	27.2799	27.2711	27.2708	27.2646	27.2599	27.2599	27.2575	27.2564	27.2487	27.2343	27.2347	27.2402	27.2328	27.2304	27.2270	27.2058	27.2051	27.1912	27.1958	27.1971	27.1945	27.1930	27.1917	27.1900	27.1927	27.1932	27.1992	27.2259	27.2513	27.2603
27.3001	27.3000	27.3013	27.3017	27.3024	27.3012	27.2996	27.3012	27.2994	27.3014	27.3004	27.3017	27.3013	27.2987	27.2995	27.2996	27.2998	27.3008	27.3013	27.2994	27.2989	27.2983	27.3016	27.3024	27.2987	27.2981	27.2982	27.2967	27.2966	27.2969	27.2939	27.2934	27.2955	27.2930	27.2937	27.2945	27.2943	27.2975	27.2976	27.3006	27.2955
27.3036	27.3041	27.3065	27.3067	27.3067	27.3037	27.3204	27.3060	27.3041	27.3034	27.3032	27.3040	27.3037	27.3047	27.3048	27.3049	27.3049	27.3033	27.3053	27.3049	27.3068	27.3039	27.3058	27.3072	27.3070	27.3054	27.3089	27.3049	27.3084	27.3058	27.3036	27.3028	27.3024	27.3057	27.3031	27.3023	27.3024	27.3022	27.3043	27.3097	27.3032
27.3056	27.3036	27.3125	27.3133	27.3144	27.3089	27.3162	27.3138	27.2985	27.3030	27.3094	27.3064	27.3094	27.3114	27.3088	27.3108	27.3094	27.3003	27.3136	27.3110	27.3136	27.3090	27.3107	27.3131	27.3120	27.3115	27.3112	27.3091	27.3089	27.3109	27.3087	27.3092	27.3092	27.3117	27.3115	27.3097	27.3083	27.3068	27.3126	27.3124	27.3170
27.3061	27.3083	27.2626	27.3060	27.3075	27.3026	27.3180	27.3015	27.2958	27.2927	27.2808	27.2803	27.2726	27.2712	27.2606	27.2569	27.2604	27.2489	27.2518	27.2403	27.2273	27.2253	27.2277	27.2233	27.2275	27.2178	27.1999	27.2101	27.1780	27.1834	27.1945	27.1861	27.1857	27.1840	27.1861	27.1916	27.2000	27.2027	27.2162	27.2348	27.2411
27.3075	27.3065	27.3116	27.3126	27.3169	27.3085	27.3150	27.3138	27.3026	27.3019	27.3060	27.3034	27.3037	27.3070	27.3044	27.3058	27.3053	27.2928	27.3016	27.2996	27.2995	27.2975	27.2960	27.3012	27.2945	27.2920	27.2917	27.2863	27.2877	27.2876	27.2867	27.2833	27.2849	27.2862	27.2863	27.2859	27.2827	27.2919	27.3036	27.3057	27.3043
27.3080	27.3053	27.3120	27.3115	27.3132	27.3082	27.3100	27.3092	27.3011	27.3060	27.3060	27.3058	27.3048	27.3091	27.3077	27.3073	27.3079	27.3013	27.3075	27.3078	27.3085	27.3072	27.3068	27.3118	27.3074	27.3064	27.3061	27.3042	27.3040	27.3046	27.3037	27.3037	27.3041	27.3076	27.3039	27.3057	27.3042	27.3089	27.3088	27.3083	27.3122
27.3087	27.3091	27.3094	27.3026	27.2996	27.3110	27.3090	27.3094	27.3053	27.3030	27.2985	27.2964	27.2916	27.2907	27.2876	27.2855	27.2854	27.2828	27.2832	27.2753	27.2591	27.2666	27.2686	27.2679	27.2624	27.2563	27.2504	27.2501	27.2464	27.2424	27.2435	27.2399	27.2411	27.2357	27.2405	27.2431	27.2506	27.2496	27.2581	27.2717	27.2772
27.3089	27.3098	27.3044	27.3062	27.3021	27.3072	27.3088	27.3004	27.2990	27.2960	27.2849	27.2865	27.2775	27.2828	27.2765	27.2745	27.2752	27.2715	27.2721	27.2642	27.2437	27.2560	27.2557	27.2588	27.2589	27.2530	27.2387	27.2408	27.2342	27.2336	27.2465	27.2415	27.2400	27.2403	27.2388	27.2426	27.2444	27.2435	27.2530	27.2636	27.2581
27.3103	27.3075	27.3119	27.3124	27.3141	27.3105	27.3107	27.3100	27.3012	27.3032	27.3051	27.3059	27.3030	27.3080	27.3058	27.3040	27.3067	27.2963	27.3040	27.3030	27.3037	27.3031	27.3047	27.3072	27.3024	27.3009	27.3016	27.2983	27.2987	27.3002	27.3012	27.3001	27.2990	27.3055	27.2992	27.3032	27.2992	27.3051	27.3052	27.3032	27.2823
27.3118	27.3116	27.3088	27.3098	27.3082	27.3105	27.3097	27.3099	27.3068	27.3057	27.3037	27.3024	27.2997	27.2979	27.2949	27.2940	27.2930	27.2901	27.2898	27.2856	27.2591	27.2745	27.2732	27.2730	27.2715	27.2670	27.2608	27.2599	27.2537	27.2501	27.2559	27.2483	27.2495	27.2437	27.2486	27.2510	27.2526	27.2566	27.2651	27.2741	27.2812
27.3128	27.3128	27.3141	27.3142	27.3178	27.3128	27.3158	27.3148	27.3065	27.3088	27.3107	27.3114	27.3074	27.3095	27.3088	27.3094	27.3064	27.2990	27.3058	27.3042	27.3053	27.3030	27.3012	27.3051	27.2992	27.2983	27.2968	27.2953	27.2927	27.2923	27.2906	27.2895	27.2900	27.2899	27.2912	27.2918	27.2916	27.2949	27.2998	27.3051	27.3128
27.3137	27.3150	27.3181	27.3186	27.3214	27.3142	27.3194	27.3184	27.3085	27.3105	27.3141	27.3109	27.3106	27.3127	27.3106	27.3125	27.3108	27.3019	27.3081	27.3069	27.3068	27.3040	27.3019	27.3056	27.3003	27.2976	27.2967	27.2933	27.2932	27.2904	27.2894	27.2875	27.2877	27.2903	27.2906	27.2897	27.2866	27.2927	27.3004	27.3060	27.3087
27.3141	27.3112	27.3150	27.3153	27.3156	27.3124	27.3145	27.3129	27.3094	27.3103	27.3106	27.3111	27.3102	27.3133	27.3118	27.3115	27.3122	27.3070	27.3121	27.3120	27.3131	27.3118	27.3112	27.3134	27.3122	27.3114	27.3108	27.3107	27.3103	27.3111	27.3107	27.3100	27.3113	27.3130	27.3090	27.3107	27.3104	27.3124	27.3120	27.3125	27.3075
27.3179	27.3179	27.3108	27.3134	27.3135	27.3133	27.3133	27.3128	27.3100	27.3092	27.3073	27.3039	27.3007	27.2984	27.2942	27.2932	27.2913	27.2890	27.2897	27.2853	27.2505	27.2787	27.2788	27.2778	27.2754	27.2701	27.2625	27.2621	27.2566	27.2508	27.2548	27.2484	27.2493	27.2468	27.2470	27.2496	27.2483	27.2545	27.2645	27.2774	27.2833
27.3197	27.3218	27.3250	27.3195	27.3200	27.3180	27.3302	27.3154	27.3133	27.3102	27.3011	27.3006	27.2923	27.2933	27.2867	27.2829	27.2845	27.2793	27.2780	27.2711	27.2772	27.2747	27.2756	27.2836	27.2779	27.2725	27.2620	27.2728	27.2625	27.2584	27.2768	27.2544	27.2470	27.2579	27.2528	27.2573	27.2522	27.2522	27.2377	27.2641	27.2685
27.3200	27.3230	27.2765	27.3213	27.3205	27.3198	27.3323	27.3180	27.3130	27.3089	27.2966	27.2954	27.2859	27.2861	27.2767	27.2726	27.2739	27.2660	27.2661	27.2565	27.2409	27.2414	27.2420	27.2525	27.2347	27.2257	27.2142	27.2178	27.1961	27.1984	27.2022	27.2020	27.1977	27.1976	27.1978	27.1997	27.2000	27.2085	27.2320	NaN	NaN
27.3225	27.3244	27.2656	27.3280	27.3274	27.3244	27.3385	27.3191	27.3080	27.3118	27.3021	27.3016	27.2921	27.2914	27.2805	27.2782	27.2799	27.2681	27.2706	27.2617	27.2446	27.2435	27.2409	27.2420	27.2423	27.2333	NaN	NaN	NaN	NaN	NaN	NaN	NaN	NaN	NaN	NaN	NaN	NaN	NaN	NaN	NaN
27.3234	27.3244	27.3303	27.3300	27.3342	27.3255	27.3322	27.3298	27.3174	27.3186	27.3229	27.3222	27.3206	27.3219	27.3193	27.3221	27.3186	27.3044	27.3132	27.3108	27.3106	27.3083	27.3057	27.3106	27.3038	27.3015	27.3008	27.2965	27.2958	27.2964	27.2943	27.2920	27.2937	27.2949	27.2940	27.2948	27.2908	27.2977	27.3058	27.3132	27.3163
27.3244	27.3255	27.3233	27.3245	27.3188	27.3251	27.3230	27.3259	27.3224	27.3234	27.3195	27.3197	27.3199	27.3214	27.3196	27.3204	27.3190	27.3184	27.3193	27.3188	27.3081	27.3189	27.3242	27.3240	27.3216	27.3209	27.3226	27.3222	27.3261	27.3424	27.3235	27.3238	27.3221	27.3209	27.3187	27.3214	27.3178	27.3241	27.3245	27.3189	27.3197
27.3248	27.3298	27.3119	27.3245	27.3281	27.3243	27.3374	27.3183	27.3162	27.3125	27.3040	27.3013	27.2912	27.2921	27.2836	27.2766	27.2826	27.2786	27.2770	27.2698	27.2594	27.2705	27.2730	27.2582	27.2535	27.2417	27.2965	27.2594	27.2889	27.2988	27.2349	27.2312	27.2373	27.2343	27.2332	27.2478	27.2639	27.2671	27.2834	27.2776	27.2820
27.3249	27.3259	27.3312	27.3312	27.3348	27.3263	27.3319	27.3304	27.3195	27.3194	27.3236	27.3202	27.3209	27.3227	27.3209	27.3214	27.3211	27.3112	27.3180	27.3167	27.3167	27.3137	27.3125	27.3164	27.3120	27.3084	27.3077	27.3032	27.3044	27.3011	27.2996	27.2972	27.2981	27.2989	27.2995	27.2992	27.2970	27.3039	27.3148	27.3170	27.3199
27.3322	27.3327	27.3349	27.3352	27.3376	27.3324	27.3379	27.3351	27.3283	27.3288	27.3314	27.3320	27.3293	27.3301	27.3294	27.3299	27.3280	27.3219	27.3268	27.3262	27.3269	27.3248	27.3244	27.3274	27.3229	27.3218	27.3216	27.3199	27.3178	27.3177	27.3175	27.3154	27.3169	27.3167	27.3172	27.3172	27.3159	27.3197	27.3244	27.3289	27.3304
27.3342	27.3346	27.3372	27.3373	27.3408	27.3352	27.3389	27.3377	27.3281	27.3290	27.3309	27.3315	27.3294	27.3304	27.3295	27.3300	27.3279	27.3224	27.3278	27.3269	27.3268	27.3250	27.3245	27.3261	27.3230	27.3221	27.3214	27.3191	27.3174	27.3167	27.3143	27.3141	27.3148	27.3147	27.3164	27.3159	27.3139	27.3179	27.3244	27.3299	27.3353
27.3358	27.3375	27.2848	27.3313	27.3326	27.3305	27.3446	27.3272	27.3233	27.3196	27.3080	27.3063	27.2978	27.2970	27.2871	27.2832	27.2856	27.2769	27.2786	27.2695	27.2540	27.2521	27.2536	27.2589	27.2500	27.2407	27.2190	27.2243	27.1946	27.2026	27.2150	27.1982	27.2013	27.1978	27.1986	27.1986	27.1988	27.2037	27.2273	27.2598	27.2610
27.3372	27.3398	27.2852	27.3211	27.3141	27.3209	27.3135	27.3183	27.3151	27.3150	27.3136	27.3146	27.3063	27.3047	27.2955	27.2840	27.2905	27.2837	27.2843	27.2782	27.2621	27.2592	27.2608	27.2529	27.2603	27.2461	27.2357	27.2429	NaN	NaN	NaN	NaN	NaN	NaN	NaN	NaN	NaN	NaN	NaN	NaN	NaN
27.3401	27.3388	27.3378	27.3371	27.3363	27.3404	27.3525	27.3376	27.3338	27.3327	27.3232	27.3260	27.3160	27.3204	27.3145	27.3140	27.3137	27.3077	27.3133	27.3044	27.2930	27.3004	27.2990	27.2985	27.3006	27.2932	27.2807	27.2871	27.2846	27.2764	27.2815	27.2788	27.2792	27.2793	27.2791	27.2801	27.2795	27.2834	27.3000	27.3177	27.3135
27.3411	27.3419	27.3398	27.3414	27.3415	27.3418	27.3427	27.3402	27.3378	27.3335	27.3317	27.3318	27.3303	27.3298	27.3279	27.3269	27.3266	27.3237	27.3252	27.3230	27.3219	27.3301	27.3292	27.3298	27.3306	27.3272	27.3249	27.3228	27.3182	27.3109	27.3143	27.3094	27.3107	27.3091	27.3093	27.3092	27.3088	27.3124	27.3177	27.3183	27.3201
27.3412	27.3403	27.3414	27.3414	27.3414	27.3401	27.3418	27.3395	27.3386	27.3402	27.3411	27.3387	27.3407	27.3383	27.3412	27.3410	27.3384	27.3380	27.3411	27.3409	27.3412	27.3406	27.3398	27.3400	27.3406	27.3400	27.3401	27.3408	27.3393	27.3400	27.3402	27.3398	27.3403	27.3407	27.3403	27.3411	27.3403	27.3367	27.3426	27.3400	27.3431
27.3436	27.3438	27.3438	27.3449	27.3464	27.3434	27.3464	27.3450	27.3402	27.3403	27.3408	27.3417	27.3403	27.3411	27.3398	27.3407	27.3392	27.3357	27.3394	27.3393	27.3386	27.3369	27.3370	27.3380	27.3349	27.3338	27.3330	27.3327	27.3311	27.3304	27.3295	27.3291	27.3289	27.3292	27.3299	27.3301	27.3301	27.3337	27.3372	27.3414	27.3458
27.3454	27.3468	27.3517	27.3520	27.3563	27.3474	27.3528	27.3525	27.3415	27.3446	27.3482	27.3445	27.3451	27.3469	27.3444	27.3461	27.3449	27.3375	27.3424	27.3408	27.3411	27.3385	27.3375	27.3410	27.3364	27.3328	27.3311	27.3279	27.3277	27.3284	27.3263	27.3241	27.3249	27.3278	27.3287	27.3265	27.3244	27.3315	27.3419	27.3490	27.3457
27.3458	27.3462	27.3498	27.3502	27.3523	27.3476	27.3529	27.3510	27.3426	27.3439	27.3459	27.3451	27.3436	27.3452	27.3431	27.3455	27.3440	27.3355	27.3418	27.3403	27.3407	27.3397	27.3390	27.3412	27.3380	27.3384	27.3376	27.3387	27.3387	27.3385	27.3375	27.3349	27.3351	27.3363	27.3365	27.3348	27.3340	27.3383	27.3425	27.3473	27.3500
27.3458	27.3452	27.3447	27.3440	27.3439	27.3455	27.3479	27.3452	27.3420	27.3412	27.3391	27.3393	27.3372	27.3355	27.3339	27.3326	27.3318	27.3335	27.3312	27.3290	27.3074	27.3262	27.3223	27.3211	27.3208	27.3171	27.3121	27.3125	27.3089	27.3002	27.3096	27.3002	27.3002	27.3010	27.3003	27.3026	27.3016	27.3075	27.3124	27.3200	27.3221
27.3467	27.3480	27.3424	27.3426	27.3418	27.3487	27.3472	27.3420	27.3368	27.3390	27.3325	27.3246	27.3419	27.3419	27.3438	27.3398	27.3424	27.3321	27.3291	27.3375	27.3331	27.3359	27.3340	27.3379	27.3304	27.3302	27.3316	27.3313	27.3286	27.3288	27.3275	27.3258	27.3261	27.3269	27.3260	27.3278	27.3274	27.3312	27.3363	27.3390	27.3382
27.3471	27.3491	27.3562	27.3563	27.3564	27.3497	27.3584	27.3550	27.3423	27.3471	27.3536	27.3515	27.3508	27.3491	27.3504	27.3511	27.3500	27.3395	27.3529	27.3508	27.3513	27.3484	27.3486	27.3524	27.3491	27.3448	27.3467	27.3445	27.3419	27.3420	27.3414	27.3423	27.3424	27.3453	27.3483	27.3429	27.3432	27.3447	27.3520	27.3556	27.3625
27.3513	27.3511	27.3479	27.3481	27.3465	27.3519	27.3469	27.3513	27.3470	27.3458	27.3445	27.3429	27.3396	27.3387	27.3346	27.3353	27.3321	27.3308	27.3305	27.3290	27.2999	27.3219	27.3225	27.3216	27.3196	27.3162	27.3109	27.3111	27.3066	27.3033	27.3097	27.3021	27.3033	27.2996	27.3020	27.3034	27.3035	27.3066	27.3150	27.3236	27.3265
27.3526	27.3530	27.3532	27.3505	27.3510	27.3512	27.3528	27.3507	27.3507	27.3490	27.3484	27.3482	27.3486	27.3465	27.3437	27.3439	27.3415	27.3389	27.3400	27.3366	27.3774	27.3323	27.3307	27.3306	27.3286	27.3248	27.3196	27.3193	27.3155	27.3150	27.3191	27.3124	27.3122	27.3123	27.3104	27.3114	27.3114	27.3151	27.3206	27.3304	27.3345
27.3545	27.3567	27.3608	27.3608	27.3640	27.3560	27.3644	27.3615	27.3484	27.3513	27.3539	27.3531	27.3497	27.3515	27.3493	27.3509	27.3484	27.3357	27.3455	27.3420	27.3430	27.3400	27.3372	27.3413	27.3355	27.3334	27.3324	27.3308	27.3280	27.3277	27.3256	27.3231	27.3222	27.3250	27.3255	27.3244	27.3196	27.3287	27.3364	27.3436	27.3491
27.3546	27.3546	27.3544	27.3526	27.3537	27.3596	27.3597	27.3533	27.3507	27.3507	27.3442	27.3440	27.3374	27.3395	27.3354	27.3356	27.3343	27.3287	27.3325	27.3266	27.3176	27.3245	27.3209	27.3238	27.3209	27.3190	27.3071	27.3088	27.3043	27.2961	27.3017	27.2945	27.2945	27.2919	27.2914	27.2950	27.2942	27.2990	27.3096	27.3253	27.3277
27.3551	27.3562	27.3636	27.3625	27.3674	27.3577	27.3642	27.3629	27.3511	27.3516	27.3558	27.3521	27.3532	27.3553	27.3530	27.3550	27.3536	27.3442	27.3503	27.3494	27.3483	27.3459	27.3438	27.3472	27.3425	27.3384	27.3364	27.3324	27.3328	27.3435	27.3414	27.3387	27.3402	27.3422	27.3418	27.3403	27.3399	27.3415	27.3530	27.3566	27.3590
27.3567	27.3583	27.3618	27.3625	27.3662	27.3578	27.3632	27.3617	27.3520	27.3535	27.3563	27.3537	27.3535	27.3550	27.3542	27.3546	27.3535	27.3471	27.3518	27.3499	27.3506	27.3483	27.3469	27.3509	27.3460	27.3438	27.3420	27.3385	27.3383	27.3336	27.3319	27.3305	27.3300	27.3313	27.3313	27.3306	27.3308	27.3364	27.3441	27.3487	27.3494
27.3632	27.3636	27.3593	27.3633	27.3632	27.3630	27.3642	27.3633	27.3608	27.3588	27.3565	27.3564	27.3537	27.3527	27.3498	27.3492	27.3479	27.3467	27.3469	27.3449	27.3252	27.3385	27.3382	27.3377	27.3370	27.3341	27.3300	27.3287	27.3252	27.3209	27.3221	27.3196	27.3205	27.3198	27.3204	27.3214	27.3210	27.3245	27.3308	27.3352	27.3396
27.3647	27.3644	27.3684	27.3685	27.3698	27.3659	27.3702	27.3679	27.3597	27.3638	27.3652	27.3642	27.3644	27.3661	27.3654	27.3667	27.3649	27.3581	27.3647	27.3646	27.3655	27.3629	27.3624	27.3644	27.3623	27.3617	27.3615	27.3613	27.3597	27.3605	27.3585	27.3584	27.3584	27.3593	27.3595	27.3590	27.3592	27.3609	27.3639	27.3649	27.3673
27.3648	27.3641	27.3729	27.3723	27.3734	27.3688	27.3751	27.3719	27.3607	27.3643	27.3694	27.3675	27.3672	27.3710	27.3702	27.3718	27.3706	27.3617	27.3730	27.3716	27.3733	27.3710	27.3724	27.3746	27.3723	27.3711	27.3727	27.3722	27.3717	27.3744	27.3714	27.3712	27.3719	27.3738	27.3727	27.3723	27.3726	27.3719	27.3746	27.3735	27.3775
27.3650	27.3686	27.3609	27.3660	27.3677	27.3703	27.3660	27.3626	27.3634	27.3585	27.3582	27.3569	27.3543	27.3518	27.3570	27.3562	27.3482	27.3462	27.3466	27.3430	27.3166	27.3400	27.3369	27.3332	27.3321	27.3279	27.3232	27.3216	27.3165	27.3070	27.3063	27.3083	27.3109	27.3088	27.3116	27.3107	27.3101	27.3162	27.3242	27.3357	27.3449
27.3670	27.3675	27.3658	27.3663	27.3671	27.3669	27.3712	27.3658	27.3634	27.3610	27.3593	27.3564	27.3541	27.3526	27.3492	27.3487	27.3468	27.3449	27.3451	27.3419	27.3145	27.3384	27.3379	27.3383	27.3373	27.3318	27.3251	27.3241	27.3216	27.3145	27.3229	27.3137	27.3150	27.3138	27.3145	27.3180	27.3166	27.3203	27.3280	27.3360	27.3383
27.3677	27.3672	27.3648	27.3607	27.3540	27.3657	27.3641	27.3655	27.3604	27.3574	27.3554	27.3522	27.3493	27.3458	27.3425	27.3404	27.3379	27.3347	27.3363	27.3313	27.3614	27.3695	27.3414	27.3666	27.3646	27.3582	27.3537	27.3506	27.3467	27.3422	27.3491	27.3378	27.3365	27.3356	27.3375	27.3375	27.3354	27.3334	27.3363	27.3343	27.3377
27.3682	27.3715	27.3702	27.3749	27.3744	27.3674	27.3745	27.3710	27.3677	27.3677	27.3691	27.3683	27.3680	27.3674	27.3643	27.3653	27.3634	27.3627	27.3645	27.3649	27.3645	27.3591	27.3612	27.3595	27.3602	27.3593	27.3594	27.3576	27.3581	27.3603	27.3557	27.3533	27.3535	27.3567	27.3552	27.3577	27.3587	27.3640	27.3684	27.3714	27.3707
27.3693	27.3702	27.3685	27.3674	27.3688	27.3689	27.3698	27.3691	27.3686	27.3670	27.3653	27.3618	27.3638	27.3626	27.3603	27.3587	27.3588	27.3583	27.3575	27.3548	27.3402	27.3512	27.3496	27.3457	27.3464	27.3435	27.3397	27.3391	27.3342	27.3298	27.3315	27.3302	27.3300	27.3289	27.3300	27.3327	27.3310	27.3344	27.3385	27.3443	27.3473
27.3723	27.3715	27.3651	27.3614	27.3519	27.3941	27.3760	27.3846	27.3871	27.3714	27.3802	27.3794	27.3476	27.3565	27.3402	27.3381	27.3378	27.3313	27.3343	27.3242	27.3133	27.3167	27.3163	NaN	NaN	NaN	NaN	NaN	NaN	NaN	NaN	NaN	NaN	NaN	NaN	NaN	NaN	NaN	NaN	NaN	NaN
27.3727	27.3732	27.3745	27.3750	27.3772	27.3722	27.3777	27.3749	27.3684	27.3692	27.3715	27.3717	27.3693	27.3704	27.3691	27.3693	27.3688	27.3631	27.3677	27.3664	27.3667	27.3661	27.3656	27.3678	27.3644	27.3638	27.3627	27.3621	27.3609	27.3603	27.3594	27.3586	27.3597	27.3590	27.3605	27.3602	27.3600	27.3617	27.3648	27.3680	27.3697
27.3736	27.3689	27.3683	27.3747	27.3705	27.3693	27.3757	27.3726	27.3672	27.3710	27.3602	27.3547	27.3583	27.3512	27.3478	27.3448	27.3394	27.3451	27.3420	27.3437	27.3240	27.3332	27.3299	27.3297	27.3305	27.3231	27.3181	27.3122	27.3163	27.3060	27.3113	27.3035	27.3065	27.3005	27.3045	27.3056	27.3068	27.3063	27.3189	27.3255	27.3328
27.3741	27.3753	27.3724	27.3700	27.3689	27.3742	27.3741	27.3714	27.3716	27.3672	27.3691	27.3673	27.3632	27.3608	27.3605	27.3596	27.3572	27.3567	27.3554	27.3521	27.3234	27.3341	27.3319	27.3305	27.3268	27.3229	27.3180	27.3154	27.3130	27.3080	27.3124	27.3057	27.3075	27.3030	27.3089	27.3105	27.3167	27.3169	27.3281	27.3334	27.3401
27.3766	27.3792	27.3677	27.3720	27.3723	27.3726	27.3818	27.3688	27.3655	27.3619	27.3532	27.3520	27.3550	27.3526	27.3503	27.3462	27.3467	27.3458	27.3464	27.3389	27.3266	27.3289	27.3291	27.3251	27.3269	27.3224	27.3056	27.3100	27.2901	27.2914	27.2975	27.2886	27.2901	27.2860	27.2855	27.2901	27.2916	27.2992	27.3192	27.3432	27.3529
27.3802	27.3809	27.3792	27.3786	27.3719	27.3810	27.3876	27.3782	27.3747	27.3723	27.3648	27.3650	27.3596	27.3612	27.3546	27.3550	27.3518	27.3471	27.3504	27.3432	27.3582	27.3484	27.3342	27.3558	27.3469	27.3342	27.3370	27.3291	27.3296	27.3250	27.3785	27.3360	27.3312	27.3328	27.3315	27.3281	27.3213	27.3050	27.3344	27.3411	27.3403
27.3810	27.3807	27.3866	27.3876	27.3872	27.3850	27.3883	27.3866	27.3788	27.3818	27.3838	27.3808	27.3817	27.3820	27.3820	27.3813	27.3814	27.3744	27.3830	27.3822	27.3826	27.3803	27.3810	27.3823	27.3809	27.3797	27.3789	27.3781	27.3788	27.3790	27.3775	27.3776	27.3775	27.3796	27.3794	27.3793	27.3790	27.3797	27.3822	27.3838	27.3867
27.3810	27.3837	27.3619	27.3867	27.3870	27.3848	27.4014	27.3836	27.3796	27.3758	27.3642	27.3649	27.3553	27.3573	27.3520	27.3486	27.3493	27.3426	27.3437	27.3362	27.3202	27.3223	27.3237	27.3296	27.3186	27.3130	27.2963	27.2998	27.2877	27.2874	27.3098	27.2931	27.2928	27.2904	27.2914	27.2920	27.2925	27.2932	27.3153	27.2787	27.2853
27.3816	27.3833	27.3782	27.3814	27.3801	27.3809	27.3950	27.3790	27.3757	27.3734	27.3650	27.3649	27.3578	27.3582	27.3531	27.3533	27.3512	27.3525	27.3519	27.3539	27.3355	27.3429	27.3376	27.3534	27.3416	27.3372	27.3196	27.3218	27.3148	27.3156	27.3223	27.3185	27.3162	27.3152	27.3109	27.3147	27.3134	27.3264	27.3374	27.3747	27.3794
27.3825	27.3827	27.3821	27.3808	27.3795	27.3833	27.3826	27.3819	27.3780	27.3772	27.3750	27.3732	27.3728	27.3693	27.3677	27.3682	27.3652	27.3638	27.3662	27.3633	27.3785	27.3775	27.3766	27.3803	27.3796	27.3772	27.3777	27.3827	27.3841	27.3818	27.3861	27.3818	27.3836	27.3809	27.3809	27.3815	27.3839	27.3877	27.3905	27.3847	27.3847
27.3841	27.3850	27.3863	27.3920	27.3913	27.3881	27.3837	27.3867	27.3803	27.3832	27.3776	27.3748	27.3717	27.3740	27.3719	27.3745	27.3772	27.3770	27.3760	27.3787	27.3708	27.3744	27.3692	27.3720	27.3684	27.3665	27.3653	27.3671	27.3648	27.3592	27.3620	27.3610	27.3588	27.3612	27.3607	27.3641	27.3595	27.3636	27.3725	27.3827	27.3894
27.3842	27.3815	27.3850	27.3849	27.3850	27.3827	27.3853	27.3832	27.3792	27.3788	27.3780	27.3813	27.3780	27.3824	27.3814	27.3816	27.3816	27.3747	27.3810	27.3776	27.3817	27.3796	27.3845	27.3890	27.3819	27.3821	27.3837	27.3819	27.3817	27.3832	27.3844	27.3837	27.3834	27.3863	27.3856	27.3839	27.3807	27.3829	27.3850	27.3862	27.3712
27.3859	27.3869	27.3831	27.3856	27.3860	27.3853	27.3874	27.3852	27.3818	27.3786	27.3765	27.3741	27.3711	27.3687	27.3647	27.3637	27.3612	27.3577	27.3599	27.3566	27.3712	27.3486	27.3455	27.3447	27.3428	27.3380	27.3315	27.3309	27.3264	27.3204	27.3210	27.3169	27.3180	27.3159	27.3162	27.3171	27.3177	27.3216	27.3315	27.3428	27.3490
27.3867	27.3865	27.3800	27.3852	27.3858	27.3907	27.3934	27.3828	27.3809	27.3831	27.3812	27.3815	27.3780	27.3822	27.3789	27.3773	27.3749	27.3721	27.3719	27.3712	27.3413	27.3707	27.3696	27.3695	27.3675	27.3635	27.3592	27.3567	27.3529	27.3480	27.3484	27.3457	27.3472	27.3449	27.3469	27.3478	27.3468	27.3501	27.3571	27.3645	27.3613
27.3868	27.3867	27.3858	27.3859	27.3865	27.3868	27.3896	27.3838	27.3825	27.3780	27.3782	27.3778	27.3731	27.3760	27.3711	27.3743	27.3745	27.3729	27.3736	27.3719	27.4096	27.3741	27.3754	27.3697	27.3762	27.3745	27.3693	27.3691	27.3679	27.3754	27.3865	27.3710	27.3742	27.3795	27.3717	27.3739	27.3673	27.3696	27.3741	27.3746	27.3778
27.3880	27.3888	27.3851	27.3873	27.3888	27.3881	27.3882	27.3868	27.3844	27.3837	27.3805	27.3821	27.3804	27.3814	27.3781	27.3791	27.3770	27.3753	27.3762	27.3733	27.3689	27.3711	27.3712	27.3709	27.3690	27.3676	27.3659	27.3659	27.3641	27.3601	27.3611	27.3586	27.3589	27.3564	27.3592	27.3588	27.3577	27.3611	27.3669	27.3691	27.3715
27.3914	27.3906	27.3959	27.3951	27.3963	27.3931	27.3943	27.3944	27.3900	27.3890	27.3908	27.3914	27.3909	27.3933	27.3929	27.3931	27.3937	27.3854	27.3920	27.3932	27.3926	27.3921	27.4096	27.4190	27.4155	27.4135	27.4132	27.4129	27.4135	27.4135	27.4123	27.4126	27.4124	27.4227	27.4134	27.4133	27.4079	27.4149	27.4178	27.4155	27.3980
27.3917	27.3907	27.3923	27.3931	27.3929	27.3940	27.3926	27.3940	27.3949	27.3950	27.3953	27.3954	27.3955	27.3948	27.3957	27.3957	27.3949	27.3946	27.3955	27.3958	27.3953	27.3955	27.3976	27.3944	27.3957	27.3953	27.3939	27.3922	27.3901	27.3890	27.3876	27.3870	27.3871	27.3879	27.3874	27.3879	27.3886	27.3950	27.3942	27.3960	27.3958
27.3917	27.3967	27.3908	27.3937	27.3784	27.3899	27.3995	27.3849	27.3797	27.3784	27.3682	27.3662	27.3628	27.3616	27.3577	27.3539	27.3518	27.3508	27.3516	27.3532	27.3456	27.3458	27.3457	27.3401	27.3400	27.3421	27.3281	27.3325	27.3269	27.3188	27.3133	27.3182	27.3173	27.3176	27.3173	27.3171	27.3165	27.3256	27.3339	27.3395	27.3177
27.3929	27.3938	27.3960	27.3969	27.3992	27.3933	27.3973	27.3956	27.3876	27.3888	27.3919	27.3901	27.3895	27.3907	27.3888	27.3893	27.3885	27.3819	27.3847	27.3840	27.3841	27.3821	27.3809	27.3833	27.3792	27.3779	27.3763	27.3747	27.3734	27.3728	27.3713	27.3692	27.3695	27.3705	27.3700	27.3697	27.3691	27.3736	27.3800	27.3852	27.3867
27.3950	27.3959	27.3966	27.4007	27.3997	27.3939	27.4021	27.3948	27.3898	27.3925	27.3955	27.3910	27.3903	27.3924	27.3893	27.3963	27.3912	27.3875	27.3897	27.3857	27.3899	27.3720	27.3800	27.3807	27.3852	27.3774	27.3899	27.3872	27.3868	27.3911	27.3931	27.3875	27.3866	27.3934	27.3895	27.3880	27.3875	27.3916	27.3960	27.3971	27.3923
27.3962	27.3965	27.3976	27.3982	27.4010	27.3963	27.3993	27.3988	27.3909	27.3917	27.3946	27.3948	27.3925	27.3935	27.3931	27.3935	27.3925	27.3873	27.3918	27.3907	27.3913	27.3894	27.3891	27.3900	27.3878	27.3875	27.3865	27.3846	27.3832	27.3831	27.3819	27.3810	27.3815	27.3822	27.3836	27.3831	27.3825	27.3846	27.3883	27.3929	27.3955
27.3963	27.3962	27.3954	27.3946	27.3901	27.3956	27.4004	27.3912	27.3882	27.3872	27.3834	27.3803	27.3740	27.3764	27.3714	27.3708	27.3696	27.3657	27.3672	27.3606	27.3522	27.3516	27.3518	27.3544	27.3476	27.3433	27.3356	27.3315	27.3360	27.3335	27.3232	27.3475	27.3321	27.3447	27.3370	27.3354	27.3355	27.3323	27.3453	27.3600	27.3629
27.3976	27.3965	27.4000	27.3988	27.3997	27.3963	27.4012	27.4005	27.3979	27.4010	27.3993	27.3964	27.3919	27.3955	27.3978	27.3970	27.3949	27.3968	27.3969	27.3945	27.3816	27.3913	27.3958	27.3941	27.3953	27.3937	27.3898	27.3869	27.3906	27.3914	27.3888	27.3913	27.3904	27.3853	27.3878	27.3892	27.3937	27.3940	27.3985	27.3976	27.3939
27.3999	27.4008	27.3927	27.4009	27.4011	27.4002	27.4043	27.3991	27.3955	27.3922	27.3899	27.3883	27.3854	27.3833	27.3807	27.3787	27.3774	27.3750	27.3742	27.3701	27.3488	27.3746	27.3704	27.3673	27.3688	27.3652	27.3595	27.3602	27.3537	27.3449	27.3438	27.3460	27.3479	27.3451	27.3500	27.3491	27.3502	27.3563	27.3605	27.3689	27.3780
27.4000	27.4005	27.3961	27.4005	27.4019	27.3999	27.4025	27.4031	27.4007	27.3984	27.3969	27.3960	27.3933	27.3925	27.3888	27.3871	27.3863	27.3856	27.3862	27.3831	27.3651	27.3790	27.3765	27.3769	27.3769	27.3721	27.3690	27.3673	27.3633	27.3599	27.3612	27.3590	27.3597	27.3581	27.3596	27.3606	27.3606	27.3648	27.3711	27.3771	27.3831
27.4002	27.4008	27.3999	27.3982	27.3947	27.4003	27.4158	27.4015	27.3996	27.3964	27.3914	27.3930	27.3873	27.3880	27.3840	27.3828	27.3821	27.3787	27.3782	27.3721	27.3583	27.3636	27.3627	27.3560	27.3580	27.3546	27.3401	27.3450	27.3343	27.3341	27.3410	27.3356	27.3355	27.3332	27.3334	27.3347	27.3353	27.3416	27.3587	27.3783	27.3824
27.4019	27.4009	27.4010	27.3988	27.4048	27.4004	27.4147	27.4115	27.4078	27.4014	27.3917	27.3931	27.3866	27.3946	27.3852	27.3856	27.3837	27.3770	27.3803	27.3706	27.3546	27.3604	27.3592	27.3509	27.3571	27.3523	27.3283	27.3381	27.3257	27.3210	27.3367	27.3246	27.3235	27.3206	27.3208	27.3225	27.3234	27.3309	27.3522	27.3766	27.3803
27.4033	27.4035	27.4038	27.4038	27.4050	27.4030	27.4047	27.4031	27.3978	27.3997	27.4020	27.4002	27.3998	27.4006	27.3993	27.4002	27.3991	27.3949	27.3988	27.3975	27.3983	27.3958	27.3970	27.3957	27.3942	27.3933	27.3939	27.3923	27.3900	27.3906	27.3906	27.3903	27.3901	27.3893	27.3915	27.3899	27.3891	27.3914	27.3922	27.3958	27.3977
27.4035	27.4022	27.4034	27.4032	27.4045	27.4032	27.4085	27.4051	27.3996	27.4007	27.4033	27.4046	27.4044	27.4049	27.4070	27.4068	27.4061	27.4042	27.4057	27.4075	27.4051	27.4065	27.4074	27.4070	27.4066	27.4082	27.4075	27.4064	27.4085	27.4100	27.4077	27.4105	27.4096	27.4131	27.4133	27.4101	27.4087	27.4070	27.4072	27.4062	27.4071
27.4038	27.4042	27.4013	27.4044	27.4049	27.4038	27.4036	27.4039	27.4028	27.4013	27.3996	27.3984	27.3963	27.3954	27.3937	27.3929	27.3919	27.3918	27.3916	27.3893	27.4178	27.3864	27.3858	27.3846	27.3773	27.3802	27.3775	27.3760	27.3745	27.3736	27.3760	27.3714	27.3724	27.3692	27.3711	27.3720	27.3706	27.3734	27.3797	27.3842	27.3868
27.4058	27.4050	27.4057	27.4073	27.4062	27.4050	27.4043	27.4015	27.4020	27.4015	27.4018	27.4014	27.3976	27.4021	27.4015	27.3980	27.3983	27.3983	27.3972	27.3970	27.3953	27.3987	27.3929	27.3932	27.3915	27.3918	27.3910	27.3874	27.3868	27.3875	27.3880	27.3867	27.3856	27.3865	27.3868	27.3893	27.3936	27.3989	27.3998	27.4013	27.4068
27.4066	27.4085	27.4032	27.4066	27.4072	27.4085	27.4199	27.4023	27.3997	27.3965	27.3864	27.3878	27.3802	27.3822	27.3761	27.3734	27.3734	27.3691	27.3692	27.3616	27.3486	27.3514	27.3497	27.3520	27.3452	27.3395	27.3247	27.3288	27.3192	27.3185	27.3278	27.3211	27.3206	27.3186	27.3192	27.3196	27.3212	27.3267	27.3381	27.3556	27.3582
27.4067	27.4075	27.4093	27.4081	27.4109	27.4065	27.4113	27.4105	27.4017	27.4050	27.4063	27.4050	27.4036	27.4061	27.4033	27.4028	27.4024	27.3957	27.4003	27.3993	27.3993	27.3992	27.3960	27.3989	27.3944	27.3938	27.3927	27.3911	27.3907	27.3912	27.3894	27.3883	27.3870	27.3877	27.3894	27.3888	27.3868	27.3916	27.3984	27.4052	27.4075
27.4083	27.4099	27.3954	27.4105	27.4116	27.4096	27.4291	27.4069	27.4040	27.4003	27.3902	27.3900	27.3810	27.3822	27.3755	27.3724	27.3728	27.3672	27.3676	27.3586	27.3439	27.3460	27.3468	27.3529	27.3423	27.3368	27.3166	27.3228	27.3133	27.3085	27.3278	27.3095	27.3092	27.3052	27.3054	27.3075	27.3100	27.3192	27.3395	27.3652	27.3727
27.4096	27.4085	27.4078	27.3970	27.3993	27.4093	27.4096	27.4068	27.4035	27.4012	27.3952	27.3933	27.3878	27.3881	27.3824	27.3814	27.3798	27.3766	27.3770	27.3727	27.3499	27.3721	27.3670	27.3694	27.3629	27.3578	27.3462	27.3473	27.3436	27.3393	27.3447	27.3366	27.3368	27.3332	27.3344	27.3377	27.3382	27.3488	27.3615	27.3785	27.3744
27.4123	27.4149	27.3822	27.4160	27.4171	27.4139	27.4307	27.4121	27.4083	27.4048	27.3919	27.3936	27.3834	27.3843	27.3778	27.3742	27.3745	27.3674	27.3688	27.3608	27.3415	27.3446	27.3454	27.3441	27.3428	27.3358	27.3190	27.3248	27.3041	27.3076	27.3272	27.3119	27.3118	27.3092	27.3105	27.3105	27.3105	27.3142	27.3369	27.3603	27.3647
27.4124	27.4141	27.3849	27.4092	27.4100	27.4089	27.4227	27.4071	27.4017	27.3994	27.3870	27.3871	27.3786	27.3801	27.3726	27.3696	27.3703	27.3655	27.3663	27.3565	27.3428	27.3452	27.3464	27.3387	27.3438	27.3366	27.3147	27.3210	27.3014	27.3002	27.3132	27.3015	27.3027	27.2928	27.2947	27.2970	27.2980	27.3069	27.3278	27.3567	27.3693
27.4130	27.4131	27.4119	27.4124	27.4123	27.4121	27.4116	27.4120	27.4141	27.4130	27.4139	27.4146	27.4141	27.4144	27.4132	27.4138	27.4149	27.4150	27.4144	27.4166	27.4200	27.4180	27.4181	27.4175	27.4203	27.4217	27.4213	27.4205	27.4328	27.4331	27.4317	27.4327	27.4319	27.4326	27.4335	27.4338	27.4334	27.4205	27.4175	27.4169	27.4152
27.4132	27.4157	27.4207	27.4209	27.4251	27.4143	27.4220	27.4232	27.4020	27.4071	27.4156	27.4134	27.4130	27.4144	27.4130	27.4157	27.4123	27.3982	27.4097	27.4086	27.4078	27.4053	27.4029	27.4033	27.4020	27.3992	27.3986	27.3950	27.3938	27.3929	27.3895	27.3884	27.3920	27.3898	27.3956	27.3916	27.3891	27.3957	27.4066	27.4126	27.4154
27.4154	27.4181	27.3989	27.4156	27.4170	27.4149	27.4273	27.4152	27.4103	27.4078	27.3977	27.3971	27.3891	27.3893	27.3813	27.3771	27.3777	27.3742	27.3722	27.3636	27.3501	27.3512	27.3553	27.3395	27.3445	27.3401	27.3208	27.3235	27.3030	27.3081	27.3132	27.3047	27.3056	27.3010	27.3013	27.3056	27.3072	27.3172	27.3329	27.3576	27.3640
27.4159	27.4163	27.4039	27.4172	27.4204	27.4164	27.4383	27.4145	27.4104	27.4075	27.3945	27.3950	27.3864	27.3887	27.3810	27.3782	27.3782	27.3724	27.3738	27.3639	27.3516	27.3537	27.3551	27.3753	27.3535	27.3465	27.3237	27.3303	27.3230	27.3147	27.3432	27.3163	27.3152	27.3120	27.3133	27.3148	27.3168	27.3242	27.3427	27.3668	27.3721
27.4164	27.4182	27.4040	27.4141	27.4148	27.4137	27.4289	27.4130	27.4118	27.4130	27.3993	27.4023	27.3939	27.3917	27.3864	27.3846	27.3842	27.3807	27.3776	27.3700	27.3463	27.3543	27.3518	27.3509	27.3449	27.3411	27.3252	27.3325	27.3278	27.3129	27.3171	27.3043	27.3077	27.2998	27.2967	27.2972	27.2962	27.3047	27.3187	27.3471	27.3591
27.4169	27.4173	27.4149	27.4141	27.4082	27.4173	27.4264	27.4128	27.4105	27.4081	27.4008	27.4002	27.3921	27.3954	27.3905	27.3900	27.3902	27.3837	27.3871	27.3808	27.3941	27.3785	27.3753	27.4145	27.3941	27.3772	27.3933	27.3970	27.3939	27.3834	27.3886	27.3828	27.3820	27.3849	27.3813	27.3816	27.3841	27.3899	27.3951	27.3864	27.3869
27.4188	27.4222	27.4264	27.4271	27.4298	27.4214	27.4269	27.4278	27.4079	27.4135	27.4193	27.4189	27.4165	27.4182	27.4161	27.4185	27.4158	27.4043	27.4138	27.4128	27.4117	27.4102	27.4079	27.4084	27.4065	27.4046	27.4035	27.4006	27.3986	27.3976	27.3941	27.3931	27.3956	27.3939	27.4012	27.3955	27.3931	27.3996	27.4101	27.4154	27.4193
27.4191	27.4185	27.4066	27.4196	27.4197	27.4192	27.4184	27.4187	27.4154	27.4130	27.4097	27.4098	27.4071	27.4057	27.4036	27.4032	27.4005	27.3989	27.3988	27.3959	27.3758	27.3910	27.3871	27.3895	27.3875	27.3832	27.3797	27.3780	27.3746	27.3726	27.3736	27.3700	27.3725	27.3704	27.3728	27.3727	27.3741	27.3757	27.3853	27.3875	27.3936
27.4198	27.4196	27.4189	27.3785	27.3998	27.4213	27.4246	27.4194	27.4145	27.4115	27.4061	27.4046	27.4012	27.3978	27.3899	27.3897	27.3870	27.3815	27.3822	27.3756	27.3197	27.3640	27.3573	27.3631	27.3524	27.3490	27.3343	27.3364	27.3237	27.3226	27.3298	27.3203	27.3214	27.3152	27.3174	27.3217	27.3228	27.3293	27.3465	27.3657	27.3677
27.4198	27.4199	27.4137	27.4204	27.4202	27.4197	27.4214	27.4190	27.4171	27.4154	27.4131	27.4128	27.4103	27.4094	27.4078	27.4074	27.4065	27.4046	27.4045	27.4014	27.3759	27.3983	27.3949	27.3953	27.3944	27.3906	27.3880	27.3861	27.3821	27.3787	27.3805	27.3781	27.3789	27.3762	27.3790	27.3794	27.3801	27.3823	27.3890	27.3936	27.4000
27.4209	27.4206	27.4184	27.3980	27.4083	27.4210	27.4205	27.4205	27.4158	27.4120	27.4100	27.4059	27.4024	27.3983	27.3935	27.3924	27.3914	27.3884	27.3885	27.3815	27.3718	27.3768	27.3825	27.3798	27.3889	27.3799	27.3771	27.3735	27.3688	27.3693	27.3677	27.3659	27.3661	27.3616	27.3666	27.3682	27.3694	27.3729	27.3784	27.3719	27.3749
27.4218	27.4205	27.4215	27.4085	27.4100	27.4242	27.4248	27.4200	27.4158	27.4146	27.4081	27.4063	27.4006	27.3999	27.3936	27.3926	27.3907	27.3867	27.3875	27.3823	27.3719	27.3876	27.3823	27.3908	27.3822	27.3793	27.3678	27.3656	27.3631	27.3617	27.3659	27.3623	27.3653	27.3589	27.3599	27.3586	27.3619	27.3679	27.3765	27.3904	27.3924
27.4233	27.4233	27.4177	27.4231	27.4230	27.4230	27.4229	27.4222	27.4210	27.4186	27.4171	27.4173	27.4153	27.4145	27.4135	27.4126	27.4113	27.4103	27.4102	27.4075	27.3936	27.4051	27.4023	27.4032	27.4022	27.3990	27.3970	27.3956	27.3924	27.3913	27.3921	27.3900	27.3903	27.3888	27.3909	27.3912	27.3906	27.3930	27.3989	27.4025	27.4066
27.4243	27.4242	27.4286	27.4290	27.4298	27.4258	27.4305	27.4289	27.4213	27.4232	27.4265	27.4254	27.4252	27.4256	27.4262	27.4272	27.4260	27.4190	27.4266	27.4264	27.4268	27.4255	27.4252	27.4266	27.4252	27.4240	27.4244	27.4232	27.4231	27.4235	27.4219	27.4225	27.4223	27.4233	27.4246	27.4241	27.4234	27.4245	27.4278	27.4282	27.4320
27.4245	27.4504	27.4397	27.4552	27.4585	27.4523	27.4554	27.4582	27.4548	27.4167	27.4174	27.4568	27.4524	27.4464	27.4470	27.4180	27.4264	27.4045	27.4145	27.4143	27.4142	27.4120	27.4149	27.4239	27.4161	27.4125	27.4118	27.4110	27.4115	27.4105	27.4099	27.4102	27.4096	27.4197	27.4090	27.4111	27.4028	27.4159	27.4174	27.4175	27.3863
27.4256	27.4246	27.4251	27.4094	27.4192	27.4310	27.4330	27.4299	27.4268	27.4269	27.4223	27.4225	27.4224	27.4213	27.4160	27.4162	27.4155	27.4143	27.4136	27.4113	27.3897	27.4042	27.4041	27.4084	27.4053	27.3999	27.3905	27.3934	27.3895	27.3895	27.3961	27.3868	27.3869	27.3850	27.3838	27.3884	27.3883	27.3884	27.3864	27.3914	27.3893
27.4271	27.4274	27.4202	27.4263	27.4266	27.4261	27.4265	27.4249	27.4227	27.4207	27.4178	27.4169	27.4146	27.4130	27.4094	27.4089	27.4077	27.4061	27.4059	27.4023	27.3844	27.3974	27.3951	27.3948	27.3934	27.3886	27.3841	27.3833	27.3777	27.3746	27.3753	27.3717	27.3733	27.3709	27.3734	27.3741	27.3734	27.3774	27.3833	27.3896	27.3958
27.4272	27.4277	27.4296	27.4308	27.4325	27.4285	27.4303	27.4314	27.4252	27.4281	27.4278	27.4273	27.4265	27.4275	27.4273	27.4271	27.4263	27.4228	27.4255	27.4236	27.4253	27.4240	27.4250	27.4243	27.4227	27.4212	27.4198	27.4195	27.4206	27.4194	27.4176	27.4179	27.4167	27.4165	27.4187	27.4196	27.4170	27.4178	27.4214	27.4235	27.4253
27.4279	27.4304	27.4368	27.4363	27.4420	27.4303	27.4372	27.4377	27.4194	27.4230	27.4297	27.4278	27.4275	27.4287	27.4273	27.4299	27.4268	27.4175	27.4237	27.4230	27.4228	27.4209	27.4170	27.4186	27.4169	27.4150	27.4151	27.4109	27.4095	27.4090	27.4060	27.4049	27.4068	27.4061	27.4080	27.4069	27.4056	27.4098	27.4222	27.4265	27.4278
27.4283	27.4278	27.4185	27.4283	27.4276	27.4280	27.4282	27.4262	27.4236	27.4226	27.4208	27.4206	27.4175	27.4157	27.4141	27.4094	27.4079	27.4084	27.3604	27.3406	27.3118	27.3274	27.3234	27.3226	27.3215	27.3171	27.3134	27.3122	27.3071	27.3041	27.3034	27.3012	27.3039	27.3010	27.3023	27.3040	27.3055	27.3068	27.3141	27.3210	27.3259
27.4289	27.4287	27.4312	27.4328	27.4318	27.4291	27.4332	27.4296	27.4282	27.4284	27.4305	27.4289	27.4295	27.4313	27.4302	27.4310	27.4298	27.4291	27.4313	27.4317	27.4323	27.4310	27.4324	27.4319	27.4336	27.4309	27.4331	27.4309	27.4324	27.4321	27.4327	27.4320	27.4307	27.4330	27.4338	27.4344	27.4352	27.4339	27.4370	27.4367	27.4357
27.4295	27.4308	27.4366	27.4371	27.4366	27.4293	27.4389	27.4351	27.4245	27.4289	27.4317	27.4295	27.4286	27.4306	27.4280	27.4303	27.4276	27.4223	27.4263	27.4246	27.4253	27.4249	27.4231	27.4248	27.4208	27.4205	27.4194	27.4162	27.4157	27.4158	27.4151	27.4128	27.4133	27.4140	27.4134	27.4147	27.4134	27.4192	27.4282	27.4365	27.4409
27.4295	27.4304	27.4318	27.4330	27.4380	27.4286	27.4329	27.4342	27.4195	27.4200	27.4267	27.4270	27.4233	27.4252	27.4240	27.4247	27.4227	27.4150	27.4212	27.4203	27.4184	27.4168	27.4144	27.4168	27.4143	27.4126	27.4116	27.4099	27.4081	27.4050	27.4046	27.4033	27.4034	27.4038	27.4040	27.4064	27.4037	27.4094	27.4168	27.4178	27.4179
27.4310	27.4305	27.4283	27.4278	27.4217	27.4260	27.4272	27.4309	27.4247	27.4228	27.4196	27.4203	27.4176	27.4140	27.4126	27.4123	27.4081	27.4071	27.4064	27.4044	27.3777	27.3997	27.4023	27.4007	27.3968	27.3955	27.3857	27.3837	27.3737	27.3751	27.3759	27.3706	27.3732	27.3672	27.3708	27.3719	27.3723	27.3774	27.3872	27.3955	27.3993
27.4311	27.4314	27.3649	27.4164	27.4195	27.4161	27.4335	27.4198	NaN	NaN	NaN	NaN	NaN	NaN	NaN	NaN	NaN	NaN	NaN	NaN	NaN	NaN	NaN	NaN	NaN	NaN	NaN	NaN	NaN	NaN	NaN	NaN	NaN	NaN	NaN	NaN	NaN	NaN	NaN	NaN	NaN
27.4323	27.4328	27.4358	27.4361	27.4370	27.4329	27.4374	27.4356	27.4288	27.4312	27.4342	27.4327	27.4323	27.4333	27.4336	27.4343	27.4334	27.4274	27.4337	27.4332	27.4340	27.4323	27.4327	27.4335	27.4322	27.4308	27.4305	27.4301	27.4297	27.4303	27.4288	27.4291	27.4292	27.4299	27.4316	27.4301	27.4298	27.4308	27.4329	27.4347	27.4383
27.4331	27.4328	27.4332	27.4197	27.4217	27.4349	27.4358	27.4314	27.4278	27.4265	27.4214	27.4207	27.4170	27.4166	27.4110	27.4105	27.4094	27.4061	27.4055	27.4015	27.3727	27.3984	27.3943	27.3984	27.3895	27.3863	27.3717	27.3725	27.3665	27.3632	27.3672	27.3595	27.3604	27.3553	27.3563	27.3613	27.3608	27.3729	27.3880	27.4073	27.4051
27.4335	27.4339	27.4308	27.4295	27.4263	27.4312	27.4290	27.4319	27.4292	27.4250	27.4233	27.4203	27.4187	27.4161	27.4118	27.4113	27.4096	27.4059	27.4083	27.4068	27.3858	27.4006	27.4015	27.3997	27.3967	27.3960	27.3891	27.3905	27.3837	27.3862	27.3855	27.3889	27.3827	27.3887	27.3859	27.3922	27.3938	27.3890	27.3991	27.4033	27.4044
27.4339	27.4350	27.4369	27.4376	27.4385	27.4354	27.4394	27.4373	27.4317	27.4339	27.4365	27.4355	27.4349	27.4360	27.4358	27.4366	27.4353	27.4303	27.4358	27.4358	27.4363	27.4346	27.4351	27.4359	27.4349	27.4341	27.4339	27.4332	27.4324	27.4332	27.4315	27.4318	27.4322	27.4331	27.4340	27.4336	27.4333	27.4339	27.4362	27.4371	27.4408
27.4343	27.4362	27.4309	27.4339	27.4340	27.4344	27.4516	27.4311	27.4284	27.4253	27.4160	27.4166	27.4091	27.4109	27.4055	27.4027	27.4028	27.3980	27.3988	27.3894	27.3742	27.3784	27.3781	27.3869	27.3790	27.3726	27.3580	27.3603	27.3541	27.3512	27.3632	27.3545	27.3540	27.3531	27.3531	27.3535	27.3550	27.3606	27.3749	27.3923	27.3959
27.4348	27.4346	27.4231	27.4366	27.4372	27.4361	27.4382	27.4344	27.4319	27.4303	27.4269	27.4262	27.4249	27.4243	27.4231	27.4220	27.4198	27.4192	27.4186	27.4175	27.3883	27.4150	27.4105	27.4118	27.4086	27.4038	27.3990	27.3957	27.3890	27.3862	27.3871	27.3822	27.3843	27.3796	27.3829	27.3835	27.3830	27.3870	27.3993	27.4078	27.4165
27.4381	27.4398	27.4350	27.4380	27.4339	27.4384	27.4576	27.4380	27.4339	27.4310	27.4221	27.4210	27.4115	27.4136	27.4063	27.4036	27.4034	27.3974	27.3983	27.3870	27.3702	27.3756	27.3751	27.3685	27.3717	27.3670	27.3419	27.3505	27.3406	27.3326	27.3532	27.3373	27.3355	27.3323	27.3328	27.3350	27.3353	27.3444	27.3665	27.3954	27.3989
27.4393	27.4406	27.4260	27.4379	27.4389	27.4394	27.4376	27.4361	27.4340	27.4306	27.4281	27.4284	27.4255	27.4246	27.4228	27.4226	27.4215	27.4198	27.4185	27.4151	27.3790	27.4088	27.4054	27.4059	27.4022	27.3976	27.3913	27.3897	27.3825	27.3806	27.3807	27.3778	27.3811	27.3766	27.3797	27.3807	27.3757	27.3821	27.3947	27.4003	27.4086
27.4398	27.4415	27.4390	27.4399	27.4264	27.4415	27.4495	27.4367	27.4333	27.4308	27.4233	27.4236	27.4107	27.4125	27.4063	27.4024	27.4013	27.3979	27.3969	27.3886	27.3686	27.3760	27.3757	27.3693	27.3668	27.3627	27.3408	27.3478	27.3357	27.3321	27.3307	27.3335	27.3331	27.3302	27.3298	27.3319	27.3334	27.3372	27.3632	27.3881	27.3914
27.4407	27.4412	27.4353	27.4405	27.4401	27.4387	27.4402	27.4382	27.4351	27.4324	27.4297	27.4296	27.4265	27.4250	27.4227	27.4223	27.4193	27.4176	27.4192	27.4162	27.3919	27.4101	27.4078	27.4076	27.4057	27.4002	27.3959	27.3943	27.3895	27.3871	27.3874	27.3824	27.3860	27.3826	27.3847	27.3852	27.3858	27.3900	27.3985	27.4045	27.4112
27.4414	27.4419	27.4429	27.4436	27.4461	27.4417	27.4446	27.4444	27.4370	27.4385	27.4403	27.4400	27.4393	27.4402	27.4398	27.4400	27.4386	27.4349	27.4382	27.4370	27.4370	27.4357	27.4342	27.4350	27.4343	27.4327	27.4317	27.4302	27.4286	27.4278	27.4273	27.4262	27.4276	27.4270	27.4282	27.4282	27.4279	27.4298	27.4340	27.4346	27.4358
27.4443	27.4452	27.4493	27.4491	27.4522	27.4460	27.4517	27.4495	27.4407	27.4419	27.4452	27.4443	27.4422	27.4436	27.4417	27.4440	27.4415	27.4343	27.4400	27.4389	27.4393	27.4371	27.4372	27.4386	27.4349	27.4331	27.4321	27.4304	27.4284	27.4284	27.4269	27.4251	27.4260	27.4265	27.4263	27.4261	27.4248	27.4300	27.4356	27.4421	27.4447
27.4443	27.4447	27.4477	27.4485	27.4486	27.4461	27.4507	27.4484	27.4427	27.4450	27.4464	27.4446	27.4438	27.4436	27.4415	27.4437	27.4422	27.4385	27.4428	27.4421	27.4432	27.4386	27.4411	27.4396	27.4390	27.4372	27.4367	27.4356	27.4334	27.4295	27.4289	27.4257	27.4285	27.4253	27.4289	27.4289	27.4313	27.4338	27.4387	27.4411	27.4434
27.4455	27.4454	27.4434	27.4442	27.4453	27.4463	27.4480	27.4415	27.4389	27.4359	27.4333	27.4331	27.4312	27.4260	27.4252	27.4265	27.4274	27.4278	27.4268	27.4280	27.4422	27.4631	27.4610	27.4676	27.4598	27.4550	27.4400	27.4392	27.4371	27.4329	27.4430	27.4318	27.4313	27.4287	27.4299	27.4333	27.4326	27.4414	27.4521	27.4675	27.4635
27.4460	27.4476	27.4508	27.4507	27.4552	27.4450	27.4515	27.4514	27.4301	27.4360	27.4435	27.4443	27.4421	27.4439	27.4430	27.4438	27.4424	27.4318	27.4411	27.4406	27.4391	27.4376	27.4340	27.4368	27.4339	27.4317	27.4310	27.4290	27.4267	27.4248	27.4239	27.4229	27.4217	27.4227	27.4233	27.4255	27.4234	27.4290	27.4368	27.4379	27.4388
27.4466	27.4481	27.4367	27.4457	27.4462	27.4457	27.4490	27.4432	27.4403	27.4365	27.4282	27.4279	27.4162	27.4160	27.4115	27.4055	27.4077	27.4070	27.4042	27.3962	27.3743	27.3784	27.3817	27.3830	27.3744	27.3712	27.3499	27.3517	27.3456	27.3382	27.3548	27.3388	27.3393	27.3405	27.3407	27.3399	27.3427	27.3469	27.3640	27.3839	27.3920
27.4477	27.4496	27.4398	27.4456	27.4459	27.4449	27.4554	27.4446	27.4413	27.4382	27.4287	27.4292	27.4207	27.4232	27.4171	27.4134	27.4143	27.4096	27.4086	27.4018	27.3897	27.3899	27.3932	27.3972	27.3855	27.3827	27.3627	27.3675	27.3592	27.3531	27.3640	27.3536	27.3531	27.3516	27.3510	27.3535	27.3561	27.3659	27.3885	27.4055	27.4145
27.4478	27.4475	27.4483	27.4360	27.4338	27.4456	27.4489	27.4450	27.4439	27.4407	27.4393	27.4381	27.4360	27.4358	27.4322	27.4328	27.4335	27.4310	27.4301	27.4279	27.4023	27.4224	27.4235	27.4270	27.4224	27.4198	27.4145	27.4146	27.4155	27.4090	27.4166	27.4103	27.4101	27.4095	27.4107	27.4120	27.4123	27.4173	27.4242	27.4294	27.4282
27.4484	27.4494	27.4475	27.4486	27.4499	27.4491	27.4495	27.4493	27.4456	27.4444	27.4424	27.4420	27.4388	27.4386	27.4363	27.4363	27.4331	27.4301	27.4292	27.4252	27.4064	27.4211	27.4083	27.4093	27.4069	27.4020	27.3978	27.3967	27.3926	27.3874	27.3899	27.3861	27.3856	27.3826	27.3862	27.3873	27.3880	27.3916	27.3992	27.4016	27.4099
27.4491	27.4495	27.4483	27.4493	27.4488	27.4490	27.4504	27.4484	27.4467	27.4445	27.4432	27.4424	27.4408	27.4391	27.4376	27.4370	27.4352	27.4337	27.4338	27.4316	27.4118	27.4271	27.4264	27.4258	27.4239	27.4222	27.4190	27.4164	27.4127	27.4106	27.4099	27.4075	27.4086	27.4077	27.4090	27.4083	27.4096	27.4124	27.4192	27.4269	27.4310
27.4494	27.4499	27.4541	27.4543	27.4578	27.4507	27.4581	27.4539	27.4457	27.4467	27.4508	27.4496	27.4478	27.4491	27.4472	27.4494	27.4471	27.4397	27.4451	27.4444	27.4451	27.4423	27.4417	27.4450	27.4397	27.4380	27.4370	27.4348	27.4335	27.4336	27.4322	27.4296	27.4297	27.4334	27.4317	27.4320	27.4307	27.4354	27.4430	27.4489	27.4518
27.4497	27.4509	27.4489	27.4496	27.4424	27.4510	27.4611	27.4464	27.4441	27.4415	27.4340	27.4338	27.4258	27.4273	27.4224	27.4205	27.4198	27.4154	27.4164	27.4101	27.3912	27.3986	27.3962	27.3998	27.3940	27.3894	27.3694	27.3785	27.3718	27.3707	27.3704	27.3713	27.3698	27.3688	27.3712	27.3702	27.3700	27.3730	27.3931	27.4125	27.4126
27.4520	27.4535	27.4517	27.4524	27.4577	27.4510	27.4521	27.4536	27.4578	27.4462	27.4477	27.4460	27.4439	27.4444	27.4430	27.4443	27.4425	27.4366	27.4405	27.4386	27.4368	27.4354	27.4342	27.4367	27.4335	27.4324	27.4323	27.4278	27.4265	27.4265	27.4279	27.4249	27.4280	27.4237	27.4252	27.4272	27.4277	27.4280	27.4355	27.4345	27.4351
27.4522	27.4541	27.4563	27.4533	27.4531	27.4497	27.4527	27.4476	27.4477	27.4496	27.4428	27.4446	27.4411	27.4379	27.4358	27.4342	27.4347	27.4322	27.4350	27.4305	27.3985	27.4233	27.4186	27.4188	27.4166	27.4121	27.4045	27.4020	27.3936	27.3942	27.3963	27.3869	27.3912	27.3849	27.3894	27.3906	27.3907	27.3966	27.4070	27.4119	27.4146
27.4523	27.4524	27.4424	27.4522	27.4525	27.4512	27.4549	27.4508	27.4472	27.4445	27.4422	27.4407	27.4373	27.4352	27.4324	27.4321	27.4288	27.4269	27.4274	27.4211	27.3852	27.4171	27.4091	27.4099	27.4130	27.4070	27.4021	27.3997	27.3950	27.3899	27.3927	27.3888	27.3905	27.3869	27.3938	27.3915	27.3937	27.3960	27.4057	27.4102	27.4224
27.4550	27.4547	27.4436	27.4557	27.4555	27.4542	27.4566	27.4530	27.4496	27.4471	27.4437	27.4436	27.4396	27.4374	27.4354	27.4350	27.4304	27.4291	27.4283	27.4242	27.4118	27.4160	27.4189	27.4177	27.4158	27.4089	27.4030	27.3998	27.3931	27.3905	27.3899	27.3873	27.3900	27.3871	27.3889	27.3906	27.3901	27.3929	27.4089	27.4138	27.4218
27.4551	27.4552	27.4572	27.4464	27.4440	27.4558	27.4558	27.4536	27.4500	27.4486	27.4456	27.4425	27.4412	27.4395	27.4347	27.4344	27.4334	27.4289	27.4295	27.4254	27.4119	27.4282	27.4220	27.4262	27.4197	27.4144	27.4100	27.4080	27.4036	27.4004	27.4045	27.3978	27.3997	27.3960	27.4004	27.4004	27.4017	27.4052	27.4176	27.4217	27.4171
27.4553	27.4574	27.4561	27.4565	27.4552	27.4578	27.4502	27.4540	27.4558	27.4563	27.4534	27.4548	27.4542	27.4551	27.4533	27.4538	27.4531	27.4540	27.4532	27.4536	27.4485	27.4523	27.4500	27.4473	27.4470	27.4521	27.4491	27.4471	27.4476	27.4470	27.4461	27.4487	27.4496	27.4491	27.4505	27.4494	27.4531	27.4524	27.4517	27.4546	27.4569
27.4562	27.4588	27.4598	27.4506	27.4588	27.4594	27.4610	27.4618	27.4599	27.4568	27.4521	27.4504	27.4472	27.4442	27.4391	27.4385	27.4345	27.4315	27.4310	27.4259	27.4021	27.4142	27.4019	27.4043	27.3983	27.3961	27.3916	27.3906	27.3848	27.3808	27.3808	27.3799	27.3801	27.3770	27.3809	27.3804	27.3817	27.3853	27.3883	27.3963	27.3954
27.4566	27.4561	27.4566	27.4303	27.4542	27.4555	27.4627	27.4550	27.4487	27.4447	27.4395	27.4369	27.4326	27.4295	27.4229	27.4221	27.4173	27.4110	27.4140	27.4053	27.3755	27.3929	27.3824	27.3901	27.3799	27.3723	27.3615	27.3605	27.3518	27.3455	27.3498	27.3385	27.3421	27.3349	27.3393	27.3402	27.3405	27.3464	27.3605	27.3797	27.3791
27.4580	27.4576	27.4565	27.4450	27.4500	27.4583	27.4588	27.4552	27.4521	27.4479	27.4420	27.4399	27.4315	27.4335	27.4273	27.4260	27.4245	27.4201	27.4203	27.4151	27.3797	27.4079	27.4074	27.4084	27.4034	27.3989	27.3865	27.3863	27.3830	27.3717	27.3809	27.3717	27.3701	27.3640	27.3675	27.3727	27.3773	27.3897	27.4063	27.4245	27.4180
27.4586	27.4578	27.4571	27.4450	27.4496	27.4598	27.4604	27.4573	27.4532	27.4500	27.4439	27.4418	27.4344	27.4356	27.4292	27.4282	27.4254	27.4213	27.4216	27.4158	27.3735	27.3955	27.3923	27.3924	27.3878	27.3829	27.3727	27.3712	27.3722	27.3664	27.3639	27.3632	27.3629	27.3619	27.3630	27.3659	27.3646	27.3731	27.3824	27.4045	27.3989
27.4587	27.4602	27.4502	27.4577	27.4580	27.4580	27.4826	27.4599	27.4569	27.4534	27.4407	27.4407	27.4305	27.4323	27.4238	27.4203	27.4202	27.4130	27.4140	27.4011	27.3804	27.3873	27.3866	27.3869	27.3783	27.3683	27.3373	27.3507	27.3364	27.3308	27.3512	27.3306	27.3295	27.3250	27.3266	27.3291	27.3299	27.3388	27.3585	NaN	NaN
27.4611	27.4630	27.4470	27.4610	27.4602	27.4613	27.4582	27.4597	27.4565	27.4522	27.4490	27.4458	27.4399	27.4346	27.4363	27.4310	27.4255	27.4228	27.4199	27.4187	27.3896	27.4073	27.4465	NaN	NaN	NaN	NaN	NaN	NaN	NaN	NaN	NaN	NaN	NaN	NaN	NaN	NaN	NaN	NaN	NaN	NaN
27.4612	27.4587	27.4583	27.4577	27.4486	27.4593	27.4562	27.4595	27.4598	27.4612	27.4595	27.4607	27.4573	27.4569	27.4571	27.4556	27.4564	27.4582	27.4564	27.4547	27.4817	27.4536	27.5052	27.4553	27.4687	27.5017	27.4961	27.4959	27.4962	27.4897	27.4971	27.4924	27.4924	27.4915	27.4946	27.4966	27.4966	27.5031	27.5111	27.4571	27.4544
27.4614	27.4617	27.4516	27.4623	27.4626	27.4614	27.4674	27.4613	27.4575	27.4558	27.4536	27.4522	27.4487	27.4466	27.4434	27.4428	27.4390	27.4370	27.4374	27.4314	27.3859	27.4256	27.4170	27.4179	27.4197	27.4140	27.4093	27.4079	27.4031	27.3970	27.3993	27.3961	27.3967	27.3929	27.3993	27.3973	27.3993	27.4027	27.4120	27.4163	27.4287
27.4629	27.4632	27.4654	27.4659	27.4686	27.4628	27.4689	27.4655	27.4580	27.4574	27.4606	27.4602	27.4586	27.4597	27.4582	27.4592	27.4574	27.4517	27.4559	27.4554	27.4552	27.4537	27.4528	27.4547	27.4501	27.4500	27.4481	27.4481	27.4458	27.4449	27.4432	27.4422	27.4423	27.4428	27.4430	27.4432	27.4423	27.4459	27.4524	27.4591	27.4598
27.4629	27.4562	27.4600	27.4574	27.4600	27.4622	27.4568	27.4590	27.4631	27.4549	27.4581	27.4533	27.4561	27.4490	27.4490	27.4477	27.4429	27.4458	27.4439	27.4415	27.4259	27.4422	27.4425	27.4416	27.4388	27.4368	27.4328	27.4293	27.4260	27.4220	27.4236	27.4206	27.4211	27.4199	27.4200	27.4189	27.4203	27.4275	27.4317	27.4396	27.4569
27.4629	27.4625	27.4614	27.4506	27.4543	27.4614	27.4603	27.4615	27.4558	27.4544	27.4527	27.4492	27.4470	27.4454	27.4431	27.4415	27.4385	27.4368	27.4364	27.4337	27.4728	27.4549	27.5080	27.5134	27.5052	27.5050	27.4926	27.4976	27.4651	27.4339	27.4246	27.4220	27.4231	27.4135	27.4230	27.4221	27.4236	27.4247	27.4391	27.4262	27.4513
27.4633	27.4636	27.4666	27.4679	27.4694	27.4646	27.4730	27.4680	27.4607	27.4605	27.4639	27.4628	27.4616	27.4617	27.4610	27.4625	27.4595	27.4524	27.4581	27.4574	27.4570	27.4551	27.4529	27.4572	27.4506	27.4492	27.4472	27.4455	27.4437	27.4444	27.4429	27.4412	27.4427	27.4421	27.4421	27.4418	27.4423	27.4457	27.4531	27.4601	27.4609
27.4635	27.4632	27.4542	27.4639	27.4638	27.4621	27.4692	27.4619	27.4583	27.4554	27.4533	27.4519	27.4486	27.4464	27.4424	27.4424	27.4388	27.4366	27.4370	27.4310	27.3927	27.4265	27.4161	27.4175	27.4203	27.4147	27.4095	27.4077	27.4023	27.3957	27.3980	27.3941	27.3944	27.3910	27.3969	27.3957	27.3977	27.3986	27.4128	27.4183	27.4328
27.4636	27.4639	27.4613	27.4614	27.4612	27.4625	27.4632	27.4630	27.4599	27.4575	27.4554	27.4533	27.4508	27.4504	27.4460	27.4496	27.4426	27.4391	27.4401	27.4388	27.4258	27.4442	27.4435	27.4451	27.4455	27.4377	27.4319	27.4302	27.4251	27.4196	27.4255	27.4158	27.4161	27.4147	27.4152	27.4164	27.4158	27.4201	27.4311	27.4409	27.4425
27.4655	27.4656	27.4620	27.4635	27.4619	27.4642	27.4642	27.4650	27.4602	27.4564	27.4543	27.4515	27.4485	27.4456	27.4410	27.4401	27.4362	27.4308	27.4339	27.4295	27.3822	27.4212	27.4181	27.4163	27.4140	27.4086	27.3997	27.3995	27.3939	27.3875	27.3918	27.3840	27.3852	27.3827	27.3869	27.3853	27.3879	27.3893	27.4005	27.4141	27.4223
27.4656	27.4660	27.4625	27.4636	27.4622	27.4648	27.4650	27.4651	27.4607	27.4577	27.4558	27.4528	27.4501	27.4471	27.4427	27.4422	27.4387	27.4350	27.4368	27.4331	27.4027	27.4261	27.4227	27.4220	27.4193	27.4140	27.4065	27.4049	27.3995	27.3943	27.3992	27.3904	27.3914	27.3882	27.3920	27.3916	27.3931	27.3957	27.4081	27.4208	27.4265
27.4663	27.4659	27.4662	27.4671	27.4676	27.4663	27.4686	27.4663	27.4647	27.4640	27.4614	27.4611	27.4582	27.4592	27.4572	27.4578	27.4566	27.4557	27.4570	27.4532	27.4375	27.4526	27.4510	27.4498	27.4488	27.4453	27.4449	27.4446	27.4443	27.4380	27.4439	27.4432	27.4426	27.4391	27.4437	27.4425	27.4426	27.4450	27.4501	27.4516	27.4558
27.4668	27.4667	27.4633	27.4620	27.4597	27.4656	27.4634	27.4633	27.4588	27.4567	27.4566	27.4538	27.4521	27.4504	27.4475	27.4492	27.4458	27.4437	27.4438	27.4411	27.4412	27.4368	27.4385	27.4375	27.4355	27.4317	27.4261	27.4228	27.4214	27.4186	27.4210	27.4144	27.4175	27.4134	27.4151	27.4168	27.4150	27.4209	27.4279	27.4346	27.4364
27.4672	27.4614	27.4712	27.4712	27.4663	27.4672	27.4676	27.4657	27.4631	27.4562	27.4603	27.4645	27.4598	27.4703	27.4614	27.4684	27.4756	27.4690	27.4695	27.4684	27.4746	27.4719	27.4718	27.4678	27.4633	27.4663	27.4644	27.4592	27.4596	27.4605	27.4599	27.4595	27.4576	27.4623	27.4651	27.4736	27.4851	27.4901	27.4972	27.5009	27.5021
27.4688	27.4704	27.4785	27.4716	27.4741	27.4720	27.4688	27.4733	27.4720	27.4701	27.4671	27.4676	27.4684	27.4701	27.4719	27.4677	27.4716	27.4699	27.4687	27.4663	27.4548	27.4584	27.4616	27.4545	27.4576	27.4606	27.4613	27.4594	27.4567	27.4562	27.4537	27.4522	27.4533	27.4543	27.4567	27.4575	27.4566	27.4576	27.4658	27.4689	27.4678
27.4698	27.4697	27.4699	27.4715	27.4727	27.4692	27.4717	27.4718	27.4658	27.4664	27.4684	27.4690	27.4672	27.4678	27.4673	27.4669	27.4665	27.4606	27.4641	27.4629	27.4622	27.4608	27.4608	27.4623	27.4593	27.4578	27.4569	27.4554	27.4543	27.4545	27.4525	27.4505	27.4521	27.4525	27.4536	27.4534	27.4526	27.4556	27.4603	27.4645	27.4665
27.4706	27.4722	27.4697	27.4706	27.4705	27.4710	27.4712	27.4700	27.4668	27.4618	27.4608	27.4574	27.4540	27.4516	27.4479	27.4460	27.4423	27.4340	27.4357	27.4381	27.4007	27.4341	27.4293	27.4279	27.4262	27.4207	27.4135	27.4121	27.4065	27.3992	27.4027	27.3960	27.3970	27.3944	27.3942	27.3961	27.3983	27.4012	27.4112	27.4240	27.4314
27.4713	27.4731	27.4718	27.4748	27.4705	27.4722	27.4735	27.4771	27.4789	27.4765	27.4761	27.4754	27.4738	27.4759	27.4733	27.4768	27.4710	27.4748	27.4719	27.4710	27.4703	27.4707	27.4684	27.4698	27.4651	27.4657	27.4670	27.4661	27.4656	27.4661	27.4670	27.4659	27.4637	27.4679	27.4683	27.4672	27.4678	27.4722	27.4748	27.4751	27.4700
27.4717	27.4721	27.4583	27.4547	27.4651	27.4624	27.4566	27.4519	27.4631	27.4639	27.4615	27.4607	27.4584	27.4558	27.4438	27.4516	27.4471	27.4433	27.4453	27.4419	27.4182	27.4357	27.4315	27.4310	27.4308	27.4263	27.4212	27.4191	27.4143	27.4111	27.4097	27.4052	27.4097	27.4058	27.4074	27.4102	27.4084	27.4119	27.4220	27.4309	27.4365
27.4726	27.4732	27.4730	27.4601	27.4616	27.4703	27.4726	27.4683	27.4652	27.4640	27.4604	27.4592	27.4534	27.4521	27.4471	27.4468	27.4453	27.4421	27.4426	27.4378	27.4049	27.4173	27.4166	27.4162	27.4074	27.4057	27.3955	27.3947	27.3912	27.3846	27.3875	27.3805	27.3859	27.3829	27.3833	27.3860	27.3869	27.3939	27.4073	27.4251	27.4241
27.4731	27.4695	27.4806	27.4747	27.4691	27.4688	27.4690	27.4667	27.4643	27.4642	27.4609	27.4621	27.4579	27.4601	27.4564	27.4579	27.4582	27.4517	27.4529	27.4565	27.4558	27.4491	27.4532	27.4502	27.4468	27.4448	27.4438	27.4386	27.4396	27.4350	27.4436	27.4359	27.4344	27.4402	27.4408	27.4459	27.4662	27.4651	27.4712	27.4772	27.4782
27.4732	27.4725	27.4734	27.4570	27.4620	27.4742	27.4728	27.4723	27.4680	27.4652	27.4614	27.4592	27.4560	27.4530	27.4481	27.4476	27.4454	27.4423	27.4421	27.4370	27.4152	27.4305	27.4273	27.4295	27.4236	27.4201	27.4125	27.4118	27.4067	27.4033	27.4079	27.4023	27.4029	27.3984	27.4015	27.4034	27.4036	27.4064	27.4164	27.4283	27.4319
27.4733	27.4608	27.4768	27.4770	27.4715	27.4701	27.4710	27.4678	27.4647	27.4664	27.4636	27.4648	27.4605	27.4637	27.4610	27.4606	27.4614	27.4477	27.4568	27.4605	27.4615	27.4529	27.4575	27.4534	27.4511	27.4487	27.4475	27.4456	27.4447	27.4428	27.4447	27.4425	27.4415	27.4457	27.4439	27.4480	27.4592	27.4630	27.4726	27.4785	27.4736
27.4738	27.4754	27.4727	27.4716	27.4619	27.4738	27.4821	27.4717	27.4691	27.4676	27.4607	27.4602	27.4521	27.4547	27.4490	27.4469	27.4471	27.4425	27.4432	27.4364	27.4181	27.4222	27.4232	27.4225	27.4174	27.4153	27.3949	27.4003	27.3923	27.3893	27.3917	27.3892	27.3897	27.3881	27.3879	27.3906	27.3922	27.3993	27.4160	27.4361	27.4395
27.4743	27.4733	27.4737	27.4450	27.4694	27.4697	27.4774	27.4678	27.4615	27.4577	27.4511	27.4487	27.4440	27.4402	27.4350	27.4314	27.4280	27.4231	27.4257	27.4178	27.3927	27.4072	27.3967	27.4033	27.3957	27.3882	27.3763	27.3758	27.3662	27.3617	27.3668	27.3514	27.3562	27.3463	27.3510	27.3524	27.3525	27.3578	27.3696	27.3892	27.3869
27.4749	27.4755	27.4753	27.4766	27.4778	27.4784	27.4793	27.4778	27.4753	27.4731	27.4713	27.4716	27.4694	27.4703	27.4693	27.4684	27.4680	27.4671	27.4669	27.4651	27.4551	27.4639	27.4605	27.4623	27.4610	27.4592	27.4562	27.4553	27.4547	27.4489	27.4543	27.4532	27.4528	27.4514	27.4528	27.4537	27.4539	27.4559	27.4589	27.4619	27.4640
27.4751	27.4762	27.4699	27.4762	27.4755	27.4744	27.4754	27.4723	27.4693	27.4657	27.4633	27.4603	27.4573	27.4536	27.4498	27.4481	27.4442	27.4421	27.4422	27.4374	27.4147	27.4378	27.4362	27.4326	27.4302	27.4242	27.4180	27.4158	27.4105	27.4057	27.4070	27.4025	27.4034	27.3998	27.4022	27.4034	27.4027	27.4066	27.4153	27.4229	27.4361
27.4752	27.4771	27.4731	27.4737	27.4713	27.4737	27.4744	27.4750	27.4684	27.4686	27.4660	27.4641	27.4625	27.4619	27.4569	27.4583	27.4562	27.4524	27.4575	27.4497	27.4909	27.4515	27.4512	27.4465	27.4444	27.4397	27.4624	27.4721	27.4621	27.4575	27.4590	27.4592	27.4557	27.4718	27.4629	27.4605	27.4673	27.4666	27.4736	27.4823	27.4865
27.4758	27.4766	27.4749	27.4745	27.4638	27.4755	27.4873	27.4725	27.4695	27.4678	27.4601	27.4605	27.4529	27.4543	27.4496	27.4478	27.4460	27.4434	27.4447	27.4379	27.4305	27.4335	27.4329	27.4298	27.4305	27.4273	27.4522	27.4513	27.4498	27.4507	27.4549	27.4506	27.4505	27.4498	27.4499	27.4533	27.4519	27.4542	27.4643	27.4664	27.4558
27.4768	27.4779	27.4756	27.4783	27.4777	27.4780	27.4811	27.4774	27.4753	27.4728	27.4708	27.4700	27.4675	27.4674	27.4647	27.4642	27.4622	27.4572	27.4595	27.4501	27.4261	27.4537	27.4510	27.4515	27.4499	27.4435	27.4375	27.4346	27.4289	27.4231	27.4280	27.4203	27.4200	27.4187	27.4186	27.4200	27.4183	27.4236	27.4332	27.4460	27.4502
27.4781	27.4824	27.4828	27.4822	27.4857	27.4840	27.4802	27.4819	27.4820	27.4797	27.4773	27.4792	27.4777	27.4780	27.4770	27.4750	27.4761	27.4760	27.4756	27.4742	27.4537	27.4723	27.4746	27.4772	27.4740	27.4716	27.4711	27.4723	27.4698	27.4643	27.4679	27.4679	27.4708	27.4650	27.4666	27.4723	27.4681	27.4717	27.4780	27.4810	27.4783
27.4783	27.4735	27.4862	27.4861	27.4811	27.4797	27.4795	27.4766	27.4716	27.4722	27.4711	27.4695	27.4670	27.4680	27.4633	27.4644	27.4673	27.4612	27.4645	27.4680	27.4700	27.4615	27.4661	27.4629	27.4622	27.4600	27.4591	27.4556	27.4552	27.4526	27.4565	27.4526	27.4517	27.4543	27.4534	27.4572	27.4681	27.4740	27.4821	27.4851	27.4771
27.4791	27.4680	27.4842	27.4839	27.4793	27.4787	27.4784	27.4775	27.4743	27.4758	27.4742	27.4741	27.4713	27.4740	27.4711	27.4704	27.4726	27.4614	27.4685	27.4701	27.4710	27.4649	27.4689	27.4663	27.4639	27.4619	27.4606	27.4594	27.4586	27.4573	27.4580	27.4561	27.4561	27.4582	27.4586	27.4610	27.4724	27.4729	27.4759	27.4835	27.4785
27.4791	27.4846	27.4775	27.4698	27.4810	27.4884	27.4769	27.4761	27.4705	27.4674	27.4612	27.4527	27.4417	27.4458	27.4348	27.4357	27.4407	27.4363	27.4241	27.4217	27.4121	27.4100	27.3983	27.4038	27.3924	27.3826	27.3808	27.3773	27.3655	27.3637	27.3675	27.3614	27.3657	27.3558	27.3433	27.3694	27.3980	27.4069	27.4244	27.4065	27.4406
27.4797	27.4794	27.4784	27.4766	27.4721	27.4789	27.4787	27.4787	27.4742	27.4721	27.4703	27.4675	27.4653	27.4627	27.4593	27.4584	27.4562	27.4536	27.4543	27.4511	27.4379	27.4547	27.4516	27.4525	27.4486	27.4457	27.4412	27.4392	27.4375	27.4350	27.4408	27.4332	27.4334	27.4331	27.4327	27.4328	27.4325	27.4354	27.4481	27.4577	27.4619
27.4800	27.4807	27.4781	27.4791	27.4742	27.4803	27.4945	27.4772	27.4739	27.4707	27.4611	27.4613	27.4527	27.4544	27.4484	27.4462	27.4461	27.4407	27.4423	27.4332	27.4172	27.4215	27.4218	27.4190	27.4186	27.4134	27.3982	27.4032	27.3928	27.3909	27.3984	27.3938	27.3938	27.3914	27.3919	27.3927	27.3936	27.3994	27.4194	27.4384	27.4432
27.4804	27.4827	27.4934	27.4916	27.4920	27.4863	27.4946	27.4753	27.4785	27.4877	27.4978	27.4925	27.4967	27.4935	27.4786	27.4856	27.4945	27.4744	27.4820	27.4759	27.4719	27.4716	27.4760	27.4715	27.4729	27.4761	27.6261	27.4737	27.7179	27.7163	27.7135	27.7168	27.7140	27.4873	27.4820	27.4723	27.4790	27.4827	27.4921	27.4950	27.4993
27.4806	27.4824	27.4814	27.4806	27.4816	27.4826	27.4832	27.4800	27.4806	27.4808	27.4779	27.4788	27.4773	27.4791	27.4759	27.4762	27.4766	27.4757	27.4747	27.4747	27.4705	27.4738	27.4731	27.4730	27.4735	27.4714	27.4689	27.4698	27.4689	27.4642	27.4663	27.4670	27.4655	27.4641	27.4671	27.4676	27.4689	27.4702	27.4742	27.4774	27.4778
27.4816	27.4698	27.4851	27.4903	27.4794	27.4791	27.4816	27.4697	27.4744	27.4684	27.4659	27.4680	27.4594	27.4613	27.4588	27.4651	27.4607	27.4538	27.4603	27.4638	27.4626	27.4546	27.4540	27.4528	27.4512	27.4450	27.4434	27.4434	27.4404	27.4351	27.4439	27.4389	27.4363	27.4421	27.4399	27.4446	27.4552	27.4634	27.4825	27.4992	27.4830
27.4825	27.4831	27.4826	27.4828	27.4819	27.4836	27.4830	27.4827	27.4817	27.4798	27.4786	27.4784	27.4765	27.4764	27.4751	27.4747	27.4749	27.4734	27.4738	27.4723	27.4344	27.4673	27.4662	27.4674	27.4676	27.4652	27.4621	27.4610	27.4598	27.4502	27.4599	27.4571	27.4573	27.4555	27.4563	27.4591	27.4570	27.4624	27.4687	27.4725	27.4712
27.4828	27.4835	27.4826	27.4856	27.4855	27.4840	27.4892	27.4837	27.4807	27.4785	27.4753	27.4747	27.4716	27.4711	27.4678	27.4674	27.4656	27.4640	27.4642	27.4613	27.4603	27.4560	27.4528	27.4528	27.4512	27.4468	27.4450	27.4427	27.4411	27.4398	27.4404	27.4383	27.4342	27.4375	27.4357	27.4379	27.4368	27.4412	27.4435	27.4509	27.4561
27.4839	27.4844	27.4805	27.4843	27.4845	27.4837	27.4855	27.4839	27.4819	27.4805	27.4793	27.4790	27.4764	27.4758	27.4744	27.4733	27.4728	27.4715	27.4715	27.4682	27.4540	27.4690	27.4685	27.4684	27.4689	27.4654	27.4644	27.4625	27.4604	27.4583	27.4597	27.4571	27.4568	27.4598	27.4599	27.4598	27.4588	27.4653	27.4678	27.4693	27.4723
27.4846	27.4850	27.4844	27.4781	27.4790	27.4845	27.4832	27.4822	27.4772	27.4738	27.4706	27.4684	27.4659	27.4630	27.4601	27.4597	27.4555	27.4526	27.4527	27.4496	27.4112	27.4432	27.4497	27.4468	27.4363	27.4383	27.4269	27.4241	27.4072	27.4057	27.4034	27.3993	27.4004	27.3922	27.3970	27.4002	27.3985	27.4055	27.4166	27.4252	27.4289
27.4846	27.4838	27.4839	27.4723	27.4788	27.4895	27.4888	27.4886	27.4863	27.4833	27.4788	27.4777	27.4738	27.4701	27.4673	27.4670	27.4659	27.4633	27.4622	27.4599	27.4597	27.4501	27.4518	27.4524	27.4452	27.4427	27.4372	27.4391	27.4340	27.4317	27.4342	27.4302	27.4320	27.4272	27.4302	27.4335	27.4354	27.4409	27.4443	27.4565	27.4596
27.4848	27.4843	27.4833	27.4699	27.4784	27.4919	27.4911	27.4905	27.4890	27.4853	27.4821	27.4811	27.4776	27.4749	27.4722	27.4706	27.4712	27.4707	27.4697	27.4684	27.4297	27.4935	27.4929	27.4950	27.4841	27.4813	27.4663	27.4646	27.4584	27.4526	27.4538	27.4482	27.4494	27.4436	27.4421	27.4477	27.4508	27.4592	27.4742	27.4947	27.4911
27.4862	27.4867	27.4831	27.4876	27.4864	27.4862	27.4880	27.4858	27.4825	27.4806	27.4781	27.4767	27.4747	27.4719	27.4701	27.4694	27.4669	27.4635	27.4659	27.4627	27.4668	27.4687	27.4621	27.4678	27.4692	27.4635	27.4613	27.4585	27.4543	27.4511	27.4523	27.4459	27.4485	27.4454	27.4466	27.4478	27.4458	27.4489	27.4571	27.4660	27.4686
27.4882	27.4883	27.4839	27.4856	27.4870	27.4858	27.4868	27.4853	27.4838	27.4830	27.4816	27.4817	27.4791	27.4793	27.4772	27.4773	27.4762	27.4733	27.4746	27.4728	27.4595	27.4689	27.4658	27.4668	27.4656	27.4626	27.4603	27.4586	27.4564	27.4531	27.4540	27.4517	27.4521	27.4493	27.4530	27.4524	27.4520	27.4550	27.4624	27.4655	27.4685
27.4888	27.4886	27.4877	27.4800	27.4805	27.4856	27.4833	27.4831	27.4788	27.4755	27.4714	27.4698	27.4660	27.4627	27.4595	27.4595	27.4566	27.4563	27.4549	27.4538	27.4374	27.4455	27.4479	27.4452	27.4432	27.4424	27.4309	27.4292	27.4212	27.4200	27.4186	27.4172	27.4184	27.4127	27.4174	27.4179	27.4165	27.4223	27.4314	27.4384	27.4402
27.4894	27.4918	27.4887	27.4894	27.4902	27.4907	27.4905	27.4888	27.4879	27.4806	27.4809	27.4699	27.4480	27.4440	27.4660	27.4432	27.4413	27.4450	27.4342	27.4334	27.4202	27.4661	27.4525	27.4446	27.4480	27.4556	27.4397	27.4410	27.4317	27.4364	27.4428	27.4311	27.4384	27.4247	27.4409	27.4365	27.4396	27.4572	27.4620	27.4714	27.4688
27.4912	27.4899	27.4883	27.4926	27.4939	27.4900	27.4952	27.4928	27.4832	27.4890	27.4854	27.4804	27.4813	27.4832	27.4833	27.4809	27.4557	27.4608	27.4533	27.4602	27.4653	27.4473	27.4412	27.4444	27.4404	27.4410	27.4364	27.4325	27.4317	27.4310	27.4312	27.4261	27.4277	27.4267	27.4287	27.4285	27.4313	27.4305	27.4380	27.4386	27.4482
27.4915	27.4929	27.4908	27.4897	27.4791	27.4921	27.5030	27.4902	27.4874	27.4858	27.4811	27.4800	27.4727	27.4731	27.4674	27.4662	27.4646	27.4601	27.4642	27.4548	27.4323	27.4449	27.4506	27.4430	27.4499	27.4465	27.4234	27.4326	27.4292	27.4187	27.4253	27.4207	27.4208	27.4182	27.4196	27.4219	27.4217	27.4317	27.4443	27.4603	27.4605
27.4917	27.4927	27.4911	27.4914	27.4906	27.4920	27.4912	27.4909	27.4902	27.4892	27.4874	27.4876	27.4853	27.4858	27.4842	27.4842	27.4844	27.4831	27.4832	27.4812	27.4546	27.4786	27.4796	27.4804	27.4797	27.4789	27.4762	27.4749	27.4748	27.4691	27.4766	27.4722	27.4736	27.4708	27.4726	27.4749	27.4738	27.4774	27.4815	27.4847	27.4817
27.4941	27.4949	27.4929	27.4926	27.4939	27.4927	27.4929	27.4927	27.4903	27.4902	27.4897	27.4895	27.4876	27.4870	27.4855	27.4852	27.4840	27.4829	27.4835	27.4818	27.4725	27.4790	27.4779	27.4772	27.4762	27.4746	27.4723	27.4713	27.4708	27.4669	27.4685	27.4678	27.4673	27.4661	27.4687	27.4680	27.4670	27.4686	27.4738	27.4770	27.4793
27.4941	27.4951	27.4913	27.4943	27.4919	27.4917	27.4924	27.4907	27.4886	27.4860	27.4838	27.4841	27.4817	27.4774	27.4736	27.4732	27.4699	27.4639	27.4659	27.4618	27.4286	27.4503	27.4489	27.4451	27.4427	27.4351	27.4277	27.4264	27.4138	27.4113	27.4126	27.4015	27.4065	27.4003	27.4014	27.3990	27.4062	27.4194	27.4302	27.4441	27.4498
27.4945	27.4946	27.4950	27.4832	27.4857	27.4985	27.5000	27.4944	27.4900	27.4878	27.4824	27.4811	27.4749	27.4763	27.4709	27.4708	27.4689	27.4641	27.4646	27.4594	27.4385	27.4472	27.4465	27.4483	27.4456	27.4426	27.4364	27.4368	27.4332	27.4286	27.4334	27.4265	27.4273	27.4231	27.4259	27.4279	27.4271	27.4372	27.4490	27.4694	27.4678
27.4948	27.4955	27.4947	27.4944	27.4949	27.4954	27.4957	27.4948	27.4929	27.4912	27.4901	27.4903	27.4883	27.4884	27.4869	27.4874	27.4875	27.4868	27.4865	27.4849	27.4738	27.4837	27.4835	27.4843	27.4850	27.4819	27.4806	27.4800	27.4779	27.4732	27.4767	27.4767	27.4760	27.4748	27.4764	27.4777	27.4769	27.4810	27.4858	27.4901	27.4869
27.4950	27.4963	27.4945	27.4939	27.4931	27.4966	27.5162	27.4947	27.4915	27.4878	27.4793	27.4791	27.4708	27.4734	27.4675	27.4655	27.4647	27.4599	27.4613	27.4515	27.4351	27.4399	27.4381	27.4356	27.4355	27.4307	27.4111	27.4166	27.4051	27.4008	27.4151	27.4056	27.4040	27.4020	27.4018	27.4032	27.4023	27.4095	27.4295	27.4485	27.4543
27.4962	27.5029	27.5081	27.4927	27.5091	27.5006	27.5006	27.4892	27.5002	27.4880	27.4856	27.4852	27.4778	27.4848	27.4790	27.4811	27.4813	27.4761	27.4798	27.4746	27.4681	27.4718	27.4736	27.4665	27.4721	27.4682	27.4578	27.4613	27.4597	27.4479	27.4486	27.4489	27.4469	27.4467	27.4465	27.4487	27.4494	27.4536	27.4648	27.4975	27.4960
27.4973	27.4968	27.4968	27.4906	27.4890	27.4967	27.4960	27.4960	27.4935	27.4909	27.4892	27.4869	27.4851	27.4832	27.4805	27.4791	27.4771	27.4747	27.4752	27.4703	27.4877	27.4632	27.4599	27.4617	27.4564	27.4531	27.4452	27.4421	27.4371	27.4370	27.4401	27.4359	27.4437	27.4464	27.4474	27.4470	27.4431	27.4429	27.4507	27.4529	27.4551
27.4979	27.4989	27.4917	27.4984	27.4986	27.4982	27.4969	27.4971	27.4959	27.4938	27.4904	27.4905	27.4875	27.4871	27.4851	27.4835	27.4816	27.4820	27.4803	27.4768	27.4606	27.4725	27.4725	27.4698	27.4687	27.4643	27.4602	27.4581	27.4531	27.4503	27.4504	27.4475	27.4495	27.4471	27.4494	27.4506	27.4516	27.4541	27.4613	27.4668	27.4727
27.4979	27.4985	27.4968	27.4997	27.4987	27.4975	27.5075	27.4971	27.4937	27.4910	27.4884	27.4878	27.4841	27.4820	27.4790	27.4784	27.4755	27.4738	27.4737	27.4714	27.4463	27.4660	27.4637	27.4649	27.4635	27.4584	27.4543	27.4510	27.4436	27.4374	27.4461	27.4369	27.4360	27.4380	27.4383	27.4359	27.4387	27.4445	27.4560	27.4680	27.4731
27.4989	27.5006	27.5025	27.5022	27.5072	27.4966	27.5029	27.5033	27.4892	27.4882	27.4960	27.4948	27.4932	27.4942	27.4932	27.4939	27.4922	27.4839	27.4896	27.4886	27.4875	27.4858	27.4830	27.4841	27.4830	27.4811	27.4799	27.4773	27.4751	27.4738	27.4728	27.4717	27.4725	27.4722	27.4727	27.4738	27.4728	27.4772	27.4856	27.4881	27.4882
27.4992	27.4996	27.4992	27.4996	27.4983	27.4997	27.4999	27.4989	27.4979	27.4963	27.4952	27.4949	27.4924	27.4935	27.4918	27.4915	27.4918	27.4913	27.4909	27.4894	27.4550	27.4848	27.4851	27.4855	27.4863	27.4835	27.4812	27.4806	27.4785	27.4706	27.4800	27.4766	27.4768	27.4751	27.4762	27.4783	27.4771	27.4803	27.4858	27.4896	27.4877
27.5009	27.5001	27.5014	27.4956	27.4920	27.5028	27.5042	27.5010	27.4978	27.4967	27.4922	27.4929	27.4899	27.4877	27.4827	27.4830	27.4812	27.4785	27.4777	27.4737	27.4714	27.5008	27.5018	27.5014	27.4941	27.4949	27.4449	27.4462	27.4379	27.4378	27.4415	27.4366	27.4379	27.4336	27.4352	27.4383	27.4382	27.4457	27.4594	27.4741	27.4773
27.5020	27.5021	27.5025	27.5021	27.5022	27.5024	27.5019	27.5023	27.5010	27.5012	27.5006	27.5008	27.5006	27.5011	27.4994	27.4995	27.4990	27.5007	27.5006	27.5001	27.4999	27.4988	27.4980	27.4990	27.4983	27.4973	27.4969	27.4973	27.4978	27.4965	27.4970	27.4957	27.4957	27.4960	27.4976	27.4971	27.4978	27.4962	27.4978	27.4999	27.4986
27.5028	27.5013	27.5022	27.4805	27.4890	27.5016	27.5053	27.5000	27.4958	27.4939	27.4893	27.4873	27.4849	27.4827	27.4783	27.4776	27.4753	27.4717	27.4733	27.4679	27.4363	27.4599	27.4579	27.4623	27.4523	27.4479	27.4367	27.4404	27.4307	27.4253	27.4280	27.4229	27.4233	27.4191	27.4226	27.4253	27.4271	27.4319	27.4430	27.4605	27.4604
27.5035	27.5055	27.5029	27.5033	27.4928	27.5041	27.5061	27.5000	27.5002	27.4969	27.4909	27.4898	27.4814	27.4825	27.4769	27.4750	27.4732	27.4705	27.4697	27.4624	27.4455	27.4511	27.4496	27.4410	27.4452	27.4406	27.4215	27.4274	27.4230	27.4172	27.4131	27.4170	27.4168	27.4154	27.4143	27.4164	27.4171	27.4207	27.4376	27.4490	27.4562
27.5035	27.5094	27.5091	27.5101	27.5085	27.5104	27.5085	27.5128	27.5113	27.5142	27.5137	27.5101	27.5104	27.5119	27.5099	27.5114	27.5094	27.5063	27.5074	27.5089	27.5084	27.5068	27.5081	27.5023	27.5096	27.5087	27.5057	27.5054	27.5055	27.5093	27.5058	27.5048	27.5061	27.5059	27.5081	27.4995	27.5068	27.5100	27.5126	27.5098	27.5135
27.5036	27.5056	27.4969	27.5051	27.5028	27.5043	27.5008	27.5038	27.5010	27.4976	27.4936	27.4927	27.4881	27.4873	27.4858	27.4838	27.4795	27.4775	27.4768	27.4735	27.4431	27.4584	27.4643	27.4596	27.4574	27.4531	27.4474	27.4451	27.4396	27.4382	27.4364	27.4330	27.4373	27.4329	27.4343	27.4369	27.4379	27.4406	27.4478	27.4553	27.4643
27.5037	27.5031	27.5035	27.5006	27.4983	27.5031	27.5029	27.5028	27.4981	27.4967	27.4942	27.4935	27.4927	27.4898	27.4870	27.4871	27.4855	27.4843	27.4853	27.4839	27.4937	27.5196	27.5156	27.5157	27.5113	27.5072	27.5018	27.4985	27.4942	27.4888	27.4916	27.4842	27.4852	27.4810	27.4849	27.4848	27.4869	27.4889	27.5014	27.5124	27.5177
27.5038	27.5063	27.5114	27.5102	27.5180	27.5028	27.5102	27.5113	27.4949	27.4889	27.5021	27.5016	27.4998	27.5010	27.4999	27.5016	27.4996	27.4896	27.4977	27.4971	27.4957	27.4941	27.4907	27.4932	27.4915	27.4891	27.4873	27.4839	27.4822	27.4798	27.4792	27.4777	27.4788	27.4775	27.4783	27.4809	27.4787	27.4837	27.4953	27.4984	27.4970
27.5040	27.5047	27.5063	27.5065	27.5082	27.5041	27.5082	27.5057	27.5003	27.5004	27.5028	27.5025	27.5009	27.5022	27.5002	27.5018	27.4994	27.4939	27.4982	27.4980	27.4968	27.4957	27.4947	27.4970	27.4944	27.4923	27.4912	27.4902	27.4881	27.4881	27.4865	27.4855	27.4860	27.4869	27.4870	27.4868	27.4863	27.4898	27.4954	27.5003	27.5022
27.5053	27.5057	27.5048	27.5046	27.5048	27.5053	27.5063	27.5054	27.5017	27.4978	27.4951	27.4926	27.4897	27.4875	27.4832	27.4793	27.4800	27.4753	27.4778	27.4726	27.4403	27.4713	27.4688	27.4684	27.4670	27.4611	27.4552	27.4539	27.4481	27.4434	27.4483	27.4414	27.4417	27.4397	27.4413	27.4425	27.4414	27.4446	27.4535	27.4640	27.4671
27.5061	27.5087	27.5004	27.5066	27.5044	27.5063	27.5219	27.5040	27.5002	27.4949	27.4854	27.4854	27.4778	27.4777	27.4713	27.4687	27.4680	27.4628	27.4631	27.4552	27.4426	27.4462	27.4442	27.4464	27.4455	27.4385	27.4182	27.4248	27.4135	27.4128	27.4337	27.4179	27.4174	27.4155	27.4148	27.4150	27.4151	27.4171	27.4369	NaN	NaN
27.5066	27.5012	27.5018	27.4999	27.5023	27.5040	27.4975	27.4968	27.4962	27.4951	27.4948	27.4936	27.4915	27.4927	27.4892	27.4905	27.4875	27.4853	27.4867	27.4848	27.4727	27.4815	27.4770	27.4707	27.4737	27.4784	27.4762	27.4744	27.4734	27.4704	27.4700	27.4688	27.4687	27.4665	27.4697	27.4693	27.4691	27.4714	27.4775	27.4808	27.4792
27.5068	27.5076	27.5020	27.5075	27.5081	27.5079	27.5101	27.5073	27.5060	27.5033	27.5008	27.5003	27.4970	27.4958	27.4934	27.4922	27.4906	27.4895	27.4895	27.4855	27.4604	27.4823	27.4803	27.4811	27.4795	27.4751	27.4725	27.4703	27.4656	27.4627	27.4655	27.4620	27.4617	27.4601	27.4614	27.4623	27.4625	27.4654	27.4739	27.4796	27.4864
27.5072	27.5068	27.5065	27.4933	27.4977	27.5063	27.5054	27.5035	27.5005	27.4964	27.4917	27.4886	27.4830	27.4833	27.4775	27.4764	27.4748	27.4685	27.4712	27.4627	NaN	NaN	NaN	NaN	NaN	NaN	NaN	NaN	NaN	NaN	NaN	NaN	NaN	NaN	NaN	NaN	NaN	NaN	NaN	NaN	NaN
27.5075	27.5085	27.4971	27.4995	27.4987	27.4938	27.4875	27.4890	27.4777	27.4887	27.4878	27.4883	27.4893	27.4914	27.4890	27.4837	27.4863	27.4882	27.4846	27.4815	27.4803	27.4666	27.4712	27.4704	27.4452	27.4497	27.4510	27.4405	27.4490	27.4421	27.4504	27.4511	27.4493	27.4782	27.4468	27.4520	27.4847	27.4829	27.4798	27.4950	27.4958
27.5102	27.5087	27.5090	27.4900	27.5029	27.5089	27.5156	27.5075	27.5010	27.4982	27.4924	27.4898	27.4871	27.4849	27.4857	27.4812	27.4926	27.4998	27.4981	27.5250	27.4928	27.5063	27.4982	27.5099	27.4967	27.4871	27.4794	27.4766	27.4602	27.4567	27.4620	27.4500	27.4545	27.4473	27.4514	27.4502	27.4502	27.4586	27.4732	27.4898	27.4892
27.5102	27.5109	27.5080	27.5073	27.5010	27.5098	27.5157	27.5057	27.5039	27.5014	27.4978	27.4956	27.4890	27.4905	27.4842	27.4831	27.4825	27.4780	27.4803	27.4733	27.4566	27.4642	27.4610	27.4558	27.4611	27.4565	27.4434	27.4456	27.4422	27.4328	27.4346	27.4320	27.4329	27.4315	27.4315	27.4344	27.4349	27.4418	27.4541	27.4703	27.4716
27.5104	27.5098	27.5104	27.4925	27.5043	27.5074	27.5104	27.5059	27.4986	27.4938	27.4895	27.4868	27.4817	27.4777	27.4727	27.4715	27.4654	27.4613	27.4620	27.4558	27.4250	27.4427	27.4366	27.4404	27.4296	27.4235	27.4108	27.4097	27.3996	27.3938	27.3942	27.3861	27.3899	27.3772	27.3841	27.3857	27.3886	27.3914	27.4076	27.4233	27.4253
27.5109	27.5107	27.5108	27.5112	27.5117	27.5103	27.5099	27.5105	27.5089	27.5081	27.5077	27.5060	27.5046	27.5050	27.5039	27.5037	27.5029	27.5021	27.5021	27.5019	27.4991	27.4990	27.4959	27.4966	27.4967	27.4951	27.4962	27.4943	27.4941	27.4913	27.4912	27.4898	27.4908	27.4913	27.4915	27.4929	27.4915	27.4935	27.4973	27.4984	27.4980
27.5118	27.5117	27.5083	27.4952	27.5060	27.5093	27.5123	27.5065	27.5023	27.4989	27.4937	27.4912	27.4858	27.4842	27.4798	27.4794	27.4748	27.4702	27.4724	27.4663	27.4333	27.4551	27.4543	27.4571	27.4460	27.4398	27.4323	27.4285	27.4206	27.4165	27.4162	27.4097	27.4121	27.4073	27.4121	27.4123	27.4125	27.4224	27.4348	27.4516	27.4535
27.5122	27.5117	27.5161	27.5151	27.5168	27.5123	27.5148	27.5131	27.5100	27.5104	27.5085	27.5081	27.5056	27.5059	27.5043	27.5053	27.5013	27.5018	27.5031	27.5020	27.5153	27.5024	27.5011	27.5027	27.5029	27.4995	27.4985	27.4993	27.4997	27.4979	27.4983	27.5002	27.4994	27.4988	27.5009	27.5011	27.5023	27.5033	27.5051	27.5090	27.5051
27.5129	27.5104	27.5059	27.5117	27.5119	27.5106	27.5121	27.5101	27.5056	27.5038	27.5035	27.5010	27.4996	27.4979	27.4956	27.4955	27.4933	27.4914	27.4919	27.4887	27.4830	27.4833	27.4825	27.4834	27.4819	27.4789	27.4755	27.4748	27.4720	27.4702	27.4707	27.4687	27.4693	27.4669	27.4706	27.4693	27.4704	27.4740	27.4822	27.4846	27.4883
27.5151	27.5193	27.5040	27.5174	27.5187	27.5209	27.5141	27.5188	27.5181	27.5177	27.5122	27.5138	27.5083	27.5080	27.5067	27.5045	27.5020	27.5041	27.5008	27.4979	27.3885	27.4881	27.4926	27.4878	27.4856	27.4816	27.4750	27.4741	27.4698	27.4674	27.4664	27.4650	27.4690	27.4641	27.4670	27.4693	27.4713	27.4725	27.4785	27.4843	27.4942
27.5175	27.5186	27.5215	27.5217	27.5235	27.5207	27.5261	27.5204	27.5121	27.5164	27.5151	27.5157	27.5142	27.5174	27.5171	27.5179	27.5165	27.5099	27.5174	27.5170	27.5198	27.5170	27.5173	27.5234	27.5182	27.5169	27.5169	27.5165	27.5181	27.5174	27.5164	27.5161	27.5160	27.5179	27.5154	27.5170	27.5160	27.5180	27.5209	27.5201	27.5183
27.5179	27.5198	27.5296	27.5285	27.5309	27.5249	27.5333	27.5309	27.5202	27.5231	27.5271	27.5201	27.5255	27.5254	27.5243	27.5260	27.5228	27.5170	27.5223	27.5211	27.5240	27.5175	27.5148	27.5204	27.5208	27.5165	27.5191	27.5140	27.5102	27.5132	27.5069	27.5018	27.5030	27.5122	27.5117	27.5107	27.5043	27.5110	27.5195	27.5191	27.5253
27.5185	27.5191	27.5185	27.5190	27.5189	27.5194	27.5197	27.5189	27.5173	27.5165	27.5156	27.5157	27.5133	27.5144	27.5115	27.5127	27.5121	27.5116	27.5118	27.5109	27.5020	27.5108	27.5097	27.5105	27.5099	27.5077	27.5066	27.5046	27.5035	27.4986	27.5036	27.5035	27.5018	27.5005	27.5013	27.5047	27.5051	27.5061	27.5101	27.5130	27.5097
27.5195	27.5191	27.5200	27.5036	27.5119	27.5174	27.5178	27.5147	27.5071	27.5010	27.4983	27.4963	27.4907	27.4861	27.4796	27.4799	27.4734	27.4683	27.4697	27.4628	27.4268	27.4486	27.4399	27.4442	27.4351	27.4288	27.4175	27.4162	27.4059	27.4028	27.4055	27.3966	27.4003	27.3906	27.3976	27.3981	27.3983	27.4048	27.4220	27.4311	27.4316
27.5196	27.5154	27.5193	27.5203	27.5177	27.5208	27.5209	27.5198	27.5164	27.5138	27.5115	27.5118	27.5095	27.5060	27.5036	27.5021	27.4992	27.4966	27.4992	27.4964	27.4776	27.4970	27.4886	27.4852	27.4827	27.4783	27.4718	27.4706	27.4635	27.4608	27.4635	27.4544	27.4583	27.4526	27.4567	27.4576	27.4573	27.4637	27.4717	27.4887	27.4949
27.5204	27.5200	27.5200	27.5068	27.5066	27.5202	27.5224	27.5169	27.5133	27.5109	27.5059	27.5043	27.4982	27.4977	27.4923	27.4921	27.4895	27.4846	27.4855	27.4787	27.4541	27.4467	27.4464	27.4511	27.4427	27.4409	27.4239	27.4225	27.4222	27.4135	27.4190	27.4124	27.4094	27.4060	27.4093	27.4081	27.4092	27.4156	27.4321	27.4326	27.4014
27.5206	27.5189	27.5192	27.5167	27.5258	27.5187	27.5315	27.5194	27.5220	27.5216	27.5140	27.5133	27.5124	27.5123	27.5035	27.5043	27.4979	27.4938	27.4945	27.4869	27.4576	27.4815	27.4802	27.4787	27.4721	27.4694	27.4600	27.4569	27.4458	27.4464	27.4447	27.4402	27.4437	27.4381	27.4405	27.4415	27.4396	27.4478	27.4547	27.4647	27.4691
27.5209	27.5199	27.5221	27.5055	27.5005	27.5166	27.5172	27.5156	27.5114	27.5081	27.4997	27.4989	27.4897	27.4905	27.4842	27.4803	27.4794	27.4732	27.4755	27.4660	27.4499	27.4554	27.4513	27.4476	27.4455	27.4362	27.4264	27.4221	27.4139	27.4083	27.4085	27.4010	27.4025	27.3997	27.4017	27.4038	27.4060	27.4169	27.4300	27.4490	27.4472
27.5211	27.5221	27.5229	27.5206	27.5035	27.5220	27.5370	27.5191	27.5214	27.5149	27.5074	27.5060	27.4968	27.5024	27.4921	27.4858	27.4883	27.4799	27.4837	27.4741	27.4566	27.4663	27.4668	27.4623	27.4650	27.4626	27.4489	27.4538	27.4502	27.4417	27.4406	27.4429	27.4436	27.4404	27.4414	27.4432	27.4454	27.4536	27.4642	27.4776	27.4785
27.5216	27.5216	27.5193	27.5183	27.5179	27.5212	27.5209	27.5206	27.5177	27.5161	27.5144	27.5116	27.5106	27.5081	27.5038	27.5045	27.5028	27.5002	27.5008	27.4987	27.4644	27.4964	27.4935	27.4946	27.4912	27.4867	27.4799	27.4794	27.4775	27.4730	27.4809	27.4705	27.4714	27.4682	27.4696	27.4706	27.4699	27.4732	27.4828	27.4905	27.4926
27.5223	27.5097	27.5216	27.5283	27.5237	27.5224	27.5225	27.5188	27.5145	27.5157	27.5141	27.5163	27.5117	27.5134	27.5119	27.5102	27.5113	27.4972	27.5091	27.5102	27.5119	27.5053	27.5092	27.5079	27.5046	27.5061	27.5023	27.5035	27.5055	27.5017	27.5023	27.5010	27.5003	27.5031	27.5031	27.5078	27.5055	27.5124	27.5101	27.5196	27.5121
27.5230	27.5234	27.5254	27.5261	27.5280	27.5224	27.5298	27.5251	27.5192	27.5196	27.5224	27.5217	27.5202	27.5210	27.5196	27.5209	27.5195	27.5138	27.5181	27.5174	27.5181	27.5155	27.5153	27.5186	27.5147	27.5128	27.5119	27.5108	27.5094	27.5093	27.5073	27.5060	27.5069	27.5076	27.5085	27.5076	27.5071	27.5101	27.5160	27.5202	27.5208
27.5237	27.5244	27.5240	27.5233	27.5233	27.5244	27.5246	27.5235	27.5215	27.5211	27.5198	27.5198	27.5178	27.5185	27.5168	27.5166	27.5167	27.5160	27.5161	27.5138	27.5011	27.5104	27.5110	27.5104	27.5106	27.5083	27.5062	27.5057	27.5042	27.4999	27.5028	27.5026	27.5022	27.5006	27.5025	27.5037	27.5025	27.5064	27.5110	27.5149	27.5129
27.5239	27.5237	27.5244	27.5248	27.5253	27.5247	27.5256	27.5254	27.5228	27.5224	27.5227	27.5230	27.5212	27.5218	27.5209	27.5207	27.5208	27.5193	27.5203	27.5198	27.5134	27.5167	27.5173	27.5181	27.5185	27.5158	27.5154	27.5141	27.5139	27.5106	27.5127	27.5119	27.5122	27.5108	27.5132	27.5142	27.5136	27.5163	27.5199	27.5219	27.5216
27.5246	27.5228	27.5242	27.5232	27.5221	27.5224	27.5253	27.5224	27.5214	27.5236	27.5249	27.5223	27.5227	27.5237	27.5216	27.5232	27.5207	27.5258	27.5224	27.5211	27.5211	27.5236	27.5202	27.5205	27.5263	27.5208	27.5192	27.5186	27.5213	27.5221	27.5187	27.5201	27.5211	27.5234	27.5203	27.5205	27.5224	27.5217	27.5210	27.5279	27.5273
27.5248	27.5220	27.5296	27.5259	27.5208	27.5216	27.5209	27.5149	27.5174	27.5184	27.5185	27.5186	27.5149	27.5175	27.5143	27.5151	27.5159	27.5075	27.5118	27.5148	27.5159	27.5086	27.5126	27.5092	27.5078	27.5050	27.5032	27.5010	27.4999	27.4977	27.5008	27.4971	27.4955	27.4983	27.4972	27.5003	27.5084	27.5106	27.5127	27.5162	27.5134
27.5258	27.5269	27.5283	27.5263	27.5263	27.5249	27.5285	27.5259	27.5236	27.5232	27.5226	27.5226	27.5172	27.5197	27.5162	27.5186	27.5176	27.5175	27.5178	27.5192	27.5080	27.5141	27.5140	27.5146	27.5142	27.5096	27.5111	27.5091	27.5098	27.5056	27.5093	27.5080	27.5064	27.5061	27.5085	27.5097	27.5100	27.5121	27.5165	27.5190	27.5195
27.5260	27.5253	27.5256	27.5201	27.5171	27.5251	27.5237	27.5236	27.5190	27.5162	27.5128	27.5113	27.5072	27.5053	27.5017	27.5016	27.4986	27.4959	27.4977	27.4924	27.4646	27.4895	27.4838	27.4849	27.4800	27.4759	27.4687	27.4665	27.4561	27.4561	27.4568	27.4502	27.4522	27.4468	27.4493	27.4502	27.4509	27.4543	27.4642	27.4715	27.4751
27.5261	27.5261	27.5298	27.5309	27.5320	27.5335	27.5299	27.5324	27.5289	27.5297	27.5305	27.5314	27.5310	27.5313	27.5310	27.5334	27.5298	27.5274	27.5296	27.5283	27.5233	27.5266	27.5253	27.5253	27.5286	27.5275	27.5268	27.5260	27.5259	27.5177	27.5265	27.5276	27.5271	27.5299	27.5298	27.5286	27.5344	27.5313	27.5281	27.5199	27.5233
27.5269	27.5279	27.5251	27.5246	27.5128	27.5263	27.5391	27.5231	27.5204	27.5178	27.5103	27.5090	27.5012	27.5028	27.4971	27.4944	27.4944	27.4895	27.4912	27.4814	27.4645	27.4701	27.4700	27.4652	27.4664	27.4620	27.4411	27.4477	27.4437	27.4354	27.4317	27.4366	27.4358	27.4334	27.4325	27.4382	27.4369	27.4458	27.4624	27.4818	27.4836
27.5271	27.5271	27.5240	27.5273	27.5264	27.5259	27.5291	27.5249	27.5212	27.5188	27.5162	27.5149	27.5131	27.5107	27.5076	27.5074	27.5048	27.5014	27.5037	27.5001	27.4887	27.4946	27.4885	27.4899	27.4889	27.4831	27.4795	27.4769	27.4728	27.4692	27.4712	27.4648	27.4676	27.4641	27.4652	27.4669	27.4664	27.4695	27.4785	27.4871	27.4909
27.5272	27.5275	27.5251	27.5223	27.5223	27.5261	27.5272	27.5250	27.5223	27.5193	27.5159	27.5134	27.5110	27.5091	27.5063	27.5061	27.5034	27.4999	27.5015	27.4973	27.4429	27.4931	27.4974	27.5008	27.4995	27.4935	27.4861	27.4846	27.4805	27.4691	27.4870	27.4693	27.4726	27.4676	27.4711	27.4731	27.4678	27.4702	27.4853	27.5013	27.5035
27.5275	27.5257	27.5282	27.5156	27.5111	27.5281	27.5298	27.5274	27.5222	27.5172	27.5077	27.5087	27.4988	27.4994	27.5036	27.5079	27.4930	27.5344	27.5282	27.5301	27.5277	27.5280	27.5271	27.5192	27.5205	27.5115	27.5018	27.4941	27.4883	27.4808	27.4830	27.4802	27.4810	27.4780	27.4808	27.4793	27.4786	27.4830	27.4950	27.5075	27.5093
27.5276	27.5299	27.5237	27.5279	27.5280	27.5280	27.5286	27.5269	27.5280	27.5252	27.5233	27.5240	27.5245	27.5234	27.5155	27.5216	27.5193	27.5180	27.5171	27.5143	27.5124	27.5131	27.5127	27.5123	27.5100	27.5087	27.4994	27.5063	27.5144	27.5091	27.5124	27.5031	27.5047	27.5007	27.5046	27.5059	27.5060	27.5108	27.5155	27.5253	27.5478
27.5290	27.5284	27.5288	27.5084	27.5254	27.5279	27.5322	27.5263	27.5205	27.5175	27.5118	27.5098	27.5054	27.5020	27.4968	27.4973	27.4920	27.4874	27.4895	27.4826	27.4590	27.4701	27.4618	27.4680	27.4586	27.4537	27.4438	27.4430	27.4341	27.4299	27.4337	27.4224	27.4272	27.4198	27.4245	27.4260	27.4256	27.4328	27.4481	27.4626	27.4625
27.5305	27.5305	27.5288	27.5241	27.5217	27.5295	27.5266	27.5277	27.5209	27.5171	27.5135	27.5113	27.5070	27.5029	27.4980	27.4982	27.4930	27.4889	27.4900	27.4850	27.4729	27.4782	27.4893	27.4747	27.4723	27.4811	27.4787	27.4853	27.4785	27.4929	27.4590	27.4969	27.5001	27.4945	27.4975	27.4986	27.4942	27.5049	27.4723	27.4693	27.4704
27.5322	27.5311	27.5307	27.5122	27.5262	27.5297	27.5326	27.5293	27.5255	27.5217	27.5158	27.5155	27.5112	27.5097	27.5052	27.5027	27.5017	27.5010	27.5031	27.4987	27.5186	27.5262	27.5055	27.5189	27.5038	27.4987	27.4952	27.4943	27.4841	27.4798	27.4858	27.4673	27.4717	27.4666	27.4703	27.4702	27.4691	27.4738	27.4899	27.5012	27.5014
27.5322	27.5307	27.5319	27.5254	27.5234	27.5324	27.5318	27.5294	27.5239	27.5202	27.5142	27.5121	27.5036	27.5039	27.4979	27.4966	27.4923	27.4868	27.4907	27.4825	27.4580	27.4716	27.4650	27.4667	27.4624	27.4536	27.4464	27.4421	27.4346	27.4262	27.4251	27.4171	27.4165	27.4143	27.4176	27.4171	27.4167	27.4267	27.4419	27.4625	27.4605
27.5332	27.5344	27.5380	27.5354	27.5399	27.5348	27.5204	27.5321	27.5358	27.5353	27.5365	27.5447	27.5439	27.5448	27.5431	27.5404	27.5408	27.5428	27.5364	27.5368	27.5100	27.5271	27.5314	27.5281	27.5261	27.5221	27.5147	27.5136	27.5040	27.5035	27.5046	27.4977	27.5012	27.4954	27.4991	27.5005	27.4999	27.5054	27.5138	27.5248	27.5309
27.5333	27.5352	27.5336	27.5327	27.5257	27.5357	27.5427	27.5291	27.5285	27.5258	27.5183	27.5182	27.5097	27.5122	27.5057	27.5014	27.5033	27.4971	27.4995	27.4922	27.4731	27.4808	27.4809	27.4765	27.4788	27.4753	27.4597	27.4641	27.4610	27.4511	27.4544	27.4507	27.4502	27.4484	27.4483	27.4497	27.4512	27.4591	27.4734	27.4905	27.4913
27.5336	27.5342	27.5326	27.5334	27.5341	27.5341	27.5319	27.5306	27.5305	27.5296	27.5287	27.5281	27.5268	27.5261	27.5251	27.5250	27.5235	27.5228	27.5215	27.5196	27.5064	27.5171	27.5168	27.5162	27.5149	27.5121	27.5089	27.5073	27.5043	27.5010	27.5018	27.5001	27.4999	27.4943	27.4968	27.4984	27.4988	27.4998	27.5037	27.5085	27.5147
27.5343	27.5348	27.5358	27.5362	27.5367	27.5357	27.5388	27.5356	27.5338	27.5332	27.5328	27.5328	27.5306	27.5311	27.5303	27.5301	27.5297	27.5287	27.5301	27.5287	27.5232	27.5269	27.5265	27.5283	27.5284	27.5265	27.5251	27.5241	27.5230	27.5201	27.5227	27.5218	27.5214	27.5214	27.5228	27.5231	27.5241	27.5257	27.5306	27.5334	27.5327
27.5347	27.5358	27.5345	27.5321	27.5329	27.5332	27.5344	27.5334	27.5328	27.5315	27.5309	27.5317	27.5314	27.5322	27.5298	27.5304	27.5309	27.5303	27.5300	27.5286	27.5232	27.5330	27.5323	27.5328	27.5315	27.5305	27.5291	27.5289	27.5286	27.5247	27.5266	27.5261	27.5266	27.5249	27.5260	27.5270	27.5273	27.5266	27.5307	27.5333	27.5308
27.5351	27.5355	27.5274	27.5307	27.5348	27.5346	27.5318	27.5299	27.5279	27.5254	27.5232	27.5228	27.5195	27.5173	27.5141	27.5129	27.5101	27.5072	27.5071	27.5006	27.4638	27.4901	27.4849	27.4830	27.4807	27.4753	27.4693	27.4665	27.4616	27.4553	27.4542	27.4502	27.4522	27.4469	27.4503	27.4503	27.4507	27.4549	27.4644	27.4733	27.4862
27.5355	27.5349	27.5329	27.5311	27.5385	27.5381	27.5337	27.5366	27.5326	27.5301	27.5292	27.5300	27.5292	27.5247	27.5264	27.5258	27.5244	27.5229	27.5223	27.5174	27.4800	27.5089	27.5074	27.5066	27.5037	27.5012	27.4919	27.4927	27.4851	27.4820	27.4847	27.4784	27.4800	27.4753	27.4790	27.4810	27.4825	27.4871	27.4994	27.5159	27.5194
27.5356	27.5357	27.5302	27.5333	27.5309	27.5333	27.5335	27.5333	27.5299	27.5269	27.5247	27.5227	27.5213	27.5181	27.5156	27.5148	27.5109	27.5080	27.5099	27.5057	27.4861	27.4988	27.4930	27.4949	27.4928	27.4877	27.4818	27.4796	27.4721	27.4706	27.4732	27.4631	27.4657	27.4607	27.4646	27.4652	27.4638	27.4680	27.4778	27.4882	27.4921
27.5357	27.5353	27.5356	27.5342	27.5351	27.5346	27.5391	27.5356	27.5357	27.5334	27.5307	27.5315	27.5290	27.5300	27.5247	27.5266	27.5255	27.5278	27.5265	27.5251	27.5001	27.5211	27.5153	27.5158	27.5132	27.5104	27.5058	27.5057	27.5025	27.4978	27.5000	27.4966	27.4980	27.4966	27.4977	27.4997	27.4990	27.5031	27.5065	27.5166	27.5206
27.5366	27.5370	27.5338	27.5196	27.5330	27.5344	27.5360	27.5335	27.5293	27.5252	27.5201	27.5201	27.5144	27.5121	27.5070	27.5074	27.5032	27.4997	27.4999	27.4958	27.4837	27.4845	27.4834	27.4852	27.4768	27.4774	27.4928	27.4937	27.4877	27.4828	27.4873	27.4732	27.4769	27.4735	27.4761	27.4778	27.4780	27.4848	27.4985	27.4804	27.4829
27.5368	27.5374	27.5372	27.5363	27.5369	27.5378	27.5358	27.5365	27.5364	27.5350	27.5335	27.5340	27.5318	27.5332	27.5311	27.5312	27.5311	27.5303	27.5293	27.5274	27.5162	27.5285	27.5278	27.5271	27.5268	27.5255	27.5235	27.5231	27.5235	27.5180	27.5226	27.5217	27.5217	27.5202	27.5205	27.5230	27.5228	27.5263	27.5292	27.5310	27.5279
27.5370	27.5369	27.5385	27.5393	27.5408	27.5362	27.5438	27.5394	27.5331	27.5338	27.5352	27.5349	27.5343	27.5351	27.5342	27.5350	27.5335	27.5298	27.5325	27.5318	27.5324	27.5310	27.5300	27.5326	27.5298	27.5287	27.5281	27.5268	27.5250	27.5261	27.5247	27.5236	27.5238	27.5245	27.5251	27.5250	27.5246	27.5260	27.5308	27.5342	27.5352
27.5378	27.5378	27.5367	27.5277	27.5271	27.5360	27.5361	27.5333	27.5278	27.5235	27.5172	27.5152	27.5069	27.5070	27.5015	27.4993	27.4958	27.4916	27.4946	27.4869	27.4723	27.4805	27.4760	27.4802	27.4747	27.4694	27.4658	27.4623	27.4517	27.4499	27.4541	27.4442	27.4411	27.4436	27.4450	27.4415	27.4439	27.4524	27.4606	27.4806	27.4824
27.5379	27.5374	27.5357	27.5269	27.5316	27.5349	27.5355	27.5319	27.5278	27.5235	27.5181	27.5165	27.5094	27.5102	27.5041	27.5033	27.4997	27.4959	27.4961	27.4901	27.4556	27.4830	27.4833	27.4822	27.4718	27.4635	27.4541	27.4519	27.4451	27.4395	27.4382	27.4388	27.4382	27.4357	27.4397	27.4402	27.4400	27.4484	27.4522	27.4747	27.4769
27.5388	27.5388	27.5373	27.5365	27.5367	27.5381	27.5375	27.5370	27.5364	27.5352	27.5343	27.5340	27.5316	27.5319	27.5308	27.5312	27.5304	27.5303	27.5300	27.5281	27.5202	27.5240	27.5252	27.5256	27.5268	27.5243	27.5231	27.5223	27.5219	27.5157	27.5212	27.5206	27.5194	27.5168	27.5188	27.5209	27.5205	27.5227	27.5267	27.5278	27.5256
27.5390	27.5378	27.5382	27.5234	27.5233	27.5398	27.5402	27.5364	27.5331	27.5306	27.5261	27.5250	27.5207	27.5191	27.5138	27.5136	27.5116	27.5080	27.5085	27.5042	27.4785	27.4963	27.4948	27.4978	27.4912	27.4879	27.4742	27.4763	27.4691	27.4661	27.4681	27.4628	27.4639	27.4603	27.4620	27.4654	27.4651	27.4723	27.4838	27.4998	27.4987
27.5391	27.5394	27.5335	27.5382	27.5368	27.5365	27.5370	27.5351	27.5321	27.5303	27.5278	27.5273	27.5249	27.5233	27.5204	27.5196	27.5175	27.5154	27.5157	27.5133	27.4940	27.5069	27.5024	27.5027	27.5019	27.4957	27.4920	27.4895	27.4850	27.4826	27.4832	27.4781	27.4804	27.4776	27.4794	27.4800	27.4798	27.4832	27.4915	27.4990	27.5035
27.5393	27.5390	27.5383	27.5327	27.5299	27.5363	27.5351	27.5346	27.5314	27.5288	27.5253	27.5245	27.5213	27.5174	27.5130	27.5137	27.5091	27.5029	27.5054	27.5008	27.4972	27.5245	27.5198	27.5220	27.5167	27.5114	27.5040	27.5025	27.4920	27.4929	27.4951	27.4861	27.4878	27.4819	27.4859	27.4882	27.4878	27.4924	27.5003	27.5038	27.5057
27.5397	27.5394	27.5382	27.5378	27.5353	27.5393	27.5402	27.5373	27.5372	27.5345	27.5326	27.5315	27.5294	27.5288	27.5258	27.5247	27.5232	27.5215	27.5227	27.5194	27.4839	27.5137	27.5110	27.5138	27.5100	27.5072	27.5021	27.5005	27.4964	27.4915	27.4987	27.4909	27.4912	27.4890	27.4918	27.4931	27.4930	27.4969	27.5074	27.5171	27.5195
27.5417	27.5412	27.5447	27.5433	27.5492	27.5407	27.5470	27.5438	27.5346	27.5349	27.5375	27.5351	27.5335	27.5321	27.5312	27.5306	27.5288	27.5241	27.5303	27.5265	27.5315	27.5234	27.5201	27.5256	27.5263	27.5174	27.5173	27.5165	27.5127	27.5125	27.5094	27.5049	27.5074	27.5063	27.5031	27.5066	27.5041	27.5068	27.5236	27.5258	27.5275
27.5420	27.5435	27.5326	27.5416	27.5395	27.5405	27.5396	27.5386	27.5362	27.5333	27.5314	27.5306	27.5279	27.5249	27.5162	27.5159	27.5122	27.5125	27.5126	27.5104	27.5149	27.5139	27.5172	27.5079	27.5014	27.5094	27.5057	27.5053	27.4991	27.4975	27.4960	27.4917	27.4967	27.4894	27.4931	27.4976	27.4978	27.5016	27.5076	27.5132	27.5173
27.5422	27.5428	27.5415	27.5412	27.5396	27.5414	27.5378	27.5393	27.5364	27.5338	27.5323	27.5307	27.5276	27.5249	27.5247	27.5254	27.5223	27.5207	27.5200	27.5160	27.4746	27.5148	27.5121	27.5108	27.5093	27.5044	27.4961	27.4961	27.4873	27.4873	27.4868	27.4798	27.4851	27.4794	27.4827	27.4846	27.4851	27.4919	27.4965	27.5057	27.5103
27.5422	27.5421	27.5365	27.5356	27.5304	27.5386	27.5375	27.5374	27.5308	27.5268	27.5232	27.5205	27.5155	27.5113	27.5057	27.5053	27.4987	27.4933	27.4954	27.4899	27.4404	27.4736	27.4660	27.4650	27.4597	27.4556	27.4469	27.4437	27.4310	27.4326	27.4323	27.4271	27.4292	27.4218	27.4269	27.4280	27.4279	27.4342	27.4453	27.4499	27.4561
27.5424	27.5415	27.5421	27.5223	27.5222	27.5436	27.5442	27.5399	27.5362	27.5337	27.5283	27.5261	27.5216	27.5194	27.5129	27.5123	27.5096	27.5059	27.5059	27.4997	27.4683	27.4897	27.4871	27.4920	27.4826	27.4789	27.4624	27.4643	27.4588	27.4527	27.4569	27.4504	27.4506	27.4467	27.4481	27.4514	27.4507	27.4598	27.4735	27.4910	27.4889
27.5426	27.5428	27.5404	27.5259	27.5376	27.5402	27.5468	27.5394	27.5344	27.5324	27.5260	27.5240	27.5175	27.5166	27.5115	27.5105	27.5087	27.5074	27.5116	27.5034	27.5220	27.5396	27.5292	27.5392	27.5270	27.5141	27.5061	27.5020	27.4905	27.4827	27.4873	27.4714	27.4719	27.4667	27.4724	27.4705	27.4695	27.4800	27.4956	27.5192	27.5257
27.5447	27.5442	27.5451	27.5410	27.5308	27.5479	27.5463	27.5462	27.5455	27.5440	27.5372	27.5392	27.5394	27.5380	27.5342	27.5327	27.5313	27.5291	27.5286	27.5232	27.5462	27.5833	27.5815	27.5835	27.5785	27.5764	27.5688	27.5694	27.5644	27.5614	27.5686	27.5555	27.5559	27.5530	27.5570	27.5562	27.5568	27.5578	27.5719	27.5354	27.5860
27.5448	27.5444	27.5440	27.5358	27.5345	27.5395	27.5397	27.5382	27.5347	27.5314	27.5265	27.5254	27.5195	27.5195	27.5151	27.5121	27.5085	27.5036	27.5073	27.4999	27.5018	27.4474	27.4185	27.4132	27.4240	27.3992	27.3858	27.3980	NaN	NaN	NaN	NaN	NaN	NaN	NaN	NaN	NaN	NaN	NaN	NaN	NaN
27.5451	27.5445	27.5398	27.5412	27.5344	27.5420	27.5403	27.5406	27.5353	27.5314	27.5277	27.5263	27.5222	27.5185	27.5135	27.5137	27.5087	27.5042	27.5060	27.5006	27.4524	27.4854	27.4806	27.4778	27.4731	27.4684	27.4592	27.4564	27.4446	27.4449	27.4445	27.4381	27.4407	27.4343	27.4384	27.4400	27.4386	27.4462	27.4577	27.4683	27.4749
27.5453	27.5449	27.5463	27.5381	27.5338	27.5463	27.5447	27.5441	27.5393	27.5384	27.5350	27.5333	27.5321	27.5297	27.5265	27.5258	27.5237	27.5215	27.5210	27.5166	27.4876	27.5251	27.5224	27.5256	27.5215	27.5184	27.5104	27.5109	27.5056	27.5024	27.5067	27.4999	27.5009	27.4999	27.4999	27.5021	27.5028	27.5052	27.5170	27.5320	27.5370
27.5458	27.5466	27.5388	27.5381	27.5433	27.5461	27.5380	27.5389	27.5370	27.5324	27.5276	27.5277	27.5196	27.4956	27.4953	27.5034	27.4902	27.4780	27.4861	27.4830	27.4776	27.5124	27.5089	27.5036	27.5001	27.4977	27.4893	27.4878	27.4792	27.4713	27.4706	27.4660	27.4668	27.4602	27.4658	27.4637	27.4660	27.4699	27.4786	27.4823	27.4971
27.5460	27.5446	27.5407	27.5402	27.5353	27.5431	27.5439	27.5422	27.5349	27.5309	27.5269	27.5247	27.5206	27.5155	27.5096	27.5094	27.5030	27.4982	27.4995	27.4945	NaN	NaN	NaN	NaN	NaN	NaN	NaN	NaN	NaN	NaN	NaN	NaN	NaN	NaN	NaN	NaN	NaN	NaN	NaN	NaN	NaN
27.5460	27.5453	27.5447	27.5332	27.5334	27.5450	27.5448	27.5442	27.5383	27.5344	27.5319	27.5291	27.5252	27.5213	27.5164	27.5168	27.5112	27.5070	27.5103	27.5030	27.4628	27.4941	27.4876	27.4913	27.4836	27.4789	27.4701	27.4675	27.4546	27.4552	27.4560	27.4471	27.4502	27.4426	27.4480	27.4496	27.4432	27.4470	27.4644	27.4794	27.4861
27.5465	27.5462	27.5428	27.5424	27.5435	27.5430	27.5452	27.5424	27.5397	27.5362	27.5333	27.5363	27.5344	27.5286	27.5261	27.5259	27.5221	27.5216	27.5213	27.5168	27.4845	27.5233	27.5144	27.5126	27.5087	27.5001	27.4908	27.4867	27.4778	27.4728	27.4707	27.4602	27.4678	27.4600	27.4613	27.4638	27.4622	27.4665	27.4798	27.4932	27.5016
27.5469	27.5478	27.5462	27.5444	27.5323	27.5464	27.5545	27.5428	27.5400	27.5378	27.5307	27.5297	27.5228	27.5245	27.5193	27.5163	27.5155	27.5114	27.5128	27.5057	27.4918	27.4971	27.4959	27.4881	27.4950	27.4897	27.4729	27.4762	27.4720	27.4619	27.4594	27.4611	27.4620	27.4594	27.4601	27.4638	27.4641	27.4698	27.4820	27.5058	27.5002
27.5474	27.5464	27.5477	27.5467	27.5425	27.5485	27.5489	27.5486	27.5432	27.5400	27.5372	27.5365	27.5334	27.5305	27.5271	27.5271	27.5223	27.5172	27.5207	27.5136	27.4907	27.5104	27.5014	27.5020	27.4988	27.4956	27.4910	27.4875	27.4785	27.4788	27.4814	27.4824	27.4836	27.4780	27.4877	27.4861	27.5002	27.5032	27.4922	27.5039	27.5052
27.5477	27.5470	27.5540	27.5545	27.5576	27.5470	27.5555	27.5534	27.5363	27.5450	27.5515	27.5485	27.5485	27.5508	27.5515	27.5533	27.5510	27.5417	27.5519	27.5514	27.5517	27.5502	27.5503	27.5531	27.5500	27.5486	27.5493	27.5468	27.5460	27.5460	27.5445	27.5434	27.5449	27.5461	27.5469	27.5466	27.5459	27.5473	27.5522	27.5539	27.5576
27.5480	27.5487	27.5449	27.5492	27.5480	27.5477	27.5485	27.5481	27.5468	27.5446	27.5435	27.5431	27.5411	27.5404	27.5373	27.5374	27.5355	27.5344	27.5339	27.5315	27.5208	27.5324	27.5318	27.5327	27.5309	27.5281	27.5254	27.5247	27.5214	27.5190	27.5198	27.5183	27.5185	27.5208	27.5191	27.5190	27.5194	27.5226	27.5267	27.5323	27.5358
27.5488	27.5412	27.5524	27.5545	27.5494	27.5499	27.5497	27.5468	27.5445	27.5452	27.5432	27.5435	27.5390	27.5410	27.5387	27.5387	27.5395	27.5284	27.5368	27.5386	27.5389	27.5322	27.5363	27.5328	27.5306	27.5276	27.5262	27.5234	27.5224	27.5197	27.5226	27.5195	27.5185	27.5216	27.5214	27.5235	27.5297	27.5369	27.5428	27.5486	27.5397
27.5490	27.5489	27.5476	27.5469	27.5468	27.5490	27.5481	27.5478	27.5458	27.5421	27.5406	27.5373	27.5370	27.5347	27.5329	27.5332	27.5307	27.5283	27.5287	27.5255	27.4761	27.5159	27.5208	27.5197	27.5188	27.5135	27.5071	27.5064	27.5014	27.4987	27.5043	27.4957	27.4971	27.4938	27.4962	27.4974	27.4955	27.5003	27.5102	27.5236	27.5278
27.5498	27.5498	27.5487	27.5492	27.5489	27.5506	27.5501	27.5505	27.5477	27.5404	27.5385	27.5393	27.5333	27.5338	27.5320	27.5316	27.5299	27.5276	27.5280	27.5249	27.4796	27.5211	27.5222	27.5209	27.5188	27.5143	27.5085	27.5068	27.5027	27.4968	27.5003	27.4931	27.4956	27.4924	27.4929	27.4953	27.4928	27.4990	27.5084	27.5190	27.5222
27.5501	27.5479	27.5482	27.5457	27.5416	27.5521	27.5488	27.5542	27.5442	27.5422	27.5380	27.5360	27.5346	27.5319	27.5276	27.5264	27.5229	27.5201	27.5215	27.5192	27.4806	27.5087	27.5061	27.5057	27.5027	27.4972	27.4900	27.4881	27.4827	27.4792	27.4824	27.4753	27.4772	27.4731	27.4770	27.4774	27.4788	27.4815	27.4918	27.5009	27.5050
27.5502	27.5510	27.5507	27.5507	27.5504	27.5503	27.5556	27.5503	27.5475	27.5434	27.5417	27.5400	27.5368	27.5358	27.5332	27.5327	27.5304	27.5279	27.5280	27.5255	27.4956	27.5172	27.5096	27.5109	27.5097	27.5043	27.4990	27.4967	27.4925	27.4856	27.4928	27.4848	27.4855	27.4842	27.4854	27.4871	27.4864	27.4932	27.5042	27.5141	27.5191
27.5509	27.5499	27.5491	27.5202	27.5489	27.5470	27.5540	27.5464	27.5398	27.5367	27.5314	27.5289	27.5241	27.5214	27.5155	27.5156	27.5088	27.5034	27.5065	27.4989	27.4781	27.4864	27.4791	27.4864	27.4758	27.4676	27.4569	27.4533	27.4460	27.4384	27.4455	27.4297	27.4336	27.4287	27.4329	27.4335	27.4328	27.4411	27.4580	27.4752	27.4804
27.5510	27.5512	27.5487	27.5479	27.5387	27.5495	27.5631	27.5463	27.5426	27.5407	27.5316	27.5307	27.5254	27.5275	27.5222	27.5202	27.5190	27.5146	27.5167	27.5057	27.4892	27.4957	27.4947	27.4869	27.4942	27.4889	27.4690	27.4768	27.4749	27.4637	27.4608	27.4645	27.4641	27.4624	27.4625	27.4651	27.4646	27.4743	27.4862	27.5027	27.5047
27.5532	27.5526	27.5513	27.5476	27.5440	27.5508	27.5511	27.5495	27.5433	27.5399	27.5348	27.5313	27.5265	27.5216	27.5154	27.5163	27.5100	27.5086	27.5061	27.5034	27.5253	27.5018	27.5012	27.4965	27.4914	27.4894	27.4778	27.4761	27.4658	27.4656	27.4666	27.4583	27.4593	27.4558	27.4571	27.4597	27.4604	27.4640	27.4841	27.4910	27.5010
27.5532	27.5539	27.5536	27.5281	27.5415	27.5528	27.5534	27.5485	27.5464	27.5439	27.5390	27.5377	27.5325	27.5301	27.5246	27.5246	27.5216	27.5170	27.5159	27.5105	NaN	NaN	NaN	NaN	NaN	NaN	NaN	NaN	NaN	NaN	NaN	NaN	NaN	NaN	NaN	NaN	NaN	NaN	NaN	NaN	NaN
27.5539	27.5552	27.5443	27.5542	27.5540	27.5537	27.5534	27.5519	27.5494	27.5464	27.5424	27.5426	27.5381	27.5358	27.5325	27.5315	27.5277	27.5265	27.5242	27.5190	27.4950	27.5122	27.5074	27.5057	27.5037	27.4972	27.4922	27.4889	27.4825	27.4798	27.4785	27.4767	27.4796	27.4766	27.4792	27.4794	27.4781	27.4825	27.4928	27.5025	27.5090
27.5545	27.5545	27.5545	27.5543	27.5547	27.5545	27.5569	27.5535	27.5528	27.5526	27.5521	27.5526	27.5499	27.5503	27.5503	27.5499	27.5489	27.5489	27.5497	27.5489	27.5436	27.5470	27.5442	27.5458	27.5452	27.5434	27.5419	27.5414	27.5404	27.5388	27.5398	27.5389	27.5380	27.5388	27.5407	27.5408	27.5397	27.5412	27.5457	27.5488	27.5485
27.5546	27.5544	27.5500	27.5519	27.5470	27.5524	27.5524	27.5517	27.5458	27.5424	27.5391	27.5368	27.5332	27.5290	27.5235	27.5235	27.5179	27.5116	27.5145	27.5085	27.4624	27.4912	27.4842	27.4841	27.4809	27.4751	27.4679	27.4648	27.4547	27.4557	27.4568	27.4500	27.4524	27.4470	27.4514	27.4524	27.4520	27.4583	27.4699	27.4804	27.4868
27.5553	27.5564	27.5587	27.5584	27.5609	27.5582	27.5598	27.5597	27.5530	27.5546	27.5564	27.5563	27.5552	27.5558	27.5545	27.5560	27.5545	27.5497	27.5540	27.5532	27.5535	27.5511	27.5505	27.5517	27.5502	27.5490	27.5489	27.5461	27.5443	27.5436	27.5427	27.5423	27.5426	27.5435	27.5436	27.5433	27.5442	27.5459	27.5501	27.5525	27.5534
27.5564	27.5554	27.5562	27.5416	27.5507	27.5540	27.5599	27.5538	27.5474	27.5462	27.5410	27.5398	27.5374	27.5353	27.5381	27.5310	27.5383	27.5334	27.5358	27.5311	27.5116	27.5278	27.5247	27.5305	27.5228	27.5183	27.5063	27.5054	27.4975	27.4950	27.4983	27.4942	27.5037	27.4969	27.4998	27.4971	27.4941	27.5009	27.5089	27.5250	27.5232
27.5567	27.5573	27.5567	27.5623	27.5615	27.5615	27.5625	27.5606	27.5574	27.5543	27.5514	27.5510	27.5485	27.5462	27.5440	27.5436	27.5403	27.5393	27.5387	27.5361	27.5113	27.5289	27.5275	27.5276	27.5261	27.5209	27.5156	27.5128	27.5081	27.5053	27.5048	27.5012	27.5049	27.5011	27.5029	27.5048	27.5055	27.5083	27.5157	27.5208	27.5295
27.5569	27.5554	27.5560	27.5538	27.5615	27.5553	27.5706	27.5532	27.5490	27.5478	27.5487	27.5450	27.5628	27.5646	27.5483	27.5454	27.5452	27.5324	27.5427	27.5376	27.5268	27.5405	27.5229	27.5364	27.5220	27.5097	27.5037	27.4975	27.4821	27.4767	27.4889	27.4468	27.4461	27.4451	27.4516	27.4481	27.4481	27.4540	27.4691	27.4853	27.4885
27.5573	27.5582	27.5500	27.5579	27.5581	27.5582	27.5563	27.5555	27.5530	27.5499	27.5471	27.5455	27.5426	27.5394	27.5360	27.5353	27.5320	27.5291	27.5283	27.5237	27.4938	27.5115	27.5102	27.5079	27.5068	27.5005	27.4960	27.4917	27.4864	27.4831	27.4821	27.4760	27.4774	27.4781	27.4781	27.4791	27.4786	27.4817	27.4918	27.5063	27.5098
27.5580	27.5565	27.5603	27.5367	27.5545	27.5566	27.5663	27.5561	27.5493	27.5456	27.5410	27.5374	27.5338	27.5295	27.5238	27.5271	27.5194	27.5165	27.5189	27.5114	27.4942	27.5025	27.4942	27.5041	27.4928	27.4875	27.4777	27.4767	27.4726	27.4676	27.4683	27.4597	27.4629	27.4590	27.4608	27.4627	27.4665	27.4686	27.4818	27.5007	27.5024
27.5589	27.5590	27.5594	27.5546	27.5515	27.5594	27.5591	27.5550	27.5537	27.5527	27.5502	27.5480	27.5461	27.5446	27.5412	27.5413	27.5389	27.5358	27.5367	27.5334	27.5069	27.5344	27.5312	27.5361	27.5313	27.5282	27.5234	27.5208	27.5224	27.5147	27.5515	27.5458	27.5460	27.5426	27.5467	27.5464	27.5229	27.5199	27.5602	27.5750	27.5771
27.5596	27.5671	27.5579	27.5435	27.5577	27.5593	27.5580	27.5584	27.5602	27.5571	27.5597	27.5586	27.5534	27.5504	27.5450	27.5442	27.5409	27.5388	27.5367	27.5318	27.4740	27.5140	27.5132	27.5132	27.5072	27.5044	27.4943	27.4930	27.4867	27.4862	27.4825	27.4875	27.4895	27.4839	27.4836	27.4825	27.4821	27.4873	27.4969	27.5124	27.5172
27.5597	27.5604	27.5605	27.5609	27.5612	27.5603	27.5610	27.5598	27.5601	27.5594	27.5589	27.5601	27.5581	27.5588	27.5592	27.5596	27.5590	27.5574	27.5588	27.5584	27.5592	27.5581	27.5585	27.5588	27.5587	27.5581	27.5588	27.5573	27.5578	27.5576	27.5572	27.5575	27.5575	27.5574	27.5572	27.5571	27.5566	27.5577	27.5590	27.5583	27.5564
27.5603	27.5613	27.5610	27.5619	27.5624	27.5623	27.5678	27.5608	27.5579	27.5556	27.5532	27.5528	27.5486	27.5485	27.5450	27.5445	27.5434	27.5415	27.5402	27.5380	27.5067	27.5317	27.5238	27.5251	27.5236	27.5184	27.5142	27.5114	27.5086	27.5040	27.5074	27.5049	27.5046	27.5034	27.5036	27.5063	27.5078	27.5126	27.5204	27.5297	27.5362
27.5604	27.5605	27.5568	27.5607	27.5610	27.5604	27.5607	27.5602	27.5583	27.5568	27.5557	27.5552	27.5521	27.5530	27.5524	27.5515	27.5507	27.5495	27.5504	27.5487	27.5376	27.5480	27.5469	27.5464	27.5462	27.5437	27.5439	27.5411	27.5386	27.5369	27.5378	27.5362	27.5361	27.5349	27.5345	27.5350	27.5340	27.5352	27.5387	27.5421	27.5460
27.5608	27.5660	27.5660	27.5513	27.5564	27.5680	27.5645	27.5637	27.5651	27.5693	27.5733	27.5741	27.5729	27.5700	27.5649	27.5649	27.5572	27.5514	27.5515	27.5441	27.5197	27.5350	27.5285	27.5294	27.5232	27.5190	27.5059	27.5023	27.4974	27.4822	27.4790	27.4783	27.4787	27.4729	27.4769	27.4783	27.4806	27.4864	27.4997	27.5106	27.5120
27.5617	27.5624	27.5618	27.5622	27.5622	27.5633	27.5639	27.5621	27.5590	27.5531	27.5517	27.5483	27.5464	27.5452	27.5430	27.5428	27.5409	27.5383	27.5390	27.5358	27.4909	27.5248	27.5281	27.5275	27.5263	27.5203	27.5148	27.5129	27.4941	27.4784	27.4809	27.4744	27.4745	27.4754	27.4756	27.4758	27.4760	27.4800	27.4910	27.5259	27.5286
27.5622	27.5570	27.5576	27.5545	27.5550	27.5558	27.5531	27.5560	27.5577	27.5581	27.5611	27.5582	27.5588	27.5592	27.5594	27.5589	27.5574	27.5576	27.5581	27.5541	27.5358	27.5566	27.5570	27.5562	27.5546	27.5519	27.5480	27.5470	27.5456	27.5417	27.5469	27.5448	27.5433	27.5392	27.5449	27.5465	27.5477	27.5536	27.5575	27.5597	27.5697
27.5630	27.5624	27.5591	27.5516	27.5581	27.5573	27.5634	27.5556	27.5519	27.5484	27.5440	27.5433	27.5393	27.5311	27.5269	27.5235	27.5213	27.5161	27.5155	27.5084	27.4972	27.5554	27.4984	27.5506	27.4971	27.4830	27.4733	27.4704	27.4621	27.4542	27.4524	27.4495	27.4517	27.4477	27.4518	27.4509	27.4541	27.4620	27.4683	27.4830	27.4843
27.5634	27.5638	27.5635	27.5648	27.5649	27.5647	27.5672	27.5641	27.5631	27.5617	27.5592	27.5587	27.5563	27.5560	27.5547	27.5546	27.5535	27.5517	27.5513	27.5505	27.5283	27.5471	27.5447	27.5442	27.5433	27.5402	27.5393	27.5391	27.5374	27.5338	27.5362	27.5337	27.5340	27.5318	27.5342	27.5347	27.5344	27.5385	27.5468	27.5483	27.5535
27.5643	27.5605	27.5603	27.5647	27.5639	27.5589	27.5665	27.5611	27.5556	27.5530	27.5476	27.5395	27.5388	27.5313	27.5332	27.5329	27.5264	27.5218	27.5251	27.5197	27.4865	27.5135	27.5047	27.5048	27.5023	27.4944	27.4877	27.4849	27.4782	27.4743	27.4734	27.4649	27.4726	27.4661	27.4673	27.4707	27.4699	27.4742	27.4855	27.4981	27.5051
27.5643	27.5650	27.5599	27.5644	27.5629	27.5635	27.5644	27.5626	27.5579	27.5540	27.5509	27.5485	27.5462	27.5438	27.5405	27.5398	27.5366	27.5338	27.5348	27.5320	27.4930	27.5230	27.5159	27.5168	27.5151	27.5076	27.5005	27.4982	27.4896	27.4866	27.4897	27.4815	27.4876	27.4822	27.4843	27.4850	27.4852	27.4888	27.4984	27.5083	27.5118
27.5658	27.5657	27.5592	27.5669	27.5676	27.5669	27.5674	27.5652	27.5612	27.5592	27.5555	27.5548	27.5502	27.5495	27.5461	27.5449	27.5407	27.5377	27.5373	27.5335	27.5328	27.5264	27.5216	27.5217	27.5193	27.5152	27.5102	27.5105	27.5054	27.5042	27.5035	27.5035	27.5024	27.5034	27.5035	27.5034	27.5050	27.5083	27.5077	27.5129	27.5211
27.5658	27.5650	27.5660	27.5380	27.5514	27.5641	27.5644	27.5631	27.5584	27.5558	27.5516	27.5498	27.5463	27.5428	27.5371	27.5370	27.5335	27.5296	27.5298	27.5246	27.4909	27.5164	27.5073	27.5099	27.5019	27.4982	27.4866	27.4865	27.4769	27.4730	27.4746	27.4679	27.4685	27.4637	27.4667	27.4690	27.4704	27.4768	27.4914	27.5123	27.5186
27.5659	27.5626	27.5647	27.5571	27.5649	27.5614	27.5626	27.5613	27.5582	27.5578	27.5562	27.5567	27.5502	27.5513	27.5476	27.5472	27.5443	27.5433	27.5414	27.5386	27.5406	27.5350	27.5321	27.5331	27.5297	27.5265	27.5247	27.5206	27.5165	27.5130	27.5132	27.5081	27.5138	27.5100	27.5109	27.5142	27.5141	27.5181	27.5278	27.5324	27.5299
27.5661	27.5650	27.5586	27.5606	27.5547	27.5659	27.5590	27.5640	27.5609	27.5581	27.5563	27.5539	27.5515	27.5482	27.5444	27.5438	27.5395	27.5365	27.5384	27.5329	27.4843	27.5097	27.5050	27.5038	27.4984	27.4987	27.4965	27.4964	27.4932	27.4946	27.4957	27.4895	27.4930	27.4865	27.4892	27.4907	27.4916	27.4971	27.5084	27.5198	27.5251
27.5669	27.5677	27.5641	27.5699	27.5675	27.5670	27.5713	27.5654	27.5612	27.5565	27.5531	27.5513	27.5488	27.5457	27.5419	27.5407	27.5378	27.5332	27.5359	27.5313	27.5020	27.5225	27.5123	27.5144	27.5132	27.5045	27.4981	27.4967	27.4920	27.4888	27.4907	27.4830	27.4869	27.4826	27.4845	27.4859	27.4856	27.4894	27.4995	27.5114	27.5151
27.5669	27.5685	27.5637	27.5679	27.5689	27.5689	27.5687	27.5676	27.5658	27.5639	27.5614	27.5616	27.5579	27.5582	27.5559	27.5558	27.5540	27.5535	27.5532	27.5499	27.5342	27.5483	27.5478	27.5487	27.5466	27.5441	27.5421	27.5405	27.5395	27.5349	27.5379	27.5367	27.5353	27.5310	27.5345	27.5353	27.5361	27.5392	27.5471	27.5480	27.5551
27.5670	27.5669	27.5630	27.5634	27.5468	27.5663	27.5858	27.5634	27.5607	27.5585	27.5535	27.5515	27.5453	27.5459	27.5400	27.5387	27.5385	27.5337	27.5386	27.5273	27.5095	27.5196	27.5213	27.5097	27.5230	27.5174	27.4980	27.5083	27.5055	27.4955	27.4971	27.4966	27.4967	27.4954	27.4970	27.5020	27.5016	27.5124	27.5248	27.5399	27.5427
27.5695	27.5691	27.5677	27.5667	27.5624	27.5685	27.5684	27.5674	27.5626	27.5596	27.5570	27.5545	27.5514	27.5485	27.5445	27.5441	27.5398	27.5353	27.5378	27.5313	27.4982	27.5239	27.5168	27.5159	27.5117	27.5067	27.5003	27.4971	27.4884	27.4878	27.4910	27.4824	27.4842	27.4794	27.4828	27.4841	27.4851	27.4897	27.5045	27.5169	27.5218
27.5695	27.5691	27.5689	27.5576	27.5562	27.5684	27.5664	27.5677	27.5627	27.5604	27.5577	27.5547	27.5512	27.5478	27.5432	27.5419	27.5380	27.5352	27.5349	27.5296	27.4843	27.5206	27.5173	27.5177	27.5116	27.5080	27.5004	27.4980	27.4898	27.4832	27.4851	27.4774	27.4785	27.4742	27.4785	27.4790	27.4806	27.4841	27.5000	27.5158	27.5217
27.5695	27.5683	27.5652	27.5676	27.5614	27.5659	27.5652	27.5650	27.5601	27.5566	27.5544	27.5527	27.5487	27.5452	27.5427	27.5409	27.5367	27.5322	27.5331	27.5280	27.5480	27.5688	27.5633	27.5601	27.5531	27.5476	27.5294	27.5210	27.4922	27.4890	27.4845	27.4823	27.4846	27.4673	27.4772	27.4798	27.4822	27.4870	27.5016	27.5279	27.5463
27.5707	27.5712	27.5602	27.5692	27.5679	27.5680	27.5665	27.5673	27.5648	27.5611	27.5579	27.5567	27.5528	27.5495	27.5462	27.5448	27.5422	27.5387	27.5405	27.5375	27.5140	27.5300	27.5294	27.5268	27.5257	27.5206	27.5151	27.5131	27.5075	27.5046	27.5049	27.4994	27.5041	27.4992	27.5015	27.5047	27.5033	27.5079	27.5158	27.5252	27.5302
27.5713	27.5751	27.5767	27.5730	27.5668	27.5677	27.5608	27.5728	27.5918	27.5919	27.5954	27.5943	27.5942	27.5991	27.5974	27.5990	27.5964	27.5829	27.5961	27.5989	27.5975	27.5931	27.5948	27.5933	27.5932	27.5900	27.5885	27.5850	27.5834	27.5809	27.5839	27.5813	27.5801	27.5822	27.5836	27.5847	27.5913	27.5996	27.6076	27.6150	27.6071
27.5717	27.5636	27.5786	27.5762	27.5712	27.5707	27.5702	27.5676	27.5627	27.5648	27.5639	27.5640	27.5588	27.5622	27.5594	27.5590	27.5613	27.5501	27.5560	27.5589	27.5598	27.5504	27.5563	27.5517	27.5504	27.5480	27.5465	27.5444	27.5450	27.5410	27.5440	27.5413	27.5413	27.5433	27.5445	27.5486	27.5573	27.5606	27.5646	27.5707	27.5673
27.5719	27.5717	27.5710	27.5709	27.5749	27.5695	27.5694	27.5685	27.5632	27.5620	27.5625	27.5610	27.5549	27.5554	27.5517	27.5508	27.5497	27.5458	27.5455	27.5414	27.5419	27.5375	27.5348	27.5338	27.5315	27.5281	27.5250	27.5218	27.5173	27.5128	27.5125	27.5092	27.5116	27.5097	27.5106	27.5141	27.5129	27.5175	27.5289	27.5350	27.5311
27.5720	27.5716	27.5708	27.5660	27.5614	27.5718	27.5700	27.5711	27.5667	27.5643	27.5617	27.5588	27.5559	27.5527	27.5491	27.5473	27.5448	27.5418	27.5423	27.5375	27.5094	27.5300	27.5246	27.5241	27.5201	27.5167	27.5097	27.5064	27.5020	27.4976	27.5014	27.4945	27.4952	27.4920	27.4950	27.4957	27.4967	27.4995	27.5124	27.5269	27.5336
27.5724	27.5731	27.5714	27.5716	27.5728	27.5716	27.5715	27.5708	27.5699	27.5688	27.5664	27.5665	27.5625	27.5631	27.5613	27.5618	27.5603	27.5588	27.5589	27.5557	27.5406	27.5522	27.5514	27.5502	27.5483	27.5460	27.5424	27.5405	27.5388	27.5348	27.5352	27.5334	27.5338	27.5289	27.5329	27.5337	27.5343	27.5373	27.5443	27.5488	27.5502
27.5729	27.5720	27.5720	27.5667	27.5647	27.5716	27.5716	27.5714	27.5658	27.5628	27.5598	27.5577	27.5547	27.5514	27.5472	27.5480	27.5445	27.5408	27.5431	27.5372	27.5095	27.5273	27.5213	27.5224	27.5172	27.5135	27.5077	27.5059	27.4973	27.4968	27.4979	27.4926	27.4935	27.4881	27.4922	27.4935	27.4930	27.4980	27.5089	27.5179	27.5217
27.5729	27.5720	27.5712	27.5699	27.5660	27.5709	27.5747	27.5705	27.5652	27.5638	27.5613	27.5584	27.5564	27.5536	27.5495	27.5490	27.5455	27.5408	27.5436	27.5374	27.5294	27.5509	27.5299	27.5434	27.5397	27.5306	27.5271	27.5246	27.5122	27.5121	27.5144	27.4995	27.4975	27.4877	27.4914	27.4917	27.4907	27.4952	27.5294	27.5437	27.5498
27.5739	27.5731	27.5738	27.5643	27.5702	27.5746	27.5757	27.5726	27.5675	27.5644	27.5596	27.5571	27.5540	27.5504	27.5454	27.5470	27.5421	27.5365	27.5381	27.5329	27.5425	27.5301	27.5201	27.5268	27.5189	27.5132	27.5217	27.5278	27.5234	27.5219	27.5258	27.5150	27.5172	27.5138	27.5162	27.5166	27.5166	27.5209	27.5060	27.5131	27.5132
27.5748	27.5664	27.5726	27.5760	27.5638	27.5663	27.5661	27.5639	27.5594	27.5592	27.5584	27.5564	27.5573	27.5553	27.5593	27.5532	27.5519	27.5487	27.5510	27.5506	27.5496	27.5525	27.5468	27.5482	27.5486	27.5446	27.5513	27.5454	27.5426	27.5419	27.5436	27.5417	27.5436	27.5402	27.5420	27.5436	27.5567	27.5483	27.5610	27.5752	27.5588
27.5754	27.5770	27.5793	27.5833	27.5762	27.5791	27.5794	27.5716	27.5744	27.5703	27.5703	27.5709	27.5679	27.5684	27.5448	27.5611	27.5339	27.5468	27.5410	27.5308	27.5498	27.5578	27.5605	27.5577	27.5567	27.5497	27.5523	27.5442	27.5398	27.5394	27.5433	27.5417	27.5351	27.5280	27.5407	27.5348	27.5283	27.5384	27.5366	27.5399	27.5634
27.5760	27.5772	27.5663	27.5758	27.5770	27.5765	27.5768	27.5740	27.5714	27.5702	27.5673	27.5673	27.5634	27.5628	27.5604	27.5592	27.5569	27.5549	27.5552	27.5513	27.5287	27.5475	27.5382	27.5388	27.5365	27.5326	27.5268	27.5235	27.5176	27.5130	27.5157	27.5134	27.5148	27.5109	27.5158	27.5149	27.5146	27.5190	27.5296	27.5394	27.5486
27.5770	27.5778	27.5703	27.5780	27.5777	27.5777	27.5769	27.5751	27.5737	27.5715	27.5691	27.5696	27.5666	27.5665	27.5647	27.5644	27.5630	27.5618	27.5613	27.5587	27.5382	27.5562	27.5542	27.5545	27.5526	27.5492	27.5466	27.5453	27.5415	27.5396	27.5400	27.5373	27.5381	27.5352	27.5381	27.5376	27.5390	27.5413	27.5462	27.5494	27.5550
27.5774	27.5760	27.5744	27.5715	27.5670	27.5743	27.5752	27.5741	27.5695	27.5659	27.5643	27.5619	27.5588	27.5552	27.5509	27.5510	27.5473	27.5445	27.5469	27.5413	27.5564	27.5421	27.5407	27.5391	27.5367	27.5374	27.5321	27.5301	27.5281	27.5263	27.5274	27.5330	27.5258	27.5371	27.5339	27.5336	27.5288	27.5361	27.5339	27.5431	27.5462
27.5780	27.5773	27.5771	27.5776	27.5788	27.5776	27.5782	27.5761	27.5737	27.5725	27.5699	27.5701	27.5659	27.5655	27.5633	27.5633	27.5610	27.5580	27.5586	27.5551	27.5410	27.5493	27.5450	27.5456	27.5429	27.5395	27.5361	27.5334	27.5290	27.5238	27.5253	27.5209	27.5211	27.5171	27.5223	27.5215	27.5210	27.5248	27.5352	27.5420	27.5485
27.5780	27.5789	27.5733	27.5773	27.5760	27.5772	27.5764	27.5751	27.5700	27.5654	27.5614	27.5543	27.5514	27.5445	27.5446	27.5444	27.5386	27.5349	27.5361	27.5303	27.4880	27.5199	27.5131	27.5119	27.5090	27.5014	27.4933	27.4906	27.4819	27.4788	27.4776	27.4692	27.4747	27.4681	27.4703	27.4725	27.4714	27.4766	27.4872	27.5016	27.5084
27.5781	27.5768	27.5777	27.5605	27.5666	27.5759	27.5760	27.5736	27.5694	27.5676	27.5657	27.5644	27.5640	27.5621	27.5557	27.5553	27.5542	27.5519	27.5530	27.5507	27.5150	27.5316	27.5264	27.5299	27.5225	27.5193	27.5096	27.5097	27.5031	27.4978	27.5039	27.4930	27.4936	27.4909	27.4931	27.4941	27.4960	27.4978	27.5129	27.5278	27.5337
27.5782	27.5787	27.5760	27.5635	27.5734	27.5780	27.5736	27.5732	27.5688	27.5695	27.5665	27.5632	27.5629	27.5663	27.5591	27.5641	27.5641	27.5648	27.5625	27.5624	27.5436	27.5561	27.5642	27.5513	27.5565	27.5530	27.5528	27.5499	27.5448	27.5444	27.5521	27.5496	27.5483	27.5514	27.5535	27.5686	27.5776	27.5910	27.5744	27.5783	27.5770
27.5784	27.5799	27.5705	27.5787	27.5790	27.5786	27.5784	27.5761	27.5750	27.5725	27.5699	27.5699	27.5659	27.5649	27.5617	27.5612	27.5590	27.5577	27.5558	27.5534	27.5335	27.5480	27.5435	27.5434	27.5421	27.5368	27.5329	27.5302	27.5254	27.5217	27.5219	27.5154	27.5166	27.5140	27.5149	27.5183	27.5224	27.5251	27.5337	27.5401	27.5461
27.5786	27.5802	27.5681	27.5779	27.5784	27.5786	27.5781	27.5776	27.5750	27.5715	27.5683	27.5680	27.5634	27.5630	27.5602	27.5583	27.5561	27.5539	27.5533	27.5498	27.5148	27.5412	27.5380	27.5368	27.5344	27.5292	27.5235	27.5219	27.5156	27.5108	27.5108	27.5074	27.5083	27.5055	27.5069	27.5074	27.5105	27.5146	27.5232	27.5303	27.5393
27.5801	27.5799	27.5783	27.5784	27.5746	27.5807	27.5940	27.5793	27.5765	27.5751	27.5639	27.5667	27.5572	27.5594	27.5528	27.5504	27.5512	27.5460	27.5485	27.5386	27.5156	27.5236	27.5228	27.5230	27.5252	27.5197	27.5065	27.5134	27.5103	27.4997	27.5037	27.5008	27.4997	27.4990	27.4987	27.5045	27.5067	27.5176	27.5328	27.5584	27.5589
27.5804	27.5798	27.5821	27.5811	27.5813	27.5808	27.5832	27.5796	27.5784	27.5781	27.5771	27.5768	27.5747	27.5753	27.5749	27.5742	27.5739	27.5735	27.5745	27.5741	27.5702	27.5719	27.5715	27.5727	27.5738	27.5707	27.5702	27.5696	27.5683	27.5664	27.5676	27.5665	27.5667	27.5674	27.5685	27.5695	27.5662	27.5684	27.5731	27.5776	27.5744
27.5808	27.5678	27.5859	27.5878	27.5779	27.5761	27.5779	27.5738	27.5679	27.5644	27.5615	27.5620	27.5558	27.5572	27.5598	27.5618	27.5583	27.5379	27.5490	27.5502	27.5498	27.5422	27.5523	27.5452	27.5464	27.5396	27.5362	27.5323	27.5300	27.5265	27.5329	27.5241	27.5271	27.5300	27.5347	27.5372	27.5588	27.5579	27.5754	27.5904	27.5812
27.5812	27.5819	27.5777	27.5837	27.5816	27.5808	27.5831	27.5799	27.5748	27.5706	27.5674	27.5658	27.5632	27.5600	27.5553	27.5542	27.5506	27.5459	27.5497	27.5437	27.5086	27.5366	27.5276	27.5297	27.5272	27.5184	27.5109	27.5084	27.5033	27.4979	27.5001	27.4921	27.4961	27.4911	27.4935	27.4954	27.4986	27.5020	27.5132	27.5256	27.5308
27.5814	27.5845	27.5593	27.5733	27.5762	27.5816	27.5724	27.5804	27.5833	27.5801	27.5782	27.5794	27.5757	27.5752	27.5742	27.5684	27.5681	27.5685	27.5655	27.5626	27.5215	27.5407	27.5532	27.5361	27.5331	27.5371	27.5272	27.5369	27.5348	27.5331	27.5328	27.5333	27.5323	27.5340	27.5361	27.5370	27.5397	27.5419	27.5289	27.5367	27.5423
27.5824	27.5831	27.5808	27.5826	27.5843	27.5835	27.5834	27.5821	27.5809	27.5791	27.5773	27.5772	27.5742	27.5744	27.5718	27.5720	27.5712	27.5699	27.5702	27.5679	27.5563	27.5671	27.5649	27.5653	27.5634	27.5615	27.5585	27.5570	27.5547	27.5496	27.5522	27.5509	27.5502	27.5473	27.5511	27.5516	27.5530	27.5561	27.5645	27.5667	27.5720
27.5824	27.5835	27.5789	27.5795	27.5660	27.5825	27.5938	27.5789	27.5757	27.5731	27.5682	27.5671	27.5603	27.5618	27.5546	27.5518	27.5522	27.5475	27.5496	27.5395	27.5243	27.5325	27.5355	27.5242	27.5323	27.5269	27.5122	27.5209	27.5186	27.5124	27.5061	27.5109	27.5124	27.5116	27.5093	27.5148	27.5143	27.5262	27.5349	27.5481	27.5517
27.5826	27.5825	27.5817	27.5611	27.5659	27.5818	27.5812	27.5797	27.5753	27.5726	27.5694	27.5670	27.5642	27.5605	27.5560	27.5551	27.5533	27.5503	27.5498	27.5447	27.5372	27.5344	27.5315	27.5344	27.5269	27.5242	27.5146	27.5147	27.5074	27.5014	27.5063	27.5005	27.5010	27.4964	27.5004	27.5020	27.5048	27.5077	27.5213	27.5352	27.5404
27.5853	27.5856	27.5845	27.5836	27.5853	27.5834	27.5834	27.5832	27.5833	27.5814	27.5793	27.5806	27.5780	27.5784	27.5759	27.5769	27.5761	27.5761	27.5755	27.5747	27.5622	27.5694	27.5701	27.5676	27.5676	27.5649	27.5638	27.5619	27.5611	27.5582	27.5593	27.5577	27.5584	27.5555	27.5590	27.5589	27.5600	27.5620	27.5671	27.5688	27.5719
27.5861	27.5736	27.5874	27.5941	27.5825	27.5814	27.5839	27.5812	27.5741	27.5722	27.5682	27.5704	27.5638	27.5655	27.5646	27.5659	27.5641	27.5408	27.5571	27.5620	27.5599	27.5511	27.5580	27.5478	27.5479	27.5428	27.5395	27.5372	27.5355	27.5317	27.5382	27.5289	27.5292	27.5316	27.5316	27.5355	27.5521	27.5548	27.5737	27.5897	27.5744
27.5871	27.5873	27.5823	27.5899	27.5878	27.5844	27.5906	27.5838	27.5784	27.5740	27.5700	27.5676	27.5621	27.5587	27.5542	27.5531	27.5487	27.5435	27.5450	27.5398	27.5146	27.5308	27.5207	27.5215	27.5177	27.5100	27.5027	27.5001	27.4935	27.4863	27.4875	27.4802	27.4835	27.4778	27.4814	27.4813	27.4807	27.4841	27.4941	27.5071	27.5198
27.5871	27.5877	27.5823	27.5858	27.5835	27.5857	27.5830	27.5830	27.5787	27.5742	27.5708	27.5599	27.5601	27.5560	27.5540	27.5543	27.5484	27.5434	27.5453	27.5400	27.4870	NaN	NaN	NaN	NaN	NaN	NaN	NaN	NaN	NaN	NaN	NaN	NaN	NaN	NaN	NaN	NaN	NaN	NaN	NaN	NaN
27.5872	27.5892	27.5810	27.5879	27.5862	27.5870	27.5859	27.5838	27.5787	27.5733	27.5682	27.5589	27.5544	27.5456	27.5480	27.5464	27.5414	27.5357	27.5382	27.5318	27.4907	27.5187	27.5116	27.5092	27.5061	27.4976	27.4895	27.4861	27.4781	27.4735	27.4716	27.4608	27.4696	27.4618	27.4629	27.4661	27.4653	27.4685	27.4818	27.4958	27.5034
27.5883	27.5890	27.5854	27.5910	27.5879	27.5865	27.5925	27.5854	27.5810	27.5769	27.5736	27.5714	27.5672	27.5640	27.5599	27.5589	27.5546	27.5493	27.5529	27.5467	27.5143	27.5317	27.5214	27.5245	27.5230	27.5135	27.5076	27.5045	27.4995	27.4958	27.4981	27.4894	27.4919	27.4892	27.4906	27.4924	27.4937	27.4978	27.5080	27.5185	27.5237
27.5900	27.5901	27.5863	27.5933	27.5932	27.5926	27.5949	27.5904	27.5861	27.5834	27.5809	27.5795	27.5758	27.5742	27.5713	27.5700	27.5652	27.5615	27.5610	27.5568	27.5502	27.5551	27.5506	27.5508	27.5483	27.5443	27.5400	27.5377	27.5318	27.5267	27.5276	27.5220	27.5228	27.5183	27.5226	27.5209	27.5208	27.5239	27.5352	27.5425	27.5477
27.5904	27.5898	27.5884	27.5861	27.5823	27.5890	27.5878	27.5888	27.5849	27.5816	27.5804	27.5791	27.5755	27.5746	27.5730	27.5723	27.5703	27.5701	27.5662	27.5620	27.5475	27.5592	27.5669	27.5609	27.5603	27.5586	27.5528	27.5502	27.5429	27.5418	27.5432	27.5354	27.5383	27.5320	27.5363	27.5371	27.5327	27.5385	27.5490	27.5598	27.5652
27.5911	27.5911	27.5922	27.5760	27.5881	27.5916	27.5987	27.5898	27.5826	27.5788	27.5709	27.5675	27.5599	27.5565	27.5498	27.5536	27.5452	27.5394	27.5453	27.5347	27.5147	27.5220	27.5121	27.5271	27.5169	27.5097	27.5057	27.5045	27.4970	27.4933	27.4987	27.4849	27.4875	27.4820	27.4850	27.4844	27.4852	27.4935	27.5044	27.5120	27.5108
27.5924	27.5932	27.5842	27.5874	27.5873	27.5866	27.5879	27.5863	27.5847	27.5825	27.5809	27.5808	27.5776	27.5776	27.5759	27.5753	27.5741	27.5725	27.5726	27.5688	27.5489	27.5664	27.5650	27.5666	27.5652	27.5607	27.5574	27.5543	27.5499	27.5434	27.5467	27.5435	27.5440	27.5408	27.5438	27.5451	27.5437	27.5491	27.5581	27.5602	27.5653
27.5931	27.5932	27.5948	27.5942	27.5953	27.5948	27.5936	27.5941	27.5952	27.5948	27.5936	27.5948	27.5939	27.5945	27.5943	27.5941	27.5940	27.5949	27.5941	27.5939	27.5946	27.5934	27.5933	27.5941	27.5933	27.5927	27.5917	27.5920	27.5914	27.5913	27.5905	27.5905	27.5920	27.5914	27.5921	27.5921	27.5923	27.5924	27.5931	27.5941	27.5954
27.5938	27.5952	27.5890	27.5928	27.5902	27.5923	27.5895	27.5905	27.5877	27.5839	27.5814	27.5801	27.5769	27.5737	27.5700	27.5695	27.5662	27.5638	27.5631	27.5590	27.5137	27.5512	27.5487	27.5457	27.5441	27.5380	27.5290	27.5279	27.5183	27.5178	27.5183	27.5119	27.5159	27.5097	27.5127	27.5144	27.5133	27.5202	27.5272	27.5386	27.5440
27.5948	27.5948	27.5909	27.5982	27.5955	27.5915	27.6012	27.5908	27.5849	27.5797	27.5742	27.5709	27.5656	27.5619	27.5559	27.5540	27.5495	27.5442	27.5457	27.5396	27.5096	27.5245	27.5136	27.5144	27.5094	27.5012	27.4921	27.4895	27.4828	27.4740	27.4751	27.4663	27.4695	27.4631	27.4653	27.4660	27.4659	27.4696	27.4809	27.4975	27.5118
27.5968	27.5857	27.5990	27.6045	27.5931	27.5901	27.5934	27.5923	27.5898	27.5888	27.5857	27.5869	27.5813	27.5823	27.5803	27.5817	27.5773	27.5545	27.5747	27.5797	27.5773	27.5673	27.5745	27.5671	27.5646	27.5596	27.5579	27.5533	27.5508	27.5466	27.5525	27.5429	27.5434	27.5468	27.5461	27.5496	27.5706	27.5727	27.5907	27.6040	27.5938
27.5971	27.5967	27.5984	27.5907	27.5858	27.5976	27.5970	27.5957	27.5915	27.5903	27.5875	27.5844	27.5819	27.5795	27.5754	27.5744	27.5727	27.5699	27.5698	27.5654	27.5308	27.5572	27.5521	27.5528	27.5483	27.5458	27.5383	27.5367	27.5313	27.5251	27.5299	27.5212	27.5223	27.5189	27.5226	27.5230	27.5243	27.5271	27.5402	27.5544	27.5581
27.5979	27.5967	27.5980	27.5859	27.5963	27.5957	27.6002	27.5944	27.5891	27.5868	27.5834	27.5821	27.5783	27.5757	27.5720	27.5723	27.5682	27.5662	27.5694	27.5662	27.5851	27.5697	27.5756	27.5708	27.5640	27.5691	27.5766	27.5754	27.5697	27.5661	27.5671	27.5595	27.5607	27.5567	27.5590	27.5588	27.5586	27.5622	27.5714	27.5645	27.5664
27.5986	27.5987	27.5976	27.5975	27.6011	27.5964	27.5964	27.5953	27.5919	27.5905	27.5909	27.5894	27.5857	27.5858	27.5833	27.5820	27.5817	27.5800	27.5794	27.5776	27.5779	27.5775	27.5762	27.5776	27.5750	27.5731	27.5710	27.5701	27.5674	27.5661	27.5669	27.5663	27.5664	27.5663	27.5664	27.5649	27.5684	27.5667	27.5750	27.5764	27.5748
27.5989	27.5987	27.5966	27.5997	27.5989	27.5941	27.6040	27.5937	27.5866	27.5823	27.5775	27.5732	27.5678	27.5637	27.5598	27.5573	27.5528	27.5460	27.5505	27.5432	27.4992	27.5322	27.5208	27.5232	27.5186	27.5087	27.4995	27.4969	27.4908	27.4818	27.4833	27.4750	27.4795	27.4717	27.4741	27.4760	27.4772	27.4797	27.4923	27.5094	27.5235
27.5991	27.5990	27.6088	27.6067	27.6100	27.6054	27.6073	27.6073	27.6035	27.6036	27.6042	27.6026	27.6005	27.6013	27.6016	27.6003	27.5986	27.5990	27.5984	27.5980	27.5999	27.5936	27.5811	27.5863	27.5813	27.5819	27.5772	27.5770	27.5754	27.5786	27.5794	27.5783	27.5792	27.5742	27.5734	27.5705	27.5779	27.5796	27.5796	27.5963	27.5949
27.5997	27.5879	27.6005	27.6058	27.5962	27.5932	27.5961	27.5938	27.5908	27.5903	27.5872	27.5882	27.5826	27.5838	27.5817	27.5833	27.5804	27.5607	27.5774	27.5800	27.5781	27.5700	27.5775	27.5695	27.5665	27.5605	27.5595	27.5567	27.5549	27.5509	27.5557	27.5489	27.5489	27.5519	27.5518	27.5531	27.5679	27.5702	27.5840	27.6025	27.5871
27.5999	27.5999	27.5967	27.5984	27.5950	27.6005	27.6128	27.5974	27.5953	27.5925	27.5864	27.5874	27.5811	27.5822	27.5770	27.5762	27.5763	27.5720	27.5770	27.5664	27.5459	27.5560	27.5554	27.5511	27.5596	27.5529	27.5307	27.5390	27.5354	27.5261	27.5357	27.5263	27.5243	27.5235	27.5245	27.5271	27.5267	27.5356	27.5491	27.5630	27.5625
27.6001	27.5996	27.5991	27.6003	27.6080	27.5967	27.6015	27.5971	27.5835	27.5842	27.5857	27.5849	27.5758	27.5775	27.5715	27.5699	27.5682	27.5572	27.5618	27.5580	27.5549	27.5498	27.5454	27.5445	27.5412	27.5367	27.5322	27.5277	27.5219	27.5179	27.5170	27.5142	27.5158	27.5143	27.5142	27.5182	27.5111	27.5215	27.5349	27.5425	27.5538
27.6002	27.6013	27.5989	27.6015	27.6019	27.6013	27.6021	27.6007	27.5988	27.5965	27.5947	27.5948	27.5910	27.5912	27.5891	27.5891	27.5890	27.5861	27.5862	27.5843	27.5694	27.5807	27.5839	27.5834	27.5853	27.5836	27.5835	27.5835	27.5851	27.5800	27.5857	27.5842	27.5828	27.5809	27.5832	27.5831	27.5853	27.5887	27.5937	27.5903	27.5950
27.6009	27.5946	27.5907	27.6005	27.5917	27.5910	27.5877	27.5852	27.5867	27.5928	27.5915	27.5924	27.5868	27.5947	27.5880	27.5893	27.5937	27.5864	27.5908	27.5917	27.5924	27.5895	27.5924	27.5869	27.5862	27.5853	27.5838	27.5796	27.5793	27.5755	27.5762	27.5744	27.5720	27.5748	27.5750	27.5759	27.5802	27.5893	27.5967	27.6068	27.6065
27.6016	27.6032	27.6047	27.6021	27.6040	27.6025	27.6040	27.6020	27.6005	27.5993	27.5998	27.5978	27.5917	27.5945	27.5919	27.5924	27.5881	27.5916	27.5866	27.5863	27.5853	27.5882	27.5875	27.5873	27.5874	27.5833	27.5853	27.5844	27.5824	27.5804	27.5820	27.5799	27.5810	27.5802	27.5809	27.5820	27.5834	27.5879	27.5912	27.5887	27.5876
27.6021	27.6010	27.6029	27.5936	27.6006	27.6007	27.6085	27.5990	27.5926	27.5887	27.5821	27.5780	27.5723	27.5704	27.5652	27.5658	27.5576	27.5504	27.5563	27.5470	27.5065	27.5357	27.5259	27.5439	27.5251	27.5100	27.5017	27.4974	27.4891	27.4802	27.4858	27.4685	27.4709	27.4674	27.4704	27.4698	27.4696	27.4784	27.4929	27.5155	27.5161
27.6022	27.6014	27.5875	27.5927	27.5948	27.5974	27.5872	27.5920	27.5989	27.5980	27.5941	27.5956	27.5906	27.5924	27.5901	27.5881	27.5883	27.5870	27.5862	27.5826	27.5575	27.5799	27.5775	27.5773	27.5733	27.5721	27.5668	27.5740	27.5659	27.5569	27.5645	27.5583	27.5562	27.5508	27.5551	27.5571	27.5556	27.5610	27.5662	27.5813	27.5856
27.6031	27.5951	27.6103	27.6045	27.5998	27.5973	27.5953	27.5931	27.5918	27.5909	27.5912	27.5894	27.5856	27.5877	27.5841	27.5831	27.5838	27.5769	27.5793	27.5829	27.5837	27.5748	27.5815	27.5747	27.5719	27.5695	27.5666	27.5641	27.5633	27.5614	27.5635	27.5610	27.5620	27.5659	27.5748	27.5786	27.5882	27.5968	27.5979	27.6112	27.6179
27.6033	27.6022	27.6036	27.6039	27.5997	27.6005	27.5998	27.5993	27.6025	27.5976	27.5966	27.5983	27.5954	27.5973	27.5959	27.5966	27.5949	27.5795	27.5943	27.5940	27.5911	27.5852	27.5875	27.5842	27.5837	27.5803	27.5791	27.5744	27.5727	27.5690	27.5716	27.5676	27.5646	27.5678	27.5668	27.5686	27.5751	27.5883	27.5964	27.6025	27.5964
27.6036	27.6029	27.6035	27.5968	27.5920	27.6033	27.6021	27.6005	27.5967	27.5953	27.5932	27.5899	27.5888	27.5844	27.5803	27.5783	27.5757	27.5741	27.5685	27.5624	27.5369	27.5591	27.5569	27.5574	27.5522	27.5492	27.5400	27.5368	27.5293	27.5261	27.5243	27.5212	27.5228	27.5187	27.5219	27.5214	27.5233	27.5274	27.5400	27.5481	27.5545
27.6038	27.6038	27.6030	27.6037	27.6046	27.6027	27.6046	27.6014	27.5976	27.5969	27.5947	27.5939	27.5901	27.5905	27.5874	27.5868	27.5838	27.5805	27.5801	27.5782	27.5672	27.5727	27.5675	27.5683	27.5665	27.5632	27.5600	27.5587	27.5541	27.5514	27.5512	27.5465	27.5468	27.5445	27.5470	27.5458	27.5461	27.5485	27.5559	27.5611	27.5650
27.6056	27.6062	27.5983	27.6043	27.6026	27.6035	27.6010	27.6012	27.5980	27.5954	27.5934	27.5920	27.5887	27.5846	27.5817	27.5810	27.5774	27.5747	27.5747	27.5699	27.5270	27.5600	27.5490	27.5515	27.5502	27.5411	27.5333	27.5318	27.5031	27.4993	27.5070	27.4934	27.4989	27.4957	27.4960	27.4982	27.4974	27.5004	27.5105	27.5200	27.5240
27.6057	27.6048	27.5993	27.6045	27.6068	27.6033	27.6046	27.6028	27.5963	27.5947	27.5932	27.5914	27.5858	27.5851	27.5828	27.5800	27.5747	27.5669	27.5716	27.5655	27.5442	27.5579	27.5494	27.5566	27.5497	27.5450	27.5378	27.5375	27.5314	27.5250	27.5286	27.5215	27.5247	27.5187	27.5217	27.5271	27.5253	27.5366	27.5453	27.5540	27.5567
27.6058	27.6074	27.5980	27.6046	27.6055	27.6058	27.6042	27.6035	27.6025	27.6007	27.5973	27.5981	27.5942	27.5938	27.5900	27.5885	27.5872	27.5850	27.5846	27.5808	27.5603	27.5770	27.5755	27.5736	27.5714	27.5678	27.5632	27.5613	27.5571	27.5520	27.5542	27.5515	27.5517	27.5475	27.5525	27.5523	27.5514	27.5566	27.5640	27.5721	27.5793
27.6071	27.6067	27.6039	27.6077	27.6082	27.6066	27.6096	27.6058	27.6012	27.5999	27.5969	27.5961	27.5928	27.5922	27.5895	27.5883	27.5855	27.5821	27.5821	27.5792	27.5569	27.5701	27.5635	27.5643	27.5609	27.5559	27.5510	27.5491	27.5446	27.5404	27.5417	27.5370	27.5370	27.5340	27.5365	27.5364	27.5372	27.5400	27.5479	27.5528	27.5614
27.6075	27.6075	27.6024	27.6081	27.6163	27.6047	27.6072	27.6056	27.5927	27.5924	27.5938	27.5929	27.5853	27.5868	27.5810	27.5798	27.5774	27.5693	27.5726	27.5690	27.5664	27.5622	27.5573	27.5567	27.5537	27.5495	27.5465	27.5417	27.5367	27.5317	27.5307	27.5284	27.5315	27.5286	27.5283	27.5336	27.5278	27.5353	27.5482	27.5571	27.5613
27.6076	27.6062	27.6089	27.6073	27.6086	27.6075	27.6097	27.6081	27.6072	27.6064	27.6045	27.6022	27.6004	27.5970	27.5938	27.5932	27.5894	27.5864	27.5887	27.5835	27.5494	27.5731	27.5689	27.5684	27.5648	27.5604	27.5527	27.5500	27.5413	27.5401	27.5427	27.5348	27.5377	27.5315	27.5354	27.5360	27.5330	27.5377	27.5485	27.5564	27.5603
27.6077	27.6086	27.6083	27.6084	27.6102	27.6088	27.6082	27.6075	27.6074	27.6056	27.6047	27.6046	27.6023	27.6015	27.5998	27.6002	27.5989	27.5984	27.5985	27.5970	27.5877	27.5959	27.5969	27.5967	27.5943	27.5930	27.5905	27.5896	27.5880	27.5852	27.5855	27.5847	27.5845	27.5816	27.5837	27.5849	27.5854	27.5882	27.5947	27.5982	27.5987
27.6080	27.6067	27.6068	27.6043	27.5993	27.6065	27.6080	27.6058	27.5997	27.5969	27.5939	27.5918	27.5893	27.5854	27.5809	27.5816	27.5759	27.5710	27.5738	27.5681	27.5513	27.5584	27.5502	27.5513	27.5466	27.5399	27.5322	27.5291	27.5175	27.5180	27.5186	27.5106	27.5120	27.5065	27.5096	27.5101	27.5102	27.5152	27.5286	27.5416	27.5468
27.6080	27.6100	27.6119	27.6147	27.6099	27.6108	27.6107	27.6099	27.6074	27.6055	27.6022	27.6016	27.5986	27.5993	27.5978	27.5993	27.5978	27.5863	27.5924	27.5965	27.5962	27.5889	27.5932	27.5898	27.5885	27.5840	27.5842	27.5802	27.5771	27.5734	27.5799	27.5739	27.5721	27.5742	27.5735	27.5762	27.5867	27.5961	27.6054	27.6138	27.6038
27.6080	27.6070	27.6082	27.6067	27.6162	27.6056	27.6092	27.6054	27.5916	27.5892	27.5927	27.5924	27.5851	27.5855	27.5802	27.5784	27.5769	27.5674	27.5709	27.5677	27.5651	27.5622	27.5565	27.5562	27.5527	27.5497	27.5457	27.5416	27.5357	27.5318	27.5301	27.5287	27.5309	27.5275	27.5278	27.5308	27.5278	27.5371	27.5473	27.5543	27.5582
27.6084	27.6079	27.6097	27.5957	27.6086	27.6097	27.6174	27.6093	27.6018	27.5993	27.5913	27.5893	27.5830	27.5807	27.5738	27.5751	27.5664	27.5598	27.5658	27.5572	27.5574	27.5498	27.5453	27.5468	27.5315	27.5234	27.5194	27.5177	27.5461	27.5445	27.5360	27.5345	27.4999	27.5510	27.5536	27.5554	27.5478	27.5680	27.6027	27.6185	27.6207
27.6085	27.6082	27.6142	27.6121	27.6068	27.6069	27.6057	27.6048	27.6028	27.6011	27.5994	27.5995	27.5951	27.5965	27.5934	27.5952	27.5941	27.5863	27.5896	27.5928	27.5914	27.5847	27.5881	27.5854	27.5826	27.5807	27.5791	27.5758	27.5742	27.5698	27.5750	27.5696	27.5683	27.5716	27.5714	27.5759	27.5861	27.5952	27.6046	27.6098	27.6040
27.6089	27.6055	27.6143	27.6125	27.6068	27.6086	27.6086	27.6076	27.6063	27.6053	27.6038	27.6046	27.6007	27.6018	27.6002	27.6019	27.6002	27.5855	27.5968	27.5995	27.5994	27.5921	27.5951	27.5924	27.5910	27.5883	27.5874	27.5840	27.5818	27.5785	27.5841	27.5793	27.5772	27.5797	27.5799	27.5836	27.5928	27.5992	27.6062	27.6114	27.6067
27.6092	27.6063	27.5849	27.5942	27.5874	27.5856	27.5765	27.5803	27.5802	27.5741	27.5697	27.5784	27.5640	27.5659	27.5718	27.5771	27.5711	27.5721	27.5654	27.5744	27.5791	27.5946	27.5914	27.5921	27.5912	27.5863	27.5823	27.5833	27.5780	27.5738	27.5743	27.5719	27.5738	27.5708	27.5739	27.5736	27.5744	27.5770	27.5838	27.5906	27.5987
27.6097	27.6093	27.6053	27.6089	27.6062	27.6083	27.6085	27.6076	27.6035	27.6005	27.5978	27.5952	27.5926	27.5894	27.5851	27.5855	27.5807	27.5770	27.5787	27.5744	27.5404	27.5654	27.5593	27.5596	27.5570	27.5502	27.5429	27.5410	27.5334	27.5310	27.5339	27.5246	27.5274	27.5231	27.5254	27.5264	27.5255	27.5294	27.5386	27.5507	27.5585
27.6108	27.6103	27.6057	27.6104	27.6172	27.6074	27.6095	27.6072	27.5975	27.5964	27.5987	27.5981	27.5906	27.5919	27.5867	27.5853	27.5837	27.5775	27.5801	27.5767	27.5740	27.5707	27.5673	27.5673	27.5652	27.5623	27.5592	27.5567	27.5525	27.5504	27.5488	27.5476	27.5493	27.5482	27.5478	27.5514	27.5448	27.5539	27.5643	27.5700	27.5750
27.6115	27.6108	27.6108	27.6053	27.6073	27.6102	27.6118	27.6100	27.6034	27.5969	27.5856	27.5819	27.5700	27.5693	27.5613	27.5596	27.5530	27.5436	27.5551	27.5415	27.4944	27.5305	27.5246	27.5310	27.5243	27.5112	27.5001	27.4958	27.4834	27.4738	27.4794	27.4656	27.4666	27.4624	27.4674	27.4652	27.4648	27.4741	27.4870	27.5070	27.5065
27.6129	27.6131	27.6004	27.6117	27.6121	27.6116	27.6111	27.6079	27.6012	27.5975	27.5927	27.5909	27.5865	27.5809	27.5757	27.5724	27.5674	27.5605	27.5616	27.5559	27.6076	27.5477	27.5433	27.5434	27.5472	27.5364	27.5554	27.5790	27.5909	27.5851	27.5827	27.5845	27.5836	27.5831	27.5814	27.5879	27.5836	27.5805	27.6121	27.5616	27.5507
27.6129	27.6138	27.6127	27.6019	27.6094	27.6140	27.6153	27.6084	27.6052	27.6000	27.5970	27.5960	27.5870	27.5800	27.5792	27.5763	27.5749	27.5679	27.5735	27.5721	27.5487	27.5609	27.5582	27.5606	27.5564	27.5490	27.5433	27.5440	27.5444	27.5776	27.5488	27.5735	27.5715	27.5727	27.5686	27.5680	27.5556	27.5429	27.5503	27.5624	27.5631
27.6149	27.6134	27.6158	27.6186	27.6132	27.6125	27.6125	27.6078	27.6050	27.6052	27.6049	27.6050	27.6005	27.6037	27.5981	27.5980	27.5990	27.5891	27.5939	27.5951	27.5949	27.5893	27.5915	27.5882	27.5862	27.5812	27.5791	27.5771	27.5758	27.5730	27.5749	27.5721	27.5715	27.5727	27.5733	27.5762	27.5888	27.5985	27.6055	27.6112	27.6063
27.6150	27.6152	27.6156	27.5989	27.6150	27.6158	27.6197	27.6144	27.6086	27.6051	27.5998	27.5986	27.5924	27.5908	27.5853	27.5852	27.5783	27.5731	27.5759	27.5688	27.5420	27.5590	27.5564	27.5612	27.5490	27.5428	27.5337	27.5306	27.5245	27.5196	27.5215	27.5130	27.5147	27.5119	27.5152	27.5139	27.5131	27.5215	27.5300	27.5395	27.5391
27.6153	27.6159	27.6084	27.6152	27.6155	27.6150	27.6160	27.6138	27.6121	27.6103	27.6077	27.6073	27.6046	27.6034	27.6018	27.6007	27.5987	27.5975	27.5969	27.5935	27.5754	27.5902	27.5879	27.5880	27.5871	27.5818	27.5778	27.5755	27.5704	27.5671	27.5680	27.5645	27.5658	27.5638	27.5653	27.5663	27.5669	27.5687	27.5767	27.5830	27.5896
27.6153	27.6145	27.6137	27.5979	27.6132	27.6128	27.6231	27.6103	27.6034	27.5992	27.5930	27.5885	27.5824	27.5797	27.5729	27.5728	27.5650	27.5573	27.5599	27.5530	NaN	NaN	NaN	NaN	NaN	NaN	NaN	NaN	NaN	NaN	NaN	NaN	NaN	NaN	NaN	NaN	NaN	NaN	NaN	NaN	NaN
27.6155	27.6158	27.6149	27.6085	27.6031	27.6159	27.6140	27.6140	27.6100	27.6086	27.6064	27.6031	27.6017	27.5997	27.5961	27.5954	27.5945	27.5914	27.5922	27.5888	27.5503	27.5874	27.5836	27.5860	27.5818	27.5777	27.5718	27.5705	27.5678	27.5614	27.5696	27.5588	27.5604	27.5561	27.5595	27.5605	27.5603	27.5618	27.5747	27.5841	27.5860
27.6158	27.6127	27.6071	27.6090	27.6095	27.6096	27.6074	27.6092	27.6025	27.5980	27.5940	27.5968	27.5862	27.5818	27.5806	27.5770	27.5714	27.5652	27.5668	27.5632	27.5142	27.5692	27.5518	27.5509	27.5500	27.5404	27.5325	27.5306	27.5150	27.5184	27.5202	27.5065	27.5140	27.5062	27.5118	27.5128	27.5115	27.5202	27.5321	27.5537	27.5583
27.6168	27.6144	27.6175	27.6217	27.6182	27.6182	27.6178	27.6150	27.6133	27.6157	27.6149	27.6108	27.6093	27.6119	27.6084	27.6073	27.6054	27.6051	27.6023	27.6006	27.5857	27.6006	27.5944	27.5894	27.5883	27.5866	27.5829	27.5804	27.5772	27.5744	27.5751	27.5742	27.5711	27.5769	27.5777	27.5967	27.6007	27.6050	27.6132	27.6170	27.6147
27.6177	27.6179	27.6187	27.6160	27.6199	27.6152	27.6143	27.6132	27.5988	27.6056	27.6005	27.5990	27.5956	27.5945	27.5938	27.5907	27.5864	27.5764	27.5814	27.5778	27.5756	27.5729	27.5668	27.5743	27.5643	27.5577	27.5476	27.5446	27.5379	27.5324	27.5303	27.5251	27.5248	27.5230	27.5254	27.5320	27.5300	27.5378	27.5554	27.5633	27.5656
27.6180	27.6173	27.6146	27.6060	27.6016	27.6133	27.6124	27.6112	27.6057	27.6011	27.5945	27.5921	27.5835	27.5832	27.5772	27.5751	27.5705	27.5651	27.5691	27.5587	27.5370	27.5465	27.5466	27.5444	27.5436	27.5328	27.5252	27.5202	27.5119	27.5025	27.5028	27.4951	27.4978	27.4888	27.4947	27.4930	27.4923	27.5025	27.5188	27.5406	27.5362
27.6183	27.6169	27.6137	27.6151	27.6169	27.6166	27.6170	27.6163	27.6136	27.6126	27.6107	27.6107	27.6086	27.6073	27.6052	27.6050	27.6038	27.6027	27.6031	27.5993	27.5816	27.5993	27.5985	27.5993	27.5976	27.5943	27.5908	27.5901	27.5879	27.5834	27.5875	27.5860	27.5856	27.5801	27.5860	27.5861	27.5867	27.5907	27.5964	27.5996	27.6070
27.6194	27.6155	27.6217	27.6250	27.6156	27.6159	27.6163	27.6150	27.6174	27.6121	27.6086	27.6095	27.6072	27.6068	27.6023	27.6039	27.6037	27.5986	27.6022	27.6095	27.6087	27.5980	27.6018	27.5962	27.5927	27.5938	27.5911	27.5898	27.5885	27.5858	27.5868	27.5840	27.5835	27.5864	27.5869	27.5852	27.5962	27.5960	27.6018	27.6102	27.6045
27.6207	27.6196	27.6206	27.6054	27.6118	27.6179	27.6192	27.6172	27.6117	27.6083	27.6040	27.6025	27.5991	27.5953	27.5913	27.5919	27.5860	27.5828	27.5839	27.5785	27.5586	27.5689	27.5627	27.5667	27.5568	27.5516	27.5412	27.5396	27.5322	27.5260	27.5275	27.5184	27.5212	27.5150	27.5186	27.5200	27.5201	27.5280	27.5454	27.5634	27.5719
27.6215	27.6212	27.6227	27.6203	27.6242	27.6220	27.6219	27.6214	27.6194	27.6192	27.6188	27.6193	27.6173	27.6191	27.6179	27.6178	27.6161	27.6154	27.6152	27.6146	27.6142	27.6133	27.6115	27.6109	27.6108	27.6104	27.6099	27.6082	27.6068	27.6065	27.6057	27.6090	27.6105	27.6044	27.6048	27.6066	27.6073	27.6078	27.6118	27.6136	27.6125
27.6218	27.6222	27.6222	27.6222	27.6228	27.6214	27.6250	27.6215	27.6196	27.6191	27.6182	27.6185	27.6166	27.6167	27.6157	27.6150	27.6157	27.6155	27.6153	27.6144	27.6047	27.6121	27.6116	27.6115	27.6119	27.6089	27.6080	27.6074	27.6063	27.6044	27.6065	27.6053	27.6045	27.6049	27.6058	27.6060	27.6060	27.6096	27.6136	27.6166	27.6139
27.6223	27.6247	27.6010	27.6192	27.6226	27.6199	27.6196	27.6144	27.6102	27.6042	27.5969	27.5969	27.5900	27.5860	27.5804	27.5763	27.5720	27.5681	27.5655	27.5592	27.5345	27.5498	27.5455	27.5431	27.5404	27.5318	27.5231	27.5179	27.5089	27.5027	27.5034	27.4978	27.4987	27.4965	27.4979	27.5016	27.5029	27.5126	27.5292	27.5474	27.5566
27.6227	27.6217	27.6202	27.6184	27.6131	27.6200	27.6206	27.6183	27.6125	27.6095	27.6066	27.6040	27.6009	27.5974	27.5922	27.5922	27.5863	27.5817	27.5847	27.5778	27.5418	27.5637	27.5584	27.5591	27.5571	27.5506	27.5454	27.5394	27.5296	27.5293	27.5307	NaN	NaN	NaN	NaN	NaN	NaN	NaN	NaN	NaN	NaN
27.6232	27.6238	27.6243	27.6247	27.6237	27.6229	27.6264	27.6234	27.6235	27.6221	27.6226	27.6232	27.6232	27.6234	27.6240	27.6238	27.6230	27.6241	27.6250	27.6235	27.6246	27.6230	27.6249	27.6259	27.6268	27.6251	27.6256	27.6237	27.6248	27.6270	27.6250	27.6251	27.6248	27.6258	27.6249	27.6245	27.6249	27.6234	27.6245	27.6235	27.6237
27.6243	27.6250	27.6226	27.6248	27.6255	27.6243	27.6257	27.6238	27.6209	27.6192	27.6170	27.6163	27.6131	27.6124	27.6100	27.6101	27.6084	27.6073	27.6073	27.6041	27.5894	27.6029	27.6020	27.6028	27.6011	27.5979	27.5955	27.5943	27.5921	27.5872	27.5913	27.5896	27.5896	27.5850	27.5895	27.5896	27.5896	27.5943	27.6007	27.6034	27.6096
27.6269	27.6259	27.6268	27.6126	27.6218	27.6256	27.6320	27.6244	27.6187	27.6159	27.6104	27.6077	27.6028	27.6009	27.5960	27.5978	27.5900	27.5840	27.5887	27.5809	27.5695	27.5753	27.5697	27.5794	27.5699	27.5634	27.5613	27.5576	27.5486	27.5429	27.5503	27.5328	27.5338	27.5325	27.5352	27.5343	27.5345	27.5423	27.5509	27.5634	27.5622
27.6272	27.6300	27.6293	27.6314	27.6277	27.6298	27.6324	27.6294	27.6268	27.6248	27.6231	27.6236	27.6197	27.6216	27.6191	27.6185	27.6187	27.6170	27.6175	27.6162	27.5930	27.6109	27.6111	27.6109	27.6113	27.6084	27.6051	27.6039	27.6015	27.5960	27.6033	27.5978	27.5975	27.5965	27.5983	27.6003	27.5986	27.6059	27.6148	27.6189	27.6193
27.6274	27.6269	27.6247	27.6141	27.6214	27.6249	27.6268	27.6224	27.6168	27.6123	27.6062	27.6037	27.5964	27.5954	27.5894	27.5879	27.5830	27.5773	27.5808	27.5731	27.5424	27.5637	27.5574	27.5657	27.5548	27.5435	27.5353	27.5325	27.5227	27.5147	27.5179	27.5057	27.5074	27.5030	27.5093	27.5065	27.5059	27.5160	27.5301	27.5533	27.5556
27.6277	27.6279	27.6287	27.6300	27.6300	27.6290	27.6301	27.6292	27.6269	27.6257	27.6236	27.6240	27.6196	27.6186	27.6172	27.6187	27.6176	27.6167	27.6167	27.6143	27.6000	27.6130	27.6136	27.6150	27.6141	27.6112	27.6089	27.6082	27.6065	27.6013	27.6053	27.6041	27.6036	27.6013	27.6037	27.6037	27.6055	27.6080	27.6141	27.6169	27.6198
27.6278	27.6274	27.6296	27.6180	27.6245	27.6287	27.6311	27.6268	27.6222	27.6192	27.6146	27.6129	27.6093	27.6067	27.6021	27.6023	27.5983	27.5940	27.5955	27.5905	27.5719	27.5862	27.5789	27.5853	27.5779	27.5718	27.5631	27.5614	27.5527	27.5506	27.5541	27.5423	27.5455	27.5383	27.5433	27.5438	27.5441	27.5482	27.5639	27.5771	27.5796
27.6279	27.6285	27.6172	27.6270	27.6265	27.6276	27.6262	27.6261	27.6239	27.6228	27.6189	27.6195	27.6172	27.6153	27.6144	27.6122	27.6107	27.6100	27.6093	27.6059	27.5841	27.5976	27.5891	27.5865	27.5856	27.5842	27.5858	27.5850	27.5765	27.5752	27.5782	27.5730	27.5743	27.5715	27.5726	27.5731	27.5730	27.5749	27.5850	27.5880	27.5916
27.6285	27.6284	27.6297	27.6201	27.6140	27.6296	27.6298	27.6272	27.6212	27.6210	27.6180	27.6153	27.6134	27.6119	27.6077	27.6077	27.6058	27.6027	27.6036	27.5988	27.5592	27.5962	27.5934	27.5955	27.5907	27.5871	27.5795	27.5792	27.5746	27.5699	27.5798	27.5675	27.5690	27.5651	27.5684	27.5694	27.5692	27.5683	27.5841	27.5989	27.5992
27.6288	27.6456	27.6504	27.6486	27.6437	27.6443	27.6449	27.6507	27.6315	27.6419	27.6435	27.6454	27.6451	27.6460	27.6481	27.6504	27.6480	27.6429	27.6639	27.6110	27.6418	27.6139	27.6062	27.6009	27.6061	27.6133	27.5995	27.6127	27.6012	27.5942	27.5898	27.5918	27.5936	27.5981	27.5999	27.6001	27.6045	27.7158	27.6611	27.6711	27.6611
27.6294	27.6206	27.6318	27.6347	27.6276	27.6293	27.6287	27.6283	27.6245	27.6243	27.6229	27.6244	27.6182	27.6199	27.6189	27.6204	27.6179	27.6067	27.6155	27.6184	27.6187	27.6100	27.6152	27.6101	27.6089	27.6059	27.6048	27.6014	27.5993	27.5962	27.6010	27.5963	27.5943	27.5980	27.5971	27.5987	27.6078	27.6154	27.6262	27.6338	27.6242
27.6294	27.6291	27.6279	27.6116	27.6268	27.6253	27.6358	27.6228	27.6157	27.6110	27.6042	27.5998	27.5916	27.5888	27.5817	27.5806	27.5735	27.5665	27.5696	27.5607	27.5428	27.5618	27.5534	27.5653	27.5535	27.5426	27.5359	27.5328	27.5212	NaN	NaN	NaN	NaN	NaN	NaN	NaN	NaN	NaN	NaN	NaN	NaN
27.6302	27.6307	27.6223	27.6295	27.6311	27.6282	27.6266	27.6246	27.6168	27.6165	27.6101	27.6112	27.6039	27.6021	27.5974	27.5957	27.5915	27.5806	27.5860	27.5819	27.5752	27.5707	27.5631	27.5647	27.5588	27.5466	27.5408	27.5344	27.5277	27.5227	27.5207	27.5168	27.5181	27.5120	27.5170	27.5215	27.5223	27.5288	27.5421	27.5560	27.5548
27.6307	27.6298	27.6277	27.6149	27.6078	27.6259	27.6293	27.6237	27.6168	27.6109	27.6025	27.5996	27.5900	27.5886	27.5808	27.5784	27.5731	27.5652	27.5710	27.5568	27.5243	27.5425	27.5278	27.5306	27.5242	27.5125	27.5042	27.4974	27.4896	27.4783	27.4763	27.4670	27.4700	27.4658	27.4735	27.4701	27.4695	27.4810	27.4943	27.5238	27.5214
27.6318	27.6313	27.6293	27.6200	27.6217	27.6286	27.6283	27.6261	27.6207	27.6169	27.6106	27.6086	27.6007	27.6004	27.5948	27.5925	27.5883	27.5834	27.5866	27.5783	27.5497	27.5657	27.5606	27.5624	27.5569	27.5471	27.5373	27.5325	27.5256	27.5154	27.5153	27.5077	27.5091	27.5052	27.5104	27.5086	27.5079	27.5181	27.5319	27.5524	27.5521
27.6323	27.6309	27.6286	27.6173	27.6052	27.6260	27.6262	27.6237	27.6167	27.6107	27.6033	27.5996	27.5894	27.5888	27.5808	27.5789	27.5732	27.5655	27.5730	27.5572	27.5323	27.5410	27.5229	27.5192	27.5193	27.5068	27.4987	27.4901	27.4813	27.4704	27.4691	27.4616	27.4648	27.4596	27.4672	27.4637	27.4603	27.4723	27.4890	27.5182	27.5139
27.6323	27.6340	27.6343	27.6344	27.6311	27.6338	27.6351	27.6321	27.6294	27.6277	27.6256	27.6263	27.6236	27.6239	27.6217	27.6214	27.6215	27.6201	27.6202	27.6189	27.6012	27.6141	27.6140	27.6139	27.6144	27.6110	27.6075	27.6062	27.6048	27.5984	27.6059	27.5996	27.5999	27.5998	27.6010	27.6028	27.6012	27.6086	27.6169	27.6220	27.6214
27.6329	27.6304	27.6303	27.6280	27.6332	27.6256	27.6288	27.6276	27.6207	27.6228	27.6232	27.6208	27.6174	27.6175	27.6135	27.6140	27.6134	27.6109	27.6112	27.6090	27.6106	27.6085	27.6084	27.6072	27.6051	27.6045	27.6026	27.5998	27.5988	27.5970	27.5968	27.5946	27.5959	27.5951	27.5956	27.5970	27.5958	27.5985	27.6038	27.6083	27.6070
27.6330	27.6328	27.6343	27.6153	27.6084	27.6309	27.6301	27.6292	27.6230	27.6179	27.6084	27.6072	27.5986	27.5977	27.5902	27.5868	27.5874	27.5785	27.5803	27.5704	27.5614	27.5645	27.5601	27.5584	27.5572	27.5479	27.5405	27.5365	27.5295	27.5239	27.5232	27.5220	27.5237	27.5180	27.5217	27.5204	27.5205	27.5293	27.5419	27.5624	27.5550
27.6341	27.6339	27.6309	27.6334	27.6319	27.6334	27.6342	27.6327	27.6279	27.6266	27.6234	27.6220	27.6204	27.6172	27.6139	27.6141	27.6106	27.6069	27.6097	27.6050	27.5709	27.5953	27.5922	27.5930	27.5909	27.5848	27.5783	27.5766	27.5701	27.5667	27.5696	27.5613	27.5636	27.5595	27.5612	27.5629	27.5623	27.5667	27.5761	27.5868	27.5924
27.6342	27.6339	27.6315	27.6300	27.6204	27.6377	27.6422	27.6317	27.6297	27.6274	27.6215	27.6201	27.6154	27.6153	27.6092	27.6057	27.6046	27.6025	27.6062	27.5979	27.5844	27.5924	27.5928	27.5938	27.5928	27.5886	27.5795	27.5830	27.5819	27.5718	27.5763	27.5720	27.5724	27.5720	27.5726	27.5764	27.5744	27.5816	27.5941	27.6092	27.6123
27.6364	27.6380	27.6442	27.6469	27.6461	27.6449	27.6519	27.6455	27.6458	27.6440	27.6420	27.6421	27.6403	27.6385	27.6398	27.6394	27.6389	27.6397	27.6407	27.6393	27.6634	27.6410	27.6382	27.6383	27.6374	27.6331	27.6309	27.6307	27.6275	27.6295	27.6344	27.6272	27.6274	27.6269	27.6264	27.6277	27.6249	27.6328	27.6403	27.6422	27.6400
27.6383	27.6376	27.6351	27.6368	27.6373	27.6366	27.6379	27.6359	27.6337	27.6341	27.6336	27.6334	27.6312	27.6316	27.6311	27.6306	27.6307	27.6289	27.6296	27.6292	27.6218	27.6272	27.6277	27.6288	27.6295	27.6261	27.6254	27.6235	27.6225	27.6169	27.6227	27.6205	27.6206	27.6176	27.6199	27.6210	27.6210	27.6253	27.6301	27.6321	27.6307
27.6386	27.6386	27.6385	27.6388	27.6391	27.6369	27.6398	27.6355	27.6309	27.6304	27.6279	27.6271	27.6225	27.6227	27.6202	27.6182	27.6143	27.6086	27.6102	27.6055	27.5829	27.5907	27.5779	27.5738	27.5699	27.5654	27.5602	27.5591	27.5560	27.5505	27.5460	27.5445	27.5452	27.5341	27.5340	27.5267	27.5340	27.5379	27.5408	27.5546	27.5834
27.6389	27.6385	27.6385	27.6211	27.6105	27.6361	27.6340	27.6341	27.6277	27.6232	27.6138	27.6117	27.6023	27.6013	27.5937	27.5896	27.5875	27.5806	27.5833	27.5715	27.5567	27.5583	27.5525	27.5487	27.5506	27.5382	27.5278	27.5210	27.5165	27.5054	27.5049	27.4999	27.5014	27.4949	27.4993	27.4992	27.4974	27.5104	27.5237	27.5496	27.5450
27.6433	27.6439	27.6376	27.6289	27.6374	27.6406	27.6416	27.6389	27.6354	27.6310	27.6246	27.6224	27.6163	27.6139	27.6092	27.6078	27.6037	27.6003	27.6018	27.5965	27.6200	27.6189	27.6161	27.6193	27.6248	27.6187	27.6099	27.6065	27.5967	27.5907	27.5910	27.5813	27.5827	27.5771	27.5808	27.5805	27.5800	27.5886	27.6009	27.6180	27.6195
27.6438	27.6438	27.6445	27.6468	27.6496	27.6445	27.6478	27.6473	27.6312	27.6325	27.6390	27.6383	27.6344	27.6331	27.6302	27.6296	27.6278	27.6219	27.6249	27.6224	27.6211	27.6197	27.6139	27.6154	27.6132	27.6094	27.6079	27.6044	27.6005	27.6003	27.5954	27.5943	27.5992	27.5956	27.5951	27.5980	27.5953	27.5997	27.6119	27.6185	27.6225
27.6447	27.6466	27.6299	27.6456	27.6480	27.6465	27.6463	27.6416	27.6388	27.6336	27.6272	27.6281	27.6216	27.6184	27.6143	27.6117	27.6086	27.6079	27.6026	27.5983	27.5757	27.5926	27.5924	27.5920	27.5905	27.5855	27.5785	27.5755	27.5686	27.5651	27.5655	27.5639	27.5646	27.5631	27.5650	27.5652	27.5617	27.5703	27.5787	27.5887	27.5960
27.6449	27.6456	27.6414	27.6418	27.6402	27.6485	27.6533	27.6400	27.6392	27.6360	27.6292	27.6280	27.6213	27.6227	27.6153	27.6131	27.6135	27.6086	27.6130	27.6036	27.5877	27.5963	27.5979	27.6044	27.5988	27.5952	27.5817	27.5867	27.5868	27.5789	27.5802	27.5776	27.5781	27.5830	27.5762	27.5835	27.5855	27.5905	27.5984	27.6140	27.6213
27.6465	27.6482	27.6312	27.6448	27.6474	27.6446	27.6461	27.6403	27.6350	27.6302	27.6234	27.6251	27.6168	27.6132	27.6067	27.6046	27.5995	27.5927	27.5934	27.5874	27.5669	27.5821	27.5976	27.5725	27.5687	27.5714	27.5498	27.5458	27.5357	27.5303	27.5292	27.5252	27.5267	27.5233	27.5257	27.5288	27.5294	27.5381	27.5553	27.5742	27.5841
27.6476	27.6477	27.6456	27.6472	27.6469	27.6458	27.6489	27.6452	27.6431	27.6407	27.6380	27.6385	27.6346	27.6346	27.6318	27.6315	27.6303	27.6289	27.6289	27.6253	27.6055	27.6208	27.6080	27.6075	27.6075	27.6022	27.5983	27.5959	27.5933	27.5881	27.5927	27.5892	27.5884	27.5858	27.5891	27.5902	27.5892	27.5955	27.6019	27.6086	27.6153
27.6476	27.6485	27.6489	27.6467	27.6447	27.6483	27.6466	27.6465	27.6452	27.6429	27.6416	27.6414	27.6395	27.6409	27.6378	27.6375	27.6374	27.6362	27.6357	27.6345	27.6093	27.6298	27.6313	27.6313	27.6292	27.6277	27.6215	27.6228	27.6215	27.6149	27.6222	27.6165	27.6164	27.6164	27.6180	27.6203	27.6187	27.6257	27.6320	27.6384	27.6358
27.6513	27.6515	27.6504	27.6510	27.6513	27.6510	27.6536	27.6493	27.6477	27.6465	27.6455	27.6458	27.6432	27.6432	27.6418	27.6414	27.6418	27.6412	27.6411	27.6402	27.6185	27.6389	27.6312	27.6308	27.6316	27.6296	27.6271	27.6257	27.6247	27.6201	27.6247	27.6233	27.6241	27.6242	27.6250	27.6258	27.6238	27.6277	27.6339	27.6389	27.6374
27.6521	27.6514	27.6530	27.6418	27.6442	27.6513	27.6519	27.6497	27.6435	27.6399	27.6357	27.6337	27.6292	27.6254	27.6199	27.6206	27.6144	27.6100	27.6130	27.6058	27.5861	27.5990	27.5914	27.5953	27.5877	27.5817	27.5730	27.5725	27.5636	27.5619	27.5650	27.5531	27.5552	27.5496	27.5527	27.5533	27.5533	27.5576	27.5729	27.5848	27.5901
27.6523	27.6519	27.6488	27.6368	27.6408	27.6483	27.6495	27.6452	27.6371	27.6306	27.6225	27.6183	27.6062	27.6061	27.5975	27.5946	27.5886	27.5810	27.5836	27.5733	27.5365	27.5539	27.5473	27.5491	27.5418	27.5306	27.5223	27.5161	27.5076	27.4982	27.5028	27.4913	27.4920	27.4884	27.4923	27.4932	27.4923	27.5015	27.5185	27.5424	27.5430
27.6525	27.6509	27.6404	27.6455	27.6441	27.6448	27.6424	27.6460	27.6376	27.6343	27.6278	27.6310	27.6247	27.6200	27.6242	27.6166	27.6120	27.6093	27.6102	27.6054	27.5914	27.6029	27.5947	27.5933	27.5932	27.5948	27.5973	27.5940	27.5879	27.5870	27.5862	27.5818	27.5860	27.5745	27.5838	27.5859	27.5790	27.6030	27.6184	27.6282	27.6454
27.6526	27.6528	27.6520	27.6528	27.6525	27.6523	27.6544	27.6515	27.6502	27.6494	27.6491	27.6491	27.6478	27.6489	27.6470	27.6474	27.6470	27.6460	27.6475	27.6464	27.6444	27.6466	27.6459	27.6455	27.6452	27.6438	27.6421	27.6418	27.6412	27.6393	27.6396	27.6395	27.6396	27.6404	27.6423	27.6427	27.6408	27.6449	27.6481	27.6514	27.6509
27.6533	27.6553	27.6377	27.6520	27.6539	27.6513	27.6531	27.6482	27.6429	27.6387	27.6323	27.6333	27.6262	27.6232	27.6174	27.6159	27.6108	27.6054	27.6055	27.5996	27.5832	27.5909	27.5845	27.5854	27.5820	27.5719	27.5643	27.5593	27.5510	27.5455	27.5448	27.5412	27.5425	27.5395	27.5414	27.5446	27.5448	27.5512	27.5686	27.5841	27.5938
27.6534	27.6527	27.6521	27.6512	27.6477	27.6527	27.6552	27.6525	27.6489	27.6463	27.6435	27.6417	27.6392	27.6369	27.6337	27.6335	27.6294	27.6265	27.6288	27.6245	27.5984	27.6183	27.6119	27.6144	27.6112	27.6048	27.5996	27.5956	27.5886	27.5870	27.5940	27.5804	27.5827	27.5779	27.5808	27.5822	27.5819	27.5860	27.5985	27.6125	27.6143
27.6536	27.6536	27.6493	27.6369	27.6475	27.6497	27.6508	27.6469	27.6403	27.6347	27.6282	27.6245	27.6156	27.6140	27.6061	27.6043	27.5985	27.5916	27.5933	27.5858	27.5442	27.5673	27.5622	27.5666	27.5567	27.5485	27.5397	27.5352	27.5243	27.5186	27.5153	27.5169	27.5166	27.5121	27.5146	27.5175	27.5179	27.5256	27.5353	27.5570	27.5593
27.6539	27.6550	27.6361	27.6546	27.6591	27.6514	27.6558	27.6524	27.6399	27.6431	27.6385	27.6397	27.6320	27.6321	27.6257	27.6254	27.6211	27.6123	27.6157	27.6119	27.6047	27.6040	27.5977	27.6019	27.5948	27.5873	27.5827	27.5776	27.5703	27.5667	27.5645	27.5600	27.5618	27.5567	27.5596	27.5635	27.5631	27.5697	27.5853	27.6015	27.6023
27.6548	27.6556	27.6524	27.6557	27.6555	27.6550	27.6566	27.6535	27.6520	27.6522	27.6504	27.6501	27.6473	27.6484	27.6454	27.6461	27.6453	27.6446	27.6449	27.6423	27.6292	27.6438	27.6340	27.6340	27.6330	27.6320	27.6260	27.6313	27.6333	27.6297	27.6314	27.6316	27.6333	27.6298	27.6345	27.6337	27.6375	27.6394	27.6406	27.6430	27.6441
27.6550	27.6578	27.6542	27.6566	27.6576	27.6578	27.6575	27.6554	27.6533	27.6518	27.6477	27.6474	27.6436	27.6420	27.6382	27.6369	27.6356	27.6318	27.6329	27.6294	27.6137	27.6239	27.6218	27.6220	27.6179	27.6158	27.6125	27.6096	27.6075	27.6033	27.6038	27.6029	27.6018	27.5969	27.5990	27.6000	27.6029	27.6054	27.6132	27.6221	27.6256
27.6559	27.6551	27.6535	27.6376	27.6502	27.6533	27.6547	27.6505	27.6471	27.6435	27.6376	27.6380	27.6311	27.6289	27.6248	27.6232	27.6189	27.6159	27.6160	27.6126	27.5970	27.6112	27.6057	27.6080	27.5989	27.5900	27.5789	27.5746	27.5701	27.5663	27.5680	27.5605	27.5621	27.5554	27.5592	27.5606	27.5595	27.5695	27.5851	27.5996	27.6038
27.6563	27.6571	27.6577	27.6544	27.6580	27.6536	27.6544	27.6509	27.6432	27.6418	27.6369	27.6390	27.6316	27.6296	27.6245	27.6239	27.6192	27.6120	27.6152	27.6110	27.5966	27.6034	27.5974	27.6000	27.5958	27.5885	27.5824	27.5780	27.5733	27.5675	27.5657	27.5628	27.5648	27.5590	27.5628	27.5658	27.5654	27.5719	27.5872	27.5968	27.5993
27.6566	27.6569	27.6564	27.6572	27.6583	27.6581	27.6583	27.6579	27.6566	27.6546	27.6527	27.6522	27.6502	27.6498	27.6484	27.6482	27.6475	27.6473	27.6473	27.6452	27.6314	27.6430	27.6405	27.6408	27.6407	27.6378	27.6352	27.6342	27.6326	27.6267	27.6304	27.6301	27.6301	27.6275	27.6308	27.6313	27.6337	27.6364	27.6410	27.6411	27.6446
27.6568	27.6556	27.6528	27.6548	27.6519	27.6544	27.6555	27.6530	27.6478	27.6453	27.6418	27.6394	27.6371	27.6338	27.6300	27.6298	27.6251	27.6209	27.6235	27.6192	27.5866	27.6084	27.6026	27.6051	27.6025	27.5961	27.5888	27.5871	27.5801	27.5760	27.5831	27.5698	27.5727	27.5683	27.5705	27.5712	27.5714	27.5752	27.5862	27.6001	27.6042
27.6577	27.6568	27.6553	27.6435	27.6554	27.6581	27.6593	27.6561	27.6519	27.6482	27.6440	27.6431	27.6392	27.6358	27.6307	27.6310	27.6262	27.6224	27.6229	27.6169	27.5838	27.5954	27.5935	27.5939	27.5843	27.5817	27.5761	27.5746	27.5719	27.5633	27.5600	27.5535	27.5572	27.5500	27.5532	27.5558	27.5570	27.5704	27.5778	27.5901	27.5925
27.6579	27.6585	27.6556	27.6553	27.6568	27.6559	27.6570	27.6527	27.6502	27.6494	27.6478	27.6468	27.6446	27.6435	27.6421	27.6440	27.6431	27.6426	27.6432	27.6414	27.6345	27.6424	27.6406	27.6417	27.6398	27.6381	27.6367	27.6347	27.6338	27.6301	27.6296	27.6275	27.6276	27.6260	27.6275	27.6294	27.6300	27.6328	27.6421	27.6444	27.6476
27.6583	27.6578	27.6596	27.6498	27.6565	27.6578	27.6638	27.6566	27.6522	27.6484	27.6445	27.6422	27.6345	27.6335	27.6297	27.6290	27.6226	27.6184	27.6204	27.6133	27.5808	27.6008	27.5969	27.6044	27.5934	27.5850	27.5763	27.5736	27.5664	27.5577	27.5579	27.5502	27.5529	27.5485	27.5530	27.5511	27.5517	27.5613	27.5746	27.5861	27.5810
27.6589	27.6617	27.6423	27.6577	27.6585	27.6591	27.6575	27.6538	27.6506	27.6497	27.6443	27.6450	27.6403	27.6405	27.6424	27.6518	27.6511	27.6649	27.6480	27.6287	27.6386	27.6091	27.6216	27.6086	27.6185	27.6190	27.6337	27.6287	27.6222	27.6186	27.6161	27.6110	27.6127	27.6089	27.6073	27.6159	27.6108	27.6209	27.6385	27.6578	27.6689
27.6590	27.6586	27.6629	27.6592	27.6642	27.6575	27.6607	27.6600	27.6468	27.6500	27.6536	27.6528	27.6514	27.6488	27.6468	27.6477	27.6430	27.6416	27.6438	27.6418	27.6407	27.6386	27.6365	27.6373	27.6354	27.6322	27.6318	27.6275	27.6219	27.6205	27.6189	27.6170	27.6178	27.6170	27.6156	27.6176	27.6154	27.6194	27.6279	27.6371	27.6394
27.6604	27.6616	27.7089	27.6508	27.6583	27.6508	27.6476	27.6440	27.6411	27.6362	27.6289	27.6279	27.6217	27.6162	27.6145	27.6118	27.6059	27.6017	27.5994	27.5936	27.6321	27.6359	27.6543	27.6499	27.6441	27.6609	27.6528	27.6480	27.6393	27.6358	27.6352	27.6305	27.6329	27.6305	27.6309	27.6356	27.6349	27.6427	27.6589	27.6729	27.6878
27.6605	27.6599	27.6611	27.6455	27.6325	27.6572	27.6559	27.6551	27.6497	27.6451	27.6359	27.6344	27.6246	27.6245	27.6177	27.6144	27.6129	27.6058	27.6089	27.5979	27.5831	27.5857	27.5801	27.5766	27.5777	27.5676	27.5587	27.5518	27.5443	27.5322	27.5309	27.5263	27.5280	27.5228	27.5271	27.5255	27.5229	27.5342	27.5485	27.5713	27.5705
27.6610	27.6620	27.6553	27.6461	27.6427	27.6585	27.6521	27.6538	27.6487	27.6431	27.6363	27.6334	27.6258	27.6249	27.6202	27.6173	27.6159	27.6122	27.6157	27.6090	27.6088	27.6146	27.6089	27.6075	27.6074	27.5979	27.5897	27.5888	27.5945	27.5960	27.6008	27.5615	27.5611	27.5580	27.5617	27.5611	27.5619	27.5938	27.5893	27.5862	27.5999
27.6614	27.6608	27.6655	27.6600	27.6727	27.6529	27.6609	27.6538	27.6281	27.6409	27.6360	27.6349	27.6200	27.6190	27.6084	27.6059	27.6016	27.5917	27.5917	27.5840	27.5898	27.5771	27.5626	27.5706	27.5581	27.5490	27.5407	27.5359	27.5179	27.5186	27.5164	27.5067	27.5165	27.5113	27.5096	27.5138	27.5100	27.5241	27.5515	27.5721	27.5677
27.6620	27.6605	27.6599	27.6482	27.6413	27.6581	27.6575	27.6571	27.6501	27.6473	27.6397	27.6380	27.6304	27.6283	27.6247	27.6204	27.6178	27.6133	27.6160	27.6046	27.5848	27.5937	27.5902	27.5879	27.5911	27.5779	27.5677	27.5579	27.5534	27.5440	27.5467	27.5384	27.5393	27.5353	27.5385	27.5390	27.5380	27.5506	27.5633	27.5828	27.5790
27.6629	27.6625	27.6627	27.6636	27.6691	27.6623	27.6657	27.6636	27.6528	27.6523	27.6548	27.6533	27.6475	27.6474	27.6433	27.6427	27.6416	27.6348	27.6379	27.6345	27.6323	27.6310	27.6263	27.6262	27.6231	27.6194	27.6168	27.6127	27.6090	27.6067	27.6040	27.6031	27.6047	27.6025	27.6024	27.6062	27.6020	27.6083	27.6190	27.6259	27.6289
27.6629	27.6632	27.6684	27.6621	27.6742	27.6559	27.6622	27.6553	27.6314	27.6360	27.6281	27.6303	27.6167	27.6146	27.6042	27.6018	27.5973	27.5896	27.5892	27.5829	27.5855	27.5722	27.5573	27.5704	27.5508	27.5414	27.5337	27.5285	27.5115	27.5085	27.5090	27.5004	27.5080	27.5033	27.5026	27.5030	27.5051	27.5199	27.5452	27.5712	27.5557
27.6633	27.6495	27.6660	27.6662	27.6606	27.6594	27.6584	27.6575	27.6542	27.6542	27.6541	27.6527	27.6474	27.6501	27.6464	27.6455	27.6474	27.6376	27.6422	27.6441	27.6446	27.6375	27.6416	27.6375	27.6335	27.6306	27.6290	27.6253	27.6243	27.6208	27.6256	27.6198	27.6181	27.6230	27.6246	27.6266	27.6384	27.6427	27.6562	27.6633	27.6531
27.6641	27.6643	27.6660	27.6665	27.6663	27.6660	27.6688	27.6658	27.6647	27.6638	27.6625	27.6624	27.6602	27.6609	27.6593	27.6600	27.6593	27.6592	27.6595	27.6583	27.6516	27.6574	27.6548	27.6568	27.6556	27.6533	27.6519	27.6507	27.6502	27.6468	27.6490	27.6481	27.6482	27.6480	27.6496	27.6508	27.6488	27.6533	27.6575	27.6613	27.6602
27.6654	27.6530	27.6678	27.6698	27.6630	27.6631	27.6628	27.6610	27.6573	27.6559	27.6553	27.6557	27.6514	27.6520	27.6496	27.6506	27.6486	27.6363	27.6448	27.6473	27.6481	27.6390	27.6448	27.6377	27.6356	27.6321	27.6311	27.6266	27.6249	27.6216	27.6251	27.6203	27.6198	27.6235	27.6228	27.6254	27.6438	27.6435	27.6560	27.6686	27.6582
27.6655	27.6627	27.6625	27.6500	27.6601	27.6623	27.6643	27.6609	27.6562	27.6521	27.6453	27.6420	27.6332	27.6320	27.6248	27.6239	27.6180	27.6114	27.6132	27.6042	27.5672	27.5897	27.5828	27.5890	27.5804	27.5682	27.5577	27.5545	27.5531	27.5341	27.5320	27.5205	27.5229	27.5163	27.5226	27.5217	27.5241	NaN	NaN	NaN	NaN
27.6656	27.6662	27.6661	27.6654	27.6662	27.6652	27.6664	27.6649	27.6634	27.6615	27.6598	27.6594	27.6560	27.6566	27.6540	27.6553	27.6543	27.6536	27.6530	27.6510	27.6375	27.6483	27.6516	27.6520	27.6513	27.6485	27.6461	27.6448	27.6434	27.6384	27.6423	27.6411	27.6413	27.6385	27.6421	27.6419	27.6433	27.6455	27.6507	27.6532	27.6565
27.6662	27.6705	27.6750	27.6750	27.6699	27.6726	27.6758	27.6722	27.6698	27.6689	27.6654	27.6669	27.6633	27.6642	27.6611	27.6624	27.6601	27.6583	27.6597	27.6572	27.6422	27.6570	27.6555	27.6570	27.6579	27.6529	27.6477	27.6474	27.6432	27.6381	27.6468	27.6394	27.6382	27.6408	27.6412	27.6425	27.6399	27.6466	27.6615	27.6688	27.6658
27.6662	27.6649	27.6574	27.6638	27.6579	27.6631	27.6627	27.6599	27.6505	27.6443	27.6376	27.6351	27.6280	27.6222	27.6170	27.6158	27.6106	27.6044	27.6047	27.5985	27.5631	27.5840	27.5831	27.5802	27.5745	27.5652	27.5545	27.5500	27.5328	27.5349	27.5359	27.5269	27.5278	27.5224	27.5269	27.5286	27.5282	27.5406	27.5534	27.5707	27.5790
27.6667	27.6655	27.6653	27.6553	27.6572	27.6641	27.6674	27.6625	27.6551	27.6506	27.6426	27.6383	27.6291	27.6286	27.6208	27.6187	27.6138	27.6071	27.6097	27.5998	27.5653	27.5847	27.5770	27.5818	27.5731	27.5613	27.5534	27.5474	27.5346	27.5223	27.5293	27.5136	27.5147	27.5103	27.5145	27.5145	27.5136	27.5250	27.5416	27.5698	27.5690
27.6671	27.6671	27.6655	27.6667	27.6722	27.6655	27.6655	27.6645	27.6559	27.6562	27.6566	27.6555	27.6501	27.6508	27.6463	27.6452	27.6431	27.6390	27.6399	27.6371	27.6361	27.6336	27.6299	27.6289	27.6277	27.6243	27.6234	27.6219	27.6194	27.6205	27.6191	27.6194	27.6199	27.6224	27.6179	27.6205	27.6175	27.6186	27.6275	27.6315	27.6313
27.6682	27.6672	27.6694	27.6517	27.6452	27.6652	27.6684	27.6650	27.6582	27.6535	27.6439	27.6427	27.6347	27.6338	27.6261	27.6218	27.6197	27.6083	27.6098	27.5995	27.5869	27.5896	27.5835	27.5833	27.5829	27.5755	27.5764	27.5749	27.5821	27.5964	27.5780	27.6042	27.6051	27.6021	27.6058	27.6055	27.6064	27.6149	27.6254	27.6512	27.6487
27.6699	27.6585	27.6713	27.6724	27.6662	27.6661	27.6648	27.6643	27.6602	27.6596	27.6589	27.6588	27.6540	27.6552	27.6522	27.6539	27.6523	27.6430	27.6486	27.6516	27.6519	27.6431	27.6475	27.6418	27.6399	27.6370	27.6348	27.6318	27.6304	27.6259	27.6301	27.6257	27.6242	27.6277	27.6270	27.6289	27.6421	27.6446	27.6517	27.6638	27.6579
27.6706	27.6710	27.6682	27.6659	27.6647	27.6679	27.6641	27.6641	27.6606	27.6585	27.6549	27.6556	27.6565	27.6562	27.6613	27.6585	27.6561	27.6537	27.6547	27.6504	27.6127	27.6404	27.6349	27.6318	27.6244	27.6187	27.6107	27.6067	27.5904	27.5923	27.5914	27.5847	27.5865	27.5802	27.5840	27.5864	27.5859	27.6007	27.6148	27.6297	27.6371
27.6708	27.6701	27.6736	27.6696	27.6757	27.6690	27.6715	27.6712	27.6658	27.6666	27.6669	27.6680	27.6656	27.6679	27.6655	27.6656	27.6630	27.6627	27.6636	27.6617	27.6611	27.6585	27.6555	27.6559	27.6530	27.6517	27.6513	27.6473	27.6453	27.6429	27.6402	27.6380	27.6387	27.6405	27.6399	27.6399	27.6395	27.6431	27.6496	27.6576	27.6550
27.6715	27.6702	27.6705	27.6620	27.6654	27.6690	27.6722	27.6684	27.6622	27.6583	27.6511	27.6482	27.6405	27.6403	27.6337	27.6311	27.6265	27.6193	27.6267	27.6131	27.5844	27.6005	27.5940	27.5964	27.5930	27.5819	27.5732	27.5686	27.5581	27.5508	27.5552	27.5431	27.5436	27.5404	27.5436	27.5430	27.5438	27.5545	27.5707	27.5930	27.5921
27.6727	27.6722	27.6787	27.6762	27.6802	27.6756	27.6780	27.6775	27.6737	27.6731	27.6734	27.6739	27.6722	27.6723	27.6721	27.6716	27.6711	27.6703	27.6707	27.6704	27.6724	27.6715	27.6705	27.6722	27.6708	27.6709	27.6695	27.6685	27.6692	27.6681	27.6683	27.6668	27.6678	27.6676	27.6677	27.6675	27.6682	27.6696	27.6722	27.6727	27.6716
27.6734	27.6735	27.6649	27.6654	27.6684	27.6644	27.6677	27.6613	27.6632	27.6653	27.6625	27.6613	27.6583	27.6604	27.6606	27.6573	27.6574	27.6579	27.6550	27.6576	27.6503	27.6567	27.6546	27.6536	27.6531	27.6512	27.6495	27.6483	27.6467	27.6428	27.6433	27.6416	27.6423	27.6407	27.6418	27.6437	27.6446	27.6459	27.6521	27.6568	27.6547
27.6737	27.6671	27.6747	27.6757	27.6821	27.6773	27.6793	27.6837	27.6794	27.7063	27.7950	27.7906	27.7976	27.7974	27.7985	27.7915	27.7927	27.7967	27.7919	27.7911	27.7958	27.7892	27.7888	27.7891	27.7893	27.7879	27.7876	27.7915	27.7804	27.7937	27.7741	27.7806	27.7725	27.7777	27.7848	27.7796	27.7899	27.7522	27.7920	27.7839	27.7517
27.6755	27.6752	27.6747	27.6748	27.6750	27.6752	27.6757	27.6750	27.6732	27.6722	27.6714	27.6723	27.6704	27.6704	27.6695	27.6692	27.6688	27.6681	27.6682	27.6671	27.6603	27.6653	27.6655	27.6667	27.6662	27.6638	27.6620	27.6611	27.6610	27.6564	27.6584	27.6585	27.6581	27.6575	27.6581	27.6603	27.6601	27.6620	27.6652	27.6679	27.6672
27.6757	27.6748	27.6723	27.6593	27.6704	27.6711	27.6741	27.6682	27.6614	27.6576	27.6523	27.6494	27.6424	27.6408	27.6336	27.6332	27.6281	27.6218	27.6254	27.6193	27.5813	27.6068	27.5995	27.6070	27.5988	27.5861	NaN	NaN	NaN	NaN	NaN	NaN	NaN	NaN	NaN	NaN	NaN	NaN	NaN	NaN	NaN
27.6784	27.6803	27.6806	27.6793	27.6848	27.6742	27.6806	27.6793	27.6668	27.6668	27.6694	27.6670	27.6575	27.6537	27.6480	27.6480	27.6466	27.6343	27.6407	27.6356	27.6331	27.6277	27.6241	27.6244	27.6196	27.6103	27.6123	27.6041	27.5985	27.5956	27.5927	27.5920	27.5938	27.5919	27.5908	27.5935	27.5902	27.5956	27.6022	27.6086	27.6112
27.6786	27.6785	27.6765	27.6807	27.6763	27.6762	27.6786	27.6792	27.6806	27.6800	27.6802	27.6759	27.6757	27.6745	27.6739	27.6733	27.6726	27.6718	27.6691	27.6700	27.6590	27.6668	27.6548	27.6566	27.6600	27.6606	27.6008	27.5836	27.6635	27.5960	27.5937	27.5982	27.5863	27.5949	27.6466	27.6616	27.6622	27.6662	27.6681	27.6799	27.6759
27.6787	27.6780	27.6760	27.6591	27.6729	27.6754	27.6771	27.6736	27.6692	27.6655	27.6610	27.6598	27.6539	27.6514	27.6475	27.6452	27.6399	27.6348	27.6348	27.6279	27.6090	27.6171	27.6132	27.6165	27.6074	27.6018	27.5952	27.5905	27.5777	27.5737	27.5756	27.5681	27.5685	27.5656	27.5686	27.5704	27.5706	27.5797	27.5904	27.6068	27.6109
27.6787	27.6762	27.6752	27.6664	27.6743	27.6748	27.6740	27.6747	27.6674	27.6634	27.6562	27.6517	27.6425	27.6416	27.6345	27.6332	27.6274	27.6204	27.6230	27.6140	27.5774	27.6004	27.5920	27.5981	27.5907	27.5793	27.5683	27.5648	27.5633	27.5459	27.5356	27.5323	27.5363	27.5296	27.5353	27.5351	27.5328	27.5457	27.5608	27.5881	27.5971
27.6788	27.6788	27.6795	27.6802	27.6836	27.6776	27.6804	27.6795	27.6690	27.6696	27.6721	27.6720	27.6681	27.6674	27.6644	27.6632	27.6613	27.6571	27.6578	27.6572	27.6540	27.6525	27.6484	27.6488	27.6463	27.6442	27.6408	27.6369	27.6344	27.6334	27.6285	27.6282	27.6314	27.6294	27.6292	27.6311	27.6277	27.6327	27.6429	27.6497	27.6514
27.6793	27.6787	27.6780	27.6655	27.6611	27.6821	27.6808	27.6795	27.6751	27.6755	27.6731	27.6720	27.6705	27.6692	27.6669	27.6659	27.6656	27.6636	27.6640	27.6613	27.6591	27.6864	27.6855	27.6892	27.6835	27.6784	27.6719	27.6733	27.6715	27.6635	27.6693	27.6655	27.6649	27.6651	27.6670	27.6690	27.6688	27.6764	27.6904	27.7031	27.7074
27.6794	27.6790	27.6822	27.6780	27.6896	27.6711	27.6788	27.6727	27.6464	27.6587	27.6551	27.6531	27.6391	27.6385	27.6285	27.6260	27.6213	27.6135	27.6122	27.6051	27.6079	27.5954	27.5819	27.5878	27.5769	27.5674	27.5609	27.5525	27.5375	27.5331	27.5309	27.5226	27.5281	27.5257	27.5264	27.5287	27.5280	27.5396	27.5649	27.5860	27.5855
27.6831	27.6827	27.6797	27.6833	27.6860	27.6827	27.6815	27.6812	27.6757	27.6727	27.6741	27.6737	27.6688	27.6690	27.6655	27.6640	27.6628	27.6579	27.6597	27.6565	27.6538	27.6514	27.6444	27.6434	27.6413	27.6403	27.6387	27.6356	27.6311	27.6293	27.6284	27.6280	27.6280	27.6281	27.6272	27.6304	27.6267	27.6331	27.6412	27.6460	27.6500
27.6837	27.6859	27.6898	27.6915	27.6855	27.6870	27.6895	27.6859	27.6832	27.6831	27.6788	27.6809	27.6769	27.6777	27.6748	27.6762	27.6743	27.6724	27.6739	27.6715	27.6572	27.6676	27.6665	27.6672	27.6692	27.6655	27.6624	27.6602	27.6553	27.6529	27.6584	27.6514	27.6519	27.6535	27.6536	27.6553	27.6536	27.6588	27.6712	27.6772	27.6764
27.6857	27.6859	27.6848	27.6873	27.6922	27.6836	27.6878	27.6854	27.6751	27.6741	27.6776	27.6730	27.6690	27.6672	27.6652	27.6652	27.6637	27.6538	27.6588	27.6564	27.6542	27.6533	27.6494	27.6496	27.6465	27.6431	27.6394	27.6363	27.6318	27.6285	27.6253	27.6237	27.6255	27.6234	27.6236	27.6261	27.6230	27.6296	27.6399	27.6486	27.6530
27.6862	27.6864	27.6925	27.6877	27.6966	27.6819	27.6881	27.6816	27.6683	27.6718	27.6671	27.6682	27.6635	27.6644	27.6611	27.6620	27.6574	27.6550	27.6530	27.6474	27.6466	27.6369	27.6309	27.6335	27.6280	27.6241	27.6304	27.6232	27.6142	27.6217	27.6114	27.6052	27.6038	27.6106	27.6095	27.6119	27.6021	27.6120	27.6305	27.6515	27.6516
27.6911	27.6920	27.6800	27.6864	27.6866	27.6875	27.6823	27.6806	27.6769	27.6758	27.6751	27.6777	27.6739	27.6718	27.6671	27.6663	27.6630	27.6577	27.6604	27.6571	27.6349	27.6576	27.6739	27.6545	27.6506	27.6558	27.6517	27.6545	27.6477	27.6403	27.6397	27.6352	27.6364	27.6305	27.6330	27.6377	27.6376	27.6473	27.6632	27.6821	27.6899
27.6913	27.6913	27.6759	27.6863	27.6893	27.6887	27.6907	27.6855	27.6780	27.6722	27.6656	27.6639	27.6592	27.6522	27.6462	27.6438	27.6374	27.6320	27.6321	27.6273	27.6387	27.6245	27.6442	27.6610	27.6607	27.6455	27.6229	27.6062	27.6142	27.6174	27.6164	27.6035	27.6101	27.6057	27.6059	27.6103	27.6058	27.6180	27.6364	27.6556	27.6376
27.6917	27.6911	27.6889	27.6870	27.6722	27.6926	27.6945	27.6880	27.6856	27.6842	27.6792	27.6764	27.6772	27.6753	27.6703	27.6705	27.6706	27.6682	27.6710	27.6623	27.6608	27.6575	27.6738	27.6707	27.6628	27.6661	27.6614	27.6592	27.6566	27.6507	27.6558	27.6500	27.6513	27.6469	27.6508	27.6525	27.6540	27.6601	27.6722	27.6793	27.6808
27.6921	27.6928	27.6916	27.6910	27.6919	27.6916	27.6917	27.6908	27.6890	27.6867	27.6845	27.6841	27.6816	27.6808	27.6795	27.6802	27.6784	27.6769	27.6762	27.6746	27.6604	27.6702	27.6705	27.6700	27.6692	27.6667	27.6645	27.6632	27.6622	27.6574	27.6614	27.6605	27.6603	27.6579	27.6607	27.6608	27.6649	27.6652	27.6696	27.6726	27.6743
27.6928	27.6942	27.6955	27.6935	27.6996	27.6935	27.6926	27.6923	27.6862	27.6856	27.6871	27.6852	27.6809	27.6826	27.6790	27.6793	27.6797	27.6719	27.6765	27.6742	27.6757	27.6707	27.6678	27.6703	27.6660	27.6631	27.6596	27.6552	27.6521	27.6478	27.6485	27.6447	27.6473	27.6474	27.6473	27.6483	27.6476	27.6588	27.6687	27.6732	27.6620
27.6938	27.6914	27.6956	27.6937	27.6949	27.6925	27.6993	27.6944	27.6890	27.6896	27.6891	27.6860	27.6799	27.6804	27.6754	27.6740	27.6696	27.6649	27.6685	27.6595	27.6274	27.6463	27.6422	27.6455	27.6397	27.6298	27.6215	27.6180	27.6099	27.6007	27.6049	27.5941	27.5946	27.5913	27.5949	27.5944	27.5954	27.6054	27.6183	27.6390	27.6393
27.6957	27.6953	27.6988	27.6882	27.6893	27.6884	27.6909	27.6875	27.6881	27.6826	27.6905	27.6874	27.6836	27.6871	27.6748	27.6767	27.6751	27.6760	27.6747	27.6708	27.6825	27.6641	27.6673	27.6617	27.6590	27.6607	27.6545	27.6516	27.6466	27.6376	27.6357	27.6350	27.6353	27.6287	27.6312	27.6347	27.6341	27.6423	27.6609	27.6547	27.6494
27.6974	27.6957	27.6931	27.6953	27.6924	27.6944	27.6952	27.6918	27.6812	27.6767	27.6761	27.6737	27.6701	27.6636	27.6559	27.6553	27.6483	27.6415	27.6429	27.6312	27.6020	27.6138	27.6043	27.6056	27.5948	27.5829	27.5730	27.5678	27.5549	27.5540	27.5542	27.5450	27.5454	27.5412	27.5447	27.5459	27.5470	27.5572	27.5769	27.6013	27.6105
27.6975	27.6958	27.6987	27.6982	27.6999	27.6996	27.7000	27.7006	27.6901	27.6944	27.6953	27.6933	27.6903	27.6912	27.6883	27.6903	27.6878	27.6843	27.6848	27.6851	27.6867	27.6839	27.6783	27.6772	27.6771	27.6732	27.6756	27.6718	27.6682	27.6722	27.6652	27.6625	27.6620	27.6695	27.6683	27.6662	27.6660	27.6661	27.6745	27.6745	27.6808
27.6977	27.6985	27.6936	27.6957	27.6968	27.6957	27.6986	27.6924	27.6857	27.6807	27.6756	27.6735	27.6702	27.6647	27.6595	27.6580	27.6545	27.6577	27.6612	27.6575	27.6451	27.6782	27.6693	27.6638	27.6622	27.6516	27.6435	27.6394	27.6124	27.6160	27.6140	27.6035	27.6078	27.6014	27.6033	27.6106	27.6061	27.6176	27.6371	27.6531	27.6598
27.6984	27.6957	27.6838	27.6928	27.6945	27.6940	27.6947	27.6907	27.6818	27.6766	27.6700	27.6698	27.6644	27.6577	27.6512	27.6492	27.6434	27.6365	27.6377	27.6328	27.6031	27.6184	27.6094	27.6082	27.6075	27.5955	27.5891	27.5849	27.5711	27.5722	27.5759	27.5642	27.5660	27.5620	27.5635	27.5662	27.5662	27.5790	27.5921	27.6111	27.6189
27.6993	27.6991	27.7003	27.6999	27.7015	27.6987	27.7033	27.6987	27.7011	27.7006	27.6947	27.6916	27.6858	27.6806	27.6752	27.6731	27.6673	27.6620	27.6616	27.6549	27.6208	27.6389	27.6365	27.6352	27.6309	27.6237	27.6171	27.6127	27.6029	27.6037	27.6038	27.5989	27.6007	27.5965	27.5989	27.6005	27.6012	27.6112	27.6231	27.6513	27.6643
27.7009	27.7013	27.7015	27.7026	27.7034	27.7012	27.7025	27.7007	27.6950	27.6983	27.6973	27.6979	27.6957	27.6946	27.6934	27.6944	27.6942	27.6924	27.6932	27.6930	27.6938	27.6920	27.6904	27.6915	27.6912	27.6894	27.6889	27.6876	27.6869	27.6861	27.6857	27.6834	27.6843	27.6859	27.6854	27.6856	27.6867	27.6854	27.6908	27.6922	27.6907
27.7009	27.7026	27.6896	27.7027	27.7035	27.7041	27.7033	27.7022	27.6958	27.6927	27.6877	27.6845	27.6798	27.6751	27.6710	27.6682	27.6636	27.6593	27.6588	27.6540	27.6234	27.6434	27.6405	27.6352	27.6331	27.6253	27.6166	27.6131	27.6027	27.6013	27.5970	27.5940	27.5985	27.5939	27.5953	27.6012	27.5986	27.6061	27.6210	27.6346	27.6429
27.7022	27.7031	27.7004	27.7021	27.7027	27.7025	27.7026	27.7025	27.7011	27.6999	27.6994	27.6992	27.6973	27.6977	27.6970	27.6963	27.6963	27.6963	27.6948	27.6948	27.6862	27.6937	27.6912	27.6919	27.6919	27.6890	27.6873	27.6868	27.6858	27.6826	27.6848	27.6842	27.6848	27.6835	27.6848	27.6862	27.6857	27.6878	27.6912	27.6948	27.6936
27.7024	27.7057	27.7088	27.7061	27.7131	27.7052	27.7054	27.7048	27.6968	27.6963	27.6989	27.6988	27.6939	27.6959	27.6910	27.6918	27.6928	27.6818	27.6889	27.6876	27.6885	27.6832	27.6810	27.6838	27.6791	27.6763	27.6743	27.6700	27.6669	27.6655	27.6641	27.6599	27.6604	27.6638	27.6640	27.6642	27.6628	27.6739	27.6860	27.6961	27.6926
27.7029	27.7050	27.7021	27.7048	27.7086	27.7019	27.7055	27.7048	27.6961	27.6955	27.7007	27.7009	27.6988	27.6977	27.6960	27.6955	27.6955	27.6919	27.6930	27.6923	27.6925	27.6919	27.6862	27.6867	27.6867	27.6821	27.6821	27.6791	27.6759	27.6763	27.6746	27.6706	27.6729	27.6714	27.6698	27.6689	27.6670	27.6722	27.6870	27.6923	27.6942
27.7034	27.7037	27.7024	27.7015	27.7049	27.7007	27.7006	27.7001	27.7010	27.6972	27.6968	27.6967	27.6939	27.6942	27.6929	27.6936	27.6929	27.6930	27.6921	27.6906	27.6876	27.6932	27.7072	27.7015	27.6996	27.7149	27.7138	27.7132	27.7124	27.7080	27.7100	27.7082	27.7088	27.7075	27.7102	27.7105	27.7104	27.7150	27.7182	27.7173	27.6950
27.7036	27.7034	27.7038	27.6829	27.6992	27.7032	27.7088	27.7012	27.6958	27.6922	27.6867	27.6838	27.6784	27.6751	27.6696	27.6698	27.6632	27.6585	27.6607	27.6537	27.6328	27.6428	27.6364	27.6421	27.6314	27.6237	27.6127	27.6114	27.6023	27.5973	27.6016	27.5892	27.5917	27.5867	27.5890	27.5893	27.5898	27.5977	27.6120	27.6303	27.6309
27.7038	27.7128	27.7482	27.7362	27.7312	27.7352	27.7330	27.7335	27.7423	27.7420	27.7365	27.7370	27.7306	27.7278	27.7228	27.7205	27.7158	27.7094	27.7100	27.7041	27.6821	27.6928	27.6892	27.6883	27.6848	27.6778	27.6695	27.6649	27.6581	27.6513	27.6504	27.6457	27.6469	27.6426	27.6449	27.6472	27.6473	27.6551	27.6710	27.6839	27.6927
27.7048	27.7048	27.7035	27.6835	27.6985	27.7041	27.7090	27.7023	27.6968	27.6931	27.6870	27.6846	27.6777	27.6748	27.6681	27.6707	27.6611	27.6556	27.6594	27.6507	27.6214	27.6380	27.6291	27.6355	27.6245	27.6166	27.6046	27.6021	27.5999	NaN	NaN	NaN	NaN	NaN	NaN	NaN	NaN	NaN	NaN	NaN	NaN
27.7054	27.7045	27.7030	27.7047	27.7052	27.6988	27.7080	27.7010	27.6789	27.6877	27.6809	27.6818	27.6801	27.6776	27.6711	27.6710	27.6703	27.6671	27.7075	27.7141	27.7243	27.7102	27.6887	27.7049	27.6889	27.6793	27.6787	27.6696	27.6600	27.6533	27.6513	27.6453	27.6470	27.6461	27.6460	27.6510	27.6487	27.6587	27.6791	27.7018	27.7026
27.7056	27.7052	27.7057	27.7065	27.7082	27.7031	27.7047	27.7030	27.6982	27.6965	27.6969	27.6962	27.6904	27.6918	27.6879	27.6874	27.6863	27.6833	27.6823	27.6804	27.6797	27.6799	27.6775	27.6747	27.6748	27.6732	27.6727	27.6709	27.6693	27.6684	27.6656	27.6643	27.6666	27.6661	27.6658	27.6676	27.6671	27.6702	27.6730	27.6743	27.6724
27.7062	27.7064	27.7067	27.7060	27.7071	27.7057	27.7049	27.7040	27.7040	27.7025	27.7018	27.7013	27.6979	27.6984	27.6964	27.6972	27.6957	27.6964	27.6952	27.6936	27.6928	27.6915	27.6875	27.6869	27.6861	27.6833	27.6821	27.6795	27.6792	27.6729	27.6751	27.6726	27.6732	27.6728	27.6735	27.6736	27.6757	27.6772	27.6838	27.6875	27.6850
27.7070	27.7075	27.7081	27.7080	27.7092	27.7085	27.7093	27.7081	27.7064	27.7054	27.7034	27.7032	27.7006	27.7005	27.6984	27.6992	27.6979	27.6969	27.6969	27.6958	27.6892	27.6946	27.6946	27.6957	27.6942	27.6919	27.6903	27.6897	27.6885	27.6851	27.6874	27.6861	27.6859	27.6844	27.6868	27.6869	27.6868	27.6893	27.6946	27.6981	27.7000
27.7073	27.7066	27.7051	27.6893	27.6994	27.7056	27.7079	27.7031	27.6987	27.6945	27.6891	27.6872	27.6809	27.6795	27.6739	27.6750	27.6695	27.6652	27.6670	27.6611	27.6382	27.6508	27.6478	27.6523	27.6444	27.6386	27.6276	27.6273	27.6195	27.6128	27.6130	27.6043	27.6089	27.6016	27.6052	27.6058	27.6057	27.6132	27.6257	27.6436	27.6428
27.7101	27.7127	27.7137	27.7115	27.7104	27.7134	27.7129	27.7131	27.7099	27.7093	27.7067	27.7064	27.7042	27.7039	27.7015	27.7014	27.7007	27.6976	27.6993	27.6966	27.6788	27.6925	27.6929	27.6928	27.6922	27.6900	27.6847	27.6862	27.6818	27.6784	27.6844	27.6781	27.6776	27.6793	27.6810	27.6821	27.6840	27.6878	27.6987	27.7065	27.7058
27.7121	27.7122	27.7081	27.7122	27.7150	27.7102	27.7114	27.7106	27.7048	27.7035	27.7057	27.7049	27.7018	27.7012	27.6987	27.6978	27.6972	27.6931	27.6939	27.6915	27.6904	27.6893	27.6859	27.6854	27.6841	27.6810	27.6792	27.6758	27.6733	27.6706	27.6685	27.6673	27.6692	27.6679	27.6679	27.6711	27.6685	27.6738	27.6814	27.6870	27.6887
27.7126	27.7136	27.7129	27.7149	27.7171	27.7107	27.7146	27.7141	27.7046	27.7062	27.7089	27.7088	27.7054	27.7059	27.7037	27.7037	27.7020	27.6968	27.7003	27.6986	27.6987	27.6957	27.6925	27.6929	27.6916	27.6886	27.6876	27.6846	27.6822	27.6805	27.6784	27.6754	27.6769	27.6776	27.6774	27.6778	27.6762	27.6807	27.6901	27.6942	27.6958
27.7127	27.7120	27.7094	27.6956	27.7100	27.7091	27.7144	27.7079	27.7018	27.6983	27.6919	27.6893	27.6823	27.6789	27.6733	27.6730	27.6667	27.6608	27.6620	27.6574	27.6431	27.6558	27.6568	27.6552	27.6423	27.6400	27.6294	27.6278	27.6182	27.6113	27.6105	27.6059	27.6067	27.6020	27.6052	27.6045	27.6046	27.6127	27.6239	27.6341	27.6380
27.7136	27.7153	27.7174	27.7150	27.7122	27.7160	27.7165	27.7146	27.7121	27.7107	27.7085	27.7086	27.7062	27.7069	27.7072	27.7062	27.7063	27.7072	27.7123	27.7124	27.6907	27.7161	27.7139	27.7135	27.7151	27.7118	27.7031	27.7044	27.7051	27.6992	27.7068	27.6979	27.6978	27.7007	27.7003	27.7024	27.7018	27.7052	27.7192	27.7259	27.7219
27.7139	27.7138	27.7126	27.6904	27.7094	27.7141	27.7147	27.7107	27.7058	27.7009	27.6948	27.6925	27.6871	27.6819	27.6754	27.6768	27.6672	27.6629	27.6628	27.6570	27.6318	27.6424	27.6347	27.6376	27.6248	27.6185	27.6087	27.6069	27.5954	27.5874	27.5878	27.5834	27.5858	27.5757	27.5785	27.5777	27.5801	27.5789	NaN	NaN	NaN
27.7146	27.7145	27.7112	27.7121	27.7124	27.7137	27.7114	27.7110	27.7098	27.7091	27.7081	27.7082	27.7060	27.7063	27.7052	27.7044	27.7047	27.7035	27.7036	27.7024	27.6905	27.6974	27.6892	27.6900	27.6900	27.6870	27.6850	27.6825	27.6811	27.6743	27.6788	27.6769	27.6777	27.6759	27.6783	27.6791	27.6760	27.6851	27.6913	27.6955	27.6956
27.7154	27.7186	27.7158	27.7155	27.7167	27.7193	27.7156	27.7127	27.7082	27.7052	27.7021	27.7028	27.7068	27.7064	27.7064	27.7068	27.7045	27.7034	27.6999	27.6955	27.6684	27.6816	27.6760	27.6696	27.6681	27.6563	27.6478	27.6424	27.6333	27.6300	27.6288	27.6231	27.6253	27.6229	27.6226	27.6275	27.6260	27.6336	27.6478	27.6614	27.6701
27.7156	27.7154	27.7158	27.7093	27.7040	27.7152	27.7155	27.7133	27.7086	27.7082	27.7048	27.6895	27.6835	27.6984	27.6988	27.6957	27.6762	27.6788	27.6628	27.6934	27.6705	27.6897	27.6697	27.6896	27.6879	27.6848	27.6521	27.6504	27.6583	27.6428	27.6478	27.6622	27.6497	27.6707	27.6765	27.6644	27.6411	27.6367	27.6525	27.7003	27.6994
27.7158	27.7178	27.7196	27.7169	27.7206	27.7168	27.7165	27.7154	27.7175	27.7149	27.7136	27.7169	27.7116	27.7137	27.7066	27.7090	27.7072	27.7030	27.7066	27.7052	27.7062	27.6982	27.6953	27.6972	27.6935	27.6912	27.6905	27.6862	27.6847	27.6842	27.6822	27.6804	27.6813	27.6866	27.6877	27.6840	27.6833	27.6902	27.6997	27.7195	27.7116
27.7163	27.7145	27.7184	27.7159	27.7190	27.7146	27.7174	27.7161	27.7061	27.7077	27.7086	27.7078	27.7026	27.7011	27.6982	27.6964	27.6932	27.6893	27.6908	27.6889	27.6873	27.6839	27.6809	27.6797	27.6770	27.6746	27.6719	27.6676	27.6639	27.6611	27.6581	27.6561	27.6594	27.6572	27.6556	27.6586	27.6549	27.6611	27.6712	27.6807	27.6837
27.7180	27.7163	27.7096	27.7141	27.7077	27.7126	27.7099	27.7113	27.7020	27.6955	27.6889	27.6862	27.6793	27.6711	27.6646	27.6626	27.6559	27.6521	27.6491	27.6440	27.5978	27.6405	27.6352	27.6296	27.6268	27.6158	27.6037	27.6011	27.5868	27.5902	27.5898	27.5771	27.5817	27.5635	27.5779	27.5783	27.5822	27.5914	27.6043	27.6187	27.6224
27.7181	27.7175	27.7183	27.6947	27.7126	27.7165	27.7216	27.7138	27.7074	27.7035	27.6976	27.6950	27.6897	27.6856	27.6798	27.6804	27.6730	27.6674	27.6693	27.6620	27.6414	27.6498	27.6416	27.6473	27.6360	27.6285	27.6192	27.6180	27.6071	27.6039	27.6105	27.5964	27.5984	27.5938	27.5961	27.5967	27.5967	27.6026	27.6214	27.6362	27.6382
27.7184	27.7188	27.7236	27.7212	27.7247	27.7217	27.7270	27.7244	27.7206	27.7233	27.7235	27.7242	27.7194	27.7199	27.7169	27.7161	27.7154	27.7104	27.7119	27.7094	27.7077	27.7047	27.7002	27.6990	27.6963	27.6929	27.6904	27.6868	27.6824	27.6803	27.6767	27.6752	27.6767	27.6756	27.6751	27.6770	27.6737	27.6797	27.6910	27.6980	27.7024
27.7202	27.7214	27.7221	27.6867	27.7000	27.7228	27.7202	27.7179	27.7157	27.7158	27.7070	27.7130	27.7072	27.7111	27.7064	27.7091	27.7079	27.7043	27.7038	27.7045	27.6828	27.7034	27.7036	27.7041	27.7004	27.6991	27.6874	27.6880	27.6892	27.6817	27.6912	27.6855	27.6848	27.6839	27.6847	27.6878	27.6865	27.6963	27.6745	27.6677	27.6705
27.7203	27.7201	27.7221	27.7204	27.7240	27.7215	27.7212	27.7202	27.7194	27.7197	27.7203	27.7204	27.7181	27.7206	27.7202	27.7201	27.7205	27.7228	27.7233	27.7223	27.7218	27.7206	27.7190	27.7206	27.7188	27.7168	27.7153	27.7132	27.7119	27.7101	27.7113	27.7083	27.7093	27.7100	27.7100	27.7107	27.7113	27.7140	27.7190	27.7211	27.7206
27.7209	27.7221	27.7234	27.7199	27.7217	27.7189	27.7210	27.7184	27.7150	27.7148	27.7114	27.7118	27.7108	27.7097	27.7090	27.7079	27.7067	27.7051	27.7061	27.7043	27.6998	27.7019	27.7017	27.7012	27.7007	27.6977	27.6960	27.6939	27.6934	27.6908	27.6904	27.6894	27.6898	27.6872	27.6889	27.6898	27.6924	27.6948	27.7005	27.7049	27.7025
27.7213	27.7239	27.7225	27.7188	27.7223	27.7182	27.7167	27.7119	27.7006	27.6979	27.6864	27.6901	27.6782	27.6741	27.6647	27.6623	27.6561	27.6436	27.6474	27.6403	27.6285	27.6305	27.6279	27.6263	27.6202	27.6113	27.6014	27.5954	27.5860	27.5754	27.5766	27.5729	27.5727	27.5661	27.5708	27.5748	27.5778	27.5903	27.6113	27.6311	27.6336
27.7218	27.7155	27.7144	27.7186	27.7151	27.7111	27.7145	27.7156	27.7180	27.7175	27.7154	27.7111	27.7119	27.7163	27.7120	27.7164	27.7157	27.7149	27.7167	27.7157	27.7105	27.7311	27.7855	27.7224	27.7922	27.7965	27.7970	27.7970	27.7959	27.7985	27.7979	27.7979	27.7949	27.7982	27.7981	27.7915	27.7130	27.7027	27.7013	27.7020	27.7103
27.7218	27.7244	27.7240	27.7219	27.7222	27.7225	27.7171	27.7187	27.7182	27.7164	27.7123	27.7125	27.7081	27.7093	27.7066	27.7067	27.7048	27.7013	27.7033	27.6998	27.6862	27.6963	27.6933	27.6924	27.6905	27.6880	27.6850	27.6840	27.6808	27.6760	27.6768	27.6748	27.6742	27.6700	27.6731	27.6747	27.6741	27.6780	27.6851	27.6876	27.6891
27.7225	27.7216	27.7195	27.7036	27.7206	27.7169	27.7294	27.7171	27.7093	27.7039	27.6973	27.6933	27.6859	27.6818	27.6756	27.6760	27.6683	27.6622	27.6635	27.6578	27.6321	27.6431	27.6373	27.6405	27.6325	27.6255	27.6172	27.6143	27.6062	27.6008	27.6019	27.5912	27.5943	27.5900	27.5934	27.5932	27.5911	27.5973	27.6107	27.6270	27.6300
27.7229	27.7228	27.7223	27.7242	27.7245	27.7239	27.7250	27.7236	27.7212	27.7206	27.7180	27.7186	27.7161	27.7152	27.7142	27.7145	27.7124	27.7098	27.7107	27.7097	27.7021	27.7083	27.7098	27.7080	27.7073	27.7074	27.7057	27.7060	27.7051	27.7022	27.7046	27.7046	27.7045	27.7026	27.7033	27.7048	27.7042	27.7067	27.7090	27.7108	27.7129
27.7240	27.7223	27.7226	27.7125	27.7163	27.7203	27.7238	27.7190	27.7139	27.7096	27.7030	27.7004	27.6925	27.6927	27.6867	27.6849	27.6803	27.6752	27.6801	27.6700	27.6409	27.6580	27.6519	27.6554	27.6514	27.6393	27.6289	27.6256	27.6176	27.6100	27.6149	27.6018	27.6018	27.5993	27.6027	27.6015	27.6020	27.6124	27.6257	27.6454	27.6467
27.7259	27.7254	27.7241	27.7223	27.7252	27.7252	27.7242	27.7238	27.7229	27.7222	27.7217	27.7216	27.7191	27.7202	27.7195	27.7182	27.7189	27.7174	27.7184	27.7166	27.7139	27.7202	27.7160	27.7186	27.7174	27.7156	27.7150	27.7120	27.7110	27.7069	27.7100	27.7088	27.7084	27.7069	27.7091	27.7111	27.7017	27.7169	27.7240	27.7254	27.7204
27.7259	27.7251	27.7202	27.7080	27.7234	27.7210	27.7268	27.7183	27.7123	27.7071	27.7004	27.6972	27.6906	27.6872	27.6814	27.6801	27.6737	27.6673	27.6684	27.6624	27.6378	27.6493	27.6431	27.6469	27.6377	27.6307	27.6213	27.6187	27.6077	27.6008	27.5988	27.5890	27.5920	27.5865	27.5892	27.5910	27.5891	27.5967	27.6091	27.6231	27.6246
27.7261	27.7283	27.7154	27.7226	27.7248	27.7247	27.7241	27.7223	27.7173	27.7109	27.7056	27.7028	27.6974	27.6927	27.6875	27.6854	27.6808	27.6775	27.6761	27.6713	27.6383	27.6606	27.6562	27.6520	27.6498	27.6422	27.6328	27.6302	27.6207	27.6177	27.6167	27.6092	27.6137	27.6087	27.6107	27.6147	27.6149	27.6235	27.6368	27.6504	27.6579
27.7285	27.7264	27.7263	27.7286	27.7255	27.7266	27.7270	27.7247	27.7173	27.7127	27.7108	27.7111	27.7128	27.7256	27.7227	27.7213	27.7165	27.7116	27.7116	27.7068	27.6802	27.6929	27.6867	27.6845	27.6828	27.6744	27.6655	27.6609	27.6428	27.6463	27.6437	27.6323	27.6367	27.6320	27.6342	27.6352	27.6334	27.6494	27.6645	27.6840	27.6915
27.7290	27.7249	27.7327	27.7324	27.7335	27.7294	27.7305	27.7306	27.7296	27.7322	27.7328	27.7324	27.7280	27.7345	27.7329	27.7332	27.7342	27.7301	27.7308	27.7317	27.7274	27.7419	27.7293	27.7315	27.7302	27.7291	27.7273	27.7287	27.7314	27.7263	27.7301	27.7286	27.7278	27.7294	27.7266	27.7268	27.7285	27.7338	27.7369	27.7357	27.7291
27.7299	27.7295	27.7346	27.7336	27.7372	27.7336	27.7338	27.7327	27.7318	27.7310	27.7313	27.7302	27.7269	27.7278	27.7261	27.7263	27.7257	27.7249	27.7243	27.7221	27.7233	27.7197	27.7156	27.7179	27.7156	27.7133	27.7123	27.7090	27.7074	27.7064	27.7074	27.7048	27.7054	27.7029	27.7036	27.7040	27.7066	27.7116	27.7183	27.7211	27.7171
27.7318	27.7346	27.7279	27.7310	27.7330	27.7312	27.7315	27.7268	27.7221	27.7198	27.7149	27.7166	27.7136	27.7099	27.7163	27.7138	27.7128	27.7093	27.7071	27.7013	27.6914	27.6960	27.6905	27.6862	27.6888	27.6745	27.6676	27.6615	27.6462	27.6414	27.6409	27.6352	27.6373	27.6354	27.6351	27.6408	27.6399	27.6490	27.6625	27.6799	27.6887
27.7320	27.7332	27.7182	27.7300	27.7313	27.7309	27.7310	27.7278	27.7275	27.7235	27.7206	27.7216	27.7174	27.7159	27.7137	27.7126	27.7109	27.7107	27.7065	27.7030	27.6733	27.6983	27.6957	27.6933	27.6902	27.6862	27.6817	27.6801	27.6735	27.6691	27.6714	27.6680	27.6684	27.6649	27.6670	27.6693	27.6703	27.6754	27.6842	27.6926	27.7004
27.7327	27.7349	27.7347	27.7359	27.7343	27.7358	27.7367	27.7332	27.7311	27.7306	27.7281	27.7293	27.7263	27.7274	27.7246	27.7243	27.7253	27.7229	27.7236	27.7227	27.7104	27.7227	27.7218	27.7216	27.7220	27.7191	27.7160	27.7142	27.7131	27.7080	27.7137	27.7089	27.7091	27.7090	27.7095	27.7123	27.7085	27.7150	27.7224	27.7290	27.7267
27.7332	27.7308	27.7481	27.7435	27.7472	27.7344	27.7407	27.7377	27.7293	27.7394	27.7311	27.7359	27.7328	27.7338	27.7243	27.7322	27.7350	27.7299	27.7236	27.7294	27.7285	27.7303	27.7223	27.7245	27.7251	27.7229	27.7225	27.7223	27.7129	27.7301	27.7272	27.7264	27.7273	27.7354	27.7350	27.7311	27.7357	27.7368	27.7457	27.7465	27.7476
27.7336	27.7351	27.7355	27.7295	27.7255	27.7349	27.7310	27.7315	27.7306	27.7289	27.7265	27.7274	27.7240	27.7236	27.7204	27.7199	27.7197	27.7183	27.7176	27.7150	27.6972	27.7105	27.7093	27.7088	27.7083	27.7056	27.6968	27.6973	27.6974	27.6894	27.6961	27.6911	27.6909	27.6930	27.6926	27.6961	27.6960	27.7016	27.7092	27.7109	27.7106
27.7347	27.7346	27.7327	27.7328	27.7341	27.7338	27.7321	27.7312	27.7289	27.7267	27.7241	27.7275	27.7252	27.7260	27.7252	27.7251	27.7246	27.7234	27.7237	27.7229	27.7120	27.7184	27.7139	27.7152	27.7149	27.7127	27.7116	27.7083	27.7066	27.7031	27.7056	27.7041	27.7049	27.7030	27.7037	27.7041	27.6930	27.7108	27.7165	27.7196	27.7182
27.7358	27.7401	27.7145	27.7346	27.7421	27.7361	27.7354	27.7301	27.7204	27.7158	27.7060	27.7047	27.6963	27.6898	27.6842	27.6777	27.6683	27.6606	27.6586	27.6525	27.6712	27.6534	27.6413	27.6494	27.6497	27.6428	27.6457	27.6326	27.6204	27.6204	27.6154	27.6082	27.6103	27.6085	27.6066	27.6118	27.6099	27.6131	27.6337	27.6384	27.6422
27.7362	27.7352	27.7275	27.7325	27.7286	27.7309	27.7285	27.7285	27.7193	27.7139	27.7064	27.7036	27.6996	27.6944	27.6889	27.6867	27.6812	27.6755	27.6755	27.6699	27.6891	27.6640	27.6690	27.6615	27.6601	27.6982	27.6900	27.6844	27.6658	27.6677	27.6679	27.6548	27.6557	27.6496	27.6525	27.6546	27.6502	27.6542	27.6420	27.6514	27.6624
27.7367	27.7384	27.7317	27.7371	27.7384	27.7352	27.7377	27.7375	27.7324	27.7279	27.7251	27.7204	27.7179	27.7125	27.7098	27.7052	27.7004	27.6981	27.6972	27.6944	27.6811	27.6923	27.6886	27.6859	27.6846	27.6772	27.6700	27.6654	27.6566	27.6542	27.6544	27.6482	27.6525	27.6466	27.6479	27.6524	27.6508	27.6591	27.6754	27.6881	27.6911
27.7368	27.7393	27.7190	27.7370	27.7387	27.7409	27.7395	27.7345	27.7284	27.7254	27.7189	27.7176	27.7130	27.7073	27.7048	27.7008	27.6972	27.6936	27.6923	27.6867	27.6741	27.6851	27.6773	27.6815	27.6813	27.6708	27.6645	27.6604	27.6578	27.6526	27.6540	27.6499	27.6513	27.6512	27.6522	27.6517	27.6516	27.6566	27.6704	27.6865	27.6954
27.7369	27.7401	27.7147	27.7347	27.7409	27.7371	27.7357	27.7314	27.7237	27.7197	27.7115	27.7104	27.7034	27.6982	27.6942	27.6885	27.6769	27.6725	27.6717	27.6686	27.6521	27.6635	27.6514	27.6519	27.6539	27.6364	27.6290	27.6200	27.6063	27.6024	27.6012	27.5920	27.5951	27.5922	27.5908	27.5963	27.5958	27.6035	27.6260	27.6542	27.6638
27.7372	27.7378	27.7360	27.7372	27.7379	27.7358	27.7366	27.7347	27.7309	27.7306	27.7318	27.7291	27.7262	27.7264	27.7236	27.7225	27.7214	27.7199	27.7191	27.7178	27.7156	27.7138	27.7107	27.7104	27.7088	27.7067	27.7048	27.7023	27.6997	27.6977	27.6961	27.6939	27.6950	27.6931	27.6941	27.6955	27.6938	27.6975	27.7046	27.7094	27.7093
27.7386	27.7384	27.7292	27.7349	27.7378	27.7370	27.7389	27.7341	27.7293	27.7247	27.7198	27.7176	27.7144	27.7091	27.7033	27.7014	27.6961	27.6902	27.6896	27.6853	27.6600	27.6748	27.6692	27.6668	27.6650	27.6566	27.6480	27.6436	27.6318	27.6305	27.6298	27.6221	27.6254	27.6223	27.6232	27.6265	27.6256	27.6334	27.6480	27.6629	27.6682
27.7387	27.7416	27.7415	27.7428	27.7412	27.7410	27.7379	27.7412	27.7418	27.7394	27.7376	27.7394	27.7358	27.7356	27.7343	27.7337	27.7317	27.7308	27.7296	27.7281	27.7130	27.7243	27.7250	27.7219	27.7205	27.7185	27.7151	27.7127	27.7130	27.7085	27.7107	27.7089	27.7088	27.7047	27.7091	27.7116	27.7116	27.7146	27.7188	27.7207	27.7208
27.7395	27.7399	27.7384	27.7391	27.7427	27.7378	27.7378	27.7376	27.7331	27.7317	27.7328	27.7307	27.7270	27.7274	27.7239	27.7229	27.7213	27.7185	27.7178	27.7148	27.7146	27.7118	27.7089	27.7086	27.7071	27.7043	27.7023	27.6995	27.6971	27.6949	27.6949	27.6948	27.6945	27.6949	27.6954	27.6967	27.6959	27.6981	27.7043	27.7091	27.7067
27.7397	27.7396	27.7395	27.7394	27.7402	27.7397	27.7423	27.7388	27.7374	27.7373	27.7364	27.7364	27.7349	27.7355	27.7342	27.7340	27.7336	27.7332	27.7335	27.7319	27.7231	27.7296	27.7290	27.7298	27.7299	27.7271	27.7256	27.7248	27.7241	27.7209	27.7262	27.7228	27.7226	27.7219	27.7230	27.7240	27.7223	27.7254	27.7292	27.7318	27.7289
27.7402	27.7423	27.7455	27.7451	27.7508	27.7450	27.7457	27.7451	27.7322	27.7380	27.7406	27.7397	27.7372	27.7394	27.7362	27.7362	27.7363	27.7227	27.7336	27.7327	27.7320	27.7283	27.7260	27.7283	27.7241	27.7225	27.7198	27.7168	27.7148	27.7134	27.7129	27.7094	27.7103	27.7102	27.7111	27.7125	27.7120	27.7201	27.7286	27.7377	27.7326
27.7407	27.7416	27.7426	27.7383	27.7402	27.7374	27.7377	27.7351	27.7320	27.7317	27.7284	27.7285	27.7248	27.7248	27.7227	27.7232	27.7208	27.7185	27.7198	27.7175	27.7188	27.7158	27.7138	27.7144	27.7129	27.7097	27.7079	27.7066	27.7041	27.7037	27.7017	27.7009	27.7009	27.7015	27.7032	27.7030	27.7020	27.7093	27.7181	27.7191	27.7183
27.7412	27.7295	27.7322	27.7107	27.7372	27.6536	27.6940	27.7054	27.6935	27.6853	27.6439	27.6668	27.6534	27.6473	27.7012	27.7006	27.7002	27.6927	27.6913	27.6943	27.6771	27.6931	27.6823	27.6753	27.6952	27.6795	27.6892	27.6916	27.7046	27.6728	27.6693	27.6250	27.6364	27.6732	27.6768	27.6631	27.6925	27.6648	27.6858	27.6997	27.6825
27.7420	27.7386	27.7406	27.7385	27.7400	27.7372	27.7382	27.7384	27.7417	27.7381	27.7367	27.7371	27.7366	27.7392	27.7390	27.7360	27.7381	27.7349	27.7345	27.7351	27.7347	27.7418	27.7338	27.7357	27.7356	27.7322	27.7368	27.7338	27.7347	27.7323	27.7339	27.7304	27.7308	27.7336	27.7367	27.7342	27.7370	27.7340	27.7376	27.7370	27.7360
27.7424	27.7412	27.7396	27.7249	27.7270	27.7417	27.7397	27.7384	27.7353	27.7334	27.7313	27.7295	27.7253	27.7243	27.7186	27.7172	27.7168	27.7144	27.7156	27.7109	27.7592	NaN	NaN	NaN	NaN	NaN	NaN	NaN	NaN	NaN	NaN	NaN	NaN	NaN	NaN	NaN	NaN	NaN	NaN	NaN	NaN
27.7428	27.7415	27.7348	27.7400	27.7355	27.7390	27.7375	27.7358	27.7271	27.7215	27.7154	27.7128	27.7073	27.7002	27.6942	27.6915	27.6853	27.6814	27.6792	27.6728	27.6273	27.6538	27.6500	27.6448	27.6389	27.6336	27.6259	27.6215	27.6047	27.6067	27.6079	27.5986	27.6005	27.5949	27.5985	27.6007	27.6019	27.6130	27.6252	27.6393	27.6476
27.7430	27.7413	27.7387	27.7403	27.7392	27.7394	27.7405	27.7367	27.7262	27.7209	27.7137	27.7089	27.7027	27.6971	27.6903	27.6901	27.6824	27.6764	27.6793	27.6714	27.6489	27.6563	27.6509	27.6507	27.6446	27.6355	NaN	NaN	NaN	NaN	NaN	NaN	NaN	NaN	NaN	NaN	NaN	NaN	NaN	NaN	NaN
27.7430	27.7432	27.7382	27.7375	27.7405	27.7367	27.7389	27.7387	27.7335	27.7371	27.7376	27.7360	27.7367	27.7364	27.7365	27.7364	27.7354	27.7372	27.7368	27.7343	27.7373	27.7440	27.7434	27.7443	27.7422	27.7413	27.7413	27.7405	27.7399	27.7384	27.7392	27.7375	27.7387	27.7364	27.7372	27.7383	27.7373	27.7417	27.7444	27.7405	27.7402
27.7435	27.7433	27.7325	27.7392	27.7427	27.7410	27.7433	27.7377	27.7302	27.7259	27.7192	27.7182	27.7135	27.7073	27.7025	27.7010	27.6963	27.6928	27.6930	27.6881	27.6992	27.7304	27.7220	27.7195	27.7174	27.7075	27.6975	27.6935	27.6760	27.6788	27.6771	27.6414	27.6613	27.6449	27.6552	27.6690	27.6623	27.6813	27.6939	27.7139	27.7208
27.7443	27.7440	27.7264	27.7387	27.7412	27.7403	27.7420	27.7397	27.7330	27.7248	27.7212	27.7186	27.7133	27.7067	27.6999	27.6961	27.6899	27.6862	27.6842	27.6800	27.6285	27.6387	27.6405	27.6244	27.6210	27.6262	27.6189	27.6166	27.6114	27.6069	27.6086	27.6031	27.6061	27.6043	27.6066	27.6108	27.6110	27.6237	27.6309	27.6474	27.6609
27.7449	27.7439	27.7333	27.7384	27.7375	27.7408	27.7337	27.7365	27.7263	27.7195	27.7114	27.7064	27.6978	27.6905	27.6834	27.6824	27.6745	27.6672	27.6672	27.6583	27.6270	27.6398	27.6334	27.6324	27.6222	27.6155	27.6053	27.6006	27.5865	27.5863	27.5864	27.5780	27.5800	27.5712	27.5754	27.5773	27.5782	27.5890	27.6050	27.6234	27.6289
27.7477	27.7471	27.7461	27.7469	27.7509	27.7460	27.7460	27.7447	27.7400	27.7386	27.7393	27.7403	27.7366	27.7367	27.7327	27.7316	27.7301	27.7246	27.7265	27.7235	27.7215	27.7189	27.7139	27.7116	27.7084	27.7048	27.7019	27.6982	27.6943	27.6917	27.6895	27.6870	27.6897	27.6874	27.6877	27.6901	27.6886	27.6947	27.7036	27.7110	27.7142
27.7480	27.7458	27.7316	27.7383	27.7425	27.7415	27.7336	27.7370	27.7261	27.7195	27.7121	27.7097	27.7030	27.6932	27.6844	27.6807	27.6748	27.6667	27.6658	27.6589	27.5765	27.6405	27.6346	27.6266	27.6220	27.6148	27.6042	27.5996	27.5786	27.5804	27.5801	27.5766	27.5774	27.5734	27.5750	27.5780	27.5743	27.5874	27.5998	27.6204	27.6318
27.7490	27.7506	27.7533	27.7497	27.7492	27.7494	27.7473	27.7474	27.7420	27.7402	27.7347	27.7349	27.7264	27.7244	27.7171	27.7158	27.7147	27.7347	27.7381	27.7362	27.7234	27.7293	27.7267	27.7240	27.7155	27.7086	27.7002	27.6942	27.6844	27.6748	27.6738	27.6671	27.6684	27.6617	27.6663	27.6707	27.6712	27.6822	27.7010	27.7219	27.7230
27.7495	27.7505	27.7273	27.7468	27.7494	27.7496	27.7460	27.7437	27.7390	27.7352	27.7286	27.7285	27.7240	27.7192	27.7173	27.7143	27.7097	27.7085	27.7046	27.7011	27.6762	27.6959	27.6877	27.6859	27.6849	27.6763	27.6715	27.6680	27.6633	27.6590	27.6598	27.6544	27.6555	27.6521	27.6536	27.6581	27.6563	27.6652	27.6837	27.7015	27.7149
27.7502	27.7525	27.7555	27.7549	27.7612	27.7545	27.7549	27.7548	27.7424	27.7482	27.7504	27.7502	27.7478	27.7499	27.7464	27.7467	27.7475	27.7338	27.7448	27.7438	27.7435	27.7414	27.7379	27.7413	27.7357	27.7350	27.7330	27.7308	27.7293	27.7270	27.7280	27.7240	27.7242	27.7234	27.7242	27.7251	27.7252	27.7331	27.7401	27.7475	27.7421
27.7510	27.7512	27.7506	27.7514	27.7523	27.7513	27.7529	27.7507	27.7497	27.7474	27.7471	27.7479	27.7464	27.7463	27.7439	27.7454	27.7455	27.7431	27.7436	27.7426	27.7421	27.7411	27.7382	27.7392	27.7382	27.7362	27.7339	27.7345	27.7344	27.7319	27.7326	27.7330	27.7314	27.7301	27.7319	27.7342	27.7351	27.7361	27.7387	27.7408	27.7395
27.7520	27.7519	27.7409	27.7487	27.7439	27.7482	27.7471	27.7439	27.7317	27.7231	27.7130	27.7086	27.6978	27.6902	27.6804	27.6767	27.6689	27.6606	27.6569	27.6469	27.5873	27.6315	27.6313	27.6260	27.6169	27.6129	27.6022	27.5979	27.5813	27.5817	27.5819	27.5728	27.5766	27.5669	27.5716	27.5739	27.5721	27.5823	27.5947	27.6123	27.6162
27.7528	27.7562	27.7468	27.7604	27.7580	27.7579	27.7381	27.7541	27.7452	27.7506	27.7362	27.7456	27.7358	27.7305	27.7302	27.7236	27.7201	27.7249	27.7193	27.7200	27.7158	27.7150	27.7170	27.7156	27.7101	27.7116	27.7095	27.7069	27.7089	27.7056	27.7045	27.7028	27.7034	27.7081	27.7070	27.7028	27.7033	27.7107	27.7216	27.7241	27.7274
27.7529	27.7533	27.7534	27.7532	27.7580	27.7529	27.7549	27.7540	27.7486	27.7483	27.7498	27.7494	27.7446	27.7452	27.7427	27.7417	27.7424	27.7384	27.7401	27.7363	27.7380	27.7338	27.7286	27.7286	27.7251	27.7220	27.7207	27.7174	27.7163	27.7103	27.7095	27.7055	27.7018	27.7043	27.7004	27.7081	27.7002	27.7069	27.7208	27.7274	27.7255
27.7530	27.7545	27.7539	27.7526	27.7531	27.7546	27.7542	27.7533	27.7507	27.7496	27.7477	27.7484	27.7456	27.7467	27.7437	27.7441	27.7433	27.7419	27.7421	27.7409	27.7204	27.7393	27.7373	27.7367	27.7368	27.7336	27.7309	27.7286	27.7274	27.7217	27.7279	27.7227	27.7225	27.7230	27.7249	27.7267	27.7255	27.7324	27.7383	27.7432	27.7410
27.7536	27.7520	27.7380	27.7432	27.7479	27.7473	27.7413	27.7428	27.7314	27.7238	27.7138	27.7115	27.7040	27.6932	27.6841	27.6800	27.6748	27.6677	27.6649	27.6567	27.5741	27.6305	27.6233	27.6160	27.6098	27.6005	27.5887	27.5825	27.5610	27.5616	27.5611	27.5518	27.5532	27.5490	27.5518	27.5549	27.5529	27.5741	27.5927	27.6202	27.6321
27.7550	27.7555	27.7553	27.7571	27.7598	27.7552	27.7568	27.7576	27.7501	27.7517	27.7531	27.7525	27.7499	27.7498	27.7484	27.7482	27.7476	27.7444	27.7457	27.7444	27.7436	27.7420	27.7376	27.7375	27.7363	27.7343	27.7327	27.7306	27.7285	27.7275	27.7254	27.7243	27.7248	27.7256	27.7257	27.7266	27.7260	27.7300	27.7363	27.7415	27.7421
27.7552	27.7544	27.7476	27.7526	27.7556	27.7557	27.7476	27.7504	27.7508	27.7446	27.7445	27.7432	27.7417	27.7405	27.7360	27.7357	27.7344	27.7312	27.7302	27.7280	27.7233	27.7220	27.7176	27.7154	27.7131	27.7092	27.7063	27.7018	27.6960	27.6921	27.6898	27.6880	27.6904	27.6881	27.6886	27.6917	27.6879	27.6946	27.7035	27.7088	27.7114
27.7559	27.7584	27.7334	27.7539	27.7554	27.7533	27.7533	27.7497	27.7418	27.7364	27.7288	27.7280	27.7220	27.7149	27.7084	27.7050	27.6993	27.6920	27.6922	27.6874	27.6889	27.6763	27.6718	27.6650	27.6646	27.6529	27.6438	27.6393	27.6218	27.6219	27.6201	27.6152	27.6176	27.6142	27.6154	27.6194	27.6202	27.6301	27.6477	27.6628	27.6694
27.7562	27.7558	27.7574	27.7569	27.7578	27.7568	27.7604	27.7552	27.7533	27.7517	27.7511	27.7525	27.7501	27.7507	27.7501	27.7503	27.7491	27.7488	27.7497	27.7488	27.7429	27.7483	27.7450	27.7470	27.7461	27.7426	27.7422	27.7402	27.7396	27.7345	27.7393	27.7366	27.7370	27.7364	27.7373	27.7381	27.7315	27.7416	27.7477	27.7509	27.7488
27.7566	27.7565	27.7554	27.7354	27.7484	27.7564	27.7507	27.7534	27.7507	27.7491	27.7464	27.7452	27.7428	27.7422	27.7383	27.7331	27.7292	27.7319	27.7328	27.7306	27.6987	27.7251	27.7234	27.7254	27.7200	27.7199	27.7098	27.7107	27.7074	27.6995	27.7048	27.6988	27.6994	27.6997	27.7008	27.7021	27.7015	27.7142	27.7250	27.7385	27.7407
27.7582	27.7586	27.7432	27.7530	27.7558	27.7551	27.7566	27.7522	27.7454	27.7412	27.7362	27.7346	27.7309	27.7247	27.7174	27.7199	27.7158	27.7119	27.7183	27.7129	27.6604	27.7084	27.6935	27.6976	27.6942	27.6761	27.6683	27.6621	27.6483	27.6502	27.6490	27.6363	27.6399	27.6345	27.6362	27.6402	27.6371	27.6484	27.6654	27.6810	27.6926
27.7583	27.7587	27.7430	27.7450	27.7547	27.7542	27.7491	27.7492	27.7437	27.7396	27.7356	27.7357	27.7353	27.7634	27.7776	27.7737	27.7680	27.7607	27.7608	27.7549	27.7293	27.7407	27.7320	27.7287	27.7279	27.7161	27.7067	27.7015	27.6887	27.6901	27.6889	27.6783	27.6816	27.6795	27.6805	27.6833	27.6814	27.6945	27.7127	27.7301	27.7349
27.7586	27.7620	27.7436	27.7588	27.7597	27.7564	27.7561	27.7530	27.7440	27.7431	27.7357	27.7388	27.7298	27.7281	27.7208	27.7196	27.7146	27.7033	27.7081	27.7016	27.6891	27.6944	27.6847	27.6879	27.6788	27.6670	27.6595	27.6532	27.6454	27.6402	27.6372	27.6335	27.6341	27.6307	27.6329	27.6369	27.6374	27.6424	27.6637	27.6802	27.6822
27.7592	27.7602	27.7816	27.7634	27.7662	27.7590	27.7624	27.7566	27.7558	27.7575	27.7594	27.7564	27.7679	27.7661	27.7704	27.7716	27.7669	27.7553	27.7617	27.7565	27.7487	27.7456	27.7405	27.7405	27.7301	27.7220	27.7169	27.7088	27.7028	27.6992	27.6997	27.6949	27.6973	27.6974	27.6975	27.7011	27.7025	27.7156	27.7224	27.7316	27.7321
27.7595	27.7600	27.7500	27.7547	27.7559	27.7560	27.7536	27.7531	27.7461	27.7410	27.7338	27.7339	27.7278	27.7214	27.7148	27.7108	27.7059	27.7011	27.6993	27.6937	27.6419	27.6776	27.6713	27.6680	27.6658	27.6564	27.6458	27.6413	27.6259	27.6263	27.6262	27.6166	27.6207	27.6155	27.6185	27.6212	27.6191	27.6336	27.6471	27.6645	27.6716
27.7599	27.7592	27.7588	27.7593	27.7621	27.7584	27.7581	27.7577	27.7522	27.7511	27.7523	27.7510	27.7476	27.7465	27.7437	27.7424	27.7408	27.7379	27.7387	27.7366	27.7348	27.7329	27.7294	27.7289	27.7265	27.7237	27.7219	27.7176	27.7133	27.7109	27.7096	27.7084	27.7089	27.7083	27.7084	27.7094	27.7080	27.7123	27.7205	27.7274	27.7291
27.7600	27.7600	27.7593	27.7580	27.7602	27.7592	27.7562	27.7565	27.7544	27.7527	27.7519	27.7524	27.7499	27.7503	27.7493	27.7492	27.7488	27.7472	27.7471	27.7457	27.7317	27.7383	27.7360	27.7373	27.7362	27.7334	27.7322	27.7287	27.7275	27.7229	27.7260	27.7230	27.7243	27.7224	27.7236	27.7243	27.7191	27.7282	27.7365	27.7408	27.7311
27.7602	27.7610	27.7630	27.7592	27.7671	27.7589	27.7588	27.7571	27.7534	27.7536	27.7539	27.7539	27.7488	27.7512	27.7473	27.7478	27.7481	27.7432	27.7453	27.7435	27.7436	27.7393	27.7360	27.7382	27.7352	27.7315	27.7296	27.7261	27.7231	27.7203	27.7203	27.7174	27.7178	27.7180	27.7185	27.7192	27.7193	27.7280	27.7384	27.7421	27.7285
27.7611	27.7550	27.7584	27.7658	27.7605	27.7515	27.7413	27.7704	27.7722	27.7697	27.7709	27.7721	27.7712	27.7716	27.7711	27.7709	27.7704	27.7698	27.7707	27.7718	27.7632	27.7696	27.7688	27.7698	27.7696	27.7663	27.7638	27.7608	27.7604	27.7556	27.7563	27.7539	27.7553	27.7543	27.7551	27.7568	27.7540	27.7607	27.7673	27.7728	27.7684
27.7633	27.7651	27.7364	27.7597	27.7617	27.7572	27.7588	27.7564	27.7529	27.7494	27.7442	27.7435	27.7385	27.7357	27.7335	27.7309	27.7271	27.7260	27.7295	27.7266	27.7352	27.7289	27.7283	27.7289	27.7249	27.7195	27.7084	27.7047	27.6963	27.6938	27.6946	27.6859	27.6854	27.6863	27.6830	27.6848	27.6830	27.6886	27.7103	27.7185	27.7092
27.7637	27.7636	27.7629	27.7620	27.7624	27.7613	27.7581	27.7609	27.7612	27.7600	27.7590	27.7588	27.7567	27.7554	27.7527	27.7525	27.7515	27.7504	27.7456	27.7451	27.7431	27.7392	27.7367	27.7353	27.7321	27.7305	27.7294	27.7281	27.7257	27.7238	27.7233	27.7206	27.7213	27.7207	27.7211	27.7216	27.7222	27.7240	27.7281	27.7328	27.7329
27.7651	27.7655	27.7653	27.7638	27.7674	27.7636	27.7623	27.7636	27.7607	27.7600	27.7584	27.7587	27.7571	27.7587	27.7544	27.7533	27.7527	27.7546	27.7515	27.7506	27.7489	27.7479	27.7467	27.7464	27.7435	27.7429	27.7400	27.7371	27.7340	27.7296	27.7311	27.7282	27.7323	27.7300	27.7316	27.7345	27.7347	27.7384	27.7451	27.7491	27.7402
27.7657	27.7678	27.7514	27.7638	27.7645	27.7642	27.7630	27.7598	27.7552	27.7516	27.7468	27.7454	27.7412	27.7372	27.7332	27.7304	27.7258	27.7207	27.7200	27.7155	27.7052	27.7118	27.7120	27.7049	27.7048	27.6951	27.6827	27.6808	27.6624	27.6596	27.6573	27.6476	27.6501	27.6468	27.6460	27.6519	27.6495	27.6608	27.6823	27.6919	27.6957
27.7659	27.7654	27.7653	27.7662	27.7706	27.7651	27.7664	27.7649	27.7573	27.7559	27.7579	27.7576	27.7528	27.7526	27.7505	27.7501	27.7498	27.7437	27.7463	27.7446	27.7425	27.7405	27.7362	27.7367	27.7357	27.7325	27.7302	27.7269	27.7246	27.7220	27.7204	27.7196	27.7190	27.7178	27.7185	27.7198	27.7174	27.7220	27.7294	27.7345	27.7380
27.7663	27.7655	27.7661	27.7669	27.7684	27.7679	27.7675	27.7666	27.7632	27.7636	27.7626	27.7628	27.7592	27.7602	27.7581	27.7569	27.7572	27.7549	27.7556	27.7550	27.7544	27.7526	27.7511	27.7501	27.7504	27.7485	27.7468	27.7448	27.7418	27.7406	27.7396	27.7385	27.7387	27.7390	27.7385	27.7393	27.7375	27.7415	27.7489	27.7504	27.7539
27.7668	27.7699	27.7716	27.7460	27.7018	27.7551	27.7314	27.7104	27.7405	27.7423	27.7393	27.7601	27.7516	27.7604	27.7390	27.7449	27.7464	27.7358	27.7500	27.7433	27.7044	27.7511	27.7091	27.7262	27.7342	27.7084	27.6889	27.7246	27.7032	27.7150	27.7123	27.6882	27.6361	27.6963	27.6941	27.6996	27.6486	27.6490	27.7088	27.7435	27.7393
27.7677	27.7673	27.7621	27.7672	27.7715	27.7654	27.7650	27.7637	27.7560	27.7550	27.7561	27.7542	27.7488	27.7491	27.7450	27.7439	27.7423	27.7371	27.7379	27.7352	27.7328	27.7300	27.7259	27.7257	27.7226	27.7195	27.7170	27.7129	27.7097	27.7058	27.7042	27.7019	27.7037	27.7014	27.7025	27.7050	27.7017	27.7077	27.7174	27.7223	27.7250
27.7677	27.7698	27.7749	27.7711	27.7718	27.7656	27.7696	27.7664	27.7566	27.7536	27.7450	27.7460	27.7384	27.7360	27.7315	27.7294	27.7438	27.7609	27.7563	27.7420	27.6840	27.7372	27.7343	27.7174	27.6966	27.7054	27.6752	27.6900	27.6837	27.6388	27.6402	27.6312	27.6310	27.6224	27.6277	27.6315	27.6324	27.6461	27.6620	27.6782	27.6809
27.7687	27.7693	27.7460	27.7431	27.7480	27.7441	27.7468	27.7410	27.7379	27.7374	27.7375	27.7376	27.7349	27.7367	27.7347	27.7357	27.7340	27.7329	27.7334	27.7325	27.7332	27.7476	27.7298	27.7330	27.7304	27.7287	27.7275	27.7245	27.7231	27.7219	27.7230	27.7192	27.7201	27.7225	27.7219	27.7220	27.7130	27.7300	27.7355	27.7303	27.7315
27.7696	27.7719	27.7525	27.7675	27.7701	27.7670	27.7668	27.7600	27.7510	27.7458	27.7338	27.7351	27.7237	27.7187	27.7098	27.7057	27.6989	27.6910	27.6887	27.6804	27.6478	27.6666	27.6599	27.6563	27.6521	27.6409	27.6298	27.6250	27.6139	27.6040	27.6042	27.5986	27.6006	27.5942	27.5987	27.6005	27.6025	27.6115	27.6304	27.6487	27.6604
27.7701	27.7726	27.7686	27.7680	27.7715	27.7674	27.7672	27.7613	27.7522	27.7485	27.7370	27.7399	27.7285	27.7243	27.7154	27.7130	27.7073	27.6984	27.6989	27.6916	27.6621	27.6814	27.6762	27.6751	27.6690	27.6586	27.6481	27.6436	27.6351	27.6227	27.6228	27.6177	27.6189	27.6114	27.6168	27.6217	27.6214	27.6311	27.6497	27.6650	27.6709
27.7706	27.7690	27.7454	27.7546	27.7658	27.7643	27.7645	27.7599	27.7483	27.7407	27.7311	27.7299	27.7234	27.7138	27.7050	27.7009	27.6947	27.6856	27.6864	27.6801	27.6281	27.6603	27.6503	27.6481	27.6469	27.6348	27.6242	27.6174	27.5962	27.5981	27.5971	27.5858	27.5892	27.5851	27.5875	27.5900	27.5843	27.6087	27.6259	27.6509	27.6587
27.7707	27.7685	27.7717	27.7688	27.7740	27.7674	27.7676	27.7673	27.7651	27.7638	27.7626	27.7623	27.7590	27.7624	27.7578	27.7583	27.7623	27.7518	27.7541	27.7544	27.7533	27.7502	27.7495	27.7506	27.7485	27.7461	27.7444	27.7410	27.7392	27.7385	27.7374	27.7357	27.7346	27.7374	27.7364	27.7364	27.7362	27.7431	27.7510	27.7562	27.7555
27.7711	27.7749	27.7452	27.7684	27.7696	27.7706	27.7671	27.7648	27.7592	27.7534	27.7467	27.7436	27.7367	27.7299	27.7234	27.7192	27.7131	27.7062	27.7051	27.6997	27.6752	27.6902	27.6852	27.6815	27.6807	27.6715	27.6635	27.6582	27.6440	27.6433	27.6414	27.6344	27.6361	27.6331	27.6330	27.6365	27.6354	27.6443	27.6611	27.6745	27.6809
27.7715	27.7703	27.7687	27.7682	27.7695	27.7710	27.7710	27.7682	27.7662	27.7661	27.7668	27.7669	27.7658	27.7675	27.7654	27.7652	27.7662	27.7655	27.7656	27.7646	27.7529	27.7606	27.7598	27.7611	27.7605	27.7590	27.7553	27.7561	27.7563	27.7511	27.7576	27.7538	27.7531	27.7504	27.7516	27.7534	27.7499	27.7576	27.7602	27.7663	27.7559
27.7717	27.7734	27.7771	27.7732	27.7817	27.7730	27.7731	27.7713	27.7643	27.7644	27.7665	27.7658	27.7612	27.7632	27.7587	27.7595	27.7594	27.7506	27.7567	27.7546	27.7552	27.7495	27.7443	27.7470	27.7433	27.7403	27.7377	27.7328	27.7291	27.7262	27.7251	27.7208	27.7215	27.7232	27.7234	27.7244	27.7231	27.7347	27.7470	27.7533	27.7467
27.7718	27.7729	27.7594	27.7676	27.7719	27.7692	27.7709	27.7655	27.7583	27.7527	27.7442	27.7426	27.7378	27.7292	27.7234	27.7203	27.7139	27.7079	27.7089	27.7023	27.6806	27.6945	27.6903	27.6814	27.6791	27.6682	27.6574	27.6525	27.6337	27.6342	27.6319	27.6218	27.6253	27.6222	27.6228	27.6266	27.6254	27.6389	27.6636	27.6857	27.6905
27.7723	27.7735	27.7571	27.7704	27.7765	27.7675	27.7695	27.7650	27.7546	27.7541	27.7474	27.7466	27.7379	27.7349	27.7271	27.7246	27.7196	27.7141	27.7109	27.7080	27.7049	27.6967	27.6908	27.6894	27.6814	27.6752	27.6711	27.6634	27.6588	27.6543	27.6504	27.6454	27.6477	27.6465	27.6460	27.6503	27.6474	27.6559	27.6698	27.6821	27.6841
27.7725	27.7752	27.7650	27.7740	27.7731	27.7733	27.7742	27.7726	27.7735	27.7711	27.7696	27.7690	27.7668	27.7648	27.7627	27.7617	27.7596	27.7582	27.7576	27.7542	27.7355	27.7511	27.7487	27.7480	27.7456	27.7413	27.7368	27.7353	27.7315	27.7281	27.7279	27.7257	27.7264	27.7224	27.7253	27.7275	27.7271	27.7311	27.7389	27.7460	27.7513
27.7726	27.7721	27.7720	27.7709	27.7749	27.7728	27.7713	27.7717	27.7722	27.7701	27.7691	27.7707	27.7658	27.7671	27.7659	27.7657	27.7662	27.7656	27.7650	27.7624	27.7540	27.7620	27.7653	27.7651	27.7637	27.7632	27.7610	27.7605	27.7602	27.7506	27.7552	27.7545	27.7548	27.7517	27.7542	27.7552	27.7559	27.7597	27.7624	27.7638	27.7571
27.7729	27.7748	27.7518	27.7740	27.7755	27.7740	27.7736	27.7707	27.7657	27.7614	27.7570	27.7549	27.7493	27.7451	27.7418	27.7388	27.7341	27.7315	27.7291	27.7237	27.7084	27.7156	27.7128	27.7101	27.7086	27.6999	27.6928	27.6876	27.6786	27.6741	27.6733	27.6678	27.6662	27.6640	27.6641	27.6688	27.6685	27.6729	27.6874	27.7013	27.7116
27.7737	27.7751	27.7656	27.7726	27.7749	27.7723	27.7721	27.7677	27.7610	27.7582	27.7506	27.7519	27.7443	27.7413	27.7364	27.7341	27.7303	27.7236	27.7230	27.7173	27.6987	27.7029	27.6968	27.6975	27.6905	27.6813	27.6720	27.6665	27.6595	27.6484	27.6460	27.6419	27.6435	27.6384	27.6414	27.6491	27.6482	27.6582	27.6760	27.6896	27.6936
27.7739	27.7744	27.7589	27.7698	27.7731	27.7696	27.7685	27.7618	27.7525	27.7475	27.7376	27.7387	27.7278	27.7225	27.7142	27.7102	27.7039	27.6960	27.6950	27.6869	27.6513	27.6745	27.6671	27.6625	27.6576	27.6428	27.6321	27.6284	27.6186	27.6086	27.6084	27.6043	27.6047	27.5981	27.6012	27.6034	27.6060	27.6149	27.6305	27.6603	27.6702
27.7745	27.7769	27.7621	27.7720	27.7756	27.7707	27.7708	27.7646	27.7549	27.7503	27.7392	27.7410	27.7290	27.7240	27.7149	27.7115	27.7040	27.6950	27.6938	27.6866	27.6774	27.6788	27.6801	27.6845	27.6787	27.6743	27.6740	NaN	NaN	NaN	NaN	NaN	NaN	NaN	NaN	NaN	NaN	NaN	NaN	NaN	NaN
27.7748	27.7748	27.7723	27.7730	27.7732	27.7741	27.7711	27.7711	27.7693	27.7695	27.7689	27.7691	27.7674	27.7679	27.7671	27.7667	27.7667	27.7659	27.7660	27.7648	27.7552	27.7625	27.7596	27.7613	27.7615	27.7585	27.7567	27.7547	27.7538	27.7485	27.7529	27.7514	27.7514	27.7500	27.7514	27.7523	27.7488	27.7569	27.7621	27.7655	27.7638
27.7752	27.7760	27.7721	27.7741	27.7760	27.7743	27.7727	27.7729	27.7690	27.7680	27.7656	27.7649	27.7609	27.7606	27.7578	27.7573	27.7546	27.7522	27.7521	27.7503	27.7447	27.7482	27.7446	27.7426	27.7416	27.7413	27.7385	27.7397	27.7370	27.7312	27.7328	27.7298	27.7288	27.7257	27.7294	27.7312	27.7292	27.7333	27.7373	27.7422	27.7409
27.7754	27.7790	27.7788	27.7731	27.7681	27.7799	27.7758	27.7776	27.7768	27.7754	27.7743	27.7739	27.7711	27.7699	27.7687	27.7681	27.7671	27.7643	27.7546	27.7628	27.7780	27.7735	27.7587	27.7512	27.7546	27.7521	27.7442	27.7423	27.7441	27.7412	27.7444	27.7337	27.7394	27.7390	27.7353	27.7351	27.7325	27.7351	27.7452	27.7768	27.7865
27.7764	27.7766	27.7784	27.7766	27.7800	27.7746	27.7766	27.7741	27.7660	27.7670	27.7667	27.7658	27.7587	27.7593	27.7546	27.7539	27.7512	27.7477	27.7467	27.7435	27.7430	27.7372	27.7313	27.7337	27.7306	27.7250	27.7216	27.7169	27.7109	27.7079	27.7051	27.7003	27.7044	27.7024	27.7033	27.7070	27.7052	27.7097	27.7237	27.7324	27.7306
27.7772	27.7770	27.7752	27.7761	27.7794	27.7748	27.7752	27.7740	27.7689	27.7684	27.7694	27.7677	27.7638	27.7640	27.7603	27.7596	27.7583	27.7543	27.7549	27.7519	27.7509	27.7480	27.7446	27.7438	27.7415	27.7385	27.7365	27.7327	27.7292	27.7255	27.7238	27.7214	27.7225	27.7215	27.7224	27.7254	27.7224	27.7276	27.7372	27.7431	27.7416
27.7776	27.7774	27.7787	27.7798	27.7811	27.7782	27.7814	27.7786	27.7758	27.7769	27.7770	27.7766	27.7756	27.7771	27.7760	27.7764	27.7756	27.7726	27.7758	27.7757	27.7770	27.7757	27.7773	27.7856	27.7782	27.7804	27.7788	28.0371	28.1264	28.0413	28.0379	28.0421	28.1193	28.0430	28.0387	28.1119	28.1224	28.1238	27.7930	27.7810	28.1106
27.7778	27.7799	27.7808	27.7612	27.7571	27.7798	27.7775	27.7740	27.7782	27.7743	27.7737	27.7764	27.7800	27.7712	27.7726	27.7664	27.7716	27.7710	27.7689	27.7973	27.7662	27.7952	27.7979	27.7984	27.7951	27.7935	27.7855	27.7848	27.7855	27.7799	27.7854	27.7790	27.7803	27.7785	27.7816	27.7819	27.7827	27.7873	27.7980	27.8056	27.7910
27.7784	27.7779	27.7725	27.7785	27.7795	27.7774	27.7818	27.7757	27.7695	27.7659	27.7611	27.7588	27.7548	27.7495	27.7441	27.7417	27.7360	27.7294	27.7313	27.7262	27.7013	27.7161	27.7096	27.7081	27.7054	27.6979	27.6889	27.6851	27.6751	27.6701	27.6705	27.6573	27.6629	27.6582	27.6585	27.6625	27.6608	27.6703	27.6922	27.7104	27.7127
27.7812	27.7824	27.7475	27.7807	27.7841	27.7767	27.7803	27.7742	27.7676	27.7625	27.7548	27.7525	27.7449	27.7404	27.7337	27.7303	27.7263	27.7187	27.7180	27.7121	27.6825	27.6949	27.6816	27.6848	27.6825	27.6734	27.6668	27.6598	27.6498	27.6457	27.6450	27.6381	27.6406	27.6399	27.6386	27.6417	27.6398	27.6460	27.6642	27.6865	27.7006
27.7815	27.7811	27.7764	27.7803	27.7837	27.7792	27.7797	27.7791	27.7728	27.7719	27.7729	27.7711	27.7672	27.7670	27.7637	27.7627	27.7614	27.7572	27.7581	27.7557	27.7533	27.7517	27.7467	27.7459	27.7434	27.7398	27.7374	27.7332	27.7291	27.7265	27.7229	27.7203	27.7227	27.7211	27.7215	27.7230	27.7212	27.7269	27.7355	27.7410	27.7430
27.7815	27.7835	27.7579	27.7798	27.7833	27.7796	27.7802	27.7756	27.7704	27.7653	27.7586	27.7573	27.7511	27.7475	27.7423	27.7396	27.7349	27.7307	27.7285	27.7235	27.6996	27.7128	27.7077	27.7076	27.7059	27.6985	27.6916	27.6877	27.6779	27.6729	27.6728	27.6686	27.6698	27.6662	27.6681	27.6714	27.6707	27.6779	27.6877	27.6978	27.7020
27.7821	27.7822	27.7836	27.7825	27.7864	27.7824	27.7833	27.7820	27.7815	27.7814	27.7798	27.7801	27.7773	27.7785	27.7779	27.7783	27.7773	27.7768	27.7774	27.7770	27.7776	27.7756	27.7724	27.7736	27.7721	27.7713	27.7699	27.7697	27.7693	27.7711	27.7711	27.7717	27.7709	27.7699	27.7703	27.7712	27.7713	27.7729	27.7752	27.7767	27.7766
27.7826	27.7850	27.8082	27.7801	27.7832	27.7825	27.7805	27.7756	27.7761	27.7724	27.7655	27.7676	27.7630	27.7646	27.7606	27.7699	27.7886	27.7881	27.7891	27.7846	27.7458	27.7352	27.7546	27.7574	27.7598	27.7643	27.7004	27.7147	27.7097	27.7026	27.7103	27.7002	27.6823	27.6767	27.6759	27.6849	27.7124	27.7381	27.7176	27.7462	27.7759
27.7826	27.7878	27.7515	27.7808	27.7815	27.7832	27.7784	27.7763	27.7720	27.7653	27.7572	27.7531	27.7461	27.7389	27.7343	27.7267	27.7221	27.7203	27.7137	27.7067	27.6880	27.6852	27.6793	27.6752	27.6727	27.6611	27.6529	27.6450	NaN	NaN	NaN	NaN	NaN	NaN	NaN	NaN	NaN	NaN	NaN	NaN	NaN
27.7830	27.7827	27.7852	27.7836	27.7876	27.7796	27.7838	27.7815	27.7681	27.7715	27.7732	27.7719	27.7647	27.7648	27.7608	27.7597	27.7567	27.7532	27.7530	27.7487	27.7495	27.7425	27.7369	27.7390	27.7362	27.7317	27.7275	27.7239	27.7196	27.7155	27.7135	27.7100	27.7147	27.7119	27.7116	27.7148	27.7129	27.7200	27.7338	27.7400	27.7431
27.7837	27.7853	27.7632	27.7819	27.7815	27.7808	27.7812	27.7779	27.7717	27.7671	27.7622	27.7595	27.7539	27.7499	27.7457	27.7424	27.7379	27.7354	27.7328	27.7265	27.7098	27.7193	27.7154	27.7134	27.7116	27.7031	27.6950	27.6914	27.6810	27.6780	27.6765	27.6709	27.6712	27.6688	27.6690	27.6735	27.6727	27.6799	27.6946	27.7085	27.7171
27.7838	27.7820	27.7742	27.7788	27.7806	27.7801	27.7795	27.7773	27.7710	27.7661	27.7593	27.7593	27.7524	27.7458	27.7404	27.7381	27.7332	27.7283	27.7287	27.7230	27.6920	27.7069	27.7014	27.7003	27.6989	27.6855	27.6783	27.6760	27.6572	NaN	NaN	NaN	NaN	NaN	NaN	NaN	NaN	NaN	NaN	NaN	NaN
27.7840	27.7853	27.7727	27.7824	27.7832	27.7820	27.7819	27.7786	27.7729	27.7698	27.7642	27.7619	27.7570	27.7524	27.7468	27.7449	27.7410	27.7367	27.7351	27.7305	27.7026	27.7196	27.7150	27.7118	27.7113	27.7026	27.6950	27.6919	27.6811	27.6787	27.6773	27.6695	27.6709	27.6672	27.6683	27.6730	27.6718	27.6800	27.6934	27.7059	27.7141
27.7841	27.7844	27.7881	27.7847	27.7878	27.7850	27.7891	27.7860	27.7816	27.7816	27.7793	27.7786	27.7765	27.7752	27.7729	27.7725	27.7707	27.7671	27.7676	27.7673	27.7642	27.7612	27.7584	27.7631	27.7669	27.7577	27.7588	27.7548	27.7514	27.7542	27.7547	27.7501	27.7486	27.7470	27.7490	27.7495	27.7488	27.7495	27.7519	27.7571	27.7528
27.7844	27.7877	27.7483	27.7802	27.7813	27.7820	27.7799	27.7769	27.7689	27.7629	27.7538	27.7499	27.7414	27.7335	27.7283	27.7218	27.7152	27.7083	27.7059	27.6979	27.6527	27.6797	27.6681	27.6647	27.6620	27.6498	27.6406	27.6337	27.6153	27.6168	27.6156	27.6082	27.6106	27.6065	27.6061	27.6122	27.6095	27.6183	27.6333	27.6500	27.6571
27.7845	27.7871	27.7868	27.7845	27.7863	27.7858	27.7834	27.7856	27.7838	27.7822	27.7776	27.7790	27.7744	27.7739	27.7712	27.7707	27.7690	27.7669	27.7656	27.7643	27.7553	27.7614	27.7521	27.7508	27.7488	27.7461	27.7424	27.7405	27.7375	27.7340	27.7347	27.7339	27.7335	27.7275	27.7311	27.7318	27.7340	27.7383	27.7430	27.7535	27.7495
27.7850	27.7883	27.7786	27.7827	27.7858	27.7825	27.7820	27.7781	27.7743	27.7712	27.7670	27.7698	27.7672	27.7633	27.7615	27.7588	27.7554	27.7478	27.7491	27.7424	27.7167	NaN	NaN	NaN	NaN	NaN	NaN	NaN	NaN	NaN	NaN	NaN	NaN	NaN	NaN	NaN	NaN	NaN	NaN	NaN	NaN
27.7850	27.7875	27.7559	27.7841	27.7885	27.7848	27.7829	27.7789	27.7715	27.7661	27.7582	27.7561	27.7487	27.7431	27.7373	27.7318	27.7316	27.7262	27.7239	27.7185	27.7142	27.7030	27.6986	27.6986	27.6996	27.6906	27.6839	27.6802	NaN	NaN	NaN	NaN	NaN	NaN	NaN	NaN	NaN	NaN	NaN	NaN	NaN
27.7855	27.7891	27.7718	27.7876	27.7879	27.7884	27.7853	27.7874	27.7840	27.7833	27.7770	27.7799	27.7747	27.7609	27.7575	27.7370	27.7296	27.7315	27.7237	27.7210	27.6963	27.7020	27.6886	27.6837	27.6624	27.6637	27.6837	27.6671	27.6651	27.6564	27.6693	27.6810	27.6530	27.6808	27.6778	27.6794	27.6888	27.6801	27.6892	27.6809	27.6871
27.7855	27.7855	27.7855	27.7844	27.7851	27.7841	27.7839	27.7841	27.7830	27.7821	27.7803	27.7797	27.7786	27.7783	27.7774	27.7774	27.7775	27.7756	27.7758	27.7754	27.7735	27.7758	27.7754	27.7762	27.7761	27.7762	27.7747	27.7746	27.7731	27.7703	27.7713	27.7677	27.7681	27.7681	27.7677	27.7680	27.7637	27.7692	27.7753	27.7765	27.7770
27.7874	27.7905	27.7876	27.7855	27.7882	27.7843	27.7837	27.7804	27.7733	27.7704	27.7632	27.7643	27.7569	27.7550	27.7487	27.7478	27.7430	27.7368	27.7368	27.7314	27.7110	27.7223	27.7211	27.7183	27.7105	27.7052	27.6958	27.6942	27.6875	27.6767	27.6771	27.6750	27.6758	27.6686	27.6728	27.6758	27.6777	27.6884	27.6983	27.7066	27.7101
27.7875	27.7893	27.7923	27.7903	27.7970	27.7899	27.7889	27.7878	27.7817	27.7824	27.7841	27.7840	27.7804	27.7821	27.7784	27.7784	27.7787	27.7696	27.7765	27.7748	27.7749	27.7711	27.7666	27.7694	27.7660	27.7634	27.7609	27.7576	27.7550	27.7539	27.7540	27.7502	27.7503	27.7520	27.7523	27.7531	27.7527	27.7616	27.7709	27.7773	27.7735
27.7886	27.7892	27.7611	27.7735	27.7844	27.7815	27.7830	27.7768	27.7666	27.7584	27.7517	27.7501	27.7471	27.7399	27.7328	27.7295	27.7252	27.7176	27.7172	27.7111	27.6857	27.6806	27.6653	27.6673	27.6692	27.6535	27.6455	27.6395	27.6305	27.6261	27.6238	27.6168	27.6211	27.6197	27.6198	27.6201	27.6134	27.6466	27.6649	27.6833	27.6870
27.7904	27.7920	27.7762	27.7838	27.7871	27.7863	27.7834	27.7833	27.7733	27.7674	27.7590	27.7583	27.7516	27.7436	27.7385	27.7325	27.7301	NaN	NaN	NaN	NaN	NaN	NaN	NaN	NaN	NaN	NaN	NaN	NaN	NaN	NaN	NaN	NaN	NaN	NaN	NaN	NaN	NaN	NaN	NaN	NaN
27.7914	27.7940	27.7932	27.7926	27.7929	27.7893	27.7893	27.7867	27.7794	27.7780	27.7724	27.7737	27.7659	27.7687	27.7572	27.7601	27.7556	27.7498	27.7506	27.7459	27.7244	27.7419	27.7468	27.7366	27.7360	27.7344	27.7208	27.7295	27.7218	27.7172	27.7139	27.7103	27.7137	27.7073	27.7104	27.7116	27.7130	27.7174	27.7155	27.7300	27.7320
27.7915	27.7880	27.7859	27.7861	27.7858	27.7895	27.7830	27.7877	27.7879	27.7905	27.7903	27.7901	27.7865	27.7892	27.7863	27.7859	27.7853	27.7855	27.7858	27.7857	27.7771	27.7805	27.7821	27.7812	27.7841	27.7809	27.7777	27.7766	27.7750	27.7733	27.7715	27.7706	27.7711	27.7692	27.7702	27.7721	27.7702	27.7772	27.7823	27.7846	27.7798
27.7920	27.7916	27.7898	27.7905	27.7950	27.7894	27.7901	27.7889	27.7809	27.7813	27.7821	27.7810	27.7763	27.7758	27.7727	27.7718	27.7704	27.7662	27.7671	27.7645	27.7631	27.7600	27.7565	27.7563	27.7540	27.7504	27.7491	27.7454	27.7425	27.7400	27.7377	27.7346	27.7357	27.7349	27.7356	27.7377	27.7344	27.7374	27.7470	27.7514	27.7519
27.7923	27.7932	27.7955	27.7929	27.7930	27.7913	27.7935	27.7910	27.7868	27.7880	27.7888	27.7867	27.7855	27.7871	27.7848	27.7849	27.7854	27.7816	27.7838	27.7827	27.7827	27.7796	27.7781	27.7805	27.7782	27.7757	27.7741	27.7715	27.7696	27.7679	27.7687	27.7658	27.7663	27.7671	27.7675	27.7683	27.7684	27.7746	27.7849	27.7852	27.7730
27.7925	27.7943	27.7674	27.7896	27.7920	27.7893	27.7897	27.7857	27.7818	27.7779	27.7724	27.7719	27.7668	27.7638	27.7594	27.7571	27.7531	27.7513	27.7484	27.7432	27.7507	27.7369	27.7305	27.7309	27.7286	27.7212	27.7154	27.7121	27.7043	27.7009	27.7022	27.7091	27.7036	27.7018	27.7020	27.7005	27.6986	27.7047	27.7165	27.7327	27.7400
27.7929	27.7940	27.7803	27.7922	27.7963	27.7906	27.7930	27.7917	27.7800	27.7814	27.7763	27.7777	27.7688	27.7687	27.7611	27.7611	27.7570	27.7510	27.7516	27.7480	27.7437	27.7405	27.7332	27.7372	27.7309	27.7219	27.7198	27.7136	27.7076	27.7020	27.6993	27.6962	27.6968	27.6921	27.6956	27.6993	27.7009	27.7072	27.7250	27.7408	27.7412
27.7940	27.7937	27.7931	27.7936	27.7956	27.7918	27.7932	27.7917	27.7876	27.7873	27.7884	27.7871	27.7847	27.7844	27.7823	27.7820	27.7810	27.7779	27.7772	27.7744	27.7761	27.7725	27.7694	27.7698	27.7669	27.7634	27.7621	27.7593	27.7562	27.7542	27.7539	27.7549	27.7552	27.7555	27.7554	27.7545	27.7533	27.7555	27.7627	27.7687	27.7678
27.7942	27.7969	27.7682	27.7918	27.7942	27.7920	27.7914	27.7865	27.7788	27.7728	27.7645	27.7625	27.7549	27.7474	27.7394	27.7355	27.7297	27.7211	27.7207	27.7144	27.7196	27.7045	27.6947	27.6874	27.6893	27.6731	27.6637	27.6581	27.6437	27.6442	27.6426	27.6363	27.6372	27.6367	27.6367	27.6389	27.6388	27.6471	27.6692	27.6863	27.6932
27.7942	27.7942	27.7801	27.7781	27.7810	27.7818	27.7803	27.7849	27.7846	27.7848	27.7839	27.7835	27.7809	27.7804	27.7791	27.7788	27.7792	27.7784	27.7790	27.7767	27.7731	27.7743	27.7732	27.7744	27.7718	27.7704	27.7669	27.7645	27.7619	27.7574	27.7587	27.7571	27.7573	27.7574	27.7588	27.7596	27.7625	27.7694	27.7771	27.7801	27.7692
27.7953	27.7949	27.7953	27.7949	27.7983	27.7921	27.7943	27.7925	27.7841	27.7839	27.7857	27.7840	27.7771	27.7784	27.7744	27.7736	27.7727	27.7684	27.7687	27.7644	27.7649	27.7591	27.7556	27.7554	27.7534	27.7495	27.7469	27.7441	27.7400	27.7384	27.7369	27.7351	27.7365	27.7380	27.7351	27.7368	27.7348	27.7389	27.7499	27.7555	27.7547
27.7969	27.7984	27.7965	27.7944	27.7974	27.7932	27.7954	27.7905	27.7835	27.7814	27.7745	27.7767	27.7694	27.7673	27.7616	27.7601	27.7550	27.7478	27.7495	27.7445	27.7279	27.7348	27.7303	27.7335	27.7291	27.7205	27.7160	27.7107	27.7076	27.7082	27.7096	27.7091	27.7084	27.7096	27.7124	27.7125	27.7130	27.7113	27.7235	27.7322	27.7366
27.7971	27.7997	27.7675	27.7966	27.7995	27.7968	27.7967	27.7920	27.7833	27.7779	27.7685	27.7667	27.7583	27.7497	27.7414	27.7354	27.7294	27.7201	27.7187	27.7120	27.6827	27.6973	27.6894	27.6861	27.6867	27.6726	27.6640	27.6551	27.6348	27.6382	27.6335	27.6236	27.6255	27.6228	27.6226	27.6266	27.6273	27.6384	27.6636	27.6825	27.6897
27.7980	27.8002	27.7863	27.7937	27.7975	27.7963	27.7947	27.7921	27.7877	27.7831	27.7787	27.7777	27.7705	27.7596	27.7517	27.7475	27.7388	27.7292	27.7286	27.7221	27.6850	NaN	NaN	NaN	NaN	NaN	NaN	NaN	NaN	NaN	NaN	NaN	NaN	NaN	NaN	NaN	NaN	NaN	NaN	NaN	NaN
27.7982	27.7984	27.7999	27.7987	27.8028	27.7965	27.8009	27.7987	27.7908	27.7918	27.7923	27.7911	27.7872	27.7869	27.7856	27.7848	27.7836	27.7778	27.7795	27.7777	27.7774	27.7741	27.7706	27.7713	27.7683	27.7650	27.7627	27.7596	27.7560	27.7540	27.7522	27.7500	27.7507	27.7507	27.7504	27.7522	27.7480	27.7527	27.7629	27.7679	27.7706
27.7999	27.7992	27.7983	27.7969	27.7981	27.7995	27.7909	27.7972	27.7945	27.7939	27.7940	27.7951	27.7903	27.7899	27.7863	27.7871	27.7893	27.7848	27.7865	27.7855	27.7745	27.7819	27.7815	27.7764	27.7750	27.7761	27.7731	27.7698	27.7702	27.7627	27.7647	27.7618	27.7640	27.7596	27.7617	27.7647	27.7654	27.7662	27.7691	27.7737	27.7706
27.8004	27.8024	27.7721	27.7988	27.8034	27.7967	27.7990	27.7949	27.7840	27.7828	27.7775	27.7781	27.7683	27.7662	27.7585	27.7569	27.7521	27.7422	27.7431	27.7380	27.7315	27.7275	27.7215	27.7229	27.7162	27.7079	27.7025	27.6954	27.6878	27.6809	27.6782	27.6743	27.6744	27.6697	27.6735	27.6759	27.6764	27.6844	27.7028	27.7178	27.7188
27.8004	27.8006	27.7862	27.7970	27.7996	27.7982	27.8010	27.7959	27.7893	27.7849	27.7793	27.7772	27.7724	27.7666	27.7606	27.7584	27.7525	27.7465	27.7469	27.7422	27.6939	27.7307	27.7253	27.7222	27.7201	27.7099	27.7003	27.6958	27.6791	27.6805	27.6801	27.6679	27.6735	27.6687	27.6705	27.6741	27.6700	27.6850	27.6957	27.7144	27.7225
27.8005	27.8008	27.8024	27.7998	27.8057	27.7989	27.7995	27.7987	27.7922	27.7943	27.7959	27.7948	27.7927	27.7934	27.7898	27.7902	27.7902	27.7848	27.7888	27.7875	27.7883	27.7850	27.7827	27.7847	27.7823	27.7803	27.7792	27.7765	27.7741	27.7730	27.7726	27.7702	27.7707	27.7706	27.7716	27.7720	27.7711	27.7788	27.7848	27.7876	27.7813
27.8016	27.8033	27.8043	27.8026	27.8003	27.8034	27.8036	27.8017	27.7992	27.7984	27.7963	27.7966	27.7941	27.7950	27.7933	27.7927	27.7925	27.7909	27.7911	27.7894	27.7727	27.7875	27.7872	27.7881	27.7880	27.7858	27.7812	27.7805	27.7777	27.7711	27.7751	27.7703	27.7729	27.7731	27.7754	27.7763	27.7764	27.7818	27.7909	27.7978	27.7962
27.8018	27.8032	27.7903	27.8007	27.8017	27.8002	27.8010	27.7976	27.7913	27.7884	27.7842	27.7820	27.7782	27.7743	27.7701	27.7681	27.7643	27.7599	27.7603	27.7560	27.7321	27.7447	27.7399	27.7401	27.7404	27.7317	27.7244	27.7213	27.7109	27.7084	27.7057	27.7002	27.7052	27.7010	27.7013	27.7060	27.7061	27.7129	27.7258	27.7373	27.7463
27.8024	27.8026	27.7986	27.8002	27.8017	27.8002	27.7969	27.7985	27.7963	27.7952	27.7924	27.7924	27.7879	27.7876	27.7850	27.7851	27.7835	27.7813	27.7806	27.7789	27.7714	27.7747	27.7705	27.7701	27.7677	27.7653	27.7627	27.7599	27.7566	27.7523	27.7525	27.7498	27.7495	27.7448	27.7472	27.7483	27.7451	27.7508	27.7574	27.7641	27.7624
27.8034	27.8046	27.7826	27.8005	27.8013	27.7996	27.7998	27.7965	27.7899	27.7863	27.7797	27.7782	27.7729	27.7669	27.7610	27.7600	27.7529	27.7460	27.7463	27.7426	27.6967	27.7287	27.7233	27.7190	27.7193	27.7083	27.6994	27.6963	27.6761	27.6810	27.6774	27.6704	27.6725	27.6677	27.6702	27.6762	27.6754	27.6881	27.7060	27.7189	27.7288
27.8038	27.8035	27.8306	27.7970	27.7997	27.7977	27.7969	27.7935	27.7898	27.7870	27.7832	27.7834	27.7789	27.7757	27.7726	27.7740	27.7696	27.7686	27.7666	27.7733	27.7512	27.7884	27.7852	27.7850	27.7799	27.7747	27.7644	27.7634	27.7510	27.7494	27.7497	27.7440	27.7463	27.7393	27.7426	27.7443	27.7455	27.7566	27.7664	27.7749	27.7868
27.8044	27.8072	27.7951	27.8086	27.8105	27.8083	27.8086	27.8041	27.7988	27.7943	27.7874	27.7890	27.7818	27.7786	27.7742	27.7724	27.7684	27.7655	27.7638	27.7589	27.7512	27.7495	27.7441	27.7440	27.7413	27.7390	27.7389	27.7369	27.7485	27.7708	27.7684	27.7801	27.7764	27.7940	27.7856	27.7836	27.7735	27.7636	27.7519	27.7506	27.7499
27.8051	27.8057	27.8097	27.8034	27.8044	27.8052	27.8079	27.8027	27.8005	27.8012	27.7972	27.7931	27.7942	27.7891	27.7912	27.7867	27.7866	27.7866	27.7894	27.7861	27.7763	27.7925	27.7930	27.7982	27.7942	27.7901	27.7890	27.7875	27.7895	27.7835	27.7881	27.7848	27.7842	27.7855	27.7859	27.7852	27.7839	27.7913	27.7958	27.8000	27.7981
27.8059	27.8057	27.8020	27.8032	27.8070	27.8023	27.8033	27.8004	27.7940	27.7942	27.7912	27.7912	27.7854	27.7855	27.7799	27.7800	27.7771	27.7737	27.7729	27.7702	27.7661	27.7601	27.7555	27.7566	27.7527	27.7488	27.7457	27.7428	27.7381	27.7334	27.7332	27.7300	27.7317	27.7312	27.7316	27.7329	27.7336	27.7377	27.7501	27.7593	27.7585
27.8059	27.8083	27.7765	27.8051	27.8077	27.8047	27.8040	27.7999	27.7932	27.7874	27.7808	27.7782	27.7723	27.7667	27.7592	27.7550	27.7495	27.7450	27.7427	27.7370	27.7254	27.7267	27.7241	27.7214	27.7232	27.7110	27.7054	27.7017	27.6878	NaN	NaN	NaN	NaN	NaN	NaN	NaN	NaN	NaN	NaN	NaN	NaN
27.8060	27.8073	27.8111	27.8082	27.8156	27.8076	27.8086	27.8064	27.8004	27.8006	27.8022	27.8013	27.7979	27.7995	27.7953	27.7954	27.7951	27.7873	27.7931	27.7907	27.7919	27.7872	27.7824	27.7849	27.7808	27.7777	27.7756	27.7715	27.7679	27.7651	27.7642	27.7597	27.7594	27.7615	27.7612	27.7624	27.7614	27.7711	27.7834	27.7902	27.7840
27.8060	27.8059	27.8062	27.8066	27.8062	27.8050	27.8053	27.8031	27.8036	27.8024	27.8014	27.8021	27.8002	27.8010	27.8007	27.8008	27.8000	27.7994	27.7998	27.7992	27.7917	27.7987	27.7951	27.7971	27.7966	27.7939	27.7932	27.7918	27.7915	27.7864	27.7902	27.7890	27.7897	27.7876	27.7890	27.7908	27.7909	27.7934	27.7972	27.7992	27.7984
27.8067	27.8067	27.8051	27.8051	27.8069	27.8025	27.8030	27.8014	27.7914	27.7932	27.7867	27.7883	27.7805	27.7793	27.7737	27.7733	27.7688	27.7576	27.7610	27.7571	27.7490	27.7491	27.7443	27.7471	27.7402	27.7335	27.7304	27.7257	27.7213	27.7193	27.7156	27.7103	27.7121	27.7066	27.7097	27.7124	27.7149	27.7209	27.7489	27.7390	27.7441
27.8073	27.8079	27.8062	27.8067	27.8077	27.8079	27.8058	27.8059	27.8035	27.8023	27.8017	27.8021	27.8009	27.8012	27.8002	27.8005	27.7996	27.7991	27.7993	27.7978	27.7895	27.7941	27.7916	27.7930	27.7929	27.7902	27.7884	27.7858	27.7849	27.7820	27.7842	27.7827	27.7826	27.7816	27.7829	27.7838	27.7779	27.7891	27.7941	27.7972	27.7959
27.8074	27.8075	27.8077	27.8071	27.8094	27.8086	27.8066	27.8053	27.8047	27.8020	27.8012	27.8010	27.7986	27.7997	27.7987	27.7983	27.7982	27.7968	27.7961	27.7955	27.7871	27.7920	27.7901	27.7921	27.7909	27.7882	27.7861	27.7838	27.7819	27.7782	27.7812	27.7787	27.7786	27.7781	27.7781	27.7789	27.7762	27.7850	27.7918	27.7960	27.7884
27.8077	27.8075	27.7918	27.8030	27.8052	27.8041	27.8068	27.8016	27.7947	27.7902	27.7845	27.7817	27.7771	27.7703	27.7650	27.7621	27.7563	27.7502	27.7496	27.7448	NaN	NaN	NaN	NaN	NaN	NaN	NaN	NaN	NaN	NaN	NaN	NaN	NaN	NaN	NaN	NaN	NaN	NaN	NaN	NaN	NaN
27.8086	27.8088	27.8103	27.8081	27.8101	27.8072	27.8088	27.8073	27.8041	27.8033	27.8022	27.8017	27.7971	27.7976	27.7947	27.7946	27.7925	27.7914	27.7896	27.7876	27.7867	27.7836	27.7807	27.7804	27.7782	27.7760	27.7739	27.7708	27.7676	27.7637	27.7635	27.7591	27.7623	27.7605	27.7619	27.7628	27.7624	27.7653	27.7723	27.7787	27.7749
27.8086	27.8096	27.8101	27.8061	27.8005	27.8100	27.8094	27.8090	27.8072	27.8063	27.8047	27.8042	27.8022	27.8013	27.7979	27.7982	27.7972	27.7958	27.7965	27.7937	27.7735	27.7901	27.7895	27.7890	27.7882	27.7859	27.7787	27.7783	27.7808	27.7739	27.7831	27.7749	27.7749	27.7756	27.7765	27.7777	27.7773	27.7824	27.7968	27.8054	27.7997
27.8086	27.8077	27.7925	27.7973	27.8069	27.8043	27.8052	27.8012	27.7927	27.7871	27.7795	27.7790	27.7741	27.7655	27.7581	27.7544	27.7473	27.7391	27.7406	27.7346	27.6836	27.7225	27.7129	27.7106	27.7092	27.7001	27.6910	27.6848	27.6630	27.6660	27.6645	27.6503	27.6525	27.6492	27.6515	27.6543	27.6471	27.6699	27.6841	27.6992	27.6961
27.8087	27.8087	27.8061	27.8064	27.8071	27.8077	27.8043	27.8049	27.8025	27.8012	27.7997	27.7927	27.7875	27.7861	27.7797	27.7811	27.7760	27.7770	27.7735	27.7705	27.7690	27.7668	27.7642	27.7653	27.7641	27.7619	27.7594	27.7576	27.7565	27.7507	27.7492	27.7469	27.7489	27.7456	27.7476	27.7497	27.7501	27.7523	27.7579	27.7640	27.7614
27.8113	27.8073	27.8156	27.8128	27.8188	27.8153	27.8144	27.8128	27.8105	27.8113	27.8108	27.8099	27.8081	27.8077	27.8070	27.8079	27.8074	27.8057	27.8070	27.8083	27.8010	27.8032	27.8062	27.8071	27.8068	27.8032	27.8012	27.7967	27.7955	27.7909	27.7975	27.7945	27.7946	27.7913	27.7959	27.7953	27.7977	27.8034	27.8075	27.8107	27.8074
27.8118	27.8120	27.8118	27.8108	27.8120	27.8111	27.8106	27.8109	27.8107	27.8101	27.8094	27.8092	27.8064	27.8071	27.8060	27.8064	27.8054	27.8056	27.8047	27.8038	27.8028	27.8022	27.8019	27.8017	27.8005	27.7993	27.7978	27.7968	27.7955	27.7939	27.7935	27.7921	27.7924	27.7916	27.7929	27.7930	27.7931	27.7958	27.7997	27.8032	27.8002
27.8119	27.8114	27.8139	27.8131	27.8167	27.8139	27.8120	27.8114	27.8080	27.8096	27.8084	27.8094	27.8053	27.8062	27.8043	27.8039	27.8045	27.7956	27.8026	27.8021	27.7987	27.7986	27.7946	27.7960	27.7941	27.7929	27.7933	27.7885	27.7883	27.7874	27.7907	27.7865	27.7902	27.7910	27.7910	27.7912	27.7897	27.7925	27.7955	27.7992	27.7915
27.8141	27.8170	27.7995	27.8122	27.8177	27.8114	27.8115	27.8076	27.7985	27.7979	27.7910	27.7922	27.7844	27.7829	27.7756	27.7738	27.7684	27.7589	27.7633	27.7580	27.7561	27.7498	27.7405	27.7437	27.7398	27.7281	27.7292	27.7252	27.7187	27.7137	27.7105	27.7061	27.7060	27.7023	27.7057	27.7084	27.7088	27.7161	27.7309	27.7364	27.7383
27.8150	27.8169	27.8156	27.8130	27.8157	27.8130	27.8118	27.8087	27.7997	27.7984	27.7902	27.7921	27.7825	27.7790	27.7714	27.7683	27.7617	27.7497	27.7531	27.7463	27.7232	27.7361	27.7277	27.7287	27.7221	27.6976	27.6904	27.6830	27.6737	27.6654	27.6632	27.6587	27.6602	27.6547	27.6574	27.6617	27.6620	27.6684	27.6915	27.7063	27.7101
27.8157	27.8170	27.8066	27.8126	27.8188	27.8087	27.8116	27.8058	27.7935	27.7906	27.7839	27.7837	27.7715	27.7686	27.7589	27.7571	27.7516	27.7448	27.7433	27.7377	27.7348	27.7245	27.7176	27.7190	27.7083	27.6999	27.6958	27.6851	27.6752	27.6689	27.6671	27.6608	27.6636	27.6618	27.6626	27.6673	27.6660	27.6750	27.6924	27.7106	27.7119
27.8160	27.8124	27.8055	27.8066	27.8080	27.8100	27.8039	27.8044	27.8043	27.8030	27.8007	27.8027	27.8001	27.8010	27.7998	27.8011	27.8003	27.8006	27.7998	27.8000	27.7890	27.7990	27.7950	27.7976	27.7985	27.7962	27.7960	27.7916	27.7919	27.7878	27.7915	27.7916	27.7923	27.7873	27.7885	27.7884	27.7874	27.7948	27.7971	27.7998	27.7968
27.8179	27.8182	27.8190	27.8180	27.8217	27.8173	27.8187	27.8184	27.8132	27.8138	27.8128	27.8127	27.8107	27.8099	27.8085	27.8077	27.8064	27.8045	27.8045	27.8027	27.8025	27.7995	27.7958	27.7951	27.7940	27.7918	27.7894	27.7870	27.7848	27.7831	27.7806	27.7793	27.7802	27.7798	27.7811	27.7822	27.7805	27.7854	27.7935	27.7993	27.7981
27.8190	27.8196	27.8167	27.8184	27.8176	27.8191	27.8193	27.8157	27.8146	27.8151	27.8132	27.8141	27.8120	27.8135	27.8119	27.8120	27.8119	27.8098	27.8118	27.8096	27.8060	27.8086	27.8081	27.8079	27.8083	27.8061	27.8052	27.8032	27.8019	27.7981	27.8012	27.8018	27.8013	27.8000	27.8022	27.8028	27.8008	27.8051	27.8096	27.8106	27.8112
27.8199	27.8211	27.8220	27.8194	27.8231	27.8206	27.8214	27.8223	27.8178	27.8218	27.8191	27.8183	27.8150	27.8156	27.8134	27.8120	27.8118	27.8102	27.8087	27.8059	27.8090	27.8042	27.8019	27.8005	27.7985	27.7964	27.7948	27.7896	27.7875	27.7853	27.7845	27.7878	27.7902	27.7857	27.7878	27.7918	27.7932	27.7910	27.7965	27.8028	27.8015
27.8201	27.8212	27.8252	27.8212	27.8298	27.8210	27.8224	27.8194	27.8139	27.8144	27.8152	27.8143	27.8096	27.8120	27.8084	27.8091	27.8087	27.8042	27.8060	27.8045	27.8052	27.7999	27.7965	27.7992	27.7955	27.7921	27.7907	27.7862	27.7838	27.7812	27.7807	27.7774	27.7780	27.7787	27.7789	27.7799	27.7797	27.7889	27.8008	27.8043	27.7913
27.8208	27.8239	27.8010	27.8264	27.8295	27.8285	27.8308	27.8274	27.8268	27.8213	27.8120	27.8071	27.7912	27.7888	27.7818	27.7801	27.7758	27.7726	27.7717	27.7667	27.7542	27.7625	27.7579	27.7567	27.7555	27.7507	27.7469	27.7503	27.7543	27.7536	27.7586	27.7604	27.7595	27.7561	27.7603	27.7594	27.7534	27.7604	27.7523	27.7568	27.7627
27.8211	27.8214	27.8217	27.8214	27.8233	27.8182	27.8186	27.8180	27.8153	27.8164	27.8165	27.8149	27.8152	27.8150	27.8140	27.8139	27.8132	27.8123	27.8115	27.8104	27.8112	27.8090	27.8023	27.8022	27.8015	27.7985	27.7972	27.7947	27.7935	27.7912	27.7900	27.7882	27.7889	27.7873	27.7889	27.7880	27.7870	27.7904	27.7963	27.8004	27.7985
27.8211	27.8193	27.8111	27.8153	27.8171	27.8159	27.8169	27.8132	27.8043	27.7987	27.7915	27.7904	27.7840	27.7770	27.7711	27.7678	27.7614	27.7557	27.7554	27.7495	27.7032	27.7329	27.7232	27.7197	27.7165	27.7082	27.6969	27.6930	27.6729	27.6769	27.6752	27.6640	27.6663	27.6609	27.6644	27.6662	27.6650	27.6796	27.7042	27.7130	27.7215
27.8213	27.8229	27.8203	27.8207	27.8217	27.8199	27.8194	27.8188	27.8171	27.8154	27.8138	27.8136	27.8100	27.8106	27.8073	27.8075	27.8060	27.8037	27.8027	27.8009	27.7972	27.7960	27.7938	27.7927	27.7901	27.7882	27.7853	27.7828	27.7793	27.7753	27.7753	27.7734	27.7739	27.7689	27.7710	27.7721	27.7692	27.7743	27.7802	27.7876	27.7830
27.8232	27.8235	27.8240	27.8222	27.8263	27.8230	27.8237	27.8221	27.8206	27.8192	27.8156	27.8162	27.8120	27.8131	27.8094	27.8104	27.8092	27.8069	27.8071	27.8045	27.7950	27.8015	27.7991	27.7998	27.7967	27.7935	27.7909	27.7885	27.7859	27.7823	27.7833	27.7816	27.7807	27.7787	27.7803	27.7811	27.7809	27.7852	27.7934	27.8009	27.7986
27.8245	27.8255	27.7914	27.8228	27.8256	27.8225	27.8127	27.8166	27.8036	27.8013	27.7913	27.7931	27.7813	27.7765	27.7674	27.7640	27.7584	27.7520	27.7491	27.7455	27.7413	27.7398	27.7437	27.7440	27.7373	27.7313	27.7295	27.7282	27.7158	27.7122	27.7099	27.7067	27.7074	NaN	NaN	NaN	NaN	NaN	NaN	NaN	NaN
27.8245	27.8252	27.8223	27.8206	27.8280	27.8211	27.8223	27.8202	27.8172	27.8162	27.8139	27.8152	27.8069	27.8123	27.8083	27.8089	27.8085	27.8052	27.8030	27.8023	27.8002	27.7962	27.7883	27.7897	27.7879	27.7867	27.7859	27.7852	27.7838	27.7806	27.7818	27.7801	27.7799	27.7797	27.7807	27.7810	27.7803	27.7850	27.7887	27.7905	27.7845
27.8269	27.8280	27.8257	27.8263	27.8281	27.8270	27.8265	27.8254	27.8230	27.8226	27.8220	27.8218	27.8199	27.8199	27.8169	27.8169	27.8153	27.8137	27.8135	27.8122	27.8114	27.8088	27.8067	27.8079	27.8055	27.8011	27.7968	27.7940	27.7932	27.7921	27.7894	27.7896	27.7880	27.7887	27.7872	27.7870	27.7845	27.7886	27.7926	27.7990	27.8026
27.8272	27.8281	27.8169	27.8241	27.8252	27.8232	27.8240	27.8199	27.8135	27.8087	27.8018	27.8000	27.7949	27.7885	27.7822	27.7815	27.7746	27.7667	27.7676	27.7627	27.7261	27.7461	27.7396	27.7356	27.7352	27.7230	27.7131	27.7078	27.6908	27.6939	27.6931	27.6833	27.6857	27.6810	27.6835	27.6873	27.6889	27.7005	27.7208	NaN	NaN
27.8285	27.8285	27.8291	27.8252	27.8213	27.8293	27.8261	27.8272	27.8259	27.8239	27.8220	27.8218	27.8197	27.8188	27.8168	27.8157	27.8151	27.8136	27.8136	27.8115	27.7914	27.8071	27.8076	27.8056	27.8054	27.8033	27.7947	27.7932	27.7963	27.7899	27.7978	27.7909	27.7902	27.7910	27.7920	27.7938	27.7939	27.8003	27.8105	27.8169	27.8134
27.8292	27.8304	27.8275	27.8278	27.8313	27.8298	27.8243	27.8277	27.8244	27.8224	27.8213	27.8231	27.8182	27.8222	27.8183	27.8174	27.8173	27.8139	27.8145	27.8124	27.8106	27.8124	27.8044	27.8095	27.8043	27.8013	27.7960	27.7938	27.7918	27.7876	27.7882	27.7865	27.7866	27.7862	27.7877	27.7889	27.7883	27.7957	27.8044	27.8114	27.8020
27.8312	27.8318	27.8353	27.8315	27.8390	27.8311	27.8312	27.8289	27.8243	27.8239	27.8249	27.8243	27.8199	27.8218	27.8184	27.8189	27.8187	27.8149	27.8169	27.8157	27.8160	27.8122	27.8088	27.8116	27.8087	27.8060	27.8045	27.8015	27.7986	27.7960	27.7962	27.7936	27.7944	27.7946	27.7953	27.7956	27.7970	27.8048	27.8159	27.8191	27.8088
27.8334	27.8343	27.8152	27.8262	27.8317	27.8298	27.8319	27.8261	27.8187	27.8123	27.8048	27.8027	27.7983	27.7909	27.7842	27.7814	27.7763	27.7696	27.7717	27.7673	27.7313	27.7651	27.7561	27.7541	27.7533	27.7417	27.7336	27.7280	27.7108	27.7152	27.7138	27.7007	27.7032	27.6990	27.7009	27.7046	27.6939	27.7183	27.7341	27.7499	27.7567
27.8343	27.8343	27.8351	27.8335	27.8357	27.8336	27.8353	27.8341	27.8312	27.8301	27.8285	27.8281	27.8245	27.8244	27.8225	27.8216	27.8194	27.8172	27.8174	27.8155	27.8044	27.8096	27.8081	27.8096	27.8069	27.8041	27.8018	27.7996	27.7965	27.7938	27.7941	27.7924	27.7919	27.7872	27.7906	27.7917	27.7931	27.7951	27.8017	27.8098	27.8079
27.8348	27.8349	27.8345	27.8337	27.8368	27.8324	27.8327	27.8306	27.8254	27.8249	27.8262	27.8244	27.8201	27.8201	27.8178	27.8168	27.8145	27.8116	27.8120	27.8093	27.8077	27.8045	27.8027	27.8021	27.8003	27.7971	27.7955	27.7928	27.7892	27.7863	27.7843	27.7821	27.7833	27.7820	27.7827	27.7841	27.7822	27.7861	27.7950	27.8006	27.7991
27.8354	27.8380	27.8156	27.8364	27.8403	27.8353	27.8327	27.8299	27.8197	27.8175	27.8111	27.8104	27.7987	27.7957	27.7888	27.7866	27.7812	27.7707	27.7685	27.7651	27.7618	27.7565	27.7505	27.7537	27.7475	27.7410	27.7386	27.7326	NaN	NaN	NaN	NaN	NaN	NaN	NaN	NaN	NaN	NaN	NaN	NaN	NaN
27.8355	27.8352	27.8355	27.8343	27.8368	27.8326	27.8345	27.8324	27.8263	27.8265	27.8263	27.8251	27.8193	27.8197	27.8154	27.8150	27.8135	27.8116	27.8090	27.8073	27.8057	27.8010	27.7965	27.7970	27.7945	27.7904	27.7885	27.7847	27.7798	27.7756	27.7748	27.7699	27.7731	27.7717	27.7725	27.7753	27.7739	27.7780	27.7891	27.7970	27.7940
27.8357	27.8363	27.8333	27.8308	27.8360	27.8320	27.8302	27.8301	27.8285	27.8277	27.8258	27.8278	27.8209	27.8251	27.8235	27.8230	27.8232	27.8221	27.8209	27.8187	27.8179	27.8163	27.8072	27.8080	27.8069	27.8064	27.8047	27.8045	27.8031	27.7983	27.7989	27.7978	27.7993	27.7975	27.7981	27.7983	27.8003	27.8045	27.8079	27.8119	27.8002
27.8364	27.8370	27.8340	27.8334	27.8363	27.8331	27.8336	27.8330	27.8301	27.8290	27.8275	27.8267	27.8226	27.8224	27.8189	27.8191	27.8176	27.8162	27.8143	27.8125	27.8099	27.8078	27.8061	27.8054	27.8024	27.7997	27.7975	27.7943	27.7911	27.7879	27.7873	27.7833	27.7851	27.7843	27.7851	27.7869	27.7854	27.7893	27.7960	27.8030	27.7995
27.8375	27.8380	27.8377	27.8341	27.8312	27.8384	27.8338	27.8366	27.8352	27.8334	27.8326	27.8330	27.8294	27.8293	27.8260	27.8261	27.8251	27.8235	27.8238	27.8211	27.7813	27.8091	27.8099	27.7985	27.8048	27.8074	27.7788	27.7775	27.7928	27.7833	27.7867	27.7842	27.7818	27.7811	27.7810	27.7881	27.7904	27.8006	27.8100	27.8199	27.8210
27.8378	27.8375	27.8391	27.8364	27.8401	27.8366	27.8391	27.8357	27.8342	27.8342	27.8330	27.8348	27.8330	27.8342	27.8334	27.8340	27.8336	27.8322	27.8320	27.8320	27.8351	27.8331	27.8351	27.8356	27.8351	27.8334	27.8313	27.8302	27.8293	27.8288	27.8297	27.8291	27.8293	27.8286	27.8301	27.8310	27.8301	27.8352	27.8407	27.8419	27.8408
27.8392	27.8390	27.8306	27.8397	27.8424	27.8392	27.8393	27.8387	27.8308	27.8299	27.8308	27.8284	27.8226	27.8227	27.8191	27.8169	27.8149	27.8092	27.8102	27.8070	27.8056	27.8023	27.7979	27.7973	27.7944	27.7910	27.7884	27.7829	27.7791	27.7759	27.7720	27.7703	27.7705	27.7705	27.7702	27.7719	27.7686	27.7748	27.7855	27.7939	27.7990
27.8422	27.8438	27.8307	27.8431	27.8465	27.8400	27.8421	27.8373	27.8253	27.8246	27.8159	27.8172	27.8079	27.8052	27.7984	27.7966	27.7906	27.7820	27.7850	27.7804	27.7665	27.7673	27.7632	27.7608	27.7512	27.7415	27.7358	NaN	NaN	NaN	NaN	NaN	NaN	NaN	NaN	NaN	NaN	NaN	NaN	NaN	NaN
27.8441	27.8445	27.8475	27.8462	27.8438	27.8461	27.8493	27.8445	27.8421	27.8404	27.8401	27.8398	27.8383	27.8390	27.8394	27.8385	27.8371	27.8363	27.8371	27.8359	27.8210	27.8424	27.8439	27.8458	27.8455	27.8426	27.8395	27.8388	27.8385	27.8333	27.8401	27.8355	27.8357	27.8327	27.8342	27.8340	27.8349	27.8417	27.8568	27.8577	27.8510
27.8442	27.8461	27.8475	27.8410	27.8473	27.8487	27.8476	27.8457	27.8410	27.8413	27.8367	27.8372	27.8356	27.8345	27.8314	27.8306	27.8276	27.8245	27.8257	27.8220	27.7963	27.8162	27.8153	27.8231	27.8180	27.8140	27.8105	27.8100	27.8086	27.8023	27.8090	27.8025	27.8008	27.8029	27.8033	27.8048	27.8045	27.8075	27.8190	27.8302	27.8349
27.8447	27.8463	27.8331	27.8419	27.8450	27.8406	27.8377	27.8366	27.8311	27.8282	27.8235	27.8241	27.8150	27.8128	27.8046	27.8036	27.7988	27.7955	27.7913	27.7864	27.7805	27.7724	27.7678	27.7685	27.7584	27.7514	27.7471	27.7377	27.7259	27.7174	27.7180	27.7105	27.7129	27.7092	27.7119	27.7161	27.7156	27.7255	27.7426	27.7611	27.7616
27.8454	27.8477	27.8329	27.8436	27.8499	27.8406	27.8433	27.8389	27.8270	27.8257	27.8208	27.8203	27.8094	27.8073	27.7982	27.7969	27.7913	27.7846	27.7831	27.7786	27.7779	27.7665	27.7585	27.7614	27.7529	27.7442	27.7419	27.7320	27.7203	27.7139	27.7108	27.7036	27.7071	27.7073	27.7050	27.7105	27.7073	27.7170	27.7351	27.7537	27.7567
27.8455	27.8453	27.8435	27.8456	27.8485	27.8448	27.8452	27.8449	27.8370	27.8380	27.8373	27.8365	27.8316	27.8314	27.8285	27.8277	27.8259	27.8221	27.8222	27.8204	27.8190	27.8166	27.8137	27.8137	27.8110	27.8077	27.8058	27.8020	27.7988	27.7968	27.7944	27.7925	27.7933	27.7932	27.7929	27.7953	27.7911	27.7968	27.8038	27.8087	27.8115
27.8460	27.8449	27.8426	27.8438	27.8434	27.8443	27.8419	27.8426	27.8421	27.8432	27.8411	27.8415	27.8399	27.8395	27.8409	27.8392	27.8392	27.8382	27.8383	27.8367	27.8331	27.8386	27.8402	27.8396	27.8398	27.8381	27.8368	27.8349	27.8342	27.8298	27.8355	27.8339	27.8342	27.8312	27.8338	27.8355	27.8333	27.8385	27.8426	27.8443	27.8421
27.8462	27.8467	27.8477	27.8447	27.8510	27.8456	27.8451	27.8432	27.8394	27.8396	27.8392	27.8399	27.8334	27.8376	27.8352	27.8350	27.8353	27.8340	27.8329	27.8306	27.8301	27.8270	27.8241	27.8267	27.8232	27.8210	27.8185	27.8158	27.8139	27.8118	27.8124	27.8095	27.8093	27.8112	27.8114	27.8124	27.8115	27.8190	27.8299	27.8347	27.8257
27.8479	27.8486	27.8456	27.8443	27.8443	27.8473	27.8451	27.8447	27.8443	27.8446	27.8431	27.8417	27.8447	27.8392	27.8409	27.8371	27.8371	27.8396	27.8400	27.8370	27.8322	27.8350	27.8408	27.8390	27.8408	27.8357	27.8355	27.8339	27.8307	27.8263	27.8286	27.8282	27.8287	27.8261	27.8286	27.8319	27.8289	27.8386	27.8448	27.8501	27.8531
27.8485	27.8505	27.8458	27.8458	27.8516	27.8410	27.8442	27.8396	27.8241	27.8246	27.8200	27.8184	27.8053	27.8035	27.7927	27.7903	27.7846	27.7818	27.7750	27.7686	27.7664	27.7558	27.7443	27.7477	27.7381	27.7291	27.7262	27.7148	27.7024	27.6968	27.6930	27.6854	27.6887	27.6874	27.6872	27.6900	27.6879	27.6975	27.7175	27.7383	27.7296
27.8501	27.8503	27.8458	27.8517	27.8541	27.8507	27.8510	27.8503	27.8412	27.8409	27.8416	27.8398	27.8342	27.8338	27.8307	27.8289	27.8268	27.8224	27.8226	27.8203	27.8192	27.8160	27.8118	27.8110	27.8090	27.8051	27.8022	27.7975	27.7936	27.7912	27.7862	27.7852	27.7865	27.7861	27.7864	27.7873	27.7854	27.7907	27.8025	27.8103	27.8144
27.8518	27.8519	27.8531	27.8508	27.8542	27.8495	27.8507	27.8488	27.8428	27.8429	27.8429	27.8417	27.8362	27.8373	27.8336	27.8326	27.8311	27.8287	27.8271	27.8242	27.8233	27.8184	27.8159	27.8156	27.8127	27.8091	27.8065	27.8034	27.7983	27.7950	27.7940	27.7900	27.7921	27.7909	27.7911	27.7932	27.7931	27.7962	27.8066	27.8128	27.8121
27.8527	27.8545	27.8555	27.8418	27.8366	27.8558	27.8578	27.8536	27.8508	27.8494	27.8471	27.8471	27.8437	27.8435	27.8393	27.8392	27.8383	27.8353	27.8367	27.8334	27.7860	27.8251	27.8252	27.8254	27.8227	27.8202	27.8131	27.8122	27.8124	27.8032	27.8105	27.8025	27.8024	27.8025	27.8047	27.8047	27.8047	27.8133	27.8276	27.8366	27.8413
27.8532	27.8505	27.8373	27.8464	27.8548	27.8511	27.8586	27.8496	27.8397	27.8349	27.8273	27.8254	27.8204	27.8137	27.8056	27.8039	27.7973	27.7891	27.7904	27.7871	NaN	NaN	NaN	NaN	NaN	NaN	NaN	NaN	NaN	NaN	NaN	NaN	NaN	NaN	NaN	NaN	NaN	NaN	NaN	NaN	NaN
27.8548	27.8552	27.8566	27.8555	27.8575	27.8559	27.8545	27.8552	27.8526	27.8520	27.8509	27.8507	27.8464	27.8470	27.8449	27.8441	27.8434	27.8420	27.8408	27.8394	27.8361	27.8349	27.8306	27.8309	27.8293	27.8276	27.8259	27.8235	27.8214	27.8197	27.8188	27.8146	27.8169	27.8160	27.8171	27.8175	27.8158	27.8187	27.8236	27.8292	27.8252
27.8548	27.8548	27.8400	27.8466	27.8505	27.8486	27.8530	27.8463	27.8396	27.8348	27.8281	27.8267	27.8225	27.8151	27.8079	27.8045	27.7992	27.7915	27.7921	27.7864	27.7585	27.7614	27.7546	27.7506	27.7495	27.7396	27.7277	27.7236	27.7032	27.7029	27.7013	27.6904	27.6954	27.6906	27.6928	27.6973	27.6964	27.7109	27.7284	27.7492	27.7542
27.8553	27.8556	27.8555	27.8563	27.8574	27.8553	27.8576	27.8553	27.8522	27.8516	27.8501	27.8501	27.8464	27.8463	27.8438	27.8440	27.8427	27.8415	27.8408	27.8394	27.8387	27.8348	27.8345	27.8338	27.8306	27.8292	27.8271	27.8247	27.8210	27.8180	27.8167	27.8134	27.8139	27.8136	27.8141	27.8145	27.8138	27.8161	27.8222	27.8294	27.8275
27.8560	27.8570	27.8538	27.8532	27.8597	27.8553	27.8550	27.8538	27.8468	27.8440	27.8435	27.8426	27.8355	27.8359	27.8328	27.8318	27.8298	27.8248	27.8251	27.8221	27.8218	27.8183	27.8088	27.8085	27.8060	27.8027	27.7997	27.7961	27.7921	27.7880	27.7831	27.7784	27.7790	27.7788	27.7788	27.7802	27.7789	27.7823	27.7931	27.7995	27.7974
27.8564	27.8589	27.8589	27.8555	27.8585	27.8557	27.8556	27.8523	27.8533	27.8528	27.8570	27.8544	27.8586	27.8574	27.8600	27.8599	27.8586	27.8552	27.8583	27.8556	27.8482	27.8509	27.8475	27.8460	27.8424	27.8364	27.8316	27.8272	27.8255	27.8240	27.8229	27.8225	27.8220	27.8197	27.8212	27.8221	27.8227	27.8268	27.8311	27.8403	27.8401
27.8593	27.8598	27.8601	27.8598	27.8609	27.8578	27.8577	27.8572	27.8547	27.8540	27.8543	27.8535	27.8498	27.8509	27.8490	27.8483	27.8474	27.8460	27.8463	27.8440	27.8443	27.8413	27.8389	27.8382	27.8374	27.8351	27.8344	27.8317	27.8293	27.8266	27.8259	27.8218	27.8235	27.8237	27.8239	27.8254	27.8240	27.8266	27.8336	27.8397	27.8383
27.8595	27.8617	27.8619	27.8608	27.8646	27.8615	27.8633	27.8630	27.8581	27.8593	27.8595	27.8588	27.8574	27.8574	27.8562	27.8550	27.8550	27.8527	27.8522	27.8506	27.8509	27.8480	27.8475	27.8468	27.8445	27.8424	27.8408	27.8393	27.8366	27.8334	27.8326	27.8300	27.8313	27.8317	27.8329	27.8329	27.8323	27.8355	27.8425	27.8468	27.8442
27.8595	27.8601	27.8681	27.8601	27.8619	27.8606	27.8602	27.8594	27.8553	27.8565	27.8815	27.8752	27.8872	27.9003	27.8989	27.8971	27.8929	27.8892	27.8888	27.8821	27.8677	27.8759	27.8730	27.8699	27.8656	27.8580	27.8502	27.8441	27.8354	27.8293	27.8290	27.8251	27.8260	27.8237	27.8246	27.8282	27.8303	27.8380	27.8530	27.8687	27.8740
27.8606	27.8562	27.8409	27.8533	27.8520	27.8511	27.8517	27.8453	27.8450	27.8403	27.8359	27.8337	27.8287	27.8242	27.8197	27.8158	27.8133	27.8116	27.8069	27.8013	27.8770	27.7907	27.7923	27.7813	27.7818	27.7830	27.7795	27.7800	27.8206	27.8255	27.8279	27.8318	27.8315	27.8173	27.8145	27.8239	27.8252	27.8091	27.8192	27.7868	27.8210
27.8608	27.8609	27.8597	27.8604	27.8622	27.8601	27.8597	27.8593	27.8563	27.8551	27.8532	27.8525	27.8486	27.8475	27.8458	27.8452	27.8429	27.8409	27.8401	27.8381	27.8354	27.8341	27.8296	27.8295	27.8263	27.8236	27.8210	27.8186	27.8154	27.8132	27.8119	27.8100	27.8095	27.8077	27.8083	27.8093	27.8088	27.8113	27.8188	27.8257	27.8242
27.8610	27.8611	27.8656	27.8617	27.8685	27.8615	27.8629	27.8605	27.8561	27.8557	27.8563	27.8565	27.8526	27.8540	27.8515	27.8516	27.8519	27.8470	27.8491	27.8486	27.8486	27.8443	27.8435	27.8447	27.8425	27.8397	27.8388	27.8353	27.8343	27.8317	27.8306	27.8274	27.8287	27.8301	27.8300	27.8302	27.8304	27.8379	27.8475	27.8501	27.8396
27.8614	27.8635	27.8553	27.8587	27.8640	27.8549	27.8582	27.8528	27.8404	27.8392	27.8338	27.8329	27.8203	27.8188	27.8083	27.8063	27.8008	27.7972	27.7919	27.7860	27.7829	27.7721	27.7633	27.7652	27.7555	27.7468	27.7437	27.7325	27.7201	27.7135	27.7108	27.7037	27.7064	27.7054	27.7050	27.7091	27.7071	27.7163	27.7360	27.7553	27.7532
27.8614	27.8618	27.8639	27.8616	27.8675	27.8618	27.8621	27.8602	27.8576	27.8580	27.8577	27.8574	27.8533	27.8552	27.8533	27.8532	27.8536	27.8515	27.8515	27.8504	27.8502	27.8471	27.8447	27.8473	27.8446	27.8428	27.8403	27.8384	27.8365	27.8345	27.8344	27.8330	27.8339	27.8348	27.8346	27.8353	27.8349	27.8408	27.8502	27.8548	27.8516
27.8626	27.8629	27.8638	27.8615	27.8627	27.8604	27.8606	27.8593	27.8555	27.8531	27.8531	27.8508	27.8459	27.8463	27.8434	27.8419	27.8402	27.8378	27.8358	27.8327	27.8334	27.8291	27.8294	27.8289	27.8263	27.8227	27.8206	27.8172	27.8131	27.8095	27.8072	27.8037	27.8057	27.8046	27.8051	27.8066	27.8055	27.8087	27.8180	27.8250	27.8251
27.8627	27.8619	27.8601	27.8622	27.8624	27.8622	27.8579	27.8608	27.8590	27.8581	27.8561	27.8557	27.8533	27.8523	27.8511	27.8506	27.8493	27.8469	27.8465	27.8452	27.8391	27.8417	27.8406	27.8411	27.8388	27.8368	27.8344	27.8329	27.8306	27.8282	27.8272	27.8256	27.8257	27.8242	27.8260	27.8263	27.8259	27.8284	27.8338	27.8385	27.8385
27.8630	27.8638	27.8595	27.8589	27.8647	27.8622	27.8607	27.8604	27.8557	27.8518	27.8522	27.8508	27.8450	27.8457	27.8429	27.8417	27.8400	27.8362	27.8356	27.8332	27.8329	27.8301	27.8229	27.8229	27.8207	27.8201	27.8172	27.8160	27.8141	27.8095	27.8099	27.8081	27.8083	27.8070	27.8075	27.8089	27.8086	27.8115	27.8176	27.8212	27.8193
27.8630	27.8627	27.8623	27.8610	27.8616	27.8596	27.8609	27.8598	27.8563	27.8564	27.8558	27.8553	27.8522	27.8525	27.8501	27.8499	27.8484	27.8481	27.8464	27.8452	27.8448	27.8414	27.8388	27.8387	27.8368	27.8353	27.8328	27.8311	27.8280	27.8260	27.8241	27.8199	27.8228	27.8228	27.8232	27.8239	27.8229	27.8259	27.8332	27.8399	27.8356
27.8631	27.8640	27.8631	27.8618	27.8638	27.8607	27.8634	27.8610	27.8547	27.8540	27.8539	27.8529	27.8490	27.8496	27.8462	27.8451	27.8431	27.8415	27.8400	27.8379	27.8366	27.8330	27.8298	27.8300	27.8274	27.8235	27.8215	27.8179	27.8137	27.8091	27.8091	27.8043	27.8065	27.8056	27.8068	27.8086	27.8077	27.8115	27.8206	27.8281	27.8255
27.8636	27.8642	27.8621	27.8631	27.8639	27.8647	27.8646	27.8622	27.8618	27.8605	27.8593	27.8597	27.8580	27.8585	27.8573	27.8569	27.8573	27.8560	27.8560	27.8553	27.8460	27.8535	27.8509	27.8516	27.8514	27.8488	27.8472	27.8454	27.8443	27.8389	27.8425	27.8424	27.8419	27.8402	27.8416	27.8431	27.8419	27.8466	27.8506	27.8543	27.8534
27.8638	27.8635	27.8585	27.8585	27.8623	27.8645	27.8586	27.8602	27.8605	27.8563	27.8575	27.8554	27.8511	27.8514	27.8481	27.8472	27.8467	27.8438	27.8437	27.8399	27.8423	27.8396	27.8275	27.8271	27.8258	27.8242	27.8216	27.8195	27.8159	27.8117	27.8103	27.8072	27.8072	27.8068	27.8077	27.8083	27.8084	27.8100	27.8178	27.8235	27.8219
27.8641	27.8642	27.8611	27.8638	27.8647	27.8634	27.8607	27.8607	27.8601	27.8567	27.8568	27.8563	27.8510	27.8507	27.8483	27.8477	27.8467	27.8451	27.8441	27.8419	27.8391	27.8376	27.8310	27.8306	27.8290	27.8271	27.8252	27.8215	27.8190	27.8168	27.8148	27.8134	27.8140	27.8124	27.8126	27.8133	27.8103	27.8163	27.8214	27.8260	27.8268
27.8643	27.8661	27.8683	27.8666	27.8719	27.8668	27.8672	27.8669	27.8589	27.8627	27.8636	27.8631	27.8605	27.8617	27.8600	27.8602	27.8607	27.8537	27.8585	27.8579	27.8587	27.8549	27.8528	27.8556	27.8517	27.8500	27.8479	27.8455	27.8433	27.8416	27.8420	27.8389	27.8393	27.8397	27.8401	27.8407	27.8398	27.8473	27.8549	27.8620	27.8586
27.8644	27.8660	27.8691	27.8674	27.8717	27.8672	27.8665	27.8668	27.8580	27.8614	27.8622	27.8621	27.8589	27.8605	27.8574	27.8578	27.8576	27.8501	27.8556	27.8544	27.8546	27.8505	27.8485	27.8506	27.8469	27.8449	27.8433	27.8397	27.8378	27.8362	27.8351	27.8319	27.8323	27.8330	27.8343	27.8344	27.8330	27.8420	27.8515	27.8593	27.8556
27.8656	27.8658	27.8631	27.8653	27.8663	27.8665	27.8642	27.8644	27.8629	27.8603	27.8599	27.8602	27.8560	27.8558	27.8537	27.8528	27.8518	27.8505	27.8494	27.8479	27.8466	27.8444	27.8407	27.8400	27.8381	27.8367	27.8351	27.8325	27.8304	27.8274	27.8257	27.8247	27.8246	27.8235	27.8248	27.8251	27.8227	27.8280	27.8336	27.8379	27.8381
27.8658	27.8670	27.8695	27.8676	27.8646	27.8670	27.8682	27.8652	27.8638	27.8632	27.8619	27.8620	27.8591	27.8599	27.8584	27.8582	27.8577	27.8563	27.8566	27.8549	27.8361	27.8525	27.8527	27.8535	27.8537	27.8510	27.8477	27.8467	27.8446	27.8395	27.8456	27.8400	27.8394	27.8394	27.8396	27.8414	27.8409	27.8477	27.8553	27.8624	27.8593
27.8660	27.8656	27.8660	27.8654	27.8667	27.8653	27.8700	27.8633	27.8628	27.8655	27.8639	27.8616	27.8656	27.8638	27.8639	27.8624	27.8635	27.8628	27.8614	27.8652	27.8739	27.8622	27.8675	27.8717	27.8702	27.8717	27.8741	27.8732	27.8714	27.8724	27.8719	27.8711	27.8726	27.8735	27.8739	27.8737	27.8703	27.8686	27.8610	27.8623	27.8754
27.8663	27.8666	27.8670	27.8662	27.8694	27.8653	27.8698	27.8661	27.8640	27.8663	27.8640	27.8647	27.8641	27.8640	27.8638	27.8630	27.8625	27.8623	27.8620	27.8630	27.8626	27.8617	27.8749	27.8734	27.8714	27.8695	27.8667	27.8630	27.8597	27.8562	27.8545	27.8509	27.8526	27.8512	27.8520	27.8535	27.8507	27.8547	27.8621	27.8680	27.8655
27.8663	27.8662	27.8694	27.8503	27.8554	27.8759	27.8766	27.8739	27.8699	27.8684	27.8640	27.8639	27.8599	27.8601	27.8545	27.8531	27.8505	27.8449	27.8472	27.8407	27.8028	27.8411	27.8428	27.8425	27.8400	27.8366	27.8248	27.8245	27.8234	27.8110	27.8182	27.8090	27.8086	27.8086	27.8121	27.8144	27.8146	27.8242	27.8391	27.8520	27.8616
27.8665	27.8684	27.8629	27.8635	27.8693	27.8607	27.8617	27.8580	27.8498	27.8457	27.8418	27.8411	27.8308	27.8288	27.8185	27.8171	27.8118	27.8084	27.8032	27.7968	27.7942	27.7829	NaN	NaN	NaN	NaN	NaN	NaN	NaN	NaN	NaN	NaN	NaN	NaN	NaN	NaN	NaN	NaN	NaN	NaN	NaN
27.8665	27.8676	27.8595	27.8642	27.8646	27.8649	27.8646	27.8577	27.8562	27.8468	27.8405	27.8312	27.7477	27.7437	27.7361	27.7419	27.7406	27.7304	27.7366	27.7342	27.7208	27.8047	27.8041	27.8028	27.8005	27.7399	27.7767	27.7060	27.7060	27.7001	27.7062	27.6941	27.6942	27.6927	27.6903	27.6947	27.6933	27.6992	27.7078	27.7077	27.7054
27.8675	27.8695	27.8679	27.8636	27.8711	27.8593	27.8621	27.8565	27.8384	27.8407	27.8369	27.8340	27.8189	27.8174	27.8058	27.8027	27.7972	27.7955	27.7870	27.7785	27.7780	27.7667	27.7529	27.7566	27.7467	27.7365	27.7330	27.7208	27.7058	27.7011	27.6960	27.6876	27.6930	27.6889	27.6885	27.6917	27.6900	27.7005	27.7231	27.7432	27.7388
27.8682	27.8677	27.8733	27.8668	27.8757	27.8668	27.8684	27.8677	27.8634	27.8618	27.8610	27.8590	27.8574	27.8595	27.8567	27.8562	27.8566	27.8528	27.8550	27.8565	27.8555	27.8555	27.8531	27.8547	27.8529	27.8511	27.8474	27.8460	27.8458	27.8422	27.8414	27.8393	27.8400	27.8419	27.8427	27.8419	27.8426	27.8521	27.8602	27.8640	27.8537
27.8696	27.8707	27.8724	27.8568	27.8547	27.8731	27.8751	27.8705	27.8680	27.8669	27.8632	27.8634	27.8606	27.8597	27.8554	27.8550	27.8544	27.8513	27.8524	27.8484	27.8248	27.8426	27.8410	27.8420	27.8396	27.8361	27.8284	27.8281	27.8272	27.8210	27.8277	27.8203	27.8199	27.8199	27.8221	27.8234	27.8232	27.8289	27.8441	27.8554	27.8572
27.8705	27.8703	27.8728	27.8752	27.8759	27.8688	27.8768	27.8735	27.8704	27.8668	27.8652	27.8645	27.8606	27.8608	27.8583	27.8579	27.8553	27.8540	27.8523	27.8495	27.8527	27.8491	27.8471	27.8462	27.8450	27.8420	27.8396	27.8370	27.8329	27.8300	27.8292	27.8248	27.8254	27.8260	27.8279	27.8286	27.8276	27.8335	27.8411	27.8492	27.8472
27.8715	27.8725	27.8703	27.8710	27.8722	27.8724	27.8700	27.8697	27.8684	27.8667	27.8659	27.8658	27.8629	27.8641	27.8627	27.8627	27.8620	27.8605	27.8609	27.8598	27.8512	27.8556	27.8533	27.8547	27.8544	27.8509	27.8492	27.8461	27.8451	27.8406	27.8436	27.8419	27.8418	27.8409	27.8420	27.8428	27.8409	27.8479	27.8547	27.8608	27.8585
27.8760	27.8775	27.8772	27.8753	27.8766	27.8758	27.8771	27.8739	27.8707	27.8677	27.8642	27.8650	27.8598	27.8568	27.8512	27.8509	27.8471	27.8430	27.8430	27.8391	27.8293	27.8346	27.8294	27.8282	27.8240	27.8254	27.8239	27.8236	27.8206	27.8183	27.8167	27.8160	27.8161	27.8137	27.8137	27.8156	27.8167	27.8192	27.8264	27.8302	27.8266
27.8808	27.8820	27.8806	27.8808	27.8795	27.8813	27.8840	27.8805	27.8783	27.8778	27.8767	27.8765	27.8737	27.8745	27.8724	27.8722	27.8720	27.8705	27.8705	27.8689	27.8453	27.8638	27.8641	27.8634	27.8640	27.8607	27.8576	27.8558	27.8546	27.8490	27.8546	27.8500	27.8495	27.8505	27.8509	27.8527	27.8520	27.8602	27.8670	27.8618	27.8702
27.8810	27.8816	27.8860	27.8828	27.8868	27.8846	27.8820	27.8825	27.8808	27.8795	27.8785	27.8819	27.8768	27.8799	27.8779	27.8777	27.8783	27.8749	27.8742	27.8730	27.8678	27.8702	27.8710	27.8726	27.8710	27.8684	27.8661	27.8642	27.8657	27.8587	27.8640	27.8631	27.8582	27.8600	27.8606	27.8631	27.8605	27.8683	27.8757	27.8789	27.8601
27.8816	27.8817	27.8810	27.8810	27.8837	27.8781	27.8814	27.8772	27.8713	27.8712	27.8692	27.8685	27.8627	27.8622	27.8577	27.8572	27.8541	27.8517	27.8505	27.8474	27.8473	27.8411	27.8369	27.8372	27.8336	27.8294	27.8276	27.8245	27.8211	27.8247	27.8263	27.8278	27.8294	27.8310	27.8323	27.8317	27.8341	27.8311	27.8330	27.8410	27.8389
27.8830	27.8838	27.8811	27.8817	27.8841	27.8800	27.8799	27.8779	27.8717	27.8712	27.8688	27.8687	27.8617	27.8617	27.8560	27.8557	27.8530	27.8508	27.8482	27.8450	27.8424	27.8371	27.8305	27.8293	27.8255	27.8217	27.8194	27.8151	27.8103	27.8065	27.8054	27.8017	27.8031	27.8021	27.8030	27.8048	27.8047	27.8100	27.8211	27.8304	27.8305
27.8832	27.8853	27.8815	27.8827	27.8824	27.8828	27.8842	27.8814	27.8794	27.8777	27.8782	27.8783	27.8746	27.8771	27.8732	27.8727	27.8735	27.8705	27.8717	27.8689	27.8374	27.8712	27.8710	27.8700	27.8700	27.8667	27.8640	27.8607	27.8594	27.8519	27.8561	27.8540	27.8540	27.8530	27.8543	27.8563	27.8550	27.8639	27.8733	27.8717	27.8768
27.8839	27.8841	27.8876	27.8881	27.8869	27.8885	27.8911	27.8834	27.8829	27.8828	27.8772	27.8775	27.8774	27.8756	27.8747	27.8754	27.8765	27.8727	27.8753	27.8732	27.8617	27.8689	27.8679	27.8694	27.8701	27.8666	27.8643	27.8634	27.8625	27.8595	27.8624	27.8600	27.8609	27.8586	27.8601	27.8596	27.8612	27.8649	27.8717	27.8702	27.8743
27.8840	27.8844	27.8851	27.8841	27.8860	27.8838	27.8847	27.8840	27.8786	27.8783	27.8783	27.8769	27.8721	27.8729	27.8703	27.8706	27.8686	27.8666	27.8659	27.8635	27.8648	27.8608	27.8575	27.8564	27.8540	27.8519	27.8501	27.8464	27.8436	27.8444	27.8412	27.8389	27.8396	27.8396	27.8400	27.8406	27.8397	27.8446	27.8541	27.8603	27.8588
27.8844	27.8841	27.8813	27.8830	27.8850	27.8831	27.8739	27.8818	27.8796	27.8766	27.8744	27.8725	27.8681	27.8661	27.8614	27.8604	27.8577	27.8549	27.8524	27.8491	27.8380	27.8435	27.8377	27.8358	27.8335	27.8299	27.8274	27.8253	27.8211	27.8161	27.8174	27.8139	27.8147	27.8094	27.8131	27.8142	27.8144	27.8187	27.8265	27.8378	27.8394
27.8848	27.8854	27.8785	27.8837	27.8586	27.8845	27.8829	27.8848	27.8821	27.8773	27.8811	27.8801	27.8778	27.8770	27.8723	27.8715	27.8740	27.8707	27.8695	27.8728	27.8559	27.8697	27.8790	27.8686	27.8736	27.8792	27.8670	27.8658	27.8708	27.8628	27.8605	27.8631	27.8642	27.8607	27.8653	27.8694	27.8698	27.8871	27.8902	27.8850	27.8822
27.8852	27.8874	27.8895	27.8870	27.8949	27.8889	27.8858	27.8855	27.8833	27.8798	27.8816	27.8811	27.8759	27.8764	27.8718	27.8709	27.8712	27.8646	27.8684	27.8656	27.8649	27.8602	27.8520	27.8575	27.8537	27.8510	27.8470	27.8425	27.8385	27.8343	27.8337	27.8307	27.8301	27.8312	27.8317	27.8328	27.8285	27.8445	27.8595	27.8646	27.8535
27.8852	27.8863	27.8869	27.8860	27.8899	27.8846	27.8865	27.8843	27.8809	27.8811	27.8797	27.8807	27.8761	27.8800	27.8777	27.8784	27.8776	27.8769	27.8766	27.8758	27.8748	27.8729	27.8731	27.8740	27.8725	27.8712	27.8692	27.8673	27.8659	27.8636	27.8660	27.8632	27.8630	27.8647	27.8644	27.8664	27.8661	27.8729	27.8796	27.8865	27.8762
27.8860	27.8862	27.8889	27.8859	27.8903	27.8826	27.8885	27.8841	27.8729	27.8754	27.8773	27.8748	27.8678	27.8680	27.8635	27.8620	27.8605	27.8561	27.8545	27.8514	27.8525	27.8451	27.8411	27.8414	27.8382	27.8338	27.8312	27.8269	27.8224	27.8199	27.8164	27.8117	27.8156	27.8171	27.8153	27.8175	27.8169	27.8193	27.8343	27.8454	27.8464
27.8863	27.8873	27.8881	27.8868	27.8850	27.8873	27.8898	27.8864	27.8847	27.8833	27.8819	27.8822	27.8794	27.8799	27.8772	27.8765	27.8762	27.8753	27.8754	27.8736	27.8530	27.8699	27.8709	27.8707	27.8708	27.8678	27.8636	27.8627	27.8612	27.8534	27.8594	27.8556	27.8554	27.8559	27.8564	27.8583	27.8569	27.8654	27.8730	27.8780	27.8791
27.8863	27.8869	27.8856	27.8849	27.8867	27.8851	27.8857	27.8835	27.8820	27.8787	27.8775	27.8766	27.8715	27.8713	27.8674	27.8669	27.8658	27.8646	27.8621	27.8598	27.8589	27.8549	27.8522	27.8507	27.8479	27.8454	27.8435	27.8396	27.8366	27.8328	27.8318	27.8255	27.8277	27.8283	27.8296	27.8317	27.8302	27.8341	27.8428	27.8515	27.8490
27.8873	27.8886	27.8968	27.8943	27.8964	27.8896	27.8954	27.8885	27.8817	27.8826	27.8818	27.8818	27.8780	27.8815	27.8773	27.8816	27.8775	27.8736	27.8798	27.8809	27.8816	27.8757	27.8708	27.8750	27.8743	27.8699	27.8709	27.8662	27.8640	27.8618	27.8603	27.8572	27.8578	27.8611	27.8605	27.8599	27.8605	27.8672	27.8787	27.8840	27.8779
27.8878	27.8892	27.8914	27.8884	27.8942	27.8886	27.8869	27.8864	27.8822	27.8813	27.8821	27.8822	27.8768	27.8793	27.8742	27.8739	27.8747	27.8680	27.8704	27.8687	27.8687	27.8636	27.8582	27.8617	27.8577	27.8548	27.8516	27.8485	27.8455	27.8401	27.8403	27.8376	27.8379	27.8391	27.8395	27.8408	27.8376	27.8494	27.8613	27.8676	27.8534
27.8882	27.8884	27.8877	27.8867	27.8886	27.8861	27.8849	27.8839	27.8833	27.8785	27.8790	27.8776	27.8720	27.8725	27.8688	27.8675	27.8657	27.8628	27.8617	27.8580	27.8581	27.8532	27.8487	27.8464	27.8439	27.8411	27.8379	27.8348	27.8311	27.8273	27.8243	27.8216	27.8224	27.8217	27.8207	27.8235	27.8222	27.8240	27.8184	27.8230	27.8259
27.8885	27.8891	27.8888	27.8874	27.8893	27.8880	27.8867	27.8867	27.8857	27.8834	27.8828	27.8814	27.8758	27.8757	27.8719	27.8713	27.8694	27.8689	27.8655	27.8616	27.8600	27.8529	27.8465	27.8464	27.8435	27.8428	27.8393	27.8354	27.8323	27.8287	27.8252	27.8238	27.8269	27.8256	27.8275	27.8291	27.8279	27.8333	27.8413	27.8518	27.8449
27.8887	27.8895	27.8911	27.8897	27.8903	27.8891	27.8897	27.8899	27.8878	27.8873	27.8872	27.8870	27.8858	27.8857	27.8858	27.8855	27.8847	27.8834	27.8834	27.8821	27.8827	27.8803	27.8790	27.8792	27.8773	27.8760	27.8744	27.8724	27.8709	27.8692	27.8680	27.8658	27.8671	27.8671	27.8676	27.8678	27.8679	27.8692	27.8744	27.8778	27.8773
27.8891	27.8892	27.8869	27.8876	27.8909	27.8865	27.8892	27.8872	27.8807	27.8806	27.8796	27.8790	27.8719	27.8723	27.8669	27.8663	27.8644	27.8615	27.8590	27.8566	27.8562	27.8495	27.8451	27.8462	27.8435	27.8379	27.8345	27.8302	27.8246	27.8208	27.8178	27.8131	27.8157	27.8149	27.8163	27.8205	27.8175	27.8242	27.8403	27.8494	27.8461
27.8894	27.8894	27.8889	27.8890	27.8906	27.8885	27.8884	27.8878	27.8855	27.8847	27.8849	27.8835	27.8808	27.8812	27.8790	27.8786	27.8774	27.8760	27.8752	27.8732	27.8729	27.8703	27.8680	27.8674	27.8656	27.8642	27.8623	27.8600	27.8580	27.8559	27.8546	27.8526	27.8535	27.8526	27.8533	27.8545	27.8537	27.8567	27.8629	27.8675	27.8652
27.8895	27.8901	27.8897	27.8903	27.8934	27.8900	27.8906	27.8878	27.8819	27.8809	27.8799	27.8796	27.8725	27.8721	27.8687	27.8670	27.8654	27.8643	27.8622	27.8586	27.8581	27.8533	27.8476	27.8479	27.8450	27.8400	27.8370	27.8324	27.8270	27.8218	27.8201	27.8157	27.8189	27.8174	27.8181	27.8200	27.8172	27.8218	27.8325	27.8390	27.8377
27.8903	27.8910	27.8917	27.8904	27.8861	27.8913	27.8901	27.8906	27.8895	27.8887	27.8868	27.8869	27.8844	27.8853	27.8831	27.8825	27.8818	27.8816	27.8814	27.8796	27.8492	27.8772	27.8777	27.8768	27.8766	27.8739	27.8694	27.8694	27.8679	27.8597	27.8670	27.8618	27.8623	27.8625	27.8630	27.8642	27.8640	27.8709	27.8780	27.8827	27.8835
27.8916	27.8919	27.8925	27.8913	27.8934	27.8913	27.8916	27.8918	27.8888	27.8879	27.8877	27.8880	27.8830	27.8842	27.8819	27.8817	27.8806	27.8802	27.8790	27.8775	27.8775	27.8740	27.8722	27.8725	27.8708	27.8689	27.8672	27.8646	27.8624	27.8595	27.8579	27.8554	27.8566	27.8563	27.8571	27.8577	27.8576	27.8606	27.8689	27.8744	27.8725
27.8920	27.8929	27.8976	27.8976	27.8929	27.9005	27.8869	27.8937	27.9022	27.9066	27.9063	27.9048	27.9008	27.8959	27.8906	27.8874	27.8834	27.8807	27.8781	27.8727	27.8585	27.8707	27.8676	27.8666	27.8629	27.8569	27.8497	27.8482	27.8426	27.8418	27.8438	27.8454	27.8430	27.8434	27.8446	27.8421	27.8460	27.8518	27.8579	27.8676	27.8708
27.8945	27.8946	27.8968	27.8944	27.8955	27.8927	27.8945	27.8926	27.8888	27.8880	27.8880	27.8868	27.8833	27.8835	27.8812	27.8808	27.8802	27.8790	27.8781	27.8765	27.8769	27.8742	27.8691	27.8697	27.8684	27.8654	27.8638	27.8608	27.8580	27.8550	27.8539	27.8491	27.8512	27.8502	27.8511	27.8522	27.8517	27.8546	27.8634	27.8699	27.8674
27.8947	27.8950	27.8981	27.8950	27.8959	27.8932	27.8946	27.8931	27.8883	27.8872	27.8863	27.8856	27.8811	27.8810	27.8780	27.8773	27.8757	27.8747	27.8731	27.8711	27.8704	27.8668	27.8660	27.8661	27.8640	27.8608	27.8590	27.8557	27.8525	27.8490	27.8482	27.8437	27.8465	27.8450	27.8459	27.8471	27.8458	27.8481	27.8560	27.8629	27.8592
27.8954	27.8962	27.8931	27.8951	27.8948	27.8954	27.8974	27.8938	27.8925	27.8919	27.8907	27.8912	27.8888	27.8897	27.8886	27.8885	27.8877	27.8873	27.8873	27.8863	27.8801	27.8839	27.8826	27.8833	27.8836	27.8816	27.8797	27.8780	27.8766	27.8728	27.8741	27.8740	27.8739	27.8736	27.8746	27.8755	27.8748	27.8811	27.8847	27.8878	27.8864
27.8959	27.8974	27.9003	27.8966	27.8951	27.8977	27.8992	27.8965	27.8947	27.8946	27.8905	27.8912	27.8890	27.8905	27.8858	27.8882	27.8867	27.8835	27.8852	27.8826	27.8721	27.8806	27.8828	27.8858	27.8829	27.8782	27.8774	27.8777	27.8722	27.8689	27.8725	27.8667	27.8655	27.8689	27.8669	27.8690	27.8704	27.8722	27.8780	27.8854	27.8839
27.8962	27.8972	27.8927	27.8953	27.8981	27.8942	27.8959	27.8928	27.8878	27.8893	27.8869	27.8857	27.8795	27.8801	27.8779	27.8766	27.8750	27.8730	27.8703	27.8681	27.8702	27.8610	27.8565	27.8567	27.8534	27.8479	27.8445	27.8392	27.8336	27.8294	27.8274	27.8238	27.8263	27.8261	27.8264	27.8326	27.8316	27.8357	27.8486	27.8554	27.8554
27.8973	27.8987	27.9017	27.9003	27.9047	27.9005	27.8992	27.8997	27.8923	27.8947	27.8959	27.8958	27.8933	27.8936	27.8930	27.8930	27.8933	27.8849	27.8917	27.8903	27.8911	27.8869	27.8842	27.8882	27.8841	27.8824	27.8808	27.8782	27.8760	27.8756	27.8753	27.8727	27.8730	27.8738	27.8739	27.8741	27.8737	27.8796	27.8867	27.8942	27.8881
27.8976	27.8980	27.8972	27.8753	27.8780	27.8959	27.8993	27.8943	27.8901	27.8884	27.8843	27.8837	27.8809	27.8819	27.8788	27.8771	27.8772	27.8756	27.8741	27.8740	27.8347	28.4157	28.3388	28.4132	28.4139	28.4137	28.4221	28.4308	28.4063	28.4292	28.4237	28.4293	28.4222	28.4286	28.4124	28.4300	28.4382	28.4340	28.4363	28.4511	28.4331
27.8989	27.8999	27.9000	27.8971	27.9010	27.8987	27.8969	27.8959	27.8948	27.8940	27.8928	27.8949	27.8903	27.8927	27.8914	27.8916	27.8907	27.8876	27.8884	27.8883	27.8874	27.8848	27.8874	27.8892	27.8873	27.8852	27.8835	27.8829	27.8832	27.8787	27.8829	27.8816	27.8776	27.8796	27.8808	27.8822	27.8794	27.8853	27.8924	27.8965	27.8818
27.8994	27.8997	27.9004	27.8991	27.9035	27.8988	27.8979	27.8976	27.8946	27.8934	27.8938	27.8941	27.8913	27.8919	27.8895	27.8893	27.8891	27.8839	27.8865	27.8861	27.8870	27.8835	27.8817	27.8834	27.8813	27.8794	27.8777	27.8777	27.8752	27.8764	27.8747	27.8706	27.8717	27.8737	27.8733	27.8744	27.8728	27.8792	27.8882	27.8933	27.8931
27.9001	27.8997	27.8982	27.8986	27.8991	27.8998	27.8974	27.8975	27.8964	27.8951	27.8941	27.8946	27.8923	27.8933	27.8917	27.8908	27.8910	27.8900	27.8901	27.8900	27.8816	27.8867	27.8855	27.8861	27.8857	27.8831	27.8824	27.8805	27.8791	27.8760	27.8790	27.8774	27.8783	27.8766	27.8775	27.8785	27.8770	27.8821	27.8869	27.8900	27.8903
27.9003	27.9000	27.9015	27.8994	27.9018	27.8965	27.9003	27.8973	27.8894	27.8904	27.8902	27.8890	27.8826	27.8825	27.8782	27.8782	27.8762	27.8738	27.8725	27.8688	27.8685	27.8636	27.8619	27.8625	27.8593	27.8556	27.8541	27.8495	27.8456	27.8429	27.8432	27.8525	27.8431	27.8409	27.8438	27.8422	27.8437	27.8466	27.8563	27.8646	27.8617
27.9020	27.9018	27.9040	27.9017	27.9034	27.9010	27.9015	27.9011	27.8983	27.8971	27.8969	27.8965	27.8938	27.8938	27.8924	27.8912	27.8903	27.8897	27.8891	27.8873	27.8874	27.8853	27.8835	27.8827	27.8811	27.8796	27.8776	27.8764	27.8737	27.8712	27.8701	27.8680	27.8688	27.8695	27.8696	27.8704	27.8701	27.8724	27.8786	27.8829	27.8820
27.9027	27.9037	27.8938	27.9025	27.9226	27.9055	27.9061	27.9047	27.9015	27.9016	27.9017	27.9002	27.8987	27.8990	27.8946	27.8960	27.8957	27.8936	27.8934	27.8914	27.8807	27.8906	27.8894	27.8837	27.8897	27.8884	27.8816	27.8804	27.8830	27.8811	27.8819	27.8778	27.8789	27.8780	27.8805	27.8824	27.8822	27.8911	27.8963	27.9039	27.9043
27.9042	27.9044	27.9056	27.9068	27.9093	27.9053	27.9106	27.9049	27.8973	27.9031	27.8998	27.9018	27.9007	27.9025	27.9001	27.9007	27.9004	27.8948	27.8993	27.8990	27.8995	27.8969	27.8974	27.9057	27.8973	27.8954	27.8940	27.8938	27.8937	27.8924	27.8933	27.8904	27.8903	27.8917	27.8908	27.8919	27.8910	27.8966	27.9018	27.9031	27.8946
27.9065	27.9065	27.9063	27.9060	27.9079	27.9057	27.9081	27.9058	27.9030	27.9025	27.9012	27.9003	27.8972	27.8972	27.8955	27.8947	27.8936	27.8929	27.8921	27.8911	27.8922	27.8881	27.8842	27.8846	27.8827	27.8807	27.8787	27.8765	27.8742	27.8725	27.8710	27.8689	27.8695	27.8699	27.8703	27.8707	27.8700	27.8724	27.8787	27.8859	27.8822
27.9073	27.9077	27.9065	27.9060	27.9076	27.9065	27.9049	27.9064	27.9045	27.9030	27.9029	27.9033	27.8999	27.9008	27.8985	27.8978	27.8978	27.8976	27.8961	27.8946	27.8939	27.8907	27.8879	27.8888	27.8865	27.8850	27.8834	27.8804	27.8787	27.8750	27.8726	27.8709	27.8720	27.8699	27.8717	27.8725	27.8732	27.8767	27.8845	27.8906	27.8887
27.9073	27.9091	27.9036	27.9048	27.9083	27.9066	27.9106	27.9034	27.8959	27.8948	27.8905	27.8924	27.8846	27.8837	27.8762	27.8750	27.8736	27.8712	27.8703	27.8676	27.8318	27.8518	27.8454	27.8511	27.8464	27.8356	27.8296	27.8249	27.8160	27.8060	27.8074	27.8067	27.8097	27.7991	27.8005	27.8060	27.8084	27.8165	27.8352	27.8443	27.8516
27.9076	27.9101	27.9037	27.9065	27.9094	27.9072	27.9101	27.9060	27.9018	27.8984	27.8947	27.8946	27.8886	27.8875	27.8826	27.8812	27.8832	27.8803	27.8811	27.8790	27.8708	27.8806	27.8733	27.8720	27.8688	27.8676	27.8622	27.8597	27.8556	27.8508	27.8494	27.8473	27.8488	27.8442	27.8479	27.8490	27.8515	27.8542	27.8608	27.8701	27.8720
27.9077	27.9069	27.9072	27.9049	27.9081	27.9040	27.9058	27.9057	27.9028	27.9021	27.9017	27.9007	27.8982	27.8996	27.8980	27.8969	27.8944	27.8954	27.8946	27.8894	27.8905	27.8873	27.8829	27.8825	27.8824	27.8785	27.8780	27.8754	27.8736	27.8715	27.8711	27.8695	27.8707	27.8699	27.8705	27.8708	27.8725	27.8746	27.8781	27.8813	27.8854
27.9080	27.9080	27.9054	27.9046	27.9087	27.9084	27.9026	27.9043	27.9059	27.9019	27.9020	27.9010	27.9007	27.9019	27.9017	27.9014	27.9036	27.9022	27.9014	27.9004	27.8860	27.8957	27.8900	27.8899	27.8915	27.8875	27.8877	27.8870	27.8856	27.8802	27.8842	27.8822	27.8827	27.8806	27.8830	27.8845	27.8842	27.8903	27.8963	27.8999	27.8945
27.9082	27.9095	27.9105	27.9076	27.9135	27.9081	27.9065	27.9061	27.9048	27.9032	27.9012	27.9028	27.8957	27.9001	27.8970	27.8979	27.8984	27.8955	27.8955	27.8926	27.8887	27.8887	27.8897	27.8888	27.8871	27.8846	27.8822	27.8805	27.8779	27.8726	27.8766	27.8742	27.8747	27.8738	27.8745	27.8766	27.8768	27.8850	27.8914	27.8963	27.8839
27.9083	27.9081	27.9085	27.9080	27.9095	27.9073	27.9080	27.9064	27.9034	27.9026	27.9027	27.9020	27.8988	27.8987	27.8968	27.8965	27.8947	27.8937	27.8933	27.8920	27.8918	27.8888	27.8830	27.8827	27.8822	27.8795	27.8782	27.8756	27.8729	27.8702	27.8684	27.8620	27.8633	27.8636	27.8641	27.8653	27.8646	27.8676	27.8769	27.8815	27.8787
27.9087	27.9084	27.9083	27.9090	27.9103	27.9083	27.9115	27.9080	27.9047	27.9036	27.9026	27.9024	27.8988	27.8987	27.8970	27.8963	27.8945	27.8935	27.8933	27.8920	27.8919	27.8885	27.8859	27.8869	27.8851	27.8828	27.8817	27.8795	27.8781	27.8765	27.8758	27.8741	27.8746	27.8743	27.8752	27.8756	27.8752	27.8777	27.8825	27.8877	27.8855
27.9111	27.9124	27.9031	27.9113	27.9025	27.9151	27.9143	27.9136	27.9111	27.9109	27.9111	27.9095	27.9090	27.9094	27.9066	27.9065	27.9064	27.9053	27.9053	27.9041	27.8956	27.9016	27.9002	27.8967	27.9014	27.8999	27.8950	27.8938	27.8944	27.8936	27.8957	27.8929	27.8931	27.8918	27.8937	27.8958	27.8961	27.9026	27.9075	27.9130	27.9111
27.9113	27.9123	27.9119	27.9115	27.9048	27.9122	27.9101	27.9105	27.9084	27.9072	27.9057	27.9050	27.9031	27.9023	27.9000	27.9003	27.8999	27.8999	27.9003	27.8976	27.8793	27.8959	27.8974	27.9000	27.8958	27.8941	27.8911	27.8893	27.8901	27.8834	27.8899	27.8862	27.8818	27.8847	27.8871	27.8896	27.8876	27.8958	27.9025	27.9096	27.9129
27.9114	27.9111	27.9167	27.9125	27.9198	27.9119	27.9149	27.9102	27.9045	27.9049	27.9054	27.9044	27.8999	27.9023	27.8993	27.8991	27.8983	27.8957	27.8955	27.8939	27.8945	27.8896	27.8863	27.8894	27.8862	27.8822	27.8800	27.8760	27.8721	27.8686	27.8684	27.8636	27.8646	27.8679	27.8661	27.8669	27.8661	27.8752	27.8869	27.8967	27.8993
27.9123	27.9125	27.9099	27.9110	27.9108	27.9115	27.9117	27.9099	27.9084	27.9060	27.9064	27.9057	27.9038	27.9046	27.9012	27.9008	27.9010	27.8988	27.8995	27.8980	27.8938	27.9003	27.8991	27.9007	27.9009	27.8972	27.8933	27.8910	27.8901	27.8883	27.8961	27.8885	27.8887	27.8895	27.8884	27.8903	27.8886	27.8970	27.9066	27.9078	27.9068
27.9178	27.9165	27.9103	27.9140	27.9158	27.9132	27.9154	27.9110	27.9056	27.9027	27.8991	27.8975	27.8960	27.8925	27.8905	27.8906	27.8897	27.8887	27.8897	27.8913	27.9060	27.8946	27.9067	27.9162	27.9147	27.9072	27.9023	27.8989	27.8937	27.8914	27.8915	27.8890	27.8906	27.8891	27.8917	27.8928	27.8935	27.9002	27.9087	27.9114	27.9016
27.9185	27.9183	27.9194	27.9179	27.9200	27.9164	27.9177	27.9154	27.9116	27.9118	27.9106	27.9102	27.9063	27.9054	27.9028	27.9023	27.8998	27.8992	27.8974	27.8951	27.8926	27.8886	27.8837	27.8831	27.8804	27.8785	27.8760	27.8728	27.8699	27.8655	27.8634	27.8590	27.8608	27.8597	27.8600	27.8623	27.8613	27.8647	27.8737	27.8797	27.8775
27.9203	27.9210	27.9230	27.9205	27.9216	27.9197	27.9220	27.9191	27.9144	27.9130	27.9096	27.9095	27.9051	27.9038	27.9007	27.8996	27.8959	27.8927	27.8934	27.8907	27.8810	27.8845	27.8794	27.8793	27.8761	27.8714	27.8684	27.8655	27.8624	27.8595	27.8577	27.8554	27.8563	27.8522	27.8550	27.8566	27.8568	27.8601	27.8695	27.8773	27.8781
27.9238	27.9237	27.9194	27.9224	27.9257	27.9212	27.9235	27.9202	27.9142	27.9140	27.9114	27.9105	27.9039	27.9042	27.8977	27.8945	27.8881	27.8715	27.8784	27.8723	27.8884	27.8660	27.8483	27.8515	27.8573	27.8437	27.8404	27.8310	27.8239	27.8159	27.8146	27.8106	27.8110	27.8105	27.8087	27.8119	27.8125	27.8168	27.8315	27.8433	27.8433
27.9246	27.9247	27.9282	27.9241	27.9322	27.9235	27.9261	27.9215	27.9160	27.9169	27.9164	27.9168	27.9114	27.9137	27.9104	27.9108	27.9102	27.9071	27.9086	27.9064	27.9077	27.9025	27.8982	27.9015	27.8977	27.8946	27.8918	27.8878	27.8858	27.8823	27.8820	27.8781	27.8786	27.8818	27.8809	27.8817	27.8814	27.8904	27.9032	27.9109	27.9050
27.9246	27.9262	27.9284	27.9282	27.9301	27.9299	27.9299	27.9300	27.9276	27.9271	27.9256	27.9267	27.9258	27.9273	27.9225	27.9219	27.9239	27.9219	27.9217	27.9215	27.9316	27.9264	27.9241	27.9258	27.9155	27.9158	27.9121	27.9108	27.9079	27.9179	27.9193	27.9161	27.9193	27.9171	27.9193	27.9215	27.9190	27.9197	27.9239	27.9245	27.9149
27.9248	27.9220	27.9274	27.9246	27.9233	27.9211	27.9271	27.9231	27.9220	27.9226	27.9245	27.9245	27.9280	27.9248	27.9255	27.9255	27.9286	27.9286	27.9286	27.9295	27.9269	27.9306	27.9322	27.9308	27.9322	27.9319	27.9309	27.9310	27.9344	27.9357	27.9367	27.9332	27.9352	27.9338	27.9371	27.9368	27.9355	27.9375	27.9320	27.9317	27.9287
27.9255	27.9257	27.9289	27.9256	27.9329	27.9263	27.9270	27.9257	27.9222	27.9222	27.9210	27.9218	27.9192	27.9208	27.9181	27.9193	27.9193	27.9162	27.9173	27.9160	27.9157	27.9133	27.9107	27.9125	27.9111	27.9078	27.9047	27.9025	27.8997	27.8980	27.8979	27.8946	27.8953	27.8958	27.8966	27.8966	27.8972	27.9025	27.9128	27.9161	27.9080
27.9261	27.9262	27.9264	27.9266	27.9275	27.9269	27.9322	27.9261	27.9222	27.9212	27.9189	27.9191	27.9152	27.9144	27.9117	27.9106	27.9087	27.9059	27.9079	27.9046	27.8861	27.8994	27.8958	27.8971	27.8958	27.8914	27.8897	27.8865	27.8833	27.8803	27.8819	27.8790	27.8792	27.8762	27.8790	27.8792	27.8794	27.8836	27.8954	27.9008	27.8982
27.9265	27.9255	27.9246	27.9246	27.9260	27.9248	27.9229	27.9220	27.9200	27.9172	27.9177	27.9165	27.9118	27.9121	27.9085	27.9079	27.9067	27.9036	27.9035	27.9005	27.9001	27.8972	27.8894	27.8881	27.8853	27.8835	27.8783	27.8748	27.8704	27.8671	27.8651	27.8595	27.8627	27.8624	27.8627	27.8638	27.8591	27.8647	27.8735	27.8814	27.8801
27.9278	27.9296	27.9310	27.9288	27.9299	27.9273	27.9298	27.9244	27.9171	27.9151	27.9100	27.9113	27.9045	27.9020	27.8967	27.8959	27.8903	27.8818	27.8845	27.8804	27.8806	27.8723	27.8708	27.8708	27.8683	27.8715	27.8758	27.8743	27.8719	27.8682	27.8661	27.8646	27.8647	27.8635	27.8642	27.8652	27.8657	27.8694	27.8823	27.8938	27.8960
27.9293	27.9318	27.9342	27.9318	27.9372	27.9319	27.9316	27.9306	27.9271	27.9268	27.9272	27.9280	27.9237	27.9248	27.9211	27.9220	27.9217	27.9136	27.9185	27.9173	27.9177	27.9147	27.9111	27.9134	27.9093	27.9077	27.9055	27.9022	27.8996	27.8985	27.8973	27.8937	27.8938	27.8958	27.8969	27.8976	27.8970	27.9065	27.9153	27.9229	27.9182
27.9299	27.9317	27.9330	27.9256	27.9234	27.9327	27.9341	27.9303	27.9267	27.9263	27.9231	27.9227	27.9198	27.9194	27.9164	27.9161	27.9150	27.9114	27.9136	27.9100	27.8738	27.8951	27.9035	27.9039	27.8987	27.9005	27.8963	27.8940	27.8941	27.8875	27.8946	27.8864	27.8863	27.8869	27.8895	27.8897	27.8904	27.8957	27.9005	27.9012	27.8983
27.9319	27.9332	27.9206	27.9321	27.9358	27.9312	27.9335	27.9286	27.9186	27.9202	27.9141	27.9163	27.9088	27.9073	27.9015	27.8996	27.8960	27.8888	27.8910	27.8852	27.8787	27.8777	27.8759	27.8763	27.8708	27.8670	27.8615	27.8587	27.8517	27.8489	27.8467	27.8464	27.8465	27.8354	27.8429	27.8430	27.8439	27.8507	27.8601	27.8704	27.8712
27.9326	27.9330	27.9331	27.9329	27.9305	27.9328	27.9348	27.9324	27.9310	27.9297	27.9288	27.9287	27.9271	27.9267	27.9251	27.9247	27.9249	27.9234	27.9231	27.9221	27.8991	27.9200	27.9207	27.9209	27.9210	27.9185	27.9154	27.9140	27.9131	27.9057	27.9131	27.9099	27.9091	27.9103	27.9112	27.9125	27.9120	27.9169	27.9240	27.9269	27.9267
27.9330	27.9335	27.9334	27.9319	27.9343	27.9331	27.9326	27.9310	27.9302	27.9289	27.9292	27.9293	27.9274	27.9288	27.9283	27.9278	27.9277	27.9269	27.9272	27.9267	27.9233	27.9250	27.9244	27.9250	27.9239	27.9230	27.9220	27.9220	27.9213	27.9198	27.9211	27.9200	27.9201	27.9210	27.9210	27.9202	27.9205	27.9222	27.9258	27.9276	27.9233
27.9355	27.9360	27.9367	27.9351	27.9372	27.9354	27.9365	27.9342	27.9329	27.9314	27.9297	27.9300	27.9276	27.9267	27.9252	27.9246	27.9228	27.9206	27.9204	27.9195	27.9130	27.9150	27.9135	27.9135	27.9126	27.9100	27.9080	27.9074	27.9040	27.9022	27.9022	27.9008	27.9008	27.8991	27.9009	27.9015	27.9021	27.9053	27.9113	27.9159	27.9159
27.9364	27.9369	27.9385	27.9369	27.9375	27.9366	27.9393	27.9362	27.9331	27.9322	27.9301	27.9307	27.9272	27.9265	27.9243	27.9236	27.9212	27.9194	27.9199	27.9176	27.8994	27.9159	27.9122	27.9132	27.9115	27.9088	27.9063	27.9046	27.9027	27.9071	27.9028	27.9029	27.9034	27.9014	27.9011	27.9025	27.9033	27.9045	27.9100	27.9154	27.9153
27.9366	27.9375	27.9387	27.9370	27.9377	27.9376	27.9383	27.9361	27.9335	27.9323	27.9297	27.9299	27.9265	27.9267	27.9229	27.9230	27.9218	27.9188	27.9203	27.9177	27.9128	27.9133	27.9078	27.9088	27.9064	27.9032	27.9012	27.8983	27.8958	27.8939	27.8929	27.8898	27.8912	27.8905	27.8912	27.8913	27.8921	27.8954	27.9042	27.9083	27.9084
27.9374	27.9390	27.9399	27.9359	27.9415	27.9367	27.9348	27.9344	27.9320	27.9317	27.9299	27.9325	27.9268	27.9316	27.9290	27.9286	27.9290	27.9276	27.9254	27.9228	27.9213	27.9197	27.9178	27.9193	27.9167	27.9147	27.9104	27.9081	27.9048	27.9003	27.9018	27.8994	27.8999	27.9006	27.9002	27.9014	27.9030	27.9119	27.9200	27.9252	27.9080
27.9374	27.9380	27.9394	27.9376	27.9422	27.9373	27.9359	27.9356	27.9327	27.9326	27.9310	27.9322	27.9264	27.9301	27.9267	27.9272	27.9280	27.9268	27.9261	27.9242	27.9217	27.9205	27.9196	27.9200	27.9174	27.9163	27.9127	27.9121	27.9098	27.9058	27.9083	27.9075	27.9074	27.9060	27.9065	27.9078	27.9103	27.9162	27.9198	27.9248	27.9136
27.9404	27.9396	27.9411	27.9390	27.9396	27.9398	27.9398	27.9392	27.9398	27.9383	27.9386	27.9389	27.9388	27.9386	27.9390	27.9389	27.9379	27.9389	27.9380	27.9380	27.9360	27.9377	27.9416	27.9390	27.9400	27.9402	27.9400	27.9407	27.9410	27.9384	27.9381	27.9391	27.9387	27.9389	27.9397	27.9400	27.9397	27.9398	27.9389	27.9392	27.9378
27.9406	27.9408	27.9408	27.9412	27.9428	27.9406	27.9453	27.9404	27.9364	27.9349	27.9327	27.9340	27.9307	27.9304	27.9273	27.9271	27.9250	27.9227	27.9221	27.9207	27.9231	27.9166	27.9130	27.9129	27.9098	27.9067	27.9043	27.9011	27.8982	27.8963	27.8941	27.8916	27.8922	27.8918	27.8916	27.8922	27.8913	27.8960	27.9061	27.9140	27.9121
27.9407	27.9416	27.9421	27.9419	27.9426	27.9419	27.9465	27.9417	27.9391	27.9384	27.9374	27.9378	27.9354	27.9362	27.9350	27.9349	27.9343	27.9326	27.9333	27.9318	27.9241	27.9291	27.9302	27.9303	27.9308	27.9282	27.9266	27.9252	27.9241	27.9204	27.9241	27.9215	27.9214	27.9215	27.9223	27.9229	27.9229	27.9270	27.9325	27.9359	27.9339
27.9428	27.9455	27.9500	27.9469	27.9539	27.9471	27.9472	27.9456	27.9400	27.9402	27.9416	27.9411	27.9372	27.9389	27.9344	27.9348	27.9347	27.9271	27.9318	27.9301	27.9307	27.9255	27.9205	27.9231	27.9195	27.9167	27.9143	27.9098	27.9067	27.9058	27.9032	27.8984	27.8991	27.9020	27.9021	27.9026	27.9009	27.9121	27.9234	27.9339	27.9290
27.9432	27.9434	27.9404	27.9437	27.9451	27.9414	27.9442	27.9429	27.9373	27.9357	27.9329	27.9321	27.9257	27.9234	27.9259	27.9227	27.9195	27.9204	27.9178	27.9149	27.9102	27.9105	27.9116	27.9109	27.9073	27.9033	27.9006	27.8989	27.8954	27.8912	27.8910	27.8883	27.8886	27.8851	27.8883	27.8890	27.8907	27.8945	27.9019	27.9102	27.9102
27.9441	27.9424	27.9402	27.9396	27.9426	27.9412	27.9365	27.9407	27.9368	27.9402	27.9388	27.9403	27.9358	27.9370	27.9320	27.9334	27.9312	27.9323	27.9300	27.9263	27.9264	27.9252	27.9228	27.9226	27.9216	27.9194	27.9142	27.9145	27.9095	27.9065	27.9090	27.9049	27.9068	27.9010	27.9037	27.9048	27.9075	27.9138	27.9188	27.9248	27.9252
27.9447	27.9454	27.9404	27.9441	27.9464	27.9433	27.9451	27.9421	27.9382	27.9380	27.9353	27.9353	27.9315	27.9310	27.9280	27.9272	27.9248	27.9214	27.9220	27.9199	27.9169	27.9156	27.9120	27.9124	27.9095	27.9051	27.9029	27.8989	27.8961	27.8922	27.8912	27.8882	27.8885	27.8845	27.8874	27.8885	27.8893	27.8938	27.9038	27.9132	27.9119
27.9459	27.9455	27.9457	27.9451	27.9468	27.9444	27.9447	27.9426	27.9385	27.9364	27.9359	27.9348	27.9289	27.9287	27.9260	27.9250	27.9241	27.9204	27.9195	27.9167	27.9177	27.9118	27.9024	27.9016	27.8990	27.8959	27.8933	27.8898	27.8862	27.8819	27.8790	27.8714	27.8721	27.8755	27.8754	27.8769	27.8737	27.8778	27.8866	27.8973	27.8958
27.9461	27.9449	27.9505	27.9516	27.9543	27.9495	27.9562	27.9505	27.9380	27.9467	27.9441	27.9435	27.9450	27.9461	27.9442	27.9442	27.9453	27.9345	27.9435	27.9427	27.9436	27.9409	27.9413	27.9503	27.9421	27.9389	27.9378	27.9369	27.9372	27.9356	27.9359	27.9330	27.9334	27.9354	27.9339	27.9356	27.9329	27.9408	27.9482	27.9503	27.9486
27.9462	27.9456	27.9451	27.9415	27.9404	27.9446	27.9445	27.9425	27.9425	27.9408	27.9387	27.9391	27.9380	27.9385	27.9370	27.9373	27.9374	27.9364	27.9365	27.9355	27.8979	27.9324	27.9337	27.9409	27.9359	27.9349	27.9336	27.9322	27.9323	27.9272	27.9322	27.9243	27.9265	27.9263	27.9274	27.9277	27.9265	27.9298	27.9291	27.9284	27.9205
27.9464	27.9457	27.9554	27.9551	27.9558	27.9540	27.9512	27.9550	27.9547	27.9546	27.9524	27.9503	27.9511	27.9490	27.9531	27.9475	27.9509	27.9495	27.9492	27.9472	27.9411	27.9450	27.9517	27.9526	27.9517	27.9559	27.9547	27.9536	27.9537	27.9489	27.9503	27.9506	27.9504	27.9498	27.9504	27.9502	27.9494	27.9511	27.9526	27.9506	27.9477
27.9469	27.9468	27.9491	27.9480	27.9516	27.9460	27.9467	27.9450	27.9417	27.9421	27.9434	27.9419	27.9396	27.9413	27.9394	27.9395	27.9398	27.9378	27.9381	27.9377	27.9377	27.9350	27.9333	27.9352	27.9327	27.9313	27.9296	27.9276	27.9264	27.9257	27.9252	27.9240	27.9241	27.9256	27.9250	27.9262	27.9253	27.9300	27.9369	27.9400	27.9298
27.9496	27.9503	27.9488	27.9442	27.9449	27.9509	27.9502	27.9491	27.9480	27.9475	27.9451	27.9460	27.9422	27.9458	27.9438	27.9426	27.9427	27.9435	27.9419	27.9414	NaN	NaN	NaN	NaN	NaN	NaN	NaN	NaN	NaN	NaN	NaN	NaN	NaN	NaN	NaN	NaN	NaN	NaN	NaN	NaN	NaN
27.9504	27.9505	27.9483	27.9496	27.9513	27.9485	27.9539	27.9477	27.9445	27.9436	27.9415	27.9410	27.9371	27.9365	27.9336	27.9330	27.9309	27.9288	27.9284	27.9262	27.9267	27.9220	27.9194	27.9190	27.9160	27.9126	27.9099	27.9064	27.9029	27.8998	27.8986	27.8955	27.8958	27.8950	27.8959	27.8964	27.8967	27.8997	27.9099	27.9171	27.9160
27.9507	27.9516	27.9496	27.9490	27.9525	27.9496	27.9509	27.9481	27.9456	27.9438	27.9423	27.9423	27.9383	27.9381	27.9349	27.9346	27.9324	27.9314	27.9299	27.9277	27.9274	27.9230	27.9217	27.9205	27.9177	27.9152	27.9131	27.9093	27.9061	27.9027	27.9014	27.8967	27.8985	27.8975	27.8984	27.8995	27.8985	27.9023	27.9100	27.9172	27.9151
27.9508	27.9528	27.9601	27.9562	27.9636	27.9552	27.9593	27.9549	27.9487	27.9502	27.9504	27.9503	27.9473	27.9469	27.9444	27.9451	27.9452	27.9395	27.9439	27.9436	27.9465	27.9408	27.9357	27.9380	27.9334	27.9306	27.9297	27.9256	27.9229	27.9228	27.9163	27.9090	27.9098	27.9180	27.9150	27.9170	27.9122	27.9184	27.9347	27.9428	27.9446
27.9511	27.9502	27.9516	27.9513	27.9593	27.9520	27.9528	27.9511	27.9460	27.9462	27.9475	27.9484	27.9434	27.9457	27.9422	27.9456	27.9447	27.9398	27.9423	27.9394	27.9403	27.9363	27.9335	27.9358	27.9334	27.9295	27.9278	27.9258	27.9227	27.9220	27.9215	27.9188	27.9181	27.9203	27.9212	27.9222	27.9241	27.9301	27.9437	27.9470	27.9354
27.9522	27.9562	27.9604	27.9579	27.9619	27.9549	27.9558	27.9513	27.9466	27.9479	27.9496	27.9513	27.9469	27.9468	27.9411	27.9444	27.9432	27.9344	27.9418	27.9417	27.9473	27.9368	27.9367	27.9397	27.9370	27.9312	27.9332	27.9246	27.9259	27.9292	27.9242	27.9164	27.9154	27.9201	27.9165	27.9199	27.9151	27.9268	27.9408	27.9490	27.9465
27.9528	27.9533	27.9571	27.9555	27.9625	27.9563	27.9559	27.9548	27.9514	27.9512	27.9510	27.9485	27.9437	27.9459	27.9426	27.9430	27.9420	27.9395	27.9394	27.9377	27.9363	27.9326	27.9273	27.9292	27.9262	27.9238	27.9223	27.9184	27.9159	27.9137	27.9128	27.9100	27.9096	27.9116	27.9112	27.9117	27.9109	27.9201	27.9336	27.9407	27.9420
27.9537	27.9548	27.9549	27.9559	27.9540	27.9552	27.9554	27.9532	27.9537	27.9520	27.9522	27.9517	27.9504	27.9511	27.9487	27.9490	27.9455	27.9454	27.9443	27.9415	27.9307	27.9421	NaN	NaN	NaN	NaN	NaN	NaN	NaN	NaN	NaN	NaN	NaN	NaN	NaN	NaN	NaN	NaN	NaN	NaN	NaN
27.9558	27.9573	27.9621	27.9507	27.9560	27.9559	27.9526	27.9524	27.9536	27.9524	27.9497	27.9520	27.9490	27.9530	27.9449	27.9432	27.9456	27.9454	27.9456	27.9431	27.9247	27.9396	27.9434	27.9400	27.9394	27.9383	27.9325	27.9350	27.9355	27.9306	27.9363	27.9075	27.9327	27.9232	27.9202	27.9345	27.9278	27.9347	27.9425	27.9466	27.9295
27.9558	27.9580	27.9588	27.9570	27.9520	27.9569	27.9534	27.9544	27.9551	27.9542	27.9519	27.9525	27.9487	27.9517	27.9471	27.9485	27.9493	27.9470	27.9496	27.9479	27.9165	27.9497	27.9507	27.9522	27.9517	27.9497	27.9465	27.9468	27.9463	27.9317	27.9326	27.9298	27.9302	27.9286	27.9285	27.9427	27.9505	27.9483	27.9517	27.9619	27.9534
27.9574	27.9574	27.9583	27.9578	27.9582	27.9580	27.9666	27.9577	27.9547	27.9540	27.9520	27.9518	27.9494	27.9477	27.9458	27.9442	27.9427	27.9398	27.9424	27.9398	27.9317	27.9392	27.9399	27.9415	27.9392	27.9406	27.9402	27.9413	27.9403	27.9377	27.9390	27.9376	27.9373	27.9346	27.9362	27.9356	27.9349	27.9381	27.9341	27.9379	27.9378
27.9575	27.9578	27.9549	27.9563	27.9580	27.9558	27.9589	27.9557	27.9510	27.9501	27.9475	27.9477	27.9440	27.9432	27.9408	27.9401	27.9376	27.9341	27.9338	27.9311	27.9265	27.9251	27.9203	27.9202	27.9174	27.9140	27.9110	27.9085	27.9049	27.9012	27.9000	27.8970	27.8977	27.8943	27.8966	27.8976	27.8982	27.9012	27.9099	27.9177	27.9182
27.9577	27.9596	27.9418	27.9558	27.9581	27.9551	27.9570	27.9503	27.9446	27.9395	27.9324	27.9325	27.9247	27.9213	27.9158	27.9135	27.9089	27.9048	27.9038	27.8981	27.8892	27.8925	27.8892	27.8871	27.8849	27.8821	27.8768	27.8738	27.8733	27.8693	27.8685	27.8658	27.8666	27.8644	27.8662	27.8686	27.8692	27.8750	27.8795	27.8875	27.8976
27.9592	27.9590	27.9619	27.9611	27.9640	27.9602	27.9607	27.9598	27.9556	27.9583	27.9583	27.9573	27.9534	27.9540	27.9534	27.9529	27.9524	27.9506	27.9526	27.9509	27.9494	27.9481	27.9458	27.9492	27.9465	27.9441	27.9426	27.9402	27.9382	27.9381	27.9382	27.9354	27.9349	27.9382	27.9379	27.9375	27.9394	27.9423	27.9464	27.9491	27.9402
27.9597	27.9608	27.9504	27.9603	27.9621	27.9614	27.9587	27.9563	27.9539	27.9511	27.9483	27.9485	27.9463	27.9452	27.9417	27.9402	27.9392	27.9382	27.9339	27.9298	27.9379	27.9367	27.9353	27.9346	27.9342	27.9309	27.9264	27.9232	27.9161	27.9141	27.9129	27.9145	27.9154	27.9135	27.9143	27.9152	27.9160	27.9190	27.9284	27.9429	27.9476
27.9601	27.9599	27.9616	27.9613	27.9632	27.9632	27.9641	27.9618	27.9601	27.9596	27.9585	27.9582	27.9558	27.9568	27.9552	27.9555	27.9558	27.9540	27.9547	27.9540	27.9471	27.9506	27.9470	27.9477	27.9476	27.9443	27.9426	27.9402	27.9388	27.9346	27.9371	27.9362	27.9360	27.9356	27.9364	27.9371	27.9348	27.9406	27.9462	27.9508	27.9502
27.9607	27.9619	27.9645	27.9616	27.9681	27.9610	27.9609	27.9594	27.9559	27.9561	27.9566	27.9559	27.9522	27.9539	27.9511	27.9515	27.9512	27.9480	27.9490	27.9475	27.9482	27.9446	27.9419	27.9451	27.9419	27.9391	27.9365	27.9344	27.9307	27.9292	27.9283	27.9247	27.9256	27.9272	27.9276	27.9274	27.9277	27.9358	27.9453	27.9471	27.9413
27.9610	27.9616	27.9620	27.9607	27.9616	27.9605	27.9614	27.9597	27.9539	27.9541	27.9499	27.9508	27.9468	27.9464	27.9458	27.9456	27.9444	27.9412	27.9434	27.9408	27.9411	27.9429	27.9419	27.9418	27.9386	27.9354	27.9325	27.9297	27.9275	27.9247	27.9236	27.9214	27.9214	27.9185	27.9200	27.9208	27.9201	27.9258	27.9257	27.9321	27.9323
27.9627	27.9611	27.9625	27.9619	27.9638	27.9600	27.9599	27.9592	27.9554	27.9573	27.9569	27.9562	27.9532	27.9561	27.9530	27.9539	27.9530	27.9533	27.9518	27.9504	27.9499	27.9495	27.9471	27.9477	27.9466	27.9458	27.9441	27.9419	27.9408	27.9390	27.9432	27.9386	27.9415	27.9401	27.9391	27.9419	27.9508	27.9488	27.9518	27.9535	27.9534
27.9635	27.9648	27.9646	27.9615	27.9586	27.9641	27.9613	27.9632	27.9620	27.9597	27.9590	27.9583	27.9561	27.9564	27.9538	27.9527	27.9527	27.9518	27.9508	27.9490	27.9189	27.9465	27.9472	27.9464	27.9445	27.9430	27.9372	27.9370	27.9355	27.9280	27.9341	27.9285	27.9284	27.9287	27.9297	27.9315	27.9326	27.9397	27.9490	27.9581	27.9601
27.9638	27.9636	27.9642	27.9630	27.9673	27.9631	27.9646	27.9610	27.9619	27.9607	27.9588	27.9602	27.9590	27.9636	27.9623	27.9606	27.9611	27.9607	27.9609	27.9583	27.9580	27.9584	27.9557	27.9566	27.9567	27.9514	27.9514	27.9510	27.9500	27.9471	27.9465	27.9448	27.9449	27.9461	27.9463	27.9461	27.9443	27.9499	27.9599	27.9636	27.9478
27.9639	27.9636	27.9607	27.9626	27.9648	27.9616	27.9628	27.9625	27.9572	27.9548	27.9524	27.9526	27.9490	27.9471	27.9443	27.9442	27.9409	27.9380	27.9362	27.9345	27.9312	27.9297	27.9225	27.9224	27.9192	27.9160	27.9134	27.9106	27.9074	27.9039	27.9024	27.8997	27.8994	27.8970	27.8994	27.9004	27.9003	27.9034	27.9116	27.9198	27.9193
27.9644	27.9667	27.9677	27.9670	27.9713	27.9669	27.9676	27.9645	27.9609	27.9638	27.9620	27.9610	27.9559	27.9583	27.9555	27.9547	27.9560	27.9533	27.9536	27.9530	27.9514	27.9503	27.9487	27.9507	27.9489	27.9477	27.9479	27.9477	27.9464	27.9464	27.9462	27.9466	27.9463	27.9464	27.9459	27.9473	27.9453	27.9507	27.9562	27.9614	27.9554
27.9646	27.9639	27.9652	27.9659	27.9666	27.9647	27.9724	27.9657	27.9606	27.9619	27.9597	27.9598	27.9570	27.9571	27.9551	27.9557	27.9532	27.9522	27.9521	27.9512	27.9578	27.9481	27.9455	27.9469	27.9438	27.9419	27.9405	27.9376	27.9361	27.9359	27.9337	27.9306	27.9315	27.9325	27.9322	27.9321	27.9324	27.9356	27.9430	27.9490	27.9445
27.9652	27.9654	27.9606	27.9637	27.9662	27.9635	27.9642	27.9630	27.9577	27.9554	27.9513	27.9512	27.9466	27.9462	27.9427	27.9421	27.9393	27.9357	27.9347	27.9321	27.9304	27.9281	27.9229	27.9229	27.9197	27.9154	27.9123	27.9090	27.9057	27.9022	27.9002	27.8976	27.8976	27.8949	27.8972	27.8981	27.8979	27.9011	27.9103	27.9188	27.9195
27.9655	27.9657	27.9679	27.9671	27.9733	27.9657	27.9676	27.9645	27.9592	27.9600	27.9601	27.9597	27.9561	27.9574	27.9550	27.9559	27.9551	27.9522	27.9533	27.9522	27.9529	27.9497	27.9466	27.9503	27.9475	27.9451	27.9431	27.9397	27.9378	27.9367	27.9359	27.9338	27.9340	27.9354	27.9351	27.9363	27.9381	27.9430	27.9513	27.9545	27.9475
27.9659	27.9669	27.9682	27.9582	27.9572	27.9659	27.9679	27.9637	27.9576	27.9581	27.9539	27.9530	27.9516	27.9509	27.9477	27.9468	27.9463	27.9430	27.9451	27.9402	27.9120	27.9361	27.9351	27.9369	27.9329	27.9324	27.9305	27.9299	27.9319	27.9249	27.9264	27.9277	27.9233	27.9262	27.9258	27.9261	27.9254	27.9309	27.9382	27.9410	27.9351
27.9665	27.9671	27.9678	27.9676	27.9693	27.9689	27.9717	27.9675	27.9655	27.9652	27.9631	27.9641	27.9618	27.9631	27.9623	27.9616	27.9619	27.9604	27.9610	27.9601	27.9557	27.9586	27.9586	27.9603	27.9601	27.9568	27.9563	27.9543	27.9536	27.9506	27.9529	27.9504	27.9507	27.9504	27.9509	27.9514	27.9493	27.9558	27.9597	27.9640	27.9622
27.9667	27.9685	27.9721	27.9692	27.9755	27.9689	27.9685	27.9663	27.9609	27.9625	27.9639	27.9628	27.9598	27.9607	27.9574	27.9585	27.9576	27.9531	27.9550	27.9541	27.9548	27.9508	27.9479	27.9502	27.9466	27.9436	27.9425	27.9387	27.9366	27.9358	27.9338	27.9312	27.9306	27.9343	27.9342	27.9344	27.9348	27.9426	27.9542	27.9561	27.9473
27.9687	27.9684	27.9668	27.9680	27.9701	27.9673	27.9721	27.9682	27.9635	27.9626	27.9599	27.9600	27.9562	27.9547	27.9515	27.9508	27.9492	27.9445	27.9466	27.9391	27.9295	27.9267	27.9269	27.9260	27.9237	27.9133	27.9121	27.9142	27.9160	27.9107	27.9149	27.9146	27.9154	27.9077	27.9154	27.9142	27.9138	27.9166	27.9161	27.9235	27.9164
27.9697	27.9702	27.9691	27.9690	27.9714	27.9704	27.9712	27.9683	27.9670	27.9663	27.9657	27.9660	27.9636	27.9649	27.9637	27.9634	27.9637	27.9629	27.9630	27.9625	27.9552	27.9584	27.9570	27.9579	27.9574	27.9547	27.9538	27.9521	27.9509	27.9470	27.9503	27.9484	27.9484	27.9477	27.9491	27.9502	27.9492	27.9552	27.9596	27.9631	27.9613
27.9736	27.9392	27.9357	27.9539	27.9603	27.9657	27.9659	27.9808	27.9623	27.9407	27.9406	27.9431	27.9476	27.9464	27.9386	27.9110	27.9225	27.9185	27.9092	27.8707	27.8365	27.8783	27.8503	27.8628	27.8526	27.8460	27.8449	27.8525	27.8415	27.8359	27.8382	27.8329	27.8362	27.8415	27.8323	27.8403	27.8482	27.8347	27.8527	27.8724	27.8628
27.9746	27.9756	27.9767	27.9750	27.9796	27.9756	27.9722	27.9742	27.9729	27.9716	27.9709	27.9716	27.9680	27.9708	27.9689	27.9691	27.9693	27.9666	27.9668	27.9656	27.9594	27.9629	27.9622	27.9615	27.9605	27.9582	27.9562	27.9544	27.9535	27.9483	27.9505	27.9482	27.9487	27.9483	27.9500	27.9505	27.9536	27.9601	27.9624	27.9665	27.9588
27.9755	27.9762	27.9749	27.9762	27.9765	27.9763	27.9789	27.9748	27.9733	27.9727	27.9717	27.9721	27.9704	27.9710	27.9695	27.9693	27.9686	27.9676	27.9676	27.9662	27.9597	27.9640	27.9637	27.9645	27.9650	27.9623	27.9604	27.9594	27.9590	27.9559	27.9595	27.9569	27.9566	27.9566	27.9572	27.9583	27.9567	27.9608	27.9662	27.9698	27.9672
27.9757	27.9770	27.9770	27.9745	27.9711	27.9772	27.9754	27.9756	27.9746	27.9718	27.9708	27.9707	27.9684	27.9682	27.9646	27.9640	27.9640	27.9628	27.9620	27.9599	27.9316	27.9533	27.9537	27.9518	27.9509	27.9478	27.9414	27.9409	27.9389	27.9297	27.9371	27.9316	27.9312	27.9314	27.9323	27.9351	27.9351	27.9434	27.9527	27.9615	27.9656
27.9777	27.9791	27.9815	27.9786	27.9850	27.9780	27.9789	27.9770	27.9720	27.9728	27.9725	27.9721	27.9702	27.9715	27.9688	27.9683	27.9688	27.9628	27.9657	27.9641	27.9659	27.9579	27.9526	27.9549	27.9510	27.9488	27.9467	27.9449	27.9419	27.9415	27.9405	27.9381	27.9386	27.9400	27.9404	27.9403	27.9404	27.9490	27.9589	27.9655	27.9590
27.9781	27.9769	27.9798	27.9813	27.9836	27.9791	27.9858	27.9788	27.9688	27.9769	27.9752	27.9741	27.9745	27.9756	27.9736	27.9730	27.9735	27.9663	27.9717	27.9708	27.9712	27.9681	27.9680	27.9771	27.9677	27.9667	27.9645	27.9636	27.9637	27.9621	27.9627	27.9605	27.9605	27.9622	27.9610	27.9626	27.9612	27.9679	27.9734	27.9736	27.9703
27.9787	27.9812	27.9795	27.9809	27.9819	27.9781	27.9859	27.9771	27.9702	27.9724	27.9721	27.9736	27.9746	27.9719	27.9705	27.9702	27.9725	27.9646	27.9719	27.9706	27.9704	27.9680	27.9695	27.9766	27.9673	27.9654	27.9642	27.9633	27.9631	27.9613	27.9627	27.9601	27.9602	27.9586	27.9606	27.9589	27.9588	27.9666	27.9741	27.9766	27.9573
27.9789	27.9794	27.9775	27.9780	27.9776	27.9784	27.9792	27.9774	27.9753	27.9748	27.9736	27.9740	27.9717	27.9718	27.9701	27.9697	27.9697	27.9676	27.9686	27.9664	27.9517	27.9648	27.9653	27.9655	27.9655	27.9618	27.9614	27.9593	27.9586	27.9537	27.9588	27.9549	27.9541	27.9544	27.9557	27.9568	27.9571	27.9616	27.9677	27.9714	27.9702
27.9798	27.9802	27.9793	27.9792	27.9800	27.9784	27.9796	27.9787	27.9757	27.9752	27.9743	27.9747	27.9711	27.9714	27.9694	27.9692	27.9674	27.9665	27.9660	27.9650	27.9644	27.9610	27.9591	27.9592	27.9572	27.9549	27.9532	27.9505	27.9482	27.9465	27.9447	27.9421	27.9427	27.9428	27.9434	27.9440	27.9434	27.9461	27.9526	27.9598	27.9577
27.9803	27.9821	27.9822	27.9796	27.9773	27.9816	27.9802	27.9790	27.9792	27.9772	27.9759	27.9758	27.9743	27.9740	27.9713	27.9715	27.9710	27.9698	27.9697	27.9671	27.9387	27.9618	27.9626	27.9624	27.9613	27.9596	27.9539	27.9537	27.9522	27.9434	27.9516	27.9456	27.9462	27.9459	27.9462	27.9503	27.9495	27.9550	27.9627	27.9686	27.9643
27.9812	27.9822	27.9646	27.9800	27.9358	27.9388	27.9428	27.9416	27.9387	27.9313	27.9384	27.9402	27.9329	27.9476	27.9379	27.9261	27.9379	27.9275	27.9293	27.9282	27.9050	27.9324	27.9148	27.9021	27.9501	27.9523	27.9025	27.9006	27.9032	27.9029	27.8986	27.9129	27.9516	27.9203	27.9562	27.9586	27.9243	27.9257	27.9308	27.9241	27.9211
27.9821	27.9815	27.9796	27.9803	27.9815	27.9793	27.9825	27.9807	27.9780	27.9781	27.9771	27.9773	27.9740	27.9745	27.9723	27.9726	27.9706	27.9692	27.9698	27.9687	27.9680	27.9656	27.9643	27.9649	27.9639	27.9618	27.9598	27.9571	27.9553	27.9552	27.9526	27.9519	27.9513	27.9508	27.9511	27.9519	27.9522	27.9535	27.9609	27.9655	27.9639
27.9827	27.9827	27.9801	27.9805	27.9812	27.9818	27.9801	27.9794	27.9791	27.9786	27.9764	27.9770	27.9750	27.9760	27.9751	27.9745	27.9746	27.9742	27.9745	27.9727	27.9635	27.9705	27.9712	27.9711	27.9712	27.9686	27.9674	27.9661	27.9653	27.9609	27.9635	27.9625	27.9626	27.9620	27.9636	27.9646	27.9643	27.9695	27.9734	27.9751	27.9756
27.9828	27.9835	27.9818	27.9829	27.9824	27.9830	27.9845	27.9825	27.9810	27.9804	27.9805	27.9800	27.9792	27.9800	27.9799	27.9793	27.9790	27.9785	27.9797	27.9781	27.9772	27.9813	27.9804	27.9797	27.9795	27.9783	27.9766	27.9753	27.9760	27.9710	27.9753	27.9738	27.9744	27.9725	27.9727	27.9744	27.9743	27.9775	27.9818	27.9856	27.9840
27.9851	27.9861	27.9876	27.9850	27.9896	27.9852	27.9849	27.9836	27.9815	27.9799	27.9778	27.9794	27.9732	27.9771	27.9735	27.9749	27.9749	27.9723	27.9715	27.9697	27.9668	27.9659	27.9648	27.9650	27.9625	27.9607	27.9581	27.9562	27.9537	27.9492	27.9511	27.9480	27.9484	27.9490	27.9496	27.9503	27.9499	27.9579	27.9663	27.9725	27.9642
27.9868	27.9902	27.9575	27.9856	27.9889	27.9888	27.9844	27.9835	27.9797	27.9747	27.9686	27.9682	27.9610	27.9569	27.9499	27.9486	27.9431	27.9400	27.9387	27.9320	27.9532	27.9459	27.9688	27.9458	27.9449	27.9611	27.9489	27.9481	27.9384	27.9308	27.9365	27.9277	27.9287	27.9217	27.9245	27.9281	27.9282	27.9350	27.9432	27.9190	27.9338
27.9913	27.9950	28.0009	28.0012	28.0055	28.0020	28.0024	28.0018	27.9938	27.9976	27.9983	27.9922	27.9900	27.9909	27.9852	27.9856	27.9867	27.9782	27.9820	27.9804	27.9790	27.9742	27.9710	27.9726	27.9676	27.9658	27.9620	27.9585	27.9550	27.9532	27.9522	27.9477	27.9479	27.9477	27.9488	27.9503	27.9489	27.9599	27.9712	27.9872	27.9862
27.9916	27.9940	27.9939	27.9940	27.9933	27.9952	27.9970	27.9938	27.9915	27.9906	27.9897	27.9896	27.9861	27.9872	27.9849	27.9842	27.9837	27.9819	27.9826	27.9808	27.9623	27.9766	27.9769	27.9771	27.9768	27.9731	27.9700	27.9675	27.9659	27.9610	27.9656	27.9593	27.9593	27.9600	27.9614	27.9628	27.9635	27.9709	27.9825	27.9901	27.9885
27.9922	27.9950	27.9941	27.9950	27.9945	27.9954	27.9963	27.9941	27.9925	27.9916	27.9908	27.9905	27.9874	27.9885	27.9860	27.9858	27.9851	27.9833	27.9841	27.9821	27.9621	27.9793	27.9794	27.9795	27.9798	27.9766	27.9738	27.9718	27.9711	27.9658	27.9702	27.9657	27.9656	27.9659	27.9670	27.9686	27.9684	27.9747	27.9841	27.9896	27.9885
27.9926	27.9944	27.9752	27.9916	27.9551	27.9924	27.9929	27.9916	27.9899	27.9878	27.9875	27.9865	27.9851	27.9844	27.9799	27.9807	27.9802	27.9787	27.9778	27.9742	27.9618	27.9734	27.9719	27.9643	27.9712	27.9695	27.9640	27.9595	27.9649	27.9604	27.9598	27.9575	27.9602	27.9576	27.9614	27.9627	27.9633	27.9750	27.9828	27.9873	27.9904
27.9942	27.9950	27.9941	27.9938	27.9965	27.9932	27.9986	27.9932	27.9868	27.9848	27.9798	27.9798	27.9737	27.9711	27.9654	27.9645	27.9593	27.9544	27.9539	27.9499	27.9405	27.9449	27.9384	27.9374	27.9347	27.9292	27.9246	27.9211	27.9167	27.9095	27.9089	27.9050	27.9055	27.9008	27.9017	27.9030	27.9016	27.9049	27.9145	27.9292	27.9316
27.9958	27.9989	28.0022	28.0014	28.0064	28.0013	28.0004	28.0012	27.9933	27.9973	27.9979	27.9952	27.9925	27.9929	27.9886	27.9891	27.9900	27.9794	27.9860	27.9845	27.9839	27.9798	27.9770	27.9784	27.9744	27.9725	27.9699	27.9666	27.9636	27.9618	27.9610	27.9571	27.9573	27.9572	27.9585	27.9594	27.9584	27.9684	27.9780	27.9879	27.9843
27.9965	27.9975	27.9827	27.9943	27.9671	28.0012	28.0006	28.0001	27.9969	27.9946	27.9949	27.9934	27.9927	27.9918	27.9868	27.9867	27.9872	27.9836	27.9827	27.9789	27.9655	27.9790	27.9778	27.9675	27.9770	27.9771	27.9676	27.9649	27.9687	27.9655	27.9659	27.9640	27.9664	27.9621	27.9685	27.9687	27.9675	27.9826	27.9852	27.9922	28.1583
27.9981	27.9988	27.9990	27.9981	28.0011	27.9990	27.9966	27.9976	27.9945	27.9949	27.9937	27.9946	27.9907	27.9937	27.9921	27.9915	27.9913	27.9903	27.9903	27.9887	27.9885	27.9860	27.9852	27.9867	27.9843	27.9838	27.9814	27.9800	27.9792	27.9775	27.9774	27.9760	27.9758	27.9764	27.9764	27.9774	27.9770	27.9819	27.9873	27.9923	27.9843
27.9999	27.9998	28.0011	28.0002	28.0020	28.0004	28.0025	27.9991	27.9974	27.9969	27.9959	27.9971	27.9951	27.9966	27.9954	27.9949	27.9959	27.9941	27.9946	27.9939	27.9904	27.9918	27.9911	27.9919	27.9918	27.9898	27.9885	27.9870	27.9858	27.9821	27.9849	27.9825	27.9823	27.9828	27.9827	27.9841	27.9830	27.9877	27.9933	27.9954	27.9907
28.0015	28.0047	28.0092	28.0093	28.0127	28.0097	28.0078	28.0092	28.0023	28.0078	28.0065	28.0022	27.9992	27.9997	27.9944	27.9947	27.9951	27.9863	27.9912	27.9894	27.9885	27.9842	27.9812	27.9816	27.9775	27.9748	27.9721	27.9680	27.9645	27.9633	27.9606	27.9577	27.9576	27.9581	27.9596	27.9599	27.9592	27.9697	27.9820	27.9944	27.9926
28.0022	28.0035	28.0024	28.0026	28.0056	28.0029	28.0023	28.0008	28.0005	27.9996	27.9986	27.9987	27.9964	27.9982	27.9968	27.9963	27.9976	27.9977	27.9973	27.9968	27.9950	27.9941	27.9964	27.9973	27.9972	27.9960	27.9983	27.9984	27.9986	27.9942	27.9977	27.9952	27.9954	27.9962	27.9967	27.9967	27.9904	27.9940	27.9952	27.9952	27.9870
28.0026	28.0021	28.0029	28.0045	28.0064	28.0025	28.0060	28.0010	27.9978	28.0035	28.0016	28.0017	28.0021	28.0032	28.0011	28.0010	28.0012	27.9984	28.0076	28.0076	28.0061	28.0049	28.0056	28.0130	27.9999	27.9993	27.9969	27.9966	27.9961	27.9952	27.9972	27.9952	27.9943	27.9962	27.9956	27.9972	27.9962	28.0008	28.0039	28.0021	27.9962
28.0033	28.0057	28.0093	28.0091	28.0135	28.0089	28.0110	28.0093	28.0003	28.0041	28.0043	28.0021	27.9999	28.0006	27.9975	27.9972	27.9977	27.9877	27.9947	27.9943	27.9934	27.9915	27.9892	27.9927	27.9894	27.9891	27.9868	27.9845	27.9798	27.9794	27.9795	27.9744	27.9737	27.9718	27.9740	27.9745	27.9736	27.9862	27.9914	28.0007	27.9918
28.0037	28.0043	28.0015	28.0023	28.0022	28.0027	28.0024	28.0011	27.9998	27.9995	27.9980	27.9990	27.9967	27.9977	27.9965	27.9960	27.9965	27.9948	27.9954	27.9942	27.9845	27.9901	27.9892	27.9909	27.9897	27.9880	27.9867	27.9844	27.9845	27.9796	27.9836	27.9820	27.9825	27.9814	27.9826	27.9834	27.9827	27.9888	27.9945	27.9979	27.9974
28.0055	28.0062	28.0057	28.0033	28.0024	28.0054	28.0070	28.0042	28.0022	28.0014	27.9995	27.9995	27.9979	27.9977	27.9955	27.9950	27.9954	27.9938	27.9935	27.9929	27.9340	27.9887	27.9895	27.9883	27.9923	27.9895	27.9875	27.9858	27.9863	27.9793	27.9869	27.9817	27.9809	27.9817	27.9828	27.9840	27.9840	27.9898	27.9948	27.9984	27.9770
28.0063	28.0014	28.0009	28.0113	28.0065	28.0099	28.0020	28.0024	27.9985	27.9963	27.9869	27.9902	27.9825	27.9772	27.9691	27.9694	27.9676	27.9530	27.9674	27.9584	27.9583	27.9490	27.9524	27.9467	27.9433	27.9366	27.9313	27.9245	27.9199	27.9122	27.9129	27.9102	27.9145	27.9100	27.9107	27.9092	27.9109	27.9332	27.9414	27.9460	NaN
28.0065	28.0056	28.0042	28.0074	28.0104	28.0064	28.0076	28.0084	28.0058	28.0047	28.0033	28.0029	28.0102	28.0107	28.0149	28.0143	28.0138	28.0132	28.0206	28.0223	28.0213	28.0168	28.0138	28.0142	28.0102	28.0045	28.0010	27.9967	27.9942	27.9896	27.9881	27.9860	27.9859	27.9826	27.9849	27.9852	27.9848	27.9901	27.9958	28.0032	28.0025
28.0081	28.0088	28.0026	28.0065	28.0079	28.0061	28.0088	28.0042	27.9973	27.9958	27.9905	27.9916	27.9855	27.9831	27.9789	27.9776	27.9735	27.9685	27.9684	27.9648	27.9438	27.9572	27.9518	27.9533	27.9493	27.9424	27.9377	27.9330	27.9284	27.9223	27.9207	27.9180	27.9186	27.9116	27.9157	27.9190	27.9190	27.9237	27.9370	27.9473	27.9539
28.0082	28.0035	28.0032	28.0133	28.0064	28.0117	28.0024	28.0031	27.9983	27.9972	27.9856	27.9899	27.9835	27.9774	27.9703	27.9712	27.9693	27.9520	27.9677	27.9563	27.9588	27.9479	27.9593	27.9514	27.9479	27.9411	27.9352	27.9309	27.9253	27.9215	27.9239	27.9217	27.9192	27.9259	27.9161	27.9105	27.9288	27.9458	27.9484	27.9588	27.9701
28.0090	28.0085	28.0083	28.0108	27.9893	28.0093	27.9998	28.0076	28.0079	28.0083	28.0063	28.0064	28.0072	28.0065	28.0060	28.0069	28.0066	28.0060	28.0051	28.0046	27.8632	27.8761	27.8742	27.8512	27.8696	27.8729	27.8829	27.8837	27.8698	27.8497	27.8784	27.8653	27.8758	27.8747	27.8234	27.8749	27.8420	27.8580	27.8769	27.8579	27.8830
28.0104	28.0103	28.0104	28.0111	28.0119	28.0111	28.0146	28.0110	28.0073	28.0068	28.0053	28.0060	28.0039	28.0028	28.0000	27.9995	27.9969	27.9944	27.9957	27.9936	27.9819	27.9892	27.9845	27.9854	27.9838	27.9812	27.9803	27.9783	27.9759	27.9753	27.9755	27.9736	27.9734	27.9722	27.9736	27.9738	27.9742	27.9757	27.9821	27.9869	27.9858
28.0112	28.0131	28.0132	28.0138	28.0117	28.0132	28.0176	28.0121	28.0107	28.0112	28.0097	28.0097	28.0083	28.0082	28.0073	28.0067	28.0066	28.0062	28.0059	28.0052	27.9939	28.0016	28.0011	28.0027	28.0042	28.0006	27.9991	27.9985	27.9985	27.9951	27.9999	27.9969	27.9951	27.9952	27.9982	27.9961	27.9979	28.0015	28.0085	28.0151	28.0111
28.0119	28.0118	28.0136	28.0146	28.0176	28.0128	28.0204	28.0110	28.0029	28.0078	28.0054	28.0065	28.0063	28.0080	28.0053	28.0042	28.0059	28.0003	28.0048	28.0045	28.0042	28.0023	28.0020	28.0110	28.0031	28.0013	28.0007	28.0002	28.0007	27.9989	27.9999	27.9977	27.9967	27.9980	27.9972	27.9979	27.9970	28.0022	28.0066	28.0084	27.9990
28.0128	28.0150	28.0026	28.0124	28.0165	28.0105	28.0177	28.0092	27.9966	27.9981	27.9934	27.9923	27.9836	27.9823	27.9737	27.9723	27.9673	27.9624	27.9609	27.9562	27.9596	27.9478	27.9393	27.9402	27.9341	27.9267	27.9223	27.9154	27.9089	27.9043	27.9032	27.8983	27.8990	27.8989	27.8984	27.9008	27.9023	27.9086	27.9254	27.9392	27.9374
28.0140	28.0155	28.0030	28.0155	28.0203	28.0122	28.0213	28.0111	27.9958	27.9980	27.9927	27.9914	27.9816	27.9809	27.9714	27.9695	27.9637	27.9581	27.9571	27.9518	27.9568	27.9421	27.9336	27.9356	27.9275	27.9183	27.9133	27.9046	27.8974	27.8907	27.8878	27.8832	27.8838	27.8818	27.8831	27.8856	27.8862	27.8940	27.9095	27.9243	27.9226
28.0149	28.0166	28.0114	28.0142	28.0165	28.0136	28.0144	28.0099	28.0032	28.0004	27.9932	27.9945	27.9855	27.9822	27.9760	27.9752	27.9709	27.9671	27.9665	27.9618	27.9543	27.9556	27.9520	27.9507	27.9475	27.9413	27.9359	27.9328	27.9273	27.9228	27.9199	27.9135	27.9143	27.8988	27.9008	27.9154	27.9155	27.9216	27.9389	27.9501	27.9533
28.0157	28.0166	28.0156	28.0155	28.0162	28.0161	28.0175	28.0155	28.0145	28.0128	28.0119	28.0122	28.0104	28.0110	28.0097	28.0097	28.0094	28.0093	28.0089	28.0074	27.9924	28.0059	28.0065	28.0061	28.0058	28.0045	28.0022	28.0008	27.9999	27.9967	27.9997	27.9979	27.9978	27.9974	27.9985	27.9994	27.9999	28.0031	28.0078	28.0105	28.0100
28.0158	28.0169	28.0157	28.0153	28.0162	28.0161	28.0206	28.0144	28.0144	28.0122	28.0128	28.0121	28.0110	28.0137	28.0185	28.0138	28.0144	28.0140	28.0153	28.0165	28.0256	28.0159	28.0142	28.0139	28.0104	28.0083	28.0089	28.0123	28.0165	28.0158	28.0150	28.0149	28.0162	28.0175	28.0142	28.0180	28.0126	28.0151	28.0107	28.0100	28.0043
28.0163	28.0164	28.0193	28.0161	28.0209	28.0145	28.0160	28.0145	28.0107	28.0102	28.0100	28.0108	28.0072	28.0093	28.0074	28.0080	28.0073	28.0065	28.0064	28.0051	28.0058	28.0015	28.0005	28.0020	27.9986	27.9964	27.9943	27.9911	27.9897	27.9865	27.9852	27.9822	27.9822	27.9848	27.9842	27.9847	27.9855	27.9934	28.0036	28.0098	28.0019
28.0169	28.0188	28.0214	28.0191	28.0245	28.0189	28.0182	28.0177	28.0127	28.0127	28.0138	28.0143	28.0104	28.0116	28.0076	28.0081	28.0088	27.9996	28.0050	28.0037	28.0038	27.9994	27.9960	27.9979	27.9942	27.9925	27.9899	27.9868	27.9837	27.9828	27.9809	27.9779	27.9782	27.9796	27.9798	27.9803	27.9796	27.9889	27.9981	28.0048	28.0008
28.0177	28.0196	28.0204	28.0205	28.0249	28.0207	28.0204	28.0210	28.0173	28.0191	28.0181	28.0184	28.0176	28.0182	28.0166	28.0168	28.0182	28.0130	28.0163	28.0154	28.0157	28.0139	28.0126	28.0162	28.0130	28.0122	28.0105	28.0101	28.0086	28.0075	28.0096	28.0074	28.0079	28.0068	28.0077	28.0096	28.0079	28.0141	28.0173	28.0203	27.9987
28.0188	28.0212	28.0253	28.0221	28.0287	28.0215	28.0226	28.0206	28.0135	28.0158	28.0172	28.0162	28.0127	28.0137	28.0095	28.0099	28.0098	28.0031	28.0069	28.0057	28.0064	28.0007	27.9977	27.9991	27.9956	27.9928	27.9909	27.9864	27.9838	27.9808	27.9801	27.9766	27.9771	27.9784	27.9783	27.9788	27.9778	27.9877	28.0006	28.0054	27.9979
28.0200	28.0201	28.0191	28.0194	28.0204	28.0193	28.0216	28.0179	28.0164	28.0167	28.0156	28.0162	28.0141	28.0149	28.0145	28.0135	28.0128	28.0130	28.0132	28.0129	28.0097	28.0112	28.0116	28.0118	28.0129	28.0098	28.0084	28.0063	28.0052	28.0018	28.0042	28.0025	28.0029	28.0024	28.0031	28.0038	28.0018	28.0067	28.0117	28.0141	28.0129
28.0201	28.0201	28.0206	28.0183	28.0201	28.0201	28.0225	28.0198	28.0192	28.0182	28.0187	28.0166	28.0154	28.0144	28.0147	28.0148	28.0152	28.0158	28.0136	28.0145	28.0145	28.0128	28.0147	28.0165	28.0164	28.0132	28.0127	28.0112	28.0108	28.0077	28.0106	28.0072	28.0112	28.0087	28.0076	28.0117	28.0125	28.0142	28.0187	28.0190	28.0190
28.0207	28.0212	28.0236	28.0204	28.0232	28.0173	28.0211	28.0166	28.0127	28.0128	28.0081	28.0087	28.0042	28.0033	27.9979	27.9968	27.9918	27.9852	27.9874	27.9834	27.9878	27.9776	27.9742	27.9732	27.9690	27.9643	27.9608	27.9656	27.9661	27.9609	27.9660	27.9684	27.9670	27.9575	27.9631	27.9633	27.9633	27.9688	27.9665	27.9767	27.9778
28.0224	28.0218	28.0201	28.0215	28.0226	28.0218	28.0215	28.0211	28.0204	28.0180	28.0174	28.0173	28.0140	28.0134	28.0109	28.0110	28.0092	28.0074	28.0068	28.0050	27.9996	28.0012	27.9991	27.9983	27.9962	27.9939	27.9917	27.9905	27.9883	27.9860	27.9852	27.9835	27.9839	27.9819	27.9833	27.9843	27.9846	27.9872	27.9933	27.9997	28.0006
28.0227	28.0228	28.0243	28.0234	28.0245	28.0231	28.0255	28.0221	28.0183	28.0178	28.0163	28.0165	28.0128	28.0126	28.0102	28.0097	28.0079	28.0055	28.0063	28.0042	27.9946	27.9999	27.9969	27.9977	27.9958	27.9932	27.9900	27.9884	27.9852	27.9840	27.9825	27.9814	27.9821	27.9796	27.9816	27.9823	27.9822	27.9853	27.9921	27.9973	27.9979
28.0233	28.0252	28.0313	28.0276	28.0343	28.0256	28.0285	28.0254	28.0139	28.0204	28.0203	28.0193	28.0156	28.0178	28.0128	28.0133	28.0130	28.0057	28.0102	28.0092	28.0111	28.0030	27.9990	28.0008	27.9980	27.9939	27.9901	27.9849	27.9821	27.9810	27.9774	27.9736	27.9733	27.9772	27.9766	27.9766	27.9746	27.9865	28.0017	28.0095	27.9980
28.0243	28.0246	28.0236	28.0252	28.0253	28.0251	28.0270	28.0236	28.0233	28.0226	28.0219	28.0218	28.0197	28.0204	28.0194	28.0187	28.0199	28.0186	28.0185	28.0176	28.0114	28.0162	28.0194	28.0191	28.0188	28.0172	28.0153	28.0145	28.0149	28.0096	28.0126	28.0119	28.0123	28.0114	28.0128	28.0143	28.0134	28.0184	28.0204	28.0222	28.0218
28.0250	28.0269	28.0138	28.0237	28.0280	28.0227	28.0280	28.0207	28.0108	28.0113	28.0072	28.0061	27.9974	27.9963	27.9890	27.9883	27.9828	27.9761	27.9773	27.9728	27.9823	27.9724	27.9761	27.9845	27.9894	27.9900	27.9861	27.9800	27.9767	27.9715	27.9723	27.9648	27.9690	27.9676	27.9699	27.9727	27.9708	27.9748	27.9880	27.9978	27.9970
28.0260	28.0258	28.0251	28.0253	28.0235	28.0253	28.0317	28.0233	28.0219	28.0208	28.0198	28.0192	28.0170	28.0173	28.0157	28.0149	28.0151	28.0139	28.0137	28.0127	27.9873	28.0078	28.0091	28.0097	28.0096	28.0073	28.0032	28.0021	28.0012	27.9936	28.0038	27.9971	27.9962	27.9965	27.9984	27.9995	27.9988	28.0044	28.0111	28.0139	28.0131
28.0262	28.0285	28.0242	28.0245	28.0272	28.0236	28.0256	28.0210	28.0135	28.0135	28.0076	28.0083	28.0012	28.0002	27.9945	27.9932	27.9885	27.9828	27.9849	27.9818	27.9765	27.9740	27.9696	27.9758	27.9724	27.9794	27.9926	27.9978	28.0016	28.0025	27.9997	27.9971	27.9971	27.9939	27.9970	27.9988	27.9981	28.0044	27.9970	27.9918	27.9865
28.0280	28.0284	28.0269	28.0282	28.0287	28.0281	28.0310	28.0273	28.0260	28.0253	28.0237	28.0248	28.0230	28.0236	28.0214	28.0213	28.0215	28.0203	28.0203	28.0191	28.0128	28.0181	28.0177	28.0171	28.0178	28.0144	28.0126	28.0106	28.0094	28.0032	28.0078	28.0058	28.0059	28.0059	28.0079	28.0086	28.0077	28.0127	28.0189	28.0218	28.0211
28.0290	28.0287	28.0281	28.0296	28.0295	28.0288	28.0299	28.0288	28.0294	28.0292	28.0274	28.0278	28.0276	28.0275	28.0268	28.0263	28.0253	28.0261	28.0253	28.0250	28.0221	28.0240	28.0250	28.0265	28.0256	28.0260	28.0231	28.0229	28.0241	28.0207	28.0207	28.0205	28.0210	28.0187	28.0198	28.0206	28.0195	28.0221	28.0246	28.0248	28.0300
28.0304	28.0316	28.0345	28.0323	28.0385	28.0318	28.0320	28.0308	28.0262	28.0280	28.0284	28.0281	28.0260	28.0268	28.0252	28.0251	28.0246	28.0213	28.0233	28.0223	28.0234	28.0196	28.0185	28.0200	28.0181	28.0168	28.0146	28.0127	28.0106	28.0090	28.0092	28.0068	28.0072	28.0080	28.0082	28.0089	28.0082	28.0150	28.0230	28.0239	28.0125
28.0312	28.0323	28.0332	28.0307	28.0367	28.0312	28.0307	28.0289	28.0273	28.0260	28.0244	28.0260	28.0200	28.0236	28.0198	28.0201	28.0209	28.0197	28.0187	28.0168	28.0146	28.0119	28.0110	28.0119	28.0087	28.0069	28.0045	28.0017	27.9990	27.9960	27.9964	27.9939	27.9939	27.9951	27.9953	27.9966	27.9964	28.0047	28.0143	28.0187	28.0160
28.0315	28.0315	28.0288	28.0284	28.0301	28.0308	28.0273	28.0302	28.0303	28.0290	28.0290	28.0289	28.0277	28.0264	28.0261	28.0269	28.0254	28.0267	28.0249	28.0247	28.0193	28.0243	28.0250	28.0244	28.0247	28.0243	28.0218	28.0224	28.0223	28.0193	28.0199	28.0185	28.0190	28.0185	28.0201	28.0195	28.0189	28.0209	28.0233	28.0255	28.0252
28.0329	28.0347	28.0298	28.0334	28.0358	28.0322	28.0258	28.0288	28.0270	28.0253	28.0241	28.0240	28.0191	28.0170	28.0129	28.0125	28.0091	28.0064	28.0055	28.0024	27.9994	27.9963	27.9944	27.9920	27.9889	27.9852	27.9821	27.9778	27.9747	27.9705	27.9664	27.9626	27.9644	27.9635	27.9635	27.9643	27.9645	27.9692	27.9794	27.9900	27.9889
28.0334	28.0325	28.0377	28.0394	28.0340	28.0321	28.0297	28.0329	28.0195	28.0299	28.0281	28.0240	28.0232	28.0248	28.0201	28.0240	28.0216	28.0207	28.0220	28.0202	28.0203	28.0205	28.0186	28.0191	28.0210	28.0190	28.0166	28.0150	28.0171	28.0153	28.0125	28.0112	28.0132	28.0160	28.0163	28.0216	28.0244	28.0251	28.0273	28.0288	28.0295
28.0342	28.0337	28.0341	28.0325	28.0325	28.0319	28.0314	28.0323	28.0318	28.0321	28.0305	28.0305	28.0288	28.0284	28.0282	28.0286	28.0283	28.0281	28.0275	28.0263	28.0219	28.0238	28.0241	28.0258	28.0252	28.0239	28.0228	28.0223	28.0231	28.0205	28.0205	28.0213	28.0204	28.0192	28.0203	28.0208	28.0203	28.0214	28.0231	28.0260	28.0260
28.0345	28.0348	28.0381	28.0352	28.0406	28.0350	28.0348	28.0340	28.0308	28.0313	28.0303	28.0306	28.0278	28.0285	28.0263	28.0264	28.0253	28.0236	28.0243	28.0227	28.0226	28.0197	28.0164	28.0184	28.0164	28.0143	28.0128	28.0109	28.0095	28.0084	28.0061	28.0033	28.0030	28.0063	28.0059	28.0057	28.0037	28.0100	28.0196	28.0274	28.0233
28.0360	28.0361	28.0387	28.0392	28.0431	28.0400	28.0405	28.0387	28.0348	28.0363	28.0360	28.0377	28.0364	28.0375	28.0355	28.0357	28.0358	28.0294	28.0352	28.0341	28.0348	28.0324	28.0305	28.0366	28.0316	28.0304	28.0292	28.0278	28.0261	28.0271	28.0275	28.0241	28.0234	28.0256	28.0250	28.0264	28.0219	28.0299	28.0367	28.0416	28.0201
28.0360	28.0358	28.0367	28.0354	28.0363	28.0338	28.0342	28.0325	28.0282	28.0251	28.0188	28.0192	28.0129	28.0112	28.0056	28.0044	27.9999	27.9954	27.9953	27.9900	27.9883	27.9875	27.9845	27.9860	27.9835	27.9756	27.9714	27.9667	27.9616	27.9595	27.9593	27.9561	27.9567	27.9545	27.9562	27.9577	27.9586	27.9620	27.9821	27.9961	27.9985
28.0376	28.0302	28.0325	28.0387	28.0371	28.0306	28.0351	28.0307	28.0170	28.0369	28.0315	28.0321	28.0310	28.0338	28.0356	28.0270	28.0376	28.0331	28.0325	28.0329	28.0203	28.0316	28.0368	28.0258	27.9674	28.0294	27.9656	27.9620	28.0271	27.9640	27.9945	27.9631	27.9637	28.0247	27.9645	27.9686	28.0653	28.0010	28.0384	27.9828	27.9820
28.0397	28.0369	28.0410	28.0417	28.0445	28.0402	28.0453	28.0395	28.0247	28.0347	28.0291	28.0316	28.0324	28.0337	28.0325	28.0314	28.0327	28.0156	28.0252	28.0240	28.0250	28.0233	28.0222	28.0318	28.0218	28.0199	28.0181	28.0189	28.0198	28.0172	28.0187	28.0142	28.0124	28.0169	28.0154	28.0155	28.0140	28.0225	28.0346	28.0372	28.0230
28.0398	28.0403	28.0396	28.0393	28.0399	28.0404	28.0391	28.0405	28.0397	28.0387	28.0381	28.0373	28.0362	28.0367	28.0357	28.0354	28.0352	28.0355	28.0347	28.0341	28.0248	28.0317	28.0329	28.0324	28.0318	28.0304	28.0292	28.0290	28.0291	28.0261	28.0281	28.0270	28.0270	28.0266	28.0275	28.0285	28.0273	28.0293	28.0320	28.0342	28.0341
28.0404	28.0412	28.0390	28.0407	28.0417	28.0419	28.0419	28.0415	28.0398	28.0396	28.0389	28.0384	28.0373	28.0371	28.0363	28.0359	28.0358	28.0352	28.0339	28.0331	28.0213	28.0290	28.0295	28.0288	28.0295	28.0269	28.0252	28.0239	28.0235	28.0194	28.0210	28.0200	28.0196	28.0187	28.0209	28.0215	28.0227	28.0280	28.0310	28.0333	28.0322
28.0406	28.0425	28.0362	28.0403	28.0422	28.0390	28.0436	28.0361	28.0318	28.0309	28.0285	28.0280	28.0211	28.0203	28.0147	28.0141	28.0113	28.0089	28.0076	28.0038	28.0069	27.9971	27.9933	27.9932	27.9905	27.9839	27.9804	27.9751	27.9711	27.9679	27.9642	27.9593	27.9602	27.9609	27.9600	27.9609	27.9603	27.9659	27.9796	27.9906	27.9904
28.0428	28.0430	28.0438	28.0436	28.0442	28.0430	28.0496	28.0432	28.0394	28.0392	28.0374	28.0382	28.0355	28.0346	28.0345	28.0340	28.0330	28.0306	28.0321	28.0300	28.0224	28.0266	28.0232	28.0250	28.0241	28.0211	28.0200	28.0183	28.0161	28.0157	28.0155	28.0131	28.0136	28.0121	28.0138	28.0141	28.0145	28.0156	28.0226	28.0262	28.0247
28.0429	28.0437	28.0426	28.0430	28.0463	28.0430	28.0461	28.0431	28.0390	28.0401	28.0405	28.0404	28.0398	28.0405	28.0384	28.0380	28.0397	28.0318	28.0365	28.0360	28.0364	28.0335	28.0327	28.0377	28.0337	28.0322	28.0309	28.0299	28.0279	28.0275	28.0284	28.0260	28.0258	28.0259	28.0259	28.0258	28.0243	28.0325	28.0382	28.0421	28.0272
28.0440	28.0450	28.0464	28.0437	28.0500	28.0449	28.0451	28.0441	28.0424	28.0410	28.0403	28.0423	28.0389	28.0414	28.0397	28.0403	28.0416	28.0401	28.0392	28.0388	28.0367	28.0367	28.0373	28.0380	28.0361	28.0354	28.0334	28.0325	28.0320	28.0291	28.0316	28.0299	28.0295	28.0301	28.0305	28.0320	28.0311	28.0350	28.0376	28.0402	28.0327
28.0444	28.0447	28.0430	28.0437	28.0442	28.0432	28.0412	28.0417	28.0413	28.0390	28.0379	28.0378	28.0344	28.0339	28.0321	28.0315	28.0297	28.0299	28.0295	28.0283	28.0220	28.0243	28.0244	28.0244	28.0226	28.0213	28.0195	28.0190	28.0144	28.0114	28.0084	28.0087	28.0078	28.0050	28.0074	28.0071	28.0065	28.0096	28.0172	28.0229	28.0230
28.0450	28.0458	28.0435	28.0433	28.0433	28.0447	28.0477	28.0429	28.0428	28.0419	28.0403	28.0406	28.0382	28.0384	28.0365	28.0364	28.0372	28.0359	28.0358	28.0341	28.0147	28.0321	28.0335	28.0344	28.0339	28.0317	28.0295	28.0280	28.0278	28.0223	28.0287	28.0255	28.0238	28.0235	28.0248	28.0265	28.0265	28.0316	28.0350	28.0375	28.0357
28.0455	28.0431	28.0624	28.0405	28.0416	28.0395	28.0424	28.0360	28.0347	28.0309	28.0311	28.0286	28.0302	28.0279	28.0222	28.0209	28.0177	28.0147	28.0178	28.0121	28.0124	28.0208	28.0200	28.0160	28.0117	28.0000	27.9867	27.9830	27.9760	27.9700	27.9688	27.9718	27.9725	27.9702	27.9721	27.9736	27.9756	27.9736	27.9843	28.0047	28.0157
28.0462	28.0484	28.0386	28.0438	28.0421	28.0430	28.0348	28.0377	28.0345	28.0340	28.0290	28.0294	28.0234	28.0219	28.0165	28.0150	28.0104	28.0037	28.0060	28.0026	28.0053	27.9990	27.9946	27.9965	27.9943	27.9878	27.9900	27.9791	27.9717	27.9879	27.9874	27.9834	27.9852	27.9879	27.9897	27.9911	27.9908	27.9919	27.9999	27.9993	27.9992
28.0462	28.1174	28.1155	28.1183	27.8919	28.1158	28.1185	28.1197	28.1224	28.1213	28.1202	28.1200	28.1148	28.1177	28.1125	28.1147	28.1120	28.1068	28.0967	28.0686	27.8758	27.8873	28.0567	27.8848	28.0501	27.8896	27.8847	27.8826	27.8826	27.8776	27.8810	27.8758	27.8791	27.8724	27.8845	27.8848	28.0809	28.1142	28.1104	28.0884	28.1056
28.0466	28.0489	28.0453	28.0446	28.0469	28.0471	28.0468	28.0441	28.0462	28.0401	28.0386	28.0391	28.0337	28.0343	28.0308	28.0297	28.0299	28.0284	28.0260	28.0237	28.0237	28.0188	28.0167	28.0152	28.0124	28.0098	28.0071	28.0036	27.9999	27.9987	27.9959	27.9923	27.9932	27.9931	27.9929	27.9926	27.9924	27.9959	28.0046	28.0116	28.0118
28.0470	28.0476	28.0446	28.0456	28.0464	28.0478	28.0479	28.0450	28.0442	28.0434	28.0419	28.0422	28.0402	28.0407	28.0393	28.0390	28.0389	28.0378	28.0378	28.0366	28.0265	28.0350	28.0346	28.0343	28.0348	28.0324	28.0305	28.0291	28.0286	28.0235	28.0265	28.0242	28.0247	28.0239	28.0258	28.0271	28.0251	28.0298	28.0339	28.0335	28.0332
28.0493	28.0491	28.0516	28.0502	28.0537	28.0496	28.0504	28.0493	28.0479	28.0481	28.0468	28.0479	28.0451	28.0471	28.0456	28.0468	28.0464	28.0457	28.0448	28.0448	28.0442	28.0410	28.0425	28.0434	28.0422	28.0409	28.0404	28.0383	28.0381	28.0367	28.0381	28.0364	28.0363	28.0370	28.0388	28.0382	28.0401	28.0409	28.0440	28.0470	28.0382
28.0503	28.0482	28.0559	28.0573	28.0606	28.0549	28.0618	28.0558	28.0400	28.0512	28.0436	28.0471	28.0492	28.0515	28.0485	28.0492	28.0499	28.0319	28.0474	28.0461	28.0460	28.0436	28.0449	28.0517	28.0439	28.0426	28.0406	28.0398	28.0400	28.0376	28.0383	28.0346	28.0336	28.0345	28.0338	28.0352	28.0321	28.0386	28.0495	28.0506	28.0377
28.0504	28.0510	28.0564	28.0558	28.0587	28.0533	28.0551	28.0523	28.0470	28.0502	28.0491	28.0494	28.0465	28.0483	28.0453	28.0465	28.0465	28.0437	28.0458	28.0465	28.0480	28.0453	28.0418	28.0429	28.0417	28.0417	28.0413	28.0427	28.0411	28.0400	28.0409	28.0393	28.0383	28.0402	28.0393	28.0384	28.0387	28.0446	28.0493	28.0500	28.0454
28.0514	28.0518	28.0496	28.0494	28.0504	28.0510	28.0492	28.0509	28.0510	28.0496	28.0483	28.0486	28.0479	28.0474	28.0464	28.0454	28.0453	28.0452	28.0447	28.0441	28.0361	28.0401	28.0399	28.0408	28.0410	28.0384	28.0387	28.0375	28.0384	28.0372	28.0387	28.0389	28.0379	28.0362	28.0370	28.0391	28.0390	28.0405	28.0415	28.0447	28.0445
28.0517	28.0526	28.0571	28.0546	28.0614	28.0532	28.0551	28.0530	28.0467	28.0491	28.0498	28.0506	28.0489	28.0488	28.0470	28.0478	28.0480	28.0424	28.0464	28.0455	28.0465	28.0429	28.0418	28.0442	28.0414	28.0393	28.0382	28.0358	28.0345	28.0333	28.0336	28.0317	28.0315	28.0321	28.0335	28.0341	28.0336	28.0407	28.0456	28.0460	28.0418
28.0530	28.0531	28.0537	28.0543	28.0585	28.0504	28.0529	28.0494	28.0446	28.0455	28.0479	28.0497	28.0487	28.0496	28.0469	28.0474	28.0474	28.0438	28.0475	28.0474	28.0474	28.0441	28.0425	28.0452	28.0428	28.0404	28.0379	28.0372	28.0348	28.0338	28.0336	28.0309	28.0316	28.0323	28.0319	28.0330	28.0325	28.0400	28.0476	28.0518	28.0529
28.0545	28.0553	28.0523	28.0526	28.0537	28.0536	28.0506	28.0513	28.0541	28.0481	28.0485	28.0483	28.0442	28.0436	28.0404	28.0403	28.0378	28.0356	28.0347	28.0317	28.0266	28.0269	28.0247	28.0228	28.0201	28.0174	28.0152	28.0119	28.0087	28.0043	28.0023	28.0003	28.0001	27.9986	27.9995	27.9998	27.9993	28.0039	28.0118	28.0206	28.0215
28.0545	28.0562	28.0372	28.0550	28.0570	28.0545	28.0574	28.0495	28.0402	28.0394	28.0352	28.0350	28.0253	28.0232	28.0147	28.0132	28.0063	27.9982	27.9989	27.9929	27.9846	27.9747	27.9729	27.9735	27.9685	27.9619	27.9567	27.9490	27.9426	27.9376	27.9341	27.9295	27.9304	27.9260	27.9299	27.9315	27.9320	27.9418	27.9625	27.9746	27.9766
28.0550	28.0550	28.0554	28.0554	28.0558	28.0555	28.0584	28.0557	28.0546	28.0537	28.0529	28.0528	28.0508	28.0519	28.0494	28.0501	28.0503	28.0494	28.0495	28.0483	28.0326	28.0456	28.0388	28.0400	28.0470	28.0449	28.0436	28.0425	28.0431	28.0381	28.0431	28.0382	28.0385	28.0382	28.0397	28.0409	28.0393	28.0397	28.0421	28.0454	28.0428
28.0553	28.0538	28.0507	28.0517	28.0544	28.0511	28.0478	28.0463	28.0434	28.0446	28.0438	28.0427	28.0429	28.0418	28.0389	28.0412	28.0416	28.0346	28.0365	28.0349	28.0360	28.0348	28.0286	28.0296	28.0256	28.0202	28.0170	28.0136	28.0091	28.0048	28.0034	27.9999	28.0007	27.9969	28.0008	28.0019	28.0017	28.0074	28.0162	28.0266	28.0291
[truncated: 7,696 more rows]
