# Supplementary material for: A Clustering Framework for Monitoring Circadian Rhythm in Structural Dynamics in Plants From Terrestrial Laser Scanning Time Series
Source: Front Plant Sci. 2019 Apr 17;10:486. doi: 10.3389/fpls.2019.00486 (PMC6499199; doi:10.3389/fpls.2019.00486)
Supplement: Supplementary Datasheet 2 — Cluster movement tables for all presented objects in ASCII format, zip compressed (.txt). Scan times.txt contains scan DAIs in format “DD-MMM(txt)-YYYY hh:mm:ss”, with one DAI in each line. Ref_sphere_ii_center.txt files contain the center point locations fitted to the reference sphere point clouds. Each sphere has its own file, labeled “ii” in the file name. The file format is that each row corresponds with the DAIs, and the column order of the coordinates is x, y, and z. For all three monitored targets, there are three files named “TT_cluster_centers_x.txt,” where “TT” is the target name and the cluster coordinate axis is at the end. The file format for the target cluster centers is as follows: Row numbers label the ID of corresponding individual cluster centers. Each column corresponds with the DAIs listed in Scan_times.txt in the same order. If a cluster center has the value “NaN,” then that cluster has been occluded over time. All coordinate values are reported in the georeferenced coordinate system. [file Data_Sheet_2.zip › ref_sphere_01_center.txt]

x	y	z
10.3025	9.6269	25.0044
10.3025	9.6268	25.0047
10.3024	9.6267	25.0049
10.3024	9.6269	25.0051
10.3025	9.6266	25.0047
10.3024	9.6269	25.0046
10.3025	9.6269	25.0043
10.3024	9.6269	25.0051
10.3024	9.6267	25.0044
10.3023	9.6269	25.0050
10.3025	9.6269	25.0046
10.3025	9.6267	25.0045
10.3026	9.6268	25.0040
10.3023	9.6266	25.0052
10.3027	9.6270	25.0028
10.3022	9.6269	25.0060
10.3023	9.6269	25.0052
10.3024	9.6268	25.0047
10.3024	9.6267	25.0054
10.3023	9.6267	25.0053
10.3026	9.6268	25.0040
10.3023	9.6268	25.0053
10.3025	9.6269	25.0047
10.3025	9.6268	25.0046
10.3024	9.6268	25.0049
10.3023	9.6267	25.0050
10.3025	9.6268	25.0045
10.3024	9.6269	25.0051
10.3023	9.6267	25.0055
10.3024	9.6269	25.0052
10.3024	9.6266	25.0052
10.3025	9.6268	25.0043
10.3025	9.6269	25.0045
10.3023	9.6267	25.0057
10.3026	9.6265	25.0046
10.3026	9.6269	25.0041
10.3025	9.6269	25.0050
10.3023	9.6270	25.0052
10.3024	9.6269	25.0048
10.3023	9.6270	25.0058
10.3026	9.6267	25.0046
