# Supplementary material for: A Clustering Framework for Monitoring Circadian Rhythm in Structural Dynamics in Plants From Terrestrial Laser Scanning Time Series
Source: Front Plant Sci. 2019 Apr 17;10:486. doi: 10.3389/fpls.2019.00486 (PMC6499199; doi:10.3389/fpls.2019.00486)
Supplement: Supplementary Datasheet 2 — Cluster movement tables for all presented objects in ASCII format, zip compressed (.txt). Scan times.txt contains scan DAIs in format “DD-MMM(txt)-YYYY hh:mm:ss”, with one DAI in each line. Ref_sphere_ii_center.txt files contain the center point locations fitted to the reference sphere point clouds. Each sphere has its own file, labeled “ii” in the file name. The file format is that each row corresponds with the DAIs, and the column order of the coordinates is x, y, and z. For all three monitored targets, there are three files named “TT_cluster_centers_x.txt,” where “TT” is the target name and the cluster coordinate axis is at the end. The file format for the target cluster centers is as follows: Row numbers label the ID of corresponding individual cluster centers. Each column corresponds with the DAIs listed in Scan_times.txt in the same order. If a cluster center has the value “NaN,” then that cluster has been occluded over time. All coordinate values are reported in the georeferenced coordinate system. [file Data_Sheet_2.zip › ref_sphere_02_center.txt]

x	y	z
18.6548	5.6236	27.5589
18.6549	5.6232	27.5589
18.6548	5.6233	27.5593
18.6548	5.6235	27.5591
18.6548	5.6233	27.5594
18.6547	5.6234	27.5591
18.6550	5.6233	27.5584
18.6547	5.6235	27.5590
18.6547	5.6233	27.5589
18.6546	5.6234	27.5593
18.6547	5.6235	27.5588
18.6546	5.6233	27.5592
18.6550	5.6235	27.5582
18.6546	5.6234	27.5595
18.6550	5.6236	27.5578
18.6547	5.6235	27.5595
18.6549	5.6232	27.5590
18.6547	5.6233	27.5593
18.6547	5.6232	27.5597
18.6547	5.6233	27.5594
18.6548	5.6233	27.5590
18.6546	5.6234	27.5596
18.6548	5.6232	27.5590
18.6547	5.6233	27.5590
18.6548	5.6231	27.5588
18.6546	5.6232	27.5590
18.6547	5.6232	27.5587
18.6545	5.6233	27.5591
18.6545	5.6231	27.5593
18.6546	5.6232	27.5592
18.6545	5.6232	27.5594
18.6547	5.6233	27.5586
18.6546	5.6232	27.5587
18.6546	5.6233	27.5594
18.6546	5.6233	27.5589
18.6547	5.6232	27.5587
18.6545	5.6231	27.5597
18.6549	5.6232	27.5586
18.6546	5.6233	27.5590
18.6546	5.6234	27.5596
18.6547	5.6233	27.5594
