# Supplementary material for: A Clustering Framework for Monitoring Circadian Rhythm in Structural Dynamics in Plants From Terrestrial Laser Scanning Time Series
Source: Front Plant Sci. 2019 Apr 17;10:486. doi: 10.3389/fpls.2019.00486 (PMC6499199; doi:10.3389/fpls.2019.00486)
Supplement: Supplementary Datasheet 2 — Cluster movement tables for all presented objects in ASCII format, zip compressed (.txt). Scan times.txt contains scan DAIs in format “DD-MMM(txt)-YYYY hh:mm:ss”, with one DAI in each line. Ref_sphere_ii_center.txt files contain the center point locations fitted to the reference sphere point clouds. Each sphere has its own file, labeled “ii” in the file name. The file format is that each row corresponds with the DAIs, and the column order of the coordinates is x, y, and z. For all three monitored targets, there are three files named “TT_cluster_centers_x.txt,” where “TT” is the target name and the cluster coordinate axis is at the end. The file format for the target cluster centers is as follows: Row numbers label the ID of corresponding individual cluster centers. Each column corresponds with the DAIs listed in Scan_times.txt in the same order. If a cluster center has the value “NaN,” then that cluster has been occluded over time. All coordinate values are reported in the georeferenced coordinate system. [file Data_Sheet_2.zip › ref_sphere_03_center.txt]

x	y	z
22.4724	4.1307	27.9890
22.4723	4.1300	27.9901
22.4724	4.1301	27.9901
22.4722	4.1305	27.9901
22.4721	4.1302	27.9908
22.4724	4.1301	27.9893
22.4725	4.1302	27.9889
22.4725	4.1301	27.9891
22.4722	4.1301	27.9903
22.4721	4.1305	27.9905
22.4725	4.1304	27.9895
22.4722	4.1301	27.9902
22.4726	4.1308	27.9879
22.4719	4.1301	27.9917
22.4730	4.1307	27.9864
22.4720	4.1300	27.9910
22.4723	4.1300	27.9901
22.4724	4.1302	27.9893
22.4719	4.1300	27.9914
22.4722	4.1299	27.9906
22.4724	4.1301	27.9891
22.4721	4.1298	27.9909
22.4724	4.1299	27.9896
22.4724	4.1303	27.9891
22.4722	4.1304	27.9898
22.4724	4.1304	27.9894
22.4722	4.1302	27.9901
22.4724	4.1301	27.9897
22.4720	4.1303	27.9906
22.4722	4.1304	27.9899
22.4718	4.1303	27.9915
22.4726	4.1306	27.9888
22.4724	4.1305	27.9894
22.4720	4.1304	27.9912
22.4725	4.1304	27.9887
22.4724	4.1306	27.9891
22.4719	4.1304	27.9918
22.4727	4.1307	27.9887
22.4725	4.1307	27.9895
22.4723	4.1304	27.9917
22.4723	4.1305	27.9906
