# Supplementary material for: A Clustering Framework for Monitoring Circadian Rhythm in Structural Dynamics in Plants From Terrestrial Laser Scanning Time Series
Source: Front Plant Sci. 2019 Apr 17;10:486. doi: 10.3389/fpls.2019.00486 (PMC6499199; doi:10.3389/fpls.2019.00486)
Supplement: Supplementary Datasheet 2 — Cluster movement tables for all presented objects in ASCII format, zip compressed (.txt). Scan times.txt contains scan DAIs in format “DD-MMM(txt)-YYYY hh:mm:ss”, with one DAI in each line. Ref_sphere_ii_center.txt files contain the center point locations fitted to the reference sphere point clouds. Each sphere has its own file, labeled “ii” in the file name. The file format is that each row corresponds with the DAIs, and the column order of the coordinates is x, y, and z. For all three monitored targets, there are three files named “TT_cluster_centers_x.txt,” where “TT” is the target name and the cluster coordinate axis is at the end. The file format for the target cluster centers is as follows: Row numbers label the ID of corresponding individual cluster centers. Each column corresponds with the DAIs listed in Scan_times.txt in the same order. If a cluster center has the value “NaN,” then that cluster has been occluded over time. All coordinate values are reported in the georeferenced coordinate system. [file Data_Sheet_2.zip › scan_times.txt]

24-Aug-2016 20:09:00
24-Aug-2016 20:31:00
24-Aug-2016 20:51:00
24-Aug-2016 21:13:00
24-Aug-2016 21:31:00
24-Aug-2016 21:50:00
24-Aug-2016 22:11:00
24-Aug-2016 22:33:00
24-Aug-2016 22:55:00
24-Aug-2016 23:14:00
24-Aug-2016 23:36:00
24-Aug-2016 23:54:00
25-Aug-2016 00:12:00
25-Aug-2016 00:39:00
25-Aug-2016 01:04:00
25-Aug-2016 01:20:00
25-Aug-2016 01:40:00
25-Aug-2016 02:00:00
25-Aug-2016 02:20:00
25-Aug-2016 02:40:00
25-Aug-2016 03:01:00
25-Aug-2016 03:20:00
25-Aug-2016 03:39:00
25-Aug-2016 04:01:00
25-Aug-2016 04:20:00
25-Aug-2016 04:40:00
25-Aug-2016 05:01:00
25-Aug-2016 05:20:00
25-Aug-2016 05:40:00
25-Aug-2016 05:58:00
25-Aug-2016 06:20:00
25-Aug-2016 06:40:00
25-Aug-2016 07:01:00
25-Aug-2016 07:21:00
25-Aug-2016 07:42:00
25-Aug-2016 08:02:00
25-Aug-2016 08:22:00
25-Aug-2016 08:42:00
25-Aug-2016 09:02:00
25-Aug-2016 09:23:00
25-Aug-2016 09:43:00
